# Supplementary material for: Single mutations toggle the substrate selectivity of multifunctional Camptotheca secologanic acid synthases
Source: J Biol Chem. 2022 Jul 6;298(9):102237. doi: 10.1016/j.jbc.2022.102237 (PMC9424959; doi:10.1016/j.jbc.2022.102237)
Supplement: Supplemental File S1 [file mmc1.xlsx]

## Sheet: Mult-Seq-Alignment
Sites with Maximum Probability < 0.9 for any state are shown in yellow	Site (Numbered according to Camptotheca SLASs CYP72A564, CYP72A565)
Sites with Maximum Probability < 0.5 for any state are shown in red	0	1	2	3	4	5	6	-	7	8	9	10	11	12	13	14	15	16	17	18	19	20	21	22	-	23	24	25	26	27	28	29	30	31	32	33	34	35	36	37	38	39	40	41	42	43	44	45	46
1. At 734A1 outgroup gi|15225777|ref|NP 180239.1| Cytochrome P450 superfamily protein Arabidopsis thaliana	M	E	E	E	S	S	S	W	F	I	P	K	V	L	V	L	S	V	I	L	S	L	V	I	-	-	-	V	K	G	M	S	L	L	W	W	R	P	R	K	I	E	E	H	F	S	K	Q	G
2. Caa SLAS 72A564 gb|MN815881| secologanic acid synthase CYP72A564 Camptotheca acuminata	-	M	E	I	Q	M	D	-	V	L	Y	K	S	I	A	A	S	V	A	V	V	F	L	V	-	Y	A	W	K	M	L	N	W	A	Y	L	T	P	K	R	I	E	K	C	L	R	K	Q	G
3. Caa SLAS 72A565 gb|MN815882| secologanic acid synthase CYP72A565 Camptotheca acuminata	-	M	E	I	Q	M	D	-	V	L	Y	K	S	I	A	A	S	V	A	V	V	F	L	V	-	Y	A	W	K	M	L	N	W	A	Y	L	T	P	K	R	I	E	K	C	L	R	K	Q	G
4. Caa 72A730 gb|MN815883| secologanic acid synthase-like CYP72A730 Camptotheca acuminata	-	-	-	M	E	M	E	-	L	M	Y	K	S	I	T	A	S	L	A	V	V	F	L	V	-	Y	F	W	R	A	L	N	W	A	W	F	K	P	K	M	I	E	K	R	L	R	Q	Q	G
5. Cra 7DLH gi|550826687|gb|AGX93062.1| 7-deoxylaganic acid synthase CYP72A224 Catharanthus roseus	-	-	-	-	-	M	E	-	L	N	F	K	S	I	I	F	L	V	F	V	S	L	T	L	Y	W	V	Y	R	I	L	D	W	V	W	F	K	P	K	K	L	E	K	C	L	R	E	Q	G
6. Cra SLS 72A1 gi|461812|sp|Q05047.1|C72A1 CATRO Secologanin synthase SLS CYP72A1 Catharanthus roseus	-	M	E	M	D	M	D	-	T	I	R	K	A	I	A	A	T	I	F	A	L	V	M	A	-	W	A	W	R	V	L	D	W	A	W	F	T	P	K	R	I	E	K	R	L	R	Q	Q	G
7. Ahu SLS gi|550826655|gb|AGX93046.1| secologanin synthase-like protein Amsonia hubrichtii	-	M	E	M	D	M	D	-	I	I	R	K	A	I	A	A	S	V	F	A	L	V	L	A	-	W	A	W	R	V	L	D	W	A	W	F	T	P	K	R	L	E	K	R	L	R	Q	Q	G
8. Nni SLS gi|1152264225|gb|AQW38832.1| secologanin synthase-like protein Nothapodytes nimmoniana	-	-	-	M	E	S	D	L	L	L	G	N	T	V	A	F	S	F	L	V	A	I	L	L	-	L	A	W	R	F	L	N	W	A	W	F	T	P	K	R	L	E	K	C	L	R	Q	Q	G
9. Lja SLS gi|550826651|gb|AGX93044.1| secologanin synthase-like protein partial Lonicera japonica	-	-	-	M	E	V	E	-	L	I	H	K	T	I	G	V	S	I	L	F	G	I	L	L	-	W	A	W	R	V	L	N	W	A	W	F	T	P	K	K	L	E	K	K	L	R	D	Q	G
10. Vmi SLS gi|550826661|gb|AGX93049.1| secologanin synthase-like protein Vinca minor	-	M	E	M	D	M	D	-	T	I	R	K	T	I	A	T	T	V	F	I	V	L	V	A	-	W	A	W	R	V	L	D	W	A	W	F	T	P	K	R	L	E	K	R	L	R	Q	Q	G
11. Rsa SLS gi|550826657|gb|AGX93047.1| secologanin synthase-like protein Rauvolfia serpentina	-	M	E	M	D	M	D	-	T	I	R	K	A	I	A	T	A	V	F	A	L	V	V	A	-	W	A	W	R	V	L	D	W	A	W	F	T	P	K	R	I	E	K	R	L	R	Q	Q	G
12. Opu SLS gi|723802014|dbj|BAP90521.1| secologanin synthase Ophiorrhiza pumila	-	-	-	-	-	M	D	I	I	I	R	Q	A	I	A	A	S	F	F	L	A	L	V	A	-	W	A	W	R	V	L	N	W	A	W	F	T	P	K	S	I	E	K	R	L	R	Q	Q	G
13. Tel SLS gi|550826659|gb|AGX93048.1| secologanin synthase-like protein Tabernaemontana elegans	-	M	E	M	D	M	D	-	T	I	R	K	A	I	A	A	S	V	F	V	V	V	V	A	-	W	A	W	R	V	L	E	W	A	W	F	T	P	K	R	I	E	K	R	L	R	Q	Q	G
14. Cca SLS gi|550826653|gb|AGX93045.1| secologanin synthase-like protein partial Cinchona calisaya	-	-	-	-	-	M	D	-	I	I	H	Q	A	I	A	A	T	C	I	V	A	L	F	A	-	W	A	W	R	V	L	N	W	A	W	F	T	P	K	R	I	E	K	R	L	R	Q	Q	G
15. Sja SLS gi|1573711570|dbj|BBI55002.1| secologanin synthase Swertia japonica	-	-	-	M	E	V	E	-	L	I	K	K	A	L	V	A	S	C	L	A	L	V	V	A	-	W	V	W	R	I	L	D	W	A	W	F	T	P	K	R	I	E	K	R	L	R	E	Q	G
16. Ahu 7DLH gi|550826679|gb|AGX93058.1| 7-deoxyloganic acid 7-hydroxylase-like protein Amsonia hubrichtii	-	-	-	-	-	M	E	-	-	N	F	K	S	V	A	V	L	G	F	V	C	V	A	L	Y	W	V	Y	R	L	L	D	W	V	W	F	R	P	K	K	L	E	K	C	L	R	E	Q	G
17. Rsa 7DLH gi|550826681|gb|AGX93059.1| 7-deoxyloganic acid 7-hydroxylase-like protein Rauvolfia serpentina	-	-	-	-	-	M	E	-	V	S	F	K	S	V	T	V	L	G	F	V	G	L	A	L	Y	W	V	Y	R	V	L	D	W	I	W	F	R	P	K	K	L	E	K	C	L	R	E	Q	G
18. Tel 7DLH gi|550826683|gb|AGX93060.1| 7-deoxyloganic acid 7-hydroxylase-like protein Tabernaemontana elegans	-	-	-	-	-	M	E	-	M	N	F	K	L	V	A	V	L	G	F	I	G	L	A	L	Y	W	V	Y	R	V	L	D	W	V	W	F	K	P	K	K	L	E	K	C	L	R	E	Q	G
19. Cca 7DLH gi|550826677|gb|AGX93057.1| 7-deoxyloganic acid 7-hydroxylase-like protein Cinchona calisaya	-	-	-	-	-	M	E	-	L	N	F	T	S	I	A	I	L	G	F	I	G	L	S	I	Y	W	F	Y	R	V	L	D	W	V	W	L	R	P	K	K	L	E	K	C	L	R	E	Q	G
20. Lja 7DLH gi|550826675|gb|AGX93056.1| 7-deoxyloganic acid 7-hydroxylase-like protein Lonicera japonica	-	-	-	-	-	M	M	-	M	S	Y	N	L	I	G	G	S	L	I	F	G	V	I	T	Y	W	V	Y	S	F	L	N	W	I	W	F	R	P	K	K	L	E	K	C	L	R	E	Q	G
21. Vmi 7DLH gi|550826685|gb|AGX93061.1| 7-deoxyloganic acid 7-hydroxylase-like protein Vinca minor	-	-	-	-	-	M	E	L	M	N	F	N	S	V	A	I	L	G	F	I	S	L	S	I	F	W	I	Y	R	V	L	D	W	V	W	F	R	P	K	K	L	E	K	C	L	R	E	Q	G
22. Oeu 7DLH gi|1268731671|gb|ATN39844.1| 7-deoxylaganic acid hydroxylase-like Olea europaea	-	-	-	-	-	M	E	-	T	L	Q	N	S	V	A	V	F	F	A	V	V	L	L	V	-	Y	A	W	K	I	L	N	W	V	W	F	K	P	K	K	L	D	K	R	L	R	K	Q	G
23. (10 . 11)	-	M	E	M	D	M	D	-	T	I	R	K	A	I	A	T	T	V	F	A	L	V	V	A	-	W	A	W	R	V	L	D	W	A	W	F	T	P	K	R	I	E	K	R	L	R	Q	Q	G
24. (23 . 6)	-	M	E	M	D	M	D	-	T	I	R	K	A	I	A	A	T	V	F	A	L	V	V	A	-	W	A	W	R	V	L	D	W	A	W	F	T	P	K	R	I	E	K	R	L	R	Q	Q	G
25. (24 . 13)	-	M	E	M	D	M	D	-	T	I	R	K	A	I	A	A	S	V	F	A	L	V	V	A	-	W	A	W	R	V	L	D	W	A	W	F	T	P	K	R	I	E	K	R	L	R	Q	Q	G
26. (25 . 7)	-	M	E	M	D	M	D	-	I	I	R	K	A	I	A	A	S	V	F	A	L	V	V	A	-	W	A	W	R	V	L	D	W	A	W	F	T	P	K	R	I	E	K	R	L	R	Q	Q	G
27. (26 . 12)	-	-	-	M	E	M	D	-	I	I	R	K	A	I	A	A	S	C	F	V	A	V	V	A	-	W	A	W	R	V	L	N	W	A	W	F	T	P	K	R	I	E	K	R	L	R	Q	Q	G
28. (27 . 15)	-	-	-	M	E	M	D	-	I	I	R	K	A	I	A	A	S	C	L	V	A	V	V	A	-	W	A	W	R	V	L	N	W	A	W	F	T	P	K	R	I	E	K	R	L	R	Q	Q	G
29. (28 . 14)	-	-	-	M	E	M	D	-	I	I	H	K	A	I	A	A	S	C	L	V	A	I	L	A	-	W	A	W	R	V	L	N	W	A	W	F	T	P	K	R	I	E	K	R	L	R	Q	Q	G
30. (29 . 8)	-	-	-	M	E	M	D	-	L	I	H	K	T	I	A	A	S	F	L	V	A	I	L	L	-	W	A	W	R	V	L	N	W	A	W	F	T	P	K	R	L	E	K	R	L	R	Q	Q	G
31. (30 . 9)	-	-	-	M	E	M	D	-	L	I	H	K	T	I	A	A	S	F	L	V	A	I	L	L	-	W	A	W	R	V	L	N	W	A	W	F	T	P	K	R	L	E	K	R	L	R	Q	Q	G
32. (2 . 3)	-	M	E	I	Q	M	D	-	V	L	Y	K	S	I	A	A	S	V	A	V	V	F	L	V	-	Y	A	W	K	M	L	N	W	A	Y	L	T	P	K	R	I	E	K	C	L	R	K	Q	G
33. (4 . 32)	-	-	-	M	E	M	D	-	V	L	Y	K	S	I	A	A	S	V	A	V	V	F	L	V	-	Y	A	W	R	M	L	N	W	A	W	F	T	P	K	R	I	E	K	R	L	R	Q	Q	G
34. (31 . 33)	-	-	-	M	E	M	D	-	L	L	Y	K	S	I	A	A	S	V	L	V	A	L	L	V	-	W	A	W	R	V	L	N	W	A	W	F	T	P	K	R	L	E	K	R	L	R	Q	Q	G
35. (16 . 18)	-	-	-	-	-	M	E	-	M	N	F	K	S	V	A	V	L	G	F	I	G	L	A	L	Y	W	V	Y	R	V	L	D	W	V	W	F	R	P	K	K	L	E	K	C	L	R	E	Q	G
36. (5 . 17)	-	-	-	-	-	M	E	-	M	N	F	K	S	V	T	V	L	G	F	V	G	L	A	L	Y	W	V	Y	R	V	L	D	W	V	W	F	R	P	K	K	L	E	K	C	L	R	E	Q	G
37. (21 . 36)	-	-	-	-	-	M	E	-	M	N	F	K	S	V	A	V	L	G	F	I	G	L	A	L	Y	W	V	Y	R	V	L	D	W	V	W	F	R	P	K	K	L	E	K	C	L	R	E	Q	G
38. (35 . 37)	-	-	-	-	-	M	E	-	M	N	F	K	S	V	A	V	L	G	F	I	G	L	A	L	Y	W	V	Y	R	V	L	D	W	V	W	F	R	P	K	K	L	E	K	C	L	R	E	Q	G
39. (19 . 38)	-	-	-	-	-	M	E	-	M	N	F	K	S	I	A	V	L	G	F	I	G	L	A	I	Y	W	V	Y	R	V	L	D	W	V	W	F	R	P	K	K	L	E	K	C	L	R	E	Q	G
40. (20 . 39)	-	-	-	-	-	M	E	-	M	N	Y	K	S	I	A	V	S	L	I	I	G	L	I	I	Y	W	V	Y	R	V	L	N	W	V	W	F	R	P	K	K	L	E	K	C	L	R	E	Q	G
41. (34 . 40)	-	-	-	M	E	M	E	-	M	L	Y	K	S	I	A	V	S	L	L	V	A	L	L	V	-	W	A	W	R	V	L	N	W	V	W	F	R	P	K	K	L	E	K	R	L	R	K	Q	G
42. (41 . 22)	-	-	-	M	E	M	E	-	M	L	H	K	S	I	A	V	S	F	A	V	A	L	L	V	-	W	A	W	K	V	L	N	W	V	W	F	K	P	K	K	L	E	K	R	L	R	K	Q	G
	79	80	81	82	83	84	85	86	87	88	89	90	91	92	93	94	95	96	97	98	99	100	101	102	103	104	105	106	107	108	109	110	111	112	113	114	115	116	117	118	119	120	121	122	123	124	125	126	127
1. At 734A1 outgroup gi|15225777|ref|NP 180239.1| Cytochrome P450 superfamily protein Arabidopsis thaliana	N	I	L	P	R	V	L	S	F	Y	H	H	W	R	K	I	Y	G	A	T	F	L	V	W	F	G	P	T	F	R	L	T	V	A	D	P	D	L	I	R	E	I	F	S	K	S	E	F	Y
2. Caa SLAS 72A564 gb|MN815881| secologanic acid synthase CYP72A564 Camptotheca acuminata	D	I	V	Q	R	L	M	P	H	V	V	K	T	I	Q	T	Y	G	K	N	S	F	T	W	I	G	R	M	P	R	V	H	I	M	E	P	E	L	I	K	D	I	L	A	N	H	N	N	F
3. Caa SLAS 72A565 gb|MN815882| secologanic acid synthase CYP72A565 Camptotheca acuminata	D	I	V	Q	R	V	M	P	H	V	I	K	T	I	D	T	Y	G	K	N	S	F	T	W	I	G	R	M	P	R	V	H	I	M	E	P	D	L	I	K	D	I	L	A	N	H	N	D	F
4. Caa 72A730 gb|MN815883| secologanic acid synthase-like CYP72A730 Camptotheca acuminata	D	I	V	Q	R	L	M	P	H	V	V	K	T	I	E	T	Y	G	K	N	S	F	T	W	M	G	R	M	P	R	V	H	I	M	Q	P	E	L	I	K	Y	I	L	V	N	H	T	D	F
5. Cra 7DLH gi|550826687|gb|AGX93062.1| 7-deoxylaganic acid synthase CYP72A224 Catharanthus roseus	D	V	K	K	R	I	V	P	H	I	L	K	T	V	G	T	H	G	K	K	S	F	M	W	V	G	R	I	P	R	V	N	I	T	D	P	E	L	I	K	E	V	L	T	K	Y	Y	K	F
6. Cra SLS 72A1 gi|461812|sp|Q05047.1|C72A1 CATRO Secologanin synthase SLS CYP72A1 Catharanthus roseus	D	I	V	P	R	L	M	P	H	I	N	H	T	I	N	T	Y	G	R	N	S	F	T	W	M	G	R	I	P	R	I	H	V	M	E	P	E	L	I	K	E	V	L	T	H	S	S	K	Y
7. Ahu SLS gi|550826655|gb|AGX93046.1| secologanin synthase-like protein Amsonia hubrichtii	D	I	V	P	R	I	M	P	H	I	H	H	T	I	Q	T	Y	G	R	N	S	F	T	W	M	G	R	I	P	R	I	H	V	M	E	P	E	L	I	K	E	V	L	T	H	S	S	K	Y
8. Nni SLS gi|1152264225|gb|AQW38832.1| secologanin synthase-like protein Nothapodytes nimmoniana	D	I	V	S	R	I	I	P	H	I	D	T	T	I	K	T	Y	G	I	N	S	F	T	W	M	G	R	I	P	R	I	H	V	M	E	S	E	L	I	K	E	V	L	T	Y	A	N	K	F
9. Lja SLS gi|550826651|gb|AGX93044.1| secologanin synthase-like protein partial Lonicera japonica	D	I	V	P	R	I	M	P	H	I	D	H	T	I	K	T	F	G	D	N	S	F	T	W	M	G	R	I	P	R	I	H	I	M	D	P	E	L	I	R	E	V	L	T	H	S	T	K	F
10. Vmi SLS gi|550826661|gb|AGX93049.1| secologanin synthase-like protein Vinca minor	D	I	V	P	R	I	M	P	H	I	D	H	T	I	K	T	Y	G	R	N	S	F	T	W	M	G	R	I	P	R	V	H	V	M	E	T	E	L	I	K	E	V	L	T	H	S	T	K	Y
11. Rsa SLS gi|550826657|gb|AGX93047.1| secologanin synthase-like protein Rauvolfia serpentina	D	I	V	P	R	I	M	P	H	I	N	H	T	I	K	T	Y	G	R	N	S	F	T	W	M	G	R	I	P	R	I	H	V	M	E	T	E	L	I	K	E	V	L	T	H	S	S	K	Y
12. Opu SLS gi|723802014|dbj|BAP90521.1| secologanin synthase Ophiorrhiza pumila	D	I	V	T	R	I	M	P	H	I	D	H	T	I	K	T	Y	G	R	N	S	F	T	W	M	G	R	I	P	R	V	H	I	M	D	A	D	L	I	R	E	A	L	T	H	S	T	K	F
13. Tel SLS gi|550826659|gb|AGX93048.1| secologanin synthase-like protein Tabernaemontana elegans	D	I	V	P	R	I	M	P	H	I	N	H	T	I	R	T	Y	G	K	N	S	F	T	W	M	G	R	I	P	R	V	H	V	M	E	T	E	L	I	K	E	V	L	T	H	S	N	K	Y
14. Cca SLS gi|550826653|gb|AGX93045.1| secologanin synthase-like protein partial Cinchona calisaya	D	I	A	P	R	I	M	P	H	L	D	K	T	I	K	T	Y	G	E	N	S	F	T	W	D	G	T	I	P	R	I	H	I	L	R	P	E	L	I	R	E	I	L	T	H	S	R	K	F
15. Sja SLS gi|1573711570|dbj|BBI55002.1| secologanin synthase Swertia japonica	D	V	F	P	R	V	M	P	H	I	H	H	T	V	E	K	Y	G	K	K	S	F	T	W	M	G	R	I	P	R	V	N	I	T	E	P	E	L	V	K	E	M	L	F	N	H	G	K	F
16. Ahu 7DLH gi|550826679|gb|AGX93058.1| 7-deoxyloganic acid 7-hydroxylase-like protein Amsonia hubrichtii	D	V	K	K	R	I	I	P	H	L	L	K	T	V	E	T	H	G	K	N	S	F	M	W	V	G	R	I	P	R	V	Q	V	T	D	P	E	L	I	K	E	V	L	T	K	Y	Y	K	F
17. Rsa 7DLH gi|550826681|gb|AGX93059.1| 7-deoxyloganic acid 7-hydroxylase-like protein Rauvolfia serpentina	D	V	K	K	R	I	V	P	H	I	L	K	T	V	E	T	H	G	K	N	S	F	M	W	V	G	R	I	P	R	V	Q	I	T	D	P	E	L	I	K	E	V	L	T	K	Y	Y	K	F
18. Tel 7DLH gi|550826683|gb|AGX93060.1| 7-deoxyloganic acid 7-hydroxylase-like protein Tabernaemontana elegans	D	V	K	K	R	I	I	P	H	I	L	K	T	V	E	T	H	G	K	N	S	F	M	W	V	G	R	I	P	R	V	H	V	T	D	P	E	L	I	K	E	V	L	T	K	Y	Y	K	F
19. Cca 7DLH gi|550826677|gb|AGX93057.1| 7-deoxyloganic acid 7-hydroxylase-like protein Cinchona calisaya	D	V	R	K	R	I	A	P	H	I	L	K	T	V	Q	T	H	G	K	N	S	F	M	W	V	G	R	I	P	R	V	N	V	T	D	P	E	L	I	R	E	V	L	T	K	Y	Y	K	F
20. Lja 7DLH gi|550826675|gb|AGX93056.1| 7-deoxyloganic acid 7-hydroxylase-like protein Lonicera japonica	D	I	K	Q	R	V	I	P	H	V	L	K	T	M	N	N	H	G	K	N	S	F	M	W	V	G	R	M	P	R	L	H	I	T	E	P	E	L	I	R	D	V	L	T	K	Y	Y	K	F
21. Vmi 7DLH gi|550826685|gb|AGX93061.1| 7-deoxyloganic acid 7-hydroxylase-like protein Vinca minor	D	V	K	K	R	I	V	P	H	I	L	K	A	V	E	T	H	G	K	N	S	F	M	W	V	G	R	I	L	R	V	Q	I	T	D	P	E	L	I	K	E	V	L	T	K	Y	Y	K	F
22. Oeu 7DLH gi|1268731671|gb|ATN39844.1| 7-deoxylaganic acid hydroxylase-like Olea europaea	D	I	V	P	R	V	M	S	F	I	H	K	T	L	E	N	Y	G	Q	N	A	F	L	W	F	G	P	R	P	Q	L	F	I	M	D	P	D	I	I	R	E	V	L	S	K	S	Y	V	F
23. (10 . 11)	D	I	V	P	R	I	M	P	H	I	N	H	T	I	K	T	Y	G	R	N	S	F	T	W	M	G	R	I	P	R	I	H	V	M	E	T	E	L	I	K	E	V	L	T	H	S	S	K	Y
24. (23 . 6)	D	I	V	P	R	I	M	P	H	I	N	H	T	I	K	T	Y	G	R	N	S	F	T	W	M	G	R	I	P	R	I	H	V	M	E	P	E	L	I	K	E	V	L	T	H	S	S	K	Y
25. (24 . 13)	D	I	V	P	R	I	M	P	H	I	N	H	T	I	K	T	Y	G	R	N	S	F	T	W	M	G	R	I	P	R	I	H	V	M	E	P	E	L	I	K	E	V	L	T	H	S	S	K	Y
26. (25 . 7)	D	I	V	P	R	I	M	P	H	I	N	H	T	I	K	T	Y	G	R	N	S	F	T	W	M	G	R	I	P	R	I	H	V	M	E	P	E	L	I	K	E	V	L	T	H	S	S	K	Y
27. (26 . 12)	D	I	V	P	R	I	M	P	H	I	D	H	T	I	K	T	Y	G	R	N	S	F	T	W	M	G	R	I	P	R	I	H	I	M	E	P	E	L	I	K	E	V	L	T	H	S	S	K	F
28. (27 . 15)	D	I	V	P	R	I	M	P	H	I	D	H	T	I	K	T	Y	G	K	N	S	F	T	W	M	G	R	I	P	R	I	H	I	M	E	P	E	L	I	K	E	V	L	T	H	S	S	K	F
29. (28 . 14)	D	I	V	P	R	I	M	P	H	I	D	H	T	I	K	T	Y	G	K	N	S	F	T	W	M	G	R	I	P	R	I	H	I	M	E	P	E	L	I	K	E	V	L	T	H	S	S	K	F
30. (29 . 8)	D	I	V	P	R	I	M	P	H	I	D	H	T	I	K	T	Y	G	K	N	S	F	T	W	M	G	R	I	P	R	I	H	I	M	E	P	E	L	I	K	E	V	L	T	H	S	N	K	F
31. (30 . 9)	D	I	V	P	R	I	M	P	H	I	D	H	T	I	K	T	Y	G	K	N	S	F	T	W	M	G	R	I	P	R	I	H	I	M	E	P	E	L	I	R	E	V	L	T	H	S	N	K	F
32. (2 . 3)	D	I	V	Q	R	L	M	P	H	V	V	K	T	I	E	T	Y	G	K	N	S	F	T	W	I	G	R	M	P	R	V	H	I	M	E	P	E	L	I	K	D	I	L	A	N	H	N	D	F
33. (4 . 32)	D	I	V	Q	R	L	M	P	H	V	V	K	T	I	E	T	Y	G	K	N	S	F	T	W	M	G	R	M	P	R	V	H	I	M	E	P	E	L	I	K	D	I	L	A	N	H	N	D	F
34. (31 . 33)	D	I	V	P	R	I	M	P	H	I	V	K	T	I	E	T	Y	G	K	N	S	F	T	W	M	G	R	M	P	R	I	H	I	M	E	P	E	L	I	R	E	V	L	T	N	S	N	K	F
35. (16 . 18)	D	V	K	K	R	I	I	P	H	I	L	K	T	V	E	T	H	G	K	N	S	F	M	W	V	G	R	I	P	R	V	Q	V	T	D	P	E	L	I	K	E	V	L	T	K	Y	Y	K	F
36. (5 . 17)	D	V	K	K	R	I	V	P	H	I	L	K	T	V	E	T	H	G	K	N	S	F	M	W	V	G	R	I	P	R	V	Q	I	T	D	P	E	L	I	K	E	V	L	T	K	Y	Y	K	F
37. (21 . 36)	D	V	K	K	R	I	V	P	H	I	L	K	T	V	E	T	H	G	K	N	S	F	M	W	V	G	R	I	P	R	V	Q	I	T	D	P	E	L	I	K	E	V	L	T	K	Y	Y	K	F
38. (35 . 37)	D	V	K	K	R	I	V	P	H	I	L	K	T	V	E	T	H	G	K	N	S	F	M	W	V	G	R	I	P	R	V	Q	V	T	D	P	E	L	I	K	E	V	L	T	K	Y	Y	K	F
39. (19 . 38)	D	V	K	K	R	I	V	P	H	I	L	K	T	V	E	T	H	G	K	N	S	F	M	W	V	G	R	I	P	R	V	Q	V	T	D	P	E	L	I	R	E	V	L	T	K	Y	Y	K	F
40. (20 . 39)	D	I	K	Q	R	I	I	P	H	I	L	K	T	V	E	T	H	G	K	N	S	F	M	W	V	G	R	M	P	R	V	H	I	T	D	P	E	L	I	R	E	V	L	T	K	Y	Y	K	F
41. (34 . 40)	D	I	V	P	R	I	M	P	H	I	H	K	T	I	E	T	Y	G	K	N	S	F	M	W	M	G	R	M	P	R	I	H	I	M	D	P	E	L	I	R	E	V	L	T	K	S	Y	K	F
42. (41 . 22)	D	I	V	P	R	V	M	S	F	I	H	K	T	L	E	T	Y	G	K	N	S	F	M	W	F	G	P	M	P	R	L	H	I	M	D	P	D	L	I	R	E	V	L	S	K	S	Y	V	F
	159	160	161	162	163	164	165	166	167	168	169	170	171	172	173	174	175	176	177	178	179	180	181	182	183	184	185	186	187	188	189	190	191	-	192	193	194	195	196	197	198	199	200	201	202	203	204	205	206
1. At 734A1 outgroup gi|15225777|ref|NP 180239.1| Cytochrome P450 superfamily protein Arabidopsis thaliana	I	I	S	P	T	F	H	M	E	N	L	K	L	L	V	P	V	V	L	K	S	V	T	D	M	V	D	K	W	S	D	K	L	-	S	E	N	G	E	V	E	V	D	V	Y	E	W	F	Q
2. Caa SLAS 72A564 gb|MN815881| secologanic acid synthase CYP72A564 Camptotheca acuminata	I	I	S	P	S	F	H	L	E	K	L	K	T	M	L	P	A	F	Y	V	S	Y	D	E	L	L	G	K	W	E	R	E	S	-	S	T	K	G	S	V	E	V	D	L	F	P	T	F	D
3. Caa SLAS 72A565 gb|MN815882| secologanic acid synthase CYP72A565 Camptotheca acuminata	I	I	S	P	S	F	H	L	E	K	L	K	T	M	L	P	A	F	Y	V	S	Y	D	D	L	L	T	K	W	E	Q	Q	C	-	S	S	K	G	S	V	E	I	D	L	F	P	T	F	D
4. Caa 72A730 gb|MN815883| secologanic acid synthase-like CYP72A730 Camptotheca acuminata	I	I	S	P	S	F	H	P	E	K	L	K	T	M	L	P	T	F	Y	E	S	Y	D	E	L	L	S	K	W	E	R	E	C	-	S	T	K	G	S	V	E	V	D	V	Y	A	T	F	D
5. Cra 7DLH gi|550826687|gb|AGX93062.1| 7-deoxylaganic acid synthase CYP72A224 Catharanthus roseus	I	I	N	A	A	F	H	F	E	K	L	K	L	M	L	P	A	F	Y	L	S	C	R	D	M	V	T	K	W	D	N	K	V	-	P	E	G	G	S	A	E	V	D	V	W	H	D	I	E
6. Cra SLS 72A1 gi|461812|sp|Q05047.1|C72A1 CATRO Secologanin synthase SLS CYP72A1 Catharanthus roseus	I	I	S	P	A	F	T	L	E	K	L	K	S	M	L	P	A	F	A	I	C	Y	H	D	M	L	T	K	W	E	K	I	A	-	E	K	Q	G	S	H	E	V	D	I	F	P	T	F	D
7. Ahu SLS gi|550826655|gb|AGX93046.1| secologanin synthase-like protein Amsonia hubrichtii	I	I	S	P	A	F	T	L	E	K	L	K	T	M	L	P	A	F	A	I	S	Y	D	D	M	L	R	K	W	E	K	I	A	-	E	K	Q	G	S	H	E	V	D	I	F	P	T	F	D
8. Nni SLS gi|1152264225|gb|AQW38832.1| secologanin synthase-like protein Nothapodytes nimmoniana	I	I	A	P	A	F	T	L	D	K	L	K	T	M	L	P	A	F	A	I	C	Y	D	D	L	L	N	K	W	A	N	V	A	-	T	S	E	G	S	I	T	V	D	V	F	P	T	F	D
9. Lja SLS gi|550826651|gb|AGX93044.1| secologanin synthase-like protein partial Lonicera japonica	I	I	S	P	A	F	T	L	D	K	L	K	G	M	L	P	A	F	A	I	S	Y	D	E	L	L	S	H	W	E	T	V	A	-	H	N	Y	G	S	H	E	V	D	V	F	P	T	F	D
10. Vmi SLS gi|550826661|gb|AGX93049.1| secologanin synthase-like protein Vinca minor	I	I	S	P	A	F	T	L	E	K	M	K	S	M	L	P	A	F	A	F	C	Y	D	D	M	L	T	K	W	E	K	I	A	-	E	K	Q	G	S	H	E	V	D	V	F	P	T	F	D
11. Rsa SLS gi|550826657|gb|AGX93047.1| secologanin synthase-like protein Rauvolfia serpentina	I	I	S	P	A	F	T	L	D	K	L	K	T	M	L	P	A	F	A	I	C	Y	D	D	M	L	T	K	W	E	K	I	A	-	E	K	Q	G	F	H	E	V	D	I	F	P	T	F	D
12. Opu SLS gi|723802014|dbj|BAP90521.1| secologanin synthase Ophiorrhiza pumila	I	I	S	P	A	F	T	L	E	K	L	K	T	M	L	P	A	F	A	V	C	Y	D	E	L	L	R	K	W	E	Q	T	A	-	T	R	E	G	S	I	E	V	D	I	F	P	T	F	D
13. Tel SLS gi|550826659|gb|AGX93048.1| secologanin synthase-like protein Tabernaemontana elegans	I	I	S	P	A	F	T	L	E	K	L	K	S	M	L	P	A	F	A	I	C	Y	D	D	M	L	S	K	W	N	N	I	A	-	E	T	Q	G	S	H	E	V	D	I	F	P	T	F	D
14. Cca SLS gi|550826653|gb|AGX93045.1| secologanin synthase-like protein partial Cinchona calisaya	I	I	S	P	A	L	T	L	E	K	L	K	D	M	L	S	A	F	A	V	C	Y	D	G	L	L	T	K	W	E	E	I	A	-	T	E	D	G	S	C	E	V	D	V	F	P	T	F	D
15. Sja SLS gi|1573711570|dbj|BBI55002.1| secologanin synthase Swertia japonica	I	I	S	P	A	F	T	L	E	K	L	K	T	M	L	P	S	F	A	V	C	Y	N	D	L	L	S	K	W	E	N	T	A	-	A	K	E	G	S	V	E	V	D	I	F	P	T	F	D
16. Ahu 7DLH gi|550826679|gb|AGX93058.1| 7-deoxyloganic acid 7-hydroxylase-like protein Amsonia hubrichtii	I	I	N	S	A	F	H	F	E	K	L	K	L	M	L	P	A	F	Y	L	S	C	R	D	L	V	S	K	W	D	K	K	V	-	P	E	G	G	S	A	E	V	D	V	W	H	D	I	E
17. Rsa 7DLH gi|550826681|gb|AGX93059.1| 7-deoxyloganic acid 7-hydroxylase-like protein Rauvolfia serpentina	I	I	N	A	A	F	H	F	E	K	L	K	L	M	L	P	A	F	Y	L	S	C	R	D	M	V	A	K	W	D	K	K	V	-	P	E	G	G	S	A	E	V	D	V	W	H	D	I	E
18. Tel 7DLH gi|550826683|gb|AGX93060.1| 7-deoxyloganic acid 7-hydroxylase-like protein Tabernaemontana elegans	I	I	N	A	A	F	H	F	E	K	L	K	L	M	L	P	A	F	Y	L	S	C	R	D	L	V	S	K	W	D	K	K	V	-	P	E	G	G	S	A	E	V	D	V	W	H	D	I	E
19. Cca 7DLH gi|550826677|gb|AGX93057.1| 7-deoxyloganic acid 7-hydroxylase-like protein Cinchona calisaya	I	I	N	S	A	F	Q	F	E	K	L	K	L	M	L	P	A	F	Y	L	S	C	R	D	M	V	S	K	W	D	N	K	V	-	P	E	D	D	S	A	E	L	D	V	W	H	D	I	E
20. Lja 7DLH gi|550826675|gb|AGX93056.1| 7-deoxyloganic acid 7-hydroxylase-like protein Lonicera japonica	V	I	N	S	A	F	H	F	E	K	L	K	L	M	L	P	A	F	Y	L	S	C	L	D	M	V	N	K	W	E	K	V	V	S	S	K	G	G	S	V	E	V	E	V	H	H	D	L	E
21. Vmi 7DLH gi|550826685|gb|AGX93061.1| 7-deoxyloganic acid 7-hydroxylase-like protein Vinca minor	I	I	N	S	A	F	H	F	E	K	L	K	L	M	L	P	A	F	Y	L	S	C	R	D	M	V	E	K	W	D	K	K	V	-	P	E	G	G	S	S	E	V	E	V	W	H	D	I	E
22. Oeu 7DLH gi|1268731671|gb|ATN39844.1| 7-deoxylaganic acid hydroxylase-like Olea europaea	L	I	N	P	A	F	Y	T	D	K	L	K	N	M	L	P	A	F	Y	L	S	C	G	D	M	L	S	K	W	E	K	I	V	-	S	S	E	G	S	S	E	V	D	V	W	P	Y	L	Q
23. (10 . 11)	I	I	S	P	A	F	T	L	E	K	L	K	S	M	L	P	A	F	A	I	C	Y	D	D	M	L	T	K	W	E	K	I	A	-	E	K	Q	G	S	H	E	V	D	I	F	P	T	F	D
24. (23 . 6)	I	I	S	P	A	F	T	L	E	K	L	K	S	M	L	P	A	F	A	I	C	Y	D	D	M	L	T	K	W	E	K	I	A	-	E	K	Q	G	S	H	E	V	D	I	F	P	T	F	D
25. (24 . 13)	I	I	S	P	A	F	T	L	E	K	L	K	S	M	L	P	A	F	A	I	C	Y	D	D	M	L	S	K	W	E	K	I	A	-	E	K	Q	G	S	H	E	V	D	I	F	P	T	F	D
26. (25 . 7)	I	I	S	P	A	F	T	L	E	K	L	K	T	M	L	P	A	F	A	I	C	Y	D	D	M	L	S	K	W	E	K	I	A	-	E	K	Q	G	S	H	E	V	D	I	F	P	T	F	D
27. (26 . 12)	I	I	S	P	A	F	T	L	E	K	L	K	T	M	L	P	A	F	A	I	C	Y	D	D	L	L	S	K	W	E	K	I	A	-	T	K	E	G	S	I	E	V	D	I	F	P	T	F	D
28. (27 . 15)	I	I	S	P	A	F	T	L	E	K	L	K	T	M	L	P	A	F	A	I	C	Y	D	D	L	L	S	K	W	E	K	I	A	-	T	K	E	G	S	I	E	V	D	I	F	P	T	F	D
29. (28 . 14)	I	I	S	P	A	F	T	L	E	K	L	K	T	M	L	P	A	F	A	I	C	Y	D	D	L	L	S	K	W	E	K	V	A	-	T	K	E	G	S	V	E	V	D	V	F	P	T	F	D
30. (29 . 8)	I	I	S	P	A	F	T	L	E	K	L	K	T	M	L	P	A	F	A	I	C	Y	D	D	L	L	S	K	W	E	K	V	A	-	T	S	E	G	S	I	E	V	D	V	F	P	T	F	D
31. (30 . 9)	I	I	S	P	A	F	T	L	E	K	L	K	T	M	L	P	A	F	A	I	S	Y	D	D	L	L	S	K	W	E	K	V	A	-	T	N	E	G	S	V	E	V	D	V	F	P	T	F	D
32. (2 . 3)	I	I	S	P	S	F	H	L	E	K	L	K	T	M	L	P	A	F	Y	V	S	Y	D	E	L	L	S	K	W	E	R	E	C	-	S	T	K	G	S	V	E	V	D	L	F	P	T	F	D
33. (4 . 32)	I	I	S	P	S	F	H	L	E	K	L	K	T	M	L	P	A	F	Y	V	S	Y	D	E	L	L	S	K	W	E	R	E	C	-	S	T	K	G	S	V	E	V	D	V	F	P	T	F	D
34. (31 . 33)	I	I	S	P	A	F	H	L	E	K	L	K	T	M	L	P	A	F	Y	I	S	Y	D	D	L	L	S	K	W	E	K	V	A	-	S	T	E	G	S	V	E	V	D	V	F	P	T	F	D
35. (16 . 18)	I	I	N	S	A	F	H	F	E	K	L	K	L	M	L	P	A	F	Y	L	S	C	R	D	L	V	S	K	W	D	K	K	V	-	P	E	G	G	S	A	E	V	D	V	W	H	D	I	E
36. (5 . 17)	I	I	N	A	A	F	H	F	E	K	L	K	L	M	L	P	A	F	Y	L	S	C	R	D	M	V	S	K	W	D	K	K	V	-	P	E	G	G	S	A	E	V	D	V	W	H	D	I	E
37. (21 . 36)	I	I	N	S	A	F	H	F	E	K	L	K	L	M	L	P	A	F	Y	L	S	C	R	D	M	V	S	K	W	D	K	K	V	-	P	E	G	G	S	A	E	V	D	V	W	H	D	I	E
38. (35 . 37)	I	I	N	S	A	F	H	F	E	K	L	K	L	M	L	P	A	F	Y	L	S	C	R	D	M	V	S	K	W	D	K	K	V	-	P	E	G	G	S	A	E	V	D	V	W	H	D	I	E
39. (19 . 38)	I	I	N	S	A	F	H	F	E	K	L	K	L	M	L	P	A	F	Y	L	S	C	R	D	M	V	S	K	W	D	K	K	V	-	P	E	G	G	S	A	E	V	D	V	W	H	D	I	E
40. (20 . 39)	I	I	N	S	A	F	H	F	E	K	L	K	L	M	L	P	A	F	Y	L	S	C	R	D	M	V	S	K	W	E	K	V	V	-	S	E	G	G	S	V	E	V	D	V	W	H	D	L	E
41. (34 . 40)	I	I	N	P	A	F	H	L	E	K	L	K	T	M	L	P	A	F	Y	L	S	C	D	D	M	L	S	K	W	E	K	V	V	-	S	S	E	G	S	V	E	V	D	V	W	P	T	F	E
42. (41 . 22)	I	I	N	P	A	F	H	L	E	K	L	K	T	M	L	P	A	F	Y	L	S	C	G	D	M	L	S	K	W	E	K	V	V	-	S	S	E	G	S	V	E	V	D	V	W	P	Y	F	Q
	239	240	241	242	243	244	245	246	247	248	249	250	251	252	253	254	255	256	257	258	259	260	261	262	263	264	265	266	267	268	269	270	271	272	273	274	275	276	277	278	279	280	281	282	283	284	285	286	287
1. At 734A1 outgroup gi|15225777|ref|NP 180239.1| Cytochrome P450 superfamily protein Arabidopsis thaliana	C	A	E	A	F	Q	K	V	F	I	P	G	Y	R	F	F	P	T	R	G	N	L	K	S	W	K	L	D	K	E	I	R	K	S	L	L	K	L	I	E	R	R	R	Q	N	A	I	D	G
2. Caa SLAS 72A564 gb|MN815881| secologanic acid synthase CYP72A564 Camptotheca acuminata	T	V	D	V	M	R	S	V	Y	V	P	G	W	S	L	L	P	T	K	R	N	Q	R	M	R	E	V	D	R	E	I	R	E	R	L	S	G	I	I	N	S	R	V	K	A	M	K	A	G
3. Caa SLAS 72A565 gb|MN815882| secologanic acid synthase CYP72A565 Camptotheca acuminata	T	V	D	V	M	R	S	V	Y	V	P	G	S	S	F	L	P	T	K	R	N	N	R	M	R	E	V	D	G	E	I	K	D	R	L	S	G	I	I	N	S	R	V	K	A	M	K	A	G
4. Caa 72A730 gb|MN815883| secologanic acid synthase-like CYP72A730 Camptotheca acuminata	T	V	D	V	M	R	S	V	Y	V	P	G	W	S	L	F	P	S	K	T	N	Q	R	I	R	K	V	D	R	E	I	Q	E	G	L	S	N	I	I	N	S	R	-	-	-	M	K	T	G
5. Cra 7DLH gi|550826687|gb|AGX93062.1| 7-deoxylaganic acid synthase CYP72A224 Catharanthus roseus	T	I	D	V	I	R	S	V	Y	I	P	G	Q	R	F	L	P	T	K	R	N	N	R	M	R	A	I	D	K	E	V	R	V	R	I	T	E	I	I	N	K	K	M	K	V	M	K	S	G
6. Cra SLS 72A1 gi|461812|sp|Q05047.1|C72A1 CATRO Secologanin synthase SLS CYP72A1 Catharanthus roseus	T	I	D	C	M	R	D	V	Y	I	P	G	W	S	Y	L	P	T	K	R	N	K	R	M	K	E	I	N	K	E	I	T	D	M	L	R	F	I	I	N	K	R	M	K	A	L	K	A	G
7. Ahu SLS gi|550826655|gb|AGX93046.1| secologanin synthase-like protein Amsonia hubrichtii	T	I	E	C	M	R	D	V	Y	I	P	G	W	S	Y	L	P	T	K	R	N	K	R	M	R	E	I	N	K	E	L	T	D	M	L	R	N	I	I	N	K	R	T	K	A	L	K	A	G
8. Nni SLS gi|1152264225|gb|AQW38832.1| secologanin synthase-like protein Nothapodytes nimmoniana	T	I	Q	V	I	R	D	V	Y	I	P	G	W	S	Y	L	P	T	K	R	N	Q	R	M	K	K	I	N	K	E	M	K	D	M	L	R	D	I	I	N	K	R	V	K	A	M	K	A	G
9. Lja SLS gi|550826651|gb|AGX93044.1| secologanin synthase-like protein partial Lonicera japonica	T	I	M	V	M	R	D	V	Y	I	P	G	W	S	Y	L	P	T	K	T	N	N	R	M	K	E	I	N	N	E	L	K	S	M	L	R	K	I	I	N	K	R	V	K	A	M	K	A	G
10. Vmi SLS gi|550826661|gb|AGX93049.1| secologanin synthase-like protein Vinca minor	T	I	E	C	M	R	D	V	Y	I	P	G	W	S	Y	L	P	T	K	R	N	K	R	M	K	E	I	N	K	E	I	T	D	M	L	R	H	I	I	N	K	R	N	K	A	I	K	A	G
11. Rsa SLS gi|550826657|gb|AGX93047.1| secologanin synthase-like protein Rauvolfia serpentina	T	I	E	C	M	R	D	V	Y	I	P	G	W	S	Y	L	P	T	K	R	N	K	R	M	K	E	I	N	K	E	I	T	D	M	L	R	F	I	I	N	K	R	T	K	A	M	K	A	G
12. Opu SLS gi|723802014|dbj|BAP90521.1| secologanin synthase Ophiorrhiza pumila	T	I	E	T	M	R	D	V	Y	I	P	G	W	S	Y	L	P	T	K	R	N	K	R	M	K	Q	I	N	H	E	I	T	E	M	L	R	N	I	I	N	K	R	L	K	A	M	K	A	G
13. Tel SLS gi|550826659|gb|AGX93048.1| secologanin synthase-like protein Tabernaemontana elegans	T	I	E	C	M	R	D	V	Y	I	P	G	W	S	Y	L	P	T	K	R	N	K	R	M	K	E	I	N	K	E	I	T	D	M	L	S	K	I	I	N	K	R	M	K	A	M	K	A	G
14. Cca SLS gi|550826653|gb|AGX93045.1| secologanin synthase-like protein partial Cinchona calisaya	T	I	A	A	V	R	E	F	Y	I	P	G	W	S	Y	L	P	T	K	R	N	R	R	M	K	N	I	D	S	D	V	R	G	M	I	R	N	I	I	N	K	R	L	K	A	M	K	S	G
15. Sja SLS gi|1573711570|dbj|BBI55002.1| secologanin synthase Swertia japonica	T	I	D	S	M	R	S	V	Y	L	P	G	W	C	Y	V	P	T	K	K	N	N	R	L	K	A	C	N	K	V	I	T	D	M	M	R	N	I	I	N	K	R	M	K	A	I	N	A	G
16. Ahu 7DLH gi|550826679|gb|AGX93058.1| 7-deoxyloganic acid 7-hydroxylase-like protein Amsonia hubrichtii	T	I	D	V	I	R	S	V	Y	I	P	G	Q	R	F	L	P	T	K	R	N	N	R	M	R	T	I	D	K	E	V	R	V	R	I	T	E	I	I	N	N	K	M	K	I	M	K	T	G
17. Rsa 7DLH gi|550826681|gb|AGX93059.1| 7-deoxyloganic acid 7-hydroxylase-like protein Rauvolfia serpentina	T	I	D	V	I	R	S	V	Y	I	P	G	H	R	F	L	P	T	K	R	N	N	R	M	R	A	I	D	K	E	V	R	V	R	I	T	E	I	I	N	K	K	T	K	I	M	K	A	G
18. Tel 7DLH gi|550826683|gb|AGX93060.1| 7-deoxyloganic acid 7-hydroxylase-like protein Tabernaemontana elegans	T	I	D	V	I	R	S	V	Y	I	P	G	Q	R	F	L	P	T	K	R	N	N	K	M	R	A	I	D	K	E	V	R	V	R	I	K	E	I	I	D	N	K	M	K	I	L	K	A	G
19. Cca 7DLH gi|550826677|gb|AGX93057.1| 7-deoxyloganic acid 7-hydroxylase-like protein Cinchona calisaya	T	I	D	V	I	R	S	V	Y	I	P	G	Q	R	F	L	P	T	K	R	N	N	R	M	R	A	I	D	R	E	V	R	V	R	I	T	E	I	I	N	K	K	M	R	A	M	K	A	G
20. Lja 7DLH gi|550826675|gb|AGX93056.1| 7-deoxyloganic acid 7-hydroxylase-like protein Lonicera japonica	T	I	Q	V	I	Q	S	V	Y	I	P	G	W	R	F	M	P	T	K	R	N	N	R	I	K	K	I	D	K	D	V	R	V	S	I	T	E	I	I	N	N	K	M	K	A	M	K	A	G
21. Vmi 7DLH gi|550826685|gb|AGX93061.1| 7-deoxyloganic acid 7-hydroxylase-like protein Vinca minor	T	I	D	V	I	R	S	V	Y	I	P	G	Q	R	F	L	P	T	K	R	N	N	R	M	R	A	I	D	K	E	V	R	V	R	I	T	E	I	I	N	K	K	M	K	I	M	K	A	G
22. Oeu 7DLH gi|1268731671|gb|ATN39844.1| 7-deoxylaganic acid hydroxylase-like Olea europaea	V	V	Q	G	R	N	S	V	Y	V	P	G	W	R	F	F	P	T	K	R	N	K	R	M	R	R	I	A	K	E	V	E	S	S	V	M	S	I	I	Q	K	R	I	K	A	M	E	A	G
23. (10 . 11)	T	I	E	C	M	R	D	V	Y	I	P	G	W	S	Y	L	P	T	K	R	N	K	R	M	K	E	I	N	K	E	I	T	D	M	L	R	F	I	I	N	K	R	T	K	A	M	K	A	G
24. (23 . 6)	T	I	E	C	M	R	D	V	Y	I	P	G	W	S	Y	L	P	T	K	R	N	K	R	M	K	E	I	N	K	E	I	T	D	M	L	R	F	I	I	N	K	R	M	K	A	M	K	A	G
25. (24 . 13)	T	I	E	C	M	R	D	V	Y	I	P	G	W	S	Y	L	P	T	K	R	N	K	R	M	K	E	I	N	K	E	I	T	D	M	L	R	N	I	I	N	K	R	M	K	A	M	K	A	G
26. (25 . 7)	T	I	E	C	M	R	D	V	Y	I	P	G	W	S	Y	L	P	T	K	R	N	K	R	M	K	E	I	N	K	E	I	T	D	M	L	R	N	I	I	N	K	R	M	K	A	M	K	A	G
27. (26 . 12)	T	I	E	C	M	R	D	V	Y	I	P	G	W	S	Y	L	P	T	K	R	N	K	R	M	K	E	I	N	K	E	I	T	D	M	L	R	N	I	I	N	K	R	M	K	A	M	K	A	G
28. (27 . 15)	T	I	E	C	M	R	D	V	Y	I	P	G	W	S	Y	L	P	T	K	R	N	K	R	M	K	E	I	N	K	E	I	T	D	M	L	R	N	I	I	N	K	R	M	K	A	M	K	A	G
29. (28 . 14)	T	I	E	A	M	R	D	V	Y	I	P	G	W	S	Y	L	P	T	K	R	N	K	R	M	K	E	I	N	K	E	I	K	D	M	L	R	N	I	I	N	K	R	M	K	A	M	K	A	G
30. (29 . 8)	T	I	E	V	M	R	D	V	Y	I	P	G	W	S	Y	L	P	T	K	R	N	Q	R	M	K	E	I	N	K	E	I	K	D	M	L	R	N	I	I	N	K	R	V	K	A	M	K	A	G
31. (30 . 9)	T	I	Q	V	M	R	D	V	Y	I	P	G	W	S	Y	L	P	T	K	R	N	Q	R	M	K	E	I	N	K	E	I	K	D	M	L	R	N	I	I	N	K	R	V	K	A	M	K	A	G
32. (2 . 3)	T	V	D	V	M	R	S	V	Y	V	P	G	W	S	L	L	P	T	K	R	N	Q	R	M	R	E	V	D	R	E	I	R	E	R	L	S	G	I	I	N	S	R	V	K	A	M	K	A	G
33. (4 . 32)	T	V	D	V	M	R	S	V	Y	V	P	G	W	S	L	L	P	T	K	R	N	Q	R	M	R	E	V	D	R	E	I	R	E	R	L	S	N	I	I	N	S	R	V	K	A	M	K	A	G
34. (31 . 33)	T	I	E	V	M	R	S	V	Y	I	P	G	W	S	F	L	P	T	K	R	N	Q	R	M	R	E	I	D	K	E	I	R	E	R	L	S	N	I	I	N	K	R	V	K	A	M	K	A	G
35. (16 . 18)	T	I	D	V	I	R	S	V	Y	I	P	G	Q	R	F	L	P	T	K	R	N	N	R	M	R	A	I	D	K	E	V	R	V	R	I	T	E	I	I	N	N	K	M	K	I	M	K	A	G
36. (5 . 17)	T	I	D	V	I	R	S	V	Y	I	P	G	Q	R	F	L	P	T	K	R	N	N	R	M	R	A	I	D	K	E	V	R	V	R	I	T	E	I	I	N	K	K	M	K	I	M	K	A	G
37. (21 . 36)	T	I	D	V	I	R	S	V	Y	I	P	G	Q	R	F	L	P	T	K	R	N	N	R	M	R	A	I	D	K	E	V	R	V	R	I	T	E	I	I	N	K	K	M	K	I	M	K	A	G
38. (35 . 37)	T	I	D	V	I	R	S	V	Y	I	P	G	Q	R	F	L	P	T	K	R	N	N	R	M	R	A	I	D	K	E	V	R	V	R	I	T	E	I	I	N	K	K	M	K	I	M	K	A	G
39. (19 . 38)	T	I	D	V	I	R	S	V	Y	I	P	G	Q	R	F	L	P	T	K	R	N	N	R	M	R	A	I	D	K	E	V	R	V	R	I	T	E	I	I	N	K	K	M	K	A	M	K	A	G
40. (20 . 39)	T	I	Q	V	I	R	S	V	Y	I	P	G	W	R	F	L	P	T	K	R	N	N	R	M	R	K	I	D	K	E	V	R	V	S	I	T	E	I	I	N	K	K	M	K	A	M	K	A	G
41. (34 . 40)	T	I	Q	V	M	R	S	V	Y	I	P	G	W	R	F	L	P	T	K	R	N	K	R	M	R	K	I	D	K	E	V	R	E	S	I	T	N	I	I	N	K	R	V	K	A	M	K	A	G
42. (41 . 22)	T	V	Q	A	M	R	S	V	Y	I	P	G	W	R	F	F	P	T	K	R	N	K	R	M	R	K	I	D	K	E	V	R	S	S	I	M	N	I	I	Q	K	R	I	K	A	M	K	A	G
	312	313	314	315	316	317	318	319	320	321	322	323	324	325	326	327	328	329	330	331	332	333	334	335	336	337	338	339	340	341	342	343	344	345	346	347	348	349	350	351	352	353	354	355	356	357	358	359	360
1. At 734A1 outgroup gi|15225777|ref|NP 180239.1| Cytochrome P450 superfamily protein Arabidopsis thaliana	-	-	-	-	N	V	T	V	Q	D	I	V	E	E	C	K	S	F	F	F	A	G	K	Q	T	T	S	N	L	L	T	W	T	T	I	L	L	S	M	H	P	E	W	Q	A	K	A	R	D
2. Caa SLAS 72A564 gb|MN815881| secologanic acid synthase CYP72A564 Camptotheca acuminata	K	K	N	A	G	M	S	I	E	D	V	I	S	E	C	K	L	F	Y	F	A	G	Q	E	T	T	G	I	L	L	T	W	T	C	V	L	L	S	R	H	P	E	W	Q	E	R	A	R	E
3. Caa SLAS 72A565 gb|MN815882| secologanic acid synthase CYP72A565 Camptotheca acuminata	K	K	N	A	G	M	S	I	E	D	V	I	S	E	C	K	L	F	Y	F	A	G	Q	E	T	T	G	I	L	L	T	W	T	C	V	L	L	S	R	H	P	E	W	Q	E	R	A	R	E
4. Caa 72A730 gb|MN815883| secologanic acid synthase-like CYP72A730 Camptotheca acuminata	K	K	N	A	G	M	S	I	D	D	V	I	S	E	C	K	V	F	S	F	V	G	Q	E	T	T	G	I	L	L	T	W	T	C	V	L	L	S	T	H	S	E	W	Q	E	R	A	R	E
5. Cra 7DLH gi|550826687|gb|AGX93062.1| 7-deoxylaganic acid synthase CYP72A224 Catharanthus roseus	N	K	S	A	G	M	T	I	G	E	I	I	G	E	C	K	L	F	Y	F	A	G	Q	D	T	T	S	T	L	L	V	W	T	M	V	L	L	S	R	F	P	E	W	Q	T	R	A	R	E
6. Cra SLS 72A1 gi|461812|sp|Q05047.1|C72A1 CATRO Secologanin synthase SLS CYP72A1 Catharanthus roseus	K	K	D	G	G	M	S	I	N	D	V	I	E	E	C	K	L	F	Y	F	A	G	Q	E	T	T	G	V	L	L	T	W	T	T	I	L	L	S	K	H	P	E	W	Q	E	R	A	R	E
7. Ahu SLS gi|550826655|gb|AGX93046.1| secologanin synthase-like protein Amsonia hubrichtii	K	K	N	V	G	M	T	I	N	D	V	I	E	E	C	K	L	F	Y	F	A	G	Q	E	T	T	G	V	L	L	T	W	A	T	I	L	L	S	K	H	P	E	W	Q	E	R	A	R	E
8. Nni SLS gi|1152264225|gb|AQW38832.1| secologanin synthase-like protein Nothapodytes nimmoniana	K	V	N	V	G	M	T	I	D	D	V	I	E	E	C	K	L	F	Y	F	A	G	Q	E	T	T	G	I	L	L	T	W	T	I	I	L	L	S	K	H	P	E	W	Q	Q	R	A	R	D
9. Lja SLS gi|550826651|gb|AGX93044.1| secologanin synthase-like protein partial Lonicera japonica	K	K	N	A	G	M	T	I	D	D	V	I	E	E	C	K	L	F	Y	F	A	G	Q	E	T	T	G	I	L	L	T	W	T	M	V	M	L	S	K	H	P	E	W	Q	D	R	A	R	E
10. Vmi SLS gi|550826661|gb|AGX93049.1| secologanin synthase-like protein Vinca minor	K	K	D	G	G	M	S	I	N	D	V	I	D	E	C	K	L	F	Y	F	A	G	Q	E	T	T	G	V	L	L	T	W	T	T	I	L	L	S	K	H	P	E	W	Q	E	R	A	R	E
11. Rsa SLS gi|550826657|gb|AGX93047.1| secologanin synthase-like protein Rauvolfia serpentina	K	K	D	G	G	M	S	I	N	D	V	I	E	E	C	K	L	F	Y	F	A	G	Q	E	T	T	G	V	L	L	T	W	T	T	I	L	L	S	K	H	P	E	W	Q	E	R	A	R	E
12. Opu SLS gi|723802014|dbj|BAP90521.1| secologanin synthase Ophiorrhiza pumila	E	K	N	V	G	L	S	I	D	D	V	I	E	E	C	K	L	F	Y	F	A	G	Q	E	T	T	G	V	L	L	T	W	T	T	I	L	L	S	K	H	P	E	W	Q	D	R	A	R	E
13. Tel SLS gi|550826659|gb|AGX93048.1| secologanin synthase-like protein Tabernaemontana elegans	K	K	D	V	G	M	T	I	H	D	V	I	E	E	C	K	L	F	Y	F	A	G	Q	E	T	T	G	V	L	L	T	W	T	T	I	L	L	S	K	H	P	E	W	Q	K	L	A	R	E
14. Cca SLS gi|550826653|gb|AGX93045.1| secologanin synthase-like protein partial Cinchona calisaya	K	K	N	V	G	M	T	I	D	D	V	I	E	E	C	K	L	F	Y	F	A	G	Q	E	T	T	G	V	L	L	T	W	T	M	I	M	L	S	K	H	P	E	W	Q	D	R	A	R	E
15. Sja SLS gi|1573711570|dbj|BBI55002.1| secologanin synthase Swertia japonica	K	K	N	V	G	M	T	I	D	E	V	I	D	E	C	K	L	F	Y	F	A	G	Q	E	T	T	G	V	L	L	T	W	A	C	I	M	L	S	K	H	P	E	W	Q	E	R	A	R	E
16. Ahu 7DLH gi|550826679|gb|AGX93058.1| 7-deoxyloganic acid 7-hydroxylase-like protein Amsonia hubrichtii	N	K	N	A	G	M	T	I	E	Q	I	I	G	E	C	K	L	F	Y	F	A	G	Q	D	T	T	S	T	L	L	V	W	T	M	V	L	L	S	R	F	P	E	W	Q	T	R	A	R	E
17. Rsa 7DLH gi|550826681|gb|AGX93059.1| 7-deoxyloganic acid 7-hydroxylase-like protein Rauvolfia serpentina	N	K	T	A	G	M	T	I	E	E	I	I	G	E	C	K	L	F	Y	F	A	G	Q	D	T	T	S	T	L	L	V	W	T	M	V	L	L	S	R	F	P	E	W	Q	T	R	A	R	E
18. Tel 7DLH gi|550826683|gb|AGX93060.1| 7-deoxyloganic acid 7-hydroxylase-like protein Tabernaemontana elegans	N	K	N	A	G	M	T	I	E	Q	I	I	G	E	C	K	L	F	Y	F	A	G	Q	D	T	T	S	T	L	L	V	W	T	M	V	L	L	S	R	F	P	E	W	Q	N	R	A	R	E
19. Cca 7DLH gi|550826677|gb|AGX93057.1| 7-deoxyloganic acid 7-hydroxylase-like protein Cinchona calisaya	N	K	S	A	G	M	S	I	E	E	I	I	G	E	C	K	L	F	Y	F	A	G	Q	D	T	T	S	T	L	I	V	W	T	M	V	L	L	S	R	F	P	E	W	Q	Q	H	A	R	E
20. Lja 7DLH gi|550826675|gb|AGX93056.1| 7-deoxyloganic acid 7-hydroxylase-like protein Lonicera japonica	N	K	N	A	G	L	S	I	E	E	I	I	G	E	C	K	L	F	Y	F	A	G	Q	D	T	T	S	T	L	L	C	W	T	M	V	I	L	S	R	F	P	D	W	Q	A	R	A	R	E
21. Vmi 7DLH gi|550826685|gb|AGX93061.1| 7-deoxyloganic acid 7-hydroxylase-like protein Vinca minor	N	R	N	A	G	M	T	I	E	Q	I	I	G	E	C	K	L	F	Y	F	A	G	Q	D	T	T	S	T	L	I	V	W	T	M	V	L	L	S	R	F	P	E	W	Q	T	R	A	R	E
22. Oeu 7DLH gi|1268731671|gb|ATN39844.1| 7-deoxylaganic acid hydroxylase-like Olea europaea	K	S	-	-	G	M	S	L	K	E	V	I	E	E	C	K	L	F	Y	F	A	G	Q	E	T	T	S	S	L	L	V	W	T	L	I	L	L	S	K	H	L	D	W	Q	S	R	A	R	E
23. (10 . 11)	K	K	D	G	G	M	S	I	N	D	V	I	E	E	C	K	L	F	Y	F	A	G	Q	E	T	T	G	V	L	L	T	W	T	T	I	L	L	S	K	H	P	E	W	Q	E	R	A	R	E
24. (23 . 6)	K	K	D	G	G	M	S	I	N	D	V	I	E	E	C	K	L	F	Y	F	A	G	Q	E	T	T	G	V	L	L	T	W	T	T	I	L	L	S	K	H	P	E	W	Q	E	R	A	R	E
25. (24 . 13)	K	K	D	V	G	M	T	I	N	D	V	I	E	E	C	K	L	F	Y	F	A	G	Q	E	T	T	G	V	L	L	T	W	T	T	I	L	L	S	K	H	P	E	W	Q	E	R	A	R	E
26. (25 . 7)	K	K	N	V	G	M	T	I	N	D	V	I	E	E	C	K	L	F	Y	F	A	G	Q	E	T	T	G	V	L	L	T	W	T	T	I	L	L	S	K	H	P	E	W	Q	E	R	A	R	E
27. (26 . 12)	K	K	N	V	G	M	T	I	D	D	V	I	E	E	C	K	L	F	Y	F	A	G	Q	E	T	T	G	V	L	L	T	W	T	T	I	L	L	S	K	H	P	E	W	Q	E	R	A	R	E
28. (27 . 15)	K	K	N	V	G	M	T	I	D	D	V	I	E	E	C	K	L	F	Y	F	A	G	Q	E	T	T	G	V	L	L	T	W	T	T	I	L	L	S	K	H	P	E	W	Q	E	R	A	R	E
29. (28 . 14)	K	K	N	V	G	M	T	I	D	D	V	I	E	E	C	K	L	F	Y	F	A	G	Q	E	T	T	G	V	L	L	T	W	T	M	I	L	L	S	K	H	P	E	W	Q	E	R	A	R	E
30. (29 . 8)	K	K	N	V	G	M	T	I	D	D	V	I	E	E	C	K	L	F	Y	F	A	G	Q	E	T	T	G	I	L	L	T	W	T	M	I	L	L	S	K	H	P	E	W	Q	E	R	A	R	E
31. (30 . 9)	K	K	N	A	G	M	T	I	D	D	V	I	E	E	C	K	L	F	Y	F	A	G	Q	E	T	T	G	I	L	L	T	W	T	M	V	L	L	S	K	H	P	E	W	Q	E	R	A	R	E
32. (2 . 3)	K	K	N	A	G	M	S	I	E	D	V	I	S	E	C	K	L	F	Y	F	A	G	Q	E	T	T	G	I	L	L	T	W	T	C	V	L	L	S	R	H	P	E	W	Q	E	R	A	R	E
33. (4 . 32)	K	K	N	A	G	M	S	I	E	D	V	I	S	E	C	K	L	F	Y	F	A	G	Q	E	T	T	G	I	L	L	T	W	T	C	V	L	L	S	R	H	P	E	W	Q	E	R	A	R	E
34. (31 . 33)	K	K	N	A	G	M	S	I	E	D	V	I	E	E	C	K	L	F	Y	F	A	G	Q	E	T	T	G	I	L	L	T	W	T	M	V	L	L	S	R	H	P	E	W	Q	E	R	A	R	E
35. (16 . 18)	N	K	N	A	G	M	T	I	E	Q	I	I	G	E	C	K	L	F	Y	F	A	G	Q	D	T	T	S	T	L	L	V	W	T	M	V	L	L	S	R	F	P	E	W	Q	T	R	A	R	E
36. (5 . 17)	N	K	N	A	G	M	T	I	E	E	I	I	G	E	C	K	L	F	Y	F	A	G	Q	D	T	T	S	T	L	L	V	W	T	M	V	L	L	S	R	F	P	E	W	Q	T	R	A	R	E
37. (21 . 36)	N	K	N	A	G	M	T	I	E	Q	I	I	G	E	C	K	L	F	Y	F	A	G	Q	D	T	T	S	T	L	L	V	W	T	M	V	L	L	S	R	F	P	E	W	Q	T	R	A	R	E
38. (35 . 37)	N	K	N	A	G	M	T	I	E	Q	I	I	G	E	C	K	L	F	Y	F	A	G	Q	D	T	T	S	T	L	L	V	W	T	M	V	L	L	S	R	F	P	E	W	Q	T	R	A	R	E
39. (19 . 38)	N	K	N	A	G	M	S	I	E	E	I	I	G	E	C	K	L	F	Y	F	A	G	Q	D	T	T	S	T	L	L	V	W	T	M	V	L	L	S	R	F	P	E	W	Q	T	R	A	R	E
40. (20 . 39)	N	K	N	A	G	M	S	I	E	E	I	I	G	E	C	K	L	F	Y	F	A	G	Q	D	T	T	S	T	L	L	V	W	T	M	V	L	L	S	R	F	P	E	W	Q	T	R	A	R	E
41. (34 . 40)	K	K	N	A	G	M	S	I	E	E	V	I	E	E	C	K	L	F	Y	F	A	G	Q	E	T	T	S	T	L	L	V	W	T	M	V	L	L	S	R	H	P	E	W	Q	S	R	A	R	E
42. (41 . 22)	K	K	-	-	G	M	S	I	E	E	V	I	E	E	C	K	L	F	Y	F	A	G	Q	E	T	T	S	T	L	L	V	W	T	M	I	L	L	S	K	H	P	E	W	Q	S	R	A	R	E
	392	393	394	395	396	397	398	399	400	401	402	403	404	405	406	407	408	409	410	411	412	413	414	415	416	417	418	419	420	421	422	423	424	425	426	427	428	429	430	431	432	433	434	435	436	437	438	439	440
1. At 734A1 outgroup gi|15225777|ref|NP 180239.1| Cytochrome P450 superfamily protein Arabidopsis thaliana	L	Y	P	P	I	V	A	T	I	R	R	A	K	S	D	V	K	L	G	G	Y	K	I	P	C	G	T	E	L	L	I	P	I	I	A	V	H	H	D	Q	A	I	W	G	N	D	V	N	E
2. Caa SLAS 72A564 gb|MN815881| secologanic acid synthase CYP72A564 Camptotheca acuminata	L	Y	P	P	V	I	E	L	T	K	V	T	Y	E	E	Q	K	L	G	N	L	T	I	P	A	G	V	Q	L	M	M	P	S	I	L	L	H	R	D	K	E	M	W	G	D	D	A	T	E
3. Caa SLAS 72A565 gb|MN815882| secologanic acid synthase CYP72A565 Camptotheca acuminata	L	Y	P	P	V	I	E	L	T	K	V	T	Y	E	E	Q	K	L	G	N	L	T	I	P	A	G	V	Q	L	M	M	P	S	I	L	L	H	R	D	Q	E	M	W	G	A	D	S	K	E
4. Caa 72A730 gb|MN815883| secologanic acid synthase-like CYP72A730 Camptotheca acuminata	L	Y	P	P	V	I	E	L	T	K	V	T	Y	E	E	Q	K	L	G	N	L	T	I	P	A	G	V	Q	L	M	M	P	S	I	L	L	H	R	D	K	E	M	W	G	D	D	A	T	E
5. Cra 7DLH gi|550826687|gb|AGX93062.1| 7-deoxylaganic acid synthase CYP72A224 Catharanthus roseus	L	Y	T	P	V	A	E	L	T	K	V	A	H	E	A	T	Q	L	G	K	Y	F	I	P	A	G	V	Q	L	M	M	P	Q	I	L	L	H	H	D	P	E	I	W	G	E	D	V	M	E
6. Cra SLS 72A1 gi|461812|sp|Q05047.1|C72A1 CATRO Secologanin synthase SLS CYP72A1 Catharanthus roseus	L	Y	P	P	V	I	D	L	T	K	I	V	H	K	D	T	K	L	G	S	Y	T	I	P	A	G	T	Q	V	M	L	P	T	V	M	L	H	R	E	K	S	I	W	G	E	D	A	M	E
7. Ahu SLS gi|550826655|gb|AGX93046.1| secologanin synthase-like protein Amsonia hubrichtii	L	Y	P	P	V	I	D	L	T	K	I	V	H	E	D	T	K	L	G	P	Y	T	I	P	A	G	T	Q	V	M	L	P	T	V	I	L	H	R	E	K	S	I	W	G	E	D	A	M	E
8. Nni SLS gi|1152264225|gb|AQW38832.1| secologanin synthase-like protein Nothapodytes nimmoniana	L	Y	P	P	V	I	D	L	T	K	I	V	H	D	E	M	K	L	G	N	Y	S	I	P	A	G	V	Q	V	M	L	P	T	V	M	I	H	R	D	K	K	V	W	G	Q	D	A	L	E
9. Lja SLS gi|550826651|gb|AGX93044.1| secologanin synthase-like protein partial Lonicera japonica	L	Y	P	P	V	I	D	L	T	K	I	V	H	E	E	T	K	L	G	D	L	S	I	P	P	G	V	Q	I	M	L	P	T	V	M	L	H	R	E	K	K	I	W	G	D	D	A	M	E
10. Vmi SLS gi|550826661|gb|AGX93049.1| secologanin synthase-like protein Vinca minor	L	Y	P	P	V	I	D	L	T	K	I	V	H	E	D	T	K	L	G	S	Y	T	I	P	A	G	A	Q	V	M	L	P	T	V	M	L	H	R	E	K	S	I	W	G	E	D	A	M	E
11. Rsa SLS gi|550826657|gb|AGX93047.1| secologanin synthase-like protein Rauvolfia serpentina	L	Y	P	P	V	I	D	L	T	K	I	V	H	E	D	T	K	L	G	P	Y	T	I	P	A	G	T	Q	V	M	L	P	T	V	M	L	H	R	E	K	S	I	W	G	E	D	A	M	E
12. Opu SLS gi|723802014|dbj|BAP90521.1| secologanin synthase Ophiorrhiza pumila	L	Y	P	P	V	I	D	L	T	K	I	V	H	K	D	T	K	L	G	P	Y	I	I	P	A	G	T	Q	V	M	M	P	T	V	M	L	H	R	E	K	S	I	W	G	E	D	A	M	E
13. Tel SLS gi|550826659|gb|AGX93048.1| secologanin synthase-like protein Tabernaemontana elegans	L	Y	P	P	V	I	D	L	T	K	I	V	H	E	D	T	K	L	G	P	Y	T	I	P	A	G	T	L	V	M	L	P	T	V	M	L	H	R	E	K	S	I	W	G	E	D	A	M	E
14. Cca SLS gi|550826653|gb|AGX93045.1| secologanin synthase-like protein partial Cinchona calisaya	L	Y	P	P	V	F	D	L	N	K	V	V	Y	E	D	T	K	L	G	T	Y	T	I	P	A	G	T	Q	I	E	L	P	S	V	M	I	H	R	D	K	T	I	W	G	E	D	A	M	E
15. Sja SLS gi|1573711570|dbj|BBI55002.1| secologanin synthase Swertia japonica	L	Y	P	P	V	A	D	L	T	K	V	C	H	N	D	T	K	L	G	P	Y	T	I	P	G	G	T	Q	V	M	A	L	S	L	V	I	H	R	D	K	A	S	W	G	E	D	A	M	E
16. Ahu 7DLH gi|550826679|gb|AGX93058.1| 7-deoxyloganic acid 7-hydroxylase-like protein Amsonia hubrichtii	L	Y	T	P	V	A	E	L	T	K	V	A	H	E	D	T	Q	L	G	K	Y	F	I	P	A	G	V	Q	L	M	M	P	Q	M	L	L	H	H	D	P	Q	I	W	G	E	D	V	M	E
17. Rsa 7DLH gi|550826681|gb|AGX93059.1| 7-deoxyloganic acid 7-hydroxylase-like protein Rauvolfia serpentina	L	Y	T	P	V	A	E	L	T	K	V	A	H	E	D	T	Q	L	G	K	Y	L	I	P	A	G	V	Q	L	M	M	P	Q	V	L	L	H	H	D	P	E	I	W	G	E	D	V	M	E
18. Tel 7DLH gi|550826683|gb|AGX93060.1| 7-deoxyloganic acid 7-hydroxylase-like protein Tabernaemontana elegans	I	Y	T	P	V	A	E	L	T	K	V	A	H	E	D	T	Q	L	G	K	Y	F	I	P	A	G	V	Q	L	M	M	P	Q	M	L	L	H	H	D	P	Q	I	W	G	E	D	V	M	E
19. Cca 7DLH gi|550826677|gb|AGX93057.1| 7-deoxyloganic acid 7-hydroxylase-like protein Cinchona calisaya	I	Y	T	P	V	S	E	L	T	K	V	A	H	E	D	T	Q	L	G	K	Y	F	I	P	A	G	V	Q	L	M	M	P	Q	I	L	L	H	H	D	P	E	I	W	G	D	D	V	M	E
20. Lja 7DLH gi|550826675|gb|AGX93056.1| 7-deoxyloganic acid 7-hydroxylase-like protein Lonicera japonica	L	Y	P	P	V	V	E	L	T	K	V	A	H	E	D	T	K	L	G	D	L	T	I	P	A	G	V	Q	V	M	L	P	T	I	L	L	H	H	N	P	D	I	W	G	E	D	V	D	E
21. Vmi 7DLH gi|550826685|gb|AGX93061.1| 7-deoxyloganic acid 7-hydroxylase-like protein Vinca minor	L	Y	T	P	V	A	E	L	T	K	V	A	H	E	D	T	Q	L	G	K	Y	F	I	P	A	G	V	Q	L	M	M	P	Q	A	L	L	H	H	D	P	E	I	W	G	E	D	V	M	E
22. Oeu 7DLH gi|1268731671|gb|ATN39844.1| 7-deoxylaganic acid hydroxylase-like Olea europaea	L	Y	P	P	A	T	L	L	T	R	M	I	Y	K	E	T	T	I	G	K	L	L	L	P	A	G	V	Q	L	I	M	P	A	L	L	L	H	H	D	S	K	I	W	G	D	D	A	K	E
23. (10 . 11)	L	Y	P	P	V	I	D	L	T	K	I	V	H	E	D	T	K	L	G	P	Y	T	I	P	A	G	T	Q	V	M	L	P	T	V	M	L	H	R	E	K	S	I	W	G	E	D	A	M	E
24. (23 . 6)	L	Y	P	P	V	I	D	L	T	K	I	V	H	E	D	T	K	L	G	P	Y	T	I	P	A	G	T	Q	V	M	L	P	T	V	M	L	H	R	E	K	S	I	W	G	E	D	A	M	E
25. (24 . 13)	L	Y	P	P	V	I	D	L	T	K	I	V	H	E	D	T	K	L	G	P	Y	T	I	P	A	G	T	Q	V	M	L	P	T	V	M	L	H	R	E	K	S	I	W	G	E	D	A	M	E
26. (25 . 7)	L	Y	P	P	V	I	D	L	T	K	I	V	H	E	D	T	K	L	G	P	Y	T	I	P	A	G	T	Q	V	M	L	P	T	V	M	L	H	R	E	K	S	I	W	G	E	D	A	M	E
27. (26 . 12)	L	Y	P	P	V	I	D	L	T	K	I	V	H	E	D	T	K	L	G	P	Y	T	I	P	A	G	T	Q	V	M	L	P	T	V	M	L	H	R	E	K	S	I	W	G	E	D	A	M	E
28. (27 . 15)	L	Y	P	P	V	I	D	L	T	K	I	V	H	E	D	T	K	L	G	P	Y	T	I	P	A	G	T	Q	V	M	L	P	T	V	M	L	H	R	D	K	S	I	W	G	E	D	A	M	E
29. (28 . 14)	L	Y	P	P	V	I	D	L	T	K	I	V	H	E	D	T	K	L	G	P	Y	T	I	P	A	G	T	Q	V	M	L	P	T	V	M	L	H	R	D	K	S	I	W	G	E	D	A	M	E
30. (29 . 8)	L	Y	P	P	V	I	D	L	T	K	I	V	H	E	E	T	K	L	G	N	Y	T	I	P	A	G	V	Q	V	M	L	P	T	V	M	L	H	R	D	K	K	I	W	G	E	D	A	M	E
31. (30 . 9)	L	Y	P	P	V	I	D	L	T	K	I	V	H	E	E	T	K	L	G	N	L	T	I	P	A	G	V	Q	V	M	L	P	T	V	M	L	H	R	D	K	K	I	W	G	D	D	A	M	E
32. (2 . 3)	L	Y	P	P	V	I	E	L	T	K	V	T	Y	E	E	Q	K	L	G	N	L	T	I	P	A	G	V	Q	L	M	M	P	S	I	L	L	H	R	D	K	E	M	W	G	D	D	A	T	E
33. (4 . 32)	L	Y	P	P	V	I	E	L	T	K	V	T	Y	E	E	Q	K	L	G	N	L	T	I	P	A	G	V	Q	L	M	M	P	S	I	L	L	H	R	D	K	E	M	W	G	D	D	A	T	E
34. (31 . 33)	L	Y	P	P	V	I	E	L	T	K	V	V	H	E	E	T	K	L	G	N	L	T	I	P	A	G	V	Q	L	M	M	P	T	I	L	L	H	R	D	K	E	I	W	G	D	D	A	M	E
35. (16 . 18)	L	Y	T	P	V	A	E	L	T	K	V	A	H	E	D	T	Q	L	G	K	Y	F	I	P	A	G	V	Q	L	M	M	P	Q	M	L	L	H	H	D	P	Q	I	W	G	E	D	V	M	E
36. (5 . 17)	L	Y	T	P	V	A	E	L	T	K	V	A	H	E	D	T	Q	L	G	K	Y	F	I	P	A	G	V	Q	L	M	M	P	Q	I	L	L	H	H	D	P	E	I	W	G	E	D	V	M	E
37. (21 . 36)	L	Y	T	P	V	A	E	L	T	K	V	A	H	E	D	T	Q	L	G	K	Y	F	I	P	A	G	V	Q	L	M	M	P	Q	I	L	L	H	H	D	P	E	I	W	G	E	D	V	M	E
38. (35 . 37)	L	Y	T	P	V	A	E	L	T	K	V	A	H	E	D	T	Q	L	G	K	Y	F	I	P	A	G	V	Q	L	M	M	P	Q	I	L	L	H	H	D	P	E	I	W	G	E	D	V	M	E
39. (19 . 38)	L	Y	T	P	V	A	E	L	T	K	V	A	H	E	D	T	Q	L	G	K	Y	F	I	P	A	G	V	Q	L	M	M	P	Q	I	L	L	H	H	D	P	E	I	W	G	E	D	V	M	E
40. (20 . 39)	L	Y	P	P	V	V	E	L	T	K	V	A	H	E	D	T	K	L	G	K	L	T	I	P	A	G	V	Q	L	M	M	P	T	I	L	L	H	H	D	P	E	I	W	G	E	D	V	M	E
41. (34 . 40)	L	Y	P	P	V	V	E	L	T	K	V	V	H	E	E	T	K	L	G	N	L	T	I	P	A	G	V	Q	L	M	M	P	T	I	L	L	H	H	D	K	E	I	W	G	D	D	A	M	E
42. (41 . 22)	L	Y	P	P	V	V	E	L	T	R	V	V	H	E	E	T	K	L	G	K	L	T	I	P	A	G	V	Q	L	M	M	P	T	I	L	L	H	H	D	K	K	I	W	G	D	D	A	K	E
	473	474	475	476	477	478	479	480	481	482	483	484	485	486	487	488	489	490	491	492	493	494	495	496	497	498	499	500	501	502	503	504	505	506	507	508	509	510	511	512	513	514	515	516	517	518	519	520	521
1. At 734A1 outgroup gi|15225777|ref|NP 180239.1| Cytochrome P450 superfamily protein Arabidopsis thaliana	Q	N	L	A	I	L	Q	A	K	L	T	L	A	V	M	I	Q	R	F	T	F	H	L	A	P	T	Y	Q	H	A	P	T	V	L	M	L	L	Y	P	Q	H	G	A	P	I	T	F	R	R
2. Caa SLAS 72A564 gb|MN815881| secologanic acid synthase CYP72A564 Camptotheca acuminata	Q	N	F	A	L	L	Q	A	K	M	A	L	A	M	I	L	Q	R	F	S	F	D	L	S	P	T	Y	A	H	A	P	F	T	V	L	T	L	Q	P	Q	H	G	A	Q	V	I	F	R	R
3. Caa SLAS 72A565 gb|MN815882| secologanic acid synthase CYP72A565 Camptotheca acuminata	Q	N	F	A	L	L	Q	A	K	M	A	L	T	M	I	L	Q	R	F	T	F	D	L	S	P	T	Y	A	H	A	P	F	T	V	L	T	L	Q	P	Q	H	G	A	Q	V	V	F	R	K
4. Caa 72A730 gb|MN815883| secologanic acid synthase-like CYP72A730 Camptotheca acuminata	Q	N	F	A	L	L	Q	A	K	M	A	L	T	M	I	L	Q	R	F	S	F	D	L	S	P	T	Y	A	H	A	P	L	T	S	L	T	L	Q	P	Q	H	G	V	Q	V	I	F	R	K
5. Cra 7DLH gi|550826687|gb|AGX93062.1| 7-deoxylaganic acid synthase CYP72A224 Catharanthus roseus	Q	N	F	A	L	L	E	A	K	M	A	M	S	L	I	L	R	R	F	S	F	E	L	S	P	S	Y	V	H	A	P	F	T	L	I	T	M	Q	P	Q	Y	G	A	H	L	I	L	H	K
6. Cra SLS 72A1 gi|461812|sp|Q05047.1|C72A1 CATRO Secologanin synthase SLS CYP72A1 Catharanthus roseus	Q	N	F	A	L	L	Q	A	K	L	G	L	A	M	I	L	Q	R	F	K	F	D	V	A	P	S	Y	V	H	A	P	F	T	I	L	T	V	Q	P	Q	F	G	S	H	V	I	Y	K	K
7. Ahu SLS gi|550826655|gb|AGX93046.1| secologanin synthase-like protein Amsonia hubrichtii	Q	N	F	A	L	L	Q	A	K	L	G	L	A	M	I	L	Q	R	F	T	F	D	V	S	P	S	Y	A	H	A	P	F	T	I	L	T	L	Q	P	Q	L	G	S	H	V	I	Y	K	K
8. Nni SLS gi|1152264225|gb|AQW38832.1| secologanin synthase-like protein Nothapodytes nimmoniana	Q	N	F	A	L	L	Q	A	K	L	G	L	A	M	I	L	Q	R	F	S	F	E	L	S	S	S	Y	A	H	A	P	F	T	V	L	T	L	Q	P	Q	Y	G	S	H	A	I	F	R	K
9. Lja SLS gi|550826651|gb|AGX93044.1| secologanin synthase-like protein partial Lonicera japonica	Q	N	F	A	L	L	Q	A	K	L	G	L	A	M	I	L	Q	R	F	T	F	D	L	S	P	S	Y	T	H	A	P	M	T	I	L	T	L	Q	P	Q	H	G	A	H	V	I	Y	R	K
10. Vmi SLS gi|550826661|gb|AGX93049.1| secologanin synthase-like protein Vinca minor	Q	N	F	A	L	L	Q	A	K	L	G	L	A	M	I	L	Q	R	F	T	F	D	V	A	P	S	Y	V	H	A	P	F	T	I	L	T	L	Q	P	Q	L	G	S	H	V	I	Y	K	K
11. Rsa SLS gi|550826657|gb|AGX93047.1| secologanin synthase-like protein Rauvolfia serpentina	Q	N	F	A	L	L	Q	A	K	L	G	L	A	M	I	L	Q	R	F	K	F	D	V	A	P	S	Y	A	H	A	P	Y	T	V	L	T	L	Q	P	Q	L	G	S	H	V	I	Y	K	K
12. Opu SLS gi|723802014|dbj|BAP90521.1| secologanin synthase Ophiorrhiza pumila	Q	N	F	A	L	L	Q	A	K	L	G	L	A	M	I	L	Q	R	F	T	F	D	V	S	P	S	Y	A	H	A	P	Y	T	V	L	T	L	Q	P	Q	L	G	S	H	V	I	Y	S	K
13. Tel SLS gi|550826659|gb|AGX93048.1| secologanin synthase-like protein Tabernaemontana elegans	Q	N	F	A	L	L	Q	A	K	L	G	L	A	M	I	L	Q	R	F	T	F	D	V	A	P	S	Y	A	H	A	P	F	T	V	L	T	L	Q	P	Q	L	G	S	H	V	I	Y	K	K
14. Cca SLS gi|550826653|gb|AGX93045.1| secologanin synthase-like protein partial Cinchona calisaya	Q	N	F	A	I	L	Q	A	K	L	G	L	T	M	I	L	Q	R	F	S	F	D	V	S	P	S	Y	V	H	A	P	F	T	I	L	S	L	Q	P	Q	F	G	S	H	V	I	F	R	K
15. Sja SLS gi|1573711570|dbj|BBI55002.1| secologanin synthase Swertia japonica	Q	N	F	A	L	L	Q	A	K	L	G	L	T	M	L	L	Q	R	F	T	W	D	V	S	P	S	Y	A	H	S	P	F	T	I	L	T	M	Q	P	Q	F	G	S	N	V	I	F	K	P
16. Ahu 7DLH gi|550826679|gb|AGX93058.1| 7-deoxyloganic acid 7-hydroxylase-like protein Amsonia hubrichtii	Q	N	F	A	L	L	E	A	K	M	A	M	A	L	I	L	R	R	F	S	F	E	L	S	P	S	Y	V	H	A	P	F	T	L	I	T	M	Q	P	Q	Y	G	A	H	L	I	L	H	K
17. Rsa 7DLH gi|550826681|gb|AGX93059.1| 7-deoxyloganic acid 7-hydroxylase-like protein Rauvolfia serpentina	Q	N	F	A	L	L	E	A	K	M	A	M	T	L	I	L	R	R	F	S	F	E	L	S	L	S	Y	V	H	A	P	F	T	L	I	T	M	Q	P	Q	Y	G	A	H	L	I	L	H	K
18. Tel 7DLH gi|550826683|gb|AGX93060.1| 7-deoxyloganic acid 7-hydroxylase-like protein Tabernaemontana elegans	Q	N	F	A	L	L	E	A	K	M	A	M	A	L	I	L	C	R	F	S	F	E	L	S	P	S	Y	V	H	A	P	F	T	L	I	T	M	Q	P	Q	Y	G	A	H	L	I	L	H	K
19. Cca 7DLH gi|550826677|gb|AGX93057.1| 7-deoxyloganic acid 7-hydroxylase-like protein Cinchona calisaya	Q	N	F	A	L	L	E	A	K	M	A	M	A	L	I	L	R	R	F	S	F	E	L	S	P	S	Y	V	H	A	P	F	T	L	I	T	M	Q	P	Q	Y	G	A	H	L	I	L	H	K
20. Lja 7DLH gi|550826675|gb|AGX93056.1| 7-deoxyloganic acid 7-hydroxylase-like protein Lonicera japonica	Q	N	F	A	L	L	E	A	K	M	A	L	A	L	I	L	P	R	F	S	F	E	L	S	P	S	Y	V	H	A	P	Y	T	L	I	T	M	Q	P	Q	F	G	A	H	L	I	L	H	K
21. Vmi 7DLH gi|550826685|gb|AGX93061.1| 7-deoxyloganic acid 7-hydroxylase-like protein Vinca minor	Q	N	F	A	L	L	E	A	K	M	A	M	S	L	I	L	R	R	F	A	F	E	L	S	P	S	Y	V	H	A	P	F	T	L	I	T	M	Q	P	Q	Y	G	A	H	L	I	L	H	K
22. Oeu 7DLH gi|1268731671|gb|ATN39844.1| 7-deoxylaganic acid hydroxylase-like Olea europaea	Q	S	F	A	M	L	E	A	K	M	A	L	T	M	I	L	Q	K	Y	S	F	E	L	S	P	S	Y	A	H	A	P	H	L	V	V	T	L	Q	P	Q	Y	G	A	Q	L	I	L	H	K
23. (10 . 11)	Q	N	F	A	L	L	Q	A	K	L	G	L	A	M	I	L	Q	R	F	T	F	D	V	A	P	S	Y	A	H	A	P	F	T	I	L	T	L	Q	P	Q	L	G	S	H	V	I	Y	K	K
24. (23 . 6)	Q	N	F	A	L	L	Q	A	K	L	G	L	A	M	I	L	Q	R	F	T	F	D	V	A	P	S	Y	A	H	A	P	F	T	I	L	T	L	Q	P	Q	L	G	S	H	V	I	Y	K	K
25. (24 . 13)	Q	N	F	A	L	L	Q	A	K	L	G	L	A	M	I	L	Q	R	F	T	F	D	V	A	P	S	Y	A	H	A	P	F	T	I	L	T	L	Q	P	Q	L	G	S	H	V	I	Y	K	K
26. (25 . 7)	Q	N	F	A	L	L	Q	A	K	L	G	L	A	M	I	L	Q	R	F	T	F	D	V	S	P	S	Y	A	H	A	P	F	T	I	L	T	L	Q	P	Q	L	G	S	H	V	I	Y	K	K
27. (26 . 12)	Q	N	F	A	L	L	Q	A	K	L	G	L	A	M	I	L	Q	R	F	T	F	D	V	S	P	S	Y	A	H	A	P	F	T	I	L	T	L	Q	P	Q	L	G	S	H	V	I	Y	K	K
28. (27 . 15)	Q	N	F	A	L	L	Q	A	K	L	G	L	A	M	I	L	Q	R	F	T	F	D	V	S	P	S	Y	A	H	A	P	F	T	I	L	T	L	Q	P	Q	F	G	S	H	V	I	F	K	K
29. (28 . 14)	Q	N	F	A	L	L	Q	A	K	L	G	L	A	M	I	L	Q	R	F	T	F	D	V	S	P	S	Y	A	H	A	P	F	T	I	L	T	L	Q	P	Q	F	G	S	H	V	I	F	R	K
30. (29 . 8)	Q	N	F	A	L	L	Q	A	K	L	G	L	A	M	I	L	Q	R	F	S	F	D	L	S	P	S	Y	A	H	A	P	F	T	I	L	T	L	Q	P	Q	Y	G	S	H	V	I	F	R	K
31. (30 . 9)	Q	N	F	A	L	L	Q	A	K	L	G	L	A	M	I	L	Q	R	F	S	F	D	L	S	P	S	Y	A	H	A	P	F	T	I	L	T	L	Q	P	Q	Y	G	A	H	V	I	F	R	K
32. (2 . 3)	Q	N	F	A	L	L	Q	A	K	M	A	L	A	M	I	L	Q	R	F	S	F	D	L	S	P	T	Y	A	H	A	P	F	T	V	L	T	L	Q	P	Q	H	G	A	Q	V	I	F	R	K
33. (4 . 32)	Q	N	F	A	L	L	Q	A	K	M	A	L	A	M	I	L	Q	R	F	S	F	D	L	S	P	T	Y	A	H	A	P	F	T	V	L	T	L	Q	P	Q	H	G	A	Q	V	I	F	R	K
34. (31 . 33)	Q	N	F	A	L	L	Q	A	K	M	A	L	A	M	I	L	Q	R	F	S	F	D	L	S	P	S	Y	A	H	A	P	F	T	V	L	T	L	Q	P	Q	Y	G	A	H	V	I	F	R	K
35. (16 . 18)	Q	N	F	A	L	L	E	A	K	M	A	M	A	L	I	L	R	R	F	S	F	E	L	S	P	S	Y	V	H	A	P	F	T	L	I	T	M	Q	P	Q	Y	G	A	H	L	I	L	H	K
36. (5 . 17)	Q	N	F	A	L	L	E	A	K	M	A	M	S	L	I	L	R	R	F	S	F	E	L	S	P	S	Y	V	H	A	P	F	T	L	I	T	M	Q	P	Q	Y	G	A	H	L	I	L	H	K
37. (21 . 36)	Q	N	F	A	L	L	E	A	K	M	A	M	S	L	I	L	R	R	F	S	F	E	L	S	P	S	Y	V	H	A	P	F	T	L	I	T	M	Q	P	Q	Y	G	A	H	L	I	L	H	K
38. (35 . 37)	Q	N	F	A	L	L	E	A	K	M	A	M	A	L	I	L	R	R	F	S	F	E	L	S	P	S	Y	V	H	A	P	F	T	L	I	T	M	Q	P	Q	Y	G	A	H	L	I	L	H	K
39. (19 . 38)	Q	N	F	A	L	L	E	A	K	M	A	M	A	L	I	L	R	R	F	S	F	E	L	S	P	S	Y	V	H	A	P	F	T	L	I	T	M	Q	P	Q	Y	G	A	H	L	I	L	H	K
40. (20 . 39)	Q	N	F	A	L	L	E	A	K	M	A	L	A	L	I	L	R	R	F	S	F	E	L	S	P	S	Y	V	H	A	P	F	T	L	I	T	M	Q	P	Q	Y	G	A	H	L	I	L	H	K
41. (34 . 40)	Q	N	F	A	L	L	E	A	K	M	A	L	A	M	I	L	Q	R	F	S	F	E	L	S	P	S	Y	A	H	A	P	F	T	V	I	T	L	Q	P	Q	Y	G	A	H	L	I	L	H	K
42. (41 . 22)	Q	N	F	A	L	L	E	A	K	M	A	L	A	M	I	L	Q	R	F	S	F	E	L	S	P	S	Y	A	H	A	P	F	T	V	I	T	L	Q	P	Q	Y	G	A	H	L	I	L	H	K
[truncated: 32 more columns]

## Sheet: Nodes_Site-by-Site_Probability
Node	Site	A	C	D	E	F	G	H	I	K	L	M	N	P	Q	R	S	T	V	W	Y
	>Node 24 ACDEFGHIKLMNPQRSTVWY
23	1	0	0	0	0	0	0	0	0	0	0	0	0	0	0	0	0	0	0	0	0
23	2	0	0	0	0	0	0	0	0	0	0	1	0	0	0	0	0	0	0	0	0
23	3	0	0	0	1	0	0	0	0	0	0	0	0	0	0	0	0	0	0	0	0
23	4	0	0	0	0	0	0	0	0	0	0	1	0	0	0	0	0	0	0	0	0
23	5	0	0	1	0	0	0	0	0	0	0	0	0	0	0	0	0	0	0	0	0
23	6	0	0	0	0	0	0	0	0	0	0	1	0	0	0	0	0	0	0	0	0
23	7	0	0	1	0	0	0	0	0	0	0	0	0	0	0	0	0	0	0	0	0
23	8	0	0	0	0	0	0	0	0	0	0	0	0	0	0	0	0	0	0	0	0
23	9	0	0	0	0	0	0	0	0	0	0	0	0	0	0	0	0	1	0	0	0
23	10	0	0	0	0	0	0	0	1	0	0	0	0	0	0	0	0	0	0	0	0
23	11	0	0	0	0	0	0	0	0	0	0	0	0	0	0	1	0	0	0	0	0
23	12	0	0	0	0	0	0	0	0	1	0	0	0	0	0	0	0	0	0	0	0
23	13	1	0	0	0	0	0	0	0	0	0	0	0	0	0	0	0	0	0	0	0
23	14	0	0	0	0	0	0	0	1	0	0	0	0	0	0	0	0	0	0	0	0
23	15	1	0	0	0	0	0	0	0	0	0	0	0	0	0	0	0	0	0	0	0
23	16	0.04	0	0	0	0	0	0	0	0	0	0	0	0	0	0	0	0.96	0	0	0
23	17	0.03	0	0	0	0	0	0	0	0	0	0	0	0	0	0	0.14	0.82	0	0	0
23	18	0	0	0	0	0	0	0	0	0	0	0	0	0	0	0	0	0	1	0	0
23	19	0	0	0	0	1	0	0	0	0	0	0	0	0	0	0	0	0	0	0	0
23	20	0.92	0	0	0	0	0	0	0	0	0	0	0	0	0	0	0	0	0.07	0	0
23	21	0	0	0	0	0	0	0	0	0	0.97	0	0	0	0	0	0	0	0.03	0	0
23	22	0	0	0	0	0	0	0	0	0	0	0	0	0	0	0	0	0	1	0	0
23	23	0	0	0	0	0	0	0	0	0	0	0	0	0	0	0	0	0	1	0	0
23	24	1	0	0	0	0	0	0	0	0	0	0	0	0	0	0	0	0	0	0	0
23	25	0	0	0	0	0	0	0	0	0	0	0	0	0	0	0	0	0	0	0	0
23	26	0	0	0	0	0	0	0	0	0	0	0	0	0	0	0	0	0	0	1	0
23	27	1	0	0	0	0	0	0	0	0	0	0	0	0	0	0	0	0	0	0	0
23	28	0	0	0	0	0	0	0	0	0	0	0	0	0	0	0	0	0	0	1	0
23	29	0	0	0	0	0	0	0	0	0	0	0	0	0	0	1	0	0	0	0	0
23	30	0	0	0	0	0	0	0	0	0	0	0	0	0	0	0	0	0	1	0	0
23	31	0	0	0	0	0	0	0	0	0	1	0	0	0	0	0	0	0	0	0	0
23	32	0	0	1	0	0	0	0	0	0	0	0	0	0	0	0	0	0	0	0	0
23	33	0	0	0	0	0	0	0	0	0	0	0	0	0	0	0	0	0	0	1	0
23	34	1	0	0	0	0	0	0	0	0	0	0	0	0	0	0	0	0	0	0	0
23	35	0	0	0	0	0	0	0	0	0	0	0	0	0	0	0	0	0	0	1	0
23	36	0	0	0	0	1	0	0	0	0	0	0	0	0	0	0	0	0	0	0	0
23	37	0	0	0	0	0	0	0	0	0	0	0	0	0	0	0	0	1	0	0	0
23	38	0	0	0	0	0	0	0	0	0	0	0	0	1	0	0	0	0	0	0	0
23	39	0	0	0	0	0	0	0	0	1	0	0	0	0	0	0	0	0	0	0	0
23	40	0	0	0	0	0	0	0	0	0	0	0	0	0	0	1	0	0	0	0	0
23	41	0	0	0	0	0	0	0	1	0	0	0	0	0	0	0	0	0	0	0	0
23	42	0	0	0	1	0	0	0	0	0	0	0	0	0	0	0	0	0	0	0	0
23	43	0	0	0	0	0	0	0	0	1	0	0	0	0	0	0	0	0	0	0	0
23	44	0	0	0	0	0	0	0	0	0	0	0	0	0	0	1	0	0	0	0	0
23	45	0	0	0	0	0	0	0	0	0	1	0	0	0	0	0	0	0	0	0	0
23	46	0	0	0	0	0	0	0	0	0	0	0	0	0	0	1	0	0	0	0	0
23	47	0	0	0	0	0	0	0	0	0	0	0	0	0	1	0	0	0	0	0	0
23	48	0	0	0	0	0	0	0	0	0	0	0	0	0	1	0	0	0	0	0	0
23	49	0	0	0	0	0	1	0	0	0	0	0	0	0	0	0	0	0	0	0	0
23	50	0	0	0	0	1	0	0	0	0	0	0	0	0	0	0	0	0	0	0	0
23	51	0	0	0	0	0	0	0	0	0.99	0	0	0	0	0	0.01	0	0	0	0	0
23	52	0	0	0	0	0	1	0	0	0	0	0	0	0	0	0	0	0	0	0	0
23	53	0	0	0	0	0	0	0	0	0	0	0	1	0	0	0	0	0	0	0	0
23	54	0.64	0	0	0	0	0	0	0	0	0	0	0	0.04	0	0	0.32	0	0	0	0
23	55	0	0	0	0	0	0	0	0	0	0	0	0	0	0	0	0	0	0	0	1
23	56	0	0	0	0	0	0	0	0	0	0	0	0	0	0	1	0	0	0	0	0
23	57	0	0	0	0	1	0	0	0	0	0	0	0	0	0	0	0	0	0	0	0
23	58	0	0	0	0	0	0	0	0	0	0.87	0.13	0	0	0	0	0	0	0	0	0
23	59	0	0	0	0	0	0	0	0	0	0	0	0	0	0	0	0	0	1	0	0
23	60	0	0	0	0	0	1	0	0	0	0	0	0	0	0	0	0	0	0	0	0
23	61	0	0	1	0	0	0	0	0	0	0	0	0	0	0	0	0	0	0	0	0
23	62	0	0	0	0	0	0	0	0	0	0	0	0	0	0	0	0	0	1	0	0
23	63	0	0	0	0	0	0	0	0	1	0	0	0	0	0	0	0	0	0	0	0
23	64	0	0	0	1	0	0	0	0	0	0	0	0	0	0	0	0	0	0	0	0
23	65	0	0	0	0	0	0	0	0	0	0	0	0.01	0	0	0	0.99	0	0	0	0
23	66	0	0	0	0	0	1	0	0	0	0	0	0	0	0	0	0	0	0	0	0
23	67	0	0	0	0	0	0	0	0	1	0	0	0	0	0	0	0	0	0	0	0
23	68	0	0	0	0	0	0	0	0	0	0	1	0	0	0	0	0	0	0	0	0
23	69	0	0	0	0	0	0	0	0	0	1	0	0	0	0	0	0	0	0	0	0
23	70	0	0	0	0	0	0	0	0	0	0	0	0	0	1	0	0	0	0	0	0
23	71	0	0	0	1	0	0	0	0	0	0	0	0	0	0	0	0	0	0	0	0
23	72	1	0	0	0	0	0	0	0	0	0	0	0	0	0	0	0	0	0	0	0
23	73	0	0	0	0	0	0	0	0	0	0	1	0	0	0	0	0	0	0	0	0
23	74	0	0	0	0	0	0	0	0	0	0	0	0	0	0	0	1	0	0	0	0
23	75	0	0	0	0	0	0	0	0	1	0	0	0	0	0	0	0	0	0	0	0
23	76	0	0	0	0	0	0	0	0	0	0	0	0	1	0	0	0	0	0	0	0
23	77	0	0	0	0	0	0	0	0	0	0	1	0	0	0	0	0	0	0	0	0
23	78	0	0	0	1	0	0	0	0	0	0	0	0	0	0	0	0	0	0	0	0
23	79	0	0	0	0	0.08	0	0	0	0	0.92	0	0	0	0	0	0	0	0	0	0
23	80	0	0	0	0	0	0	0	0	0	0	0	1	0	0	0	0	0	0	0	0
23	81	0	0	0	0	0	0	0	0	0	0	0	1	0	0	0	0	0	0	0	0
23	82	0	0	1	0	0	0	0	0	0	0	0	0	0	0	0	0	0	0	0	0
23	83	0	0	0	0	0	0	0	1	0	0	0	0	0	0	0	0	0	0	0	0
23	84	0	0	0	0	0	0	0	0	0	0	0	0	0	0	0	0	0	1	0	0
23	85	0	0	0	0	0	0	0	0	0	0	0	0	1	0	0	0	0	0	0	0
23	86	0	0	0	0	0	0	0	0	0	0	0	0	0	0	1	0	0	0	0	0
23	87	0	0	0	0	0	0	0	1	0	0	0	0	0	0	0	0	0	0	0	0
23	88	0	0	0	0	0	0	0	0	0	0	1	0	0	0	0	0	0	0	0	0
23	89	0	0	0	0	0	0	0	0	0	0	0	0	1	0	0	0	0	0	0	0
23	90	0	0	0	0	0	0	1	0	0	0	0	0	0	0	0	0	0	0	0	0
23	91	0	0	0	0	0	0	0	1	0	0	0	0	0	0	0	0	0	0	0	0
23	92	0	0	0	0	0	0	0	0	0	0	0	1	0	0	0	0	0	0	0	0
23	93	0	0	0	0	0	0	1	0	0	0	0	0	0	0	0	0	0	0	0	0
23	94	0	0	0	0	0	0	0	0	0	0	0	0	0	0	0	0	1	0	0	0
23	95	0	0	0	0	0	0	0	1	0	0	0	0	0	0	0	0	0	0	0	0
23	96	0	0	0	0	0	0	0	0	1	0	0	0	0	0	0	0	0	0	0	0
23	97	0	0	0	0	0	0	0	0	0	0	0	0	0	0	0	0	1	0	0	0
23	98	0	0	0	0	0	0	0	0	0	0	0	0	0	0	0	0	0	0	0	1
23	99	0	0	0	0	0	1	0	0	0	0	0	0	0	0	0	0	0	0	0	0
23	100	0	0	0	0	0	0	0	0	0	0	0	0	0	0	1	0	0	0	0	0
23	101	0	0	0	0	0	0	0	0	0	0	0	1	0	0	0	0	0	0	0	0
23	102	0	0	0	0	0	0	0	0	0	0	0	0	0	0	0	1	0	0	0	0
23	103	0	0	0	0	1	0	0	0	0	0	0	0	0	0	0	0	0	0	0	0
23	104	0	0	0	0	0	0	0	0	0	0	0	0	0	0	0	0	1	0	0	0
23	105	0	0	0	0	0	0	0	0	0	0	0	0	0	0	0	0	0	0	1	0
23	106	0	0	0	0	0	0	0	0	0	0	1	0	0	0	0	0	0	0	0	0
23	107	0	0	0	0	0	1	0	0	0	0	0	0	0	0	0	0	0	0	0	0
23	108	0	0	0	0	0	0	0	0	0	0	0	0	0	0	1	0	0	0	0	0
23	109	0	0	0	0	0	0	0	1	0	0	0	0	0	0	0	0	0	0	0	0
23	110	0	0	0	0	0	0	0	0	0	0	0	0	1	0	0	0	0	0	0	0
23	111	0	0	0	0	0	0	0	0	0	0	0	0	0	0	1	0	0	0	0	0
23	112	0	0	0	0	0	0	0	0.97	0	0	0	0	0	0	0	0	0	0.03	0	0
23	113	0	0	0	0	0	0	1	0	0	0	0	0	0	0	0	0	0	0	0	0
23	114	0	0	0	0	0	0	0	0	0	0	0	0	0	0	0	0	0	1	0	0
23	115	0	0	0	0	0	0	0	0	0	0	1	0	0	0	0	0	0	0	0	0
23	116	0	0	0	1	0	0	0	0	0	0	0	0	0	0	0	0	0	0	0	0
23	117	0	0	0	0	0	0	0	0	0	0	0	0	0.01	0	0	0	0.99	0	0	0
23	118	0	0	0	1	0	0	0	0	0	0	0	0	0	0	0	0	0	0	0	0
23	119	0	0	0	0	0	0	0	0	0	1	0	0	0	0	0	0	0	0	0	0
23	120	0	0	0	0	0	0	0	1	0	0	0	0	0	0	0	0	0	0	0	0
23	121	0	0	0	0	0	0	0	0	1	0	0	0	0	0	0	0	0	0	0	0
23	122	0	0	0	1	0	0	0	0	0	0	0	0	0	0	0	0	0	0	0	0
23	123	0	0	0	0	0	0	0	0	0	0	0	0	0	0	0	0	0	1	0	0
23	124	0	0	0	0	0	0	0	0	0	1	0	0	0	0	0	0	0	0	0	0
23	125	0	0	0	0	0	0	0	0	0	0	0	0	0	0	0	0	1	0	0	0
23	126	0	0	0	0	0	0	1	0	0	0	0	0	0	0	0	0	0	0	0	0
23	127	0	0	0	0	0	0	0	0	0	0	0	0	0	0	0	1	0	0	0	0
23	128	0	0	0	0	0	0	0	0	0	0	0	0	0	0	0	0.99	0.01	0	0	0
23	129	0	0	0	0	0	0	0	0	1	0	0	0	0	0	0	0	0	0	0	0
23	130	0	0	0	0	0	0	0	0	0	0	0	0	0	0	0	0	0	0	0	1
23	131	0	0	0	0	0	0	0	0	0	0	0	0	0	1	0	0	0	0	0	0
23	132	0	0	0	0	0	0	0	0	1	0	0	0	0	0	0	0	0	0	0	0
23	133	0	0	0	0	0	0	0	0	0	0	0	1	0	0	0	0	0	0	0	0
23	134	0	0	0	0	1	0	0	0	0	0	0	0	0	0	0	0	0	0	0	0
23	135	0	0	1	0	0	0	0	0	0	0	0	0	0	0	0	0	0	0	0	0
23	136	0	0	0	0	0	0	0	0	0	0	0	0	0	0	0	0	0	1	0	0
23	137	0	0	0	0	0	0	1	0	0	0	0	0	0	0	0	0	0	0	0	0
23	138	0	0	0	0	0	0	0	0	0	0	0	1	0	0	0	0	0	0	0	0
23	139	0	0	0	0	0	0	0	0	0	0	0	0	1	0	0	0	0	0	0	0
23	140	0	0	0	0	0	0	0	0	0	1	0	0	0	0	0	0	0	0	0	0
23	141	0	0	0	0	0	0	0	0	0	0	0	0	0	0	0	0	0	1	0	0
23	142	0	0	0	0	0	0	0	0	1	0	0	0	0	0	0	0	0	0	0	0
23	143	0	0	0	0	1	0	0	0	0	0	0	0	0	0	0	0	0	0	0	0
23	144	0	0	0	0	0	0	0	0	0	1	0	0	0	0	0	0	0	0	0	0
23	145	0	0	0	0	0	0	0	0	0	1	0	0	0	0	0	0	0	0	0	0
23	146	0	0	0	0	0	0	0	0	0	0	0	0	0	0	0	0	0	0	0	0
23	147	0	0	0	0	0	0	0	0	0	0	0	0	0	0	0	0	1	0	0	0
23	148	0	0	0	0	0	1	0	0	0	0	0	0	0	0	0	0	0	0	0	0
23	149	0	0	0	0	0	0	0	0	0	0	0	0	0	0	0	0	0	1	0	0
23	150	0	0	0	0	0	1	0	0	0	0	0	0	0	0	0	0	0	0	0	0
23	151	0	0	0	0	0	0	0	0	0	0	0	0	0	0	0	1	0	0	0	0
23	152	0	0	0	0	1	0	0	0	0	0	0	0	0	0	0	0	0	0	0	0
23	153	0	0	0	1	0	0	0	0	0	0	0	0	0	0	0	0	0	0	0	0
23	154	0	0	0	0	0	1	0	0	0	0	0	0	0	0	0	0	0	0	0	0
23	155	1	0	0	0	0	0	0	0	0	0	0	0	0	0	0	0	0	0	0	0
23	156	0	0	0	0	0	0	0	0	1	0	0	0	0	0	0	0	0	0	0	0
23	157	0	0	0	0	0	0	0	0	0	0	0	0	0	0	0	0	0	0	1	0
23	158	0	0	0	0	0	0	0	0	0	0	0	0	0	0	0	1	0	0	0	0
23	159	0	0	0	0	0	0	0	0	1	0	0	0	0	0	0	0	0	0	0	0
23	160	0	0	0	0	0	0	1	0	0	0	0	0	0	0	0	0	0	0	0	0
23	161	0	0	0	0	0	0	0	0	0	0	0	0	0	0	1	0	0	0	0	0
23	162	0	0	0	0	0	0	0	0	0	0	0	0	0	0	1	0	0	0	0	0
23	163	0	0	0	0	0	0	0	1	0	0	0	0	0	0	0	0	0	0	0	0
23	164	0	0	0	0	0	0	0	1	0	0	0	0	0	0	0	0	0	0	0	0
23	165	0	0	0	0	0	0	0	0	0	0	0	0	0	0	0	1	0	0	0	0
23	166	0	0	0	0	0	0	0	0	0	0	0	0	1	0	0	0	0	0	0	0
23	167	1	0	0	0	0	0	0	0	0	0	0	0	0	0	0	0	0	0	0	0
23	168	0	0	0	0	1	0	0	0	0	0	0	0	0	0	0	0	0	0	0	0
23	169	0	0	0	0	0	0	0	0	0	0	0	0	0	0	0	0	1	0	0	0
23	170	0	0	0	0	0	0	0	0	0	1	0	0	0	0	0	0	0	0	0	0
23	171	0	0	0.01	0.99	0	0	0	0	0	0	0	0	0	0	0	0	0	0	0	0
23	172	0	0	0	0	0	0	0	0	1	0	0	0	0	0	0	0	0	0	0	0
23	173	0	0	0	0	0	0	0	0	0	1	0	0	0	0	0	0	0	0	0	0
23	174	0	0	0	0	0	0	0	0	1	0	0	0	0	0	0	0	0	0	0	0
23	175	0	0	0	0	0	0	0	0	0	0	0	0	0	0	0	0.72	0.27	0	0	0
23	176	0	0	0	0	0	0	0	0	0	0	1	0	0	0	0	0	0	0	0	0
23	177	0	0	0	0	0	0	0	0	0	1	0	0	0	0	0	0	0	0	0	0
23	178	0	0	0	0	0	0	0	0	0	0	0	0	1	0	0	0	0	0	0	0
23	179	1	0	0	0	0	0	0	0	0	0	0	0	0	0	0	0	0	0	0	0
23	180	0	0	0	0	1	0	0	0	0	0	0	0	0	0	0	0	0	0	0	0
23	181	1	0	0	0	0	0	0	0	0	0	0	0	0	0	0	0	0	0	0	0
23	182	0	0	0	0	0	0	0	1	0	0	0	0	0	0	0	0	0	0	0	0
23	183	0	1	0	0	0	0	0	0	0	0	0	0	0	0	0	0	0	0	0	0
23	184	0	0	0	0	0	0	0	0	0	0	0	0	0	0	0	0	0	0	0	1
23	185	0	0	1	0	0	0	0	0	0	0	0	0	0	0	0	0	0	0	0	0
23	186	0	0	1	0	0	0	0	0	0	0	0	0	0	0	0	0	0	0	0	0
23	187	0	0	0	0	0	0	0	0	0	0	1	0	0	0	0	0	0	0	0	0
23	188	0	0	0	0	0	0	0	0	0	1	0	0	0	0	0	0	0	0	0	0
23	189	0	0	0	0	0	0	0	0	0	0	0	0	0	0	0	0	1	0	0	0
23	190	0	0	0	0	0	0	0	0	1	0	0	0	0	0	0	0	0	0	0	0
23	191	0	0	0	0	0	0	0	0	0	0	0	0	0	0	0	0	0	0	1	0
23	192	0	0	0	1	0	0	0	0	0	0	0	0	0	0	0	0	0	0	0	0
23	193	0	0	0	0	0	0	0	0	1	0	0	0	0	0	0	0	0	0	0	0
23	194	0	0	0	0	0	0	0	1	0	0	0	0	0	0	0	0	0	0	0	0
23	195	1	0	0	0	0	0	0	0	0	0	0	0	0	0	0	0	0	0	0	0
23	196	0	0	0	0	0	0	0	0	0	0	0	0	0	0	0	0	0	0	0	0
23	197	0	0	0	1	0	0	0	0	0	0	0	0	0	0	0	0	0	0	0	0
23	198	0	0	0	0	0	0	0	0	1	0	0	0	0	0	0	0	0	0	0	0
23	199	0	0	0	0	0	0	0	0	0	0	0	0	0	1	0	0	0	0	0	0
23	200	0	0	0	0	0	1	0	0	0	0	0	0	0	0	0	0	0	0	0	0
23	201	0	0	0	0	0	0	0	0	0	0	0	0	0	0	0	1	0	0	0	0
23	202	0	0	0	0	0	0	1	0	0	0	0	0	0	0	0	0	0	0	0	0
23	203	0	0	0	1	0	0	0	0	0	0	0	0	0	0	0	0	0	0	0	0
23	204	0	0	0	0	0	0	0	0	0	0	0	0	0	0	0	0	0	1	0	0
23	205	0	0	1	0	0	0	0	0	0	0	0	0	0	0	0	0	0	0	0	0
23	206	0	0	0	0	0	0	0	1	0	0	0	0	0	0	0	0	0	0	0	0
23	207	0	0	0	0	1	0	0	0	0	0	0	0	0	0	0	0	0	0	0	0
23	208	0	0	0	0	0	0	0	0	0	0	0	0	1	0	0	0	0	0	0	0
23	209	0	0	0	0	0	0	0	0	0	0	0	0	0	0	0	0	1	0	0	0
23	210	0	0	0	0	1	0	0	0	0	0	0	0	0	0	0	0	0	0	0	0
23	211	0	0	1	0	0	0	0	0	0	0	0	0	0	0	0	0	0	0	0	0
23	212	0	0	0	0	0	0	0	0	0	0	0	0	0	0	0	0	0	1	0	0
23	213	0	0	0	0	0	0	0	0	0	1	0	0	0	0	0	0	0	0	0	0
23	214	0	0	0	0	0	0	0	0	0	0	0	0	0	0	0	0	1	0	0	0
23	215	0	0	0	0	0	0	0	0	0	0	0	0	0	0	0	1	0	0	0	0
23	216	0	0	1	0	0	0	0	0	0	0	0	0	0	0	0	0	0	0	0	0
23	217	0	0	0	0	0	0	0	0	0	0	0	0	0	0	0	0	0	1	0	0
23	218	0	0	0	0	0	0	0	1	0	0	0	0	0	0	0	0	0	0	0	0
23	219	0	0	0	0	0	0	0	0	0	0	0	0	0	0	0	1	0	0	0	0
23	220	0	0	0	0	0	0	0	0	1	0	0	0	0	0	0	0	0	0	0	0
23	221	0	0	0	0	0	0	0	0	0	0	0	0	0	0	0	0	0	1	0	0
23	222	1	0	0	0	0	0	0	0	0	0	0	0	0	0	0	0	0	0	0	0
23	223	0	0	0	0	1	0	0	0	0	0	0	0	0	0	0	0	0	0	0	0
23	224	0	0	0	0	0	1	0	0	0	0	0	0	0	0	0	0	0	0	0	0
23	225	0	0	0	0	0	0	0	0	0	0	0	0	0	0	0	1	0	0	0	0
23	226	0	0	0	0	0	0	0	0	0	0	0	0	0	0	0	0	1	0	0	0
23	227	0	0	0	0	0	0	0	0	0	0	0	0	0	0	0	0	0	0	0	1
23	228	0	0	0	1	0	0	0	0	0	0	0	0	0	0	0	0	0	0	0	0
23	229	0	0	0	1	0	0	0	0	0	0	0	0	0	0	0	0	0	0	0	0
23	230	0	0	0	0	0	1	0	0	0	0	0	0	0	0	0	0	0	0	0	0
23	231	0	0	0	0	0	1	0	0	0	0	0	0	0	0	0	0	0	0	0	0
23	232	0	0	0	0	0	0	0	0.99	0	0	0	0	0	0	0	0	0	0	0	0
23	233	0	0	0	0	0	0	0	1	0	0	0	0	0	0	0	0	0	0	0	0
23	234	0	0	0	0	1	0	0	0	0	0	0	0	0	0	0	0	0	0	0	0
23	235	0	0	0	0	0	0	0	0	0	0	0	0	0	0	1	0	0	0	0	0
23	236	0	0	0	0	0	0	0	0	0	1	0	0	0	0	0	0	0	0	0	0
23	237	0	0	0	0	0	0	0	0	0	1	0	0	0	0	0	0	0	0	0	0
23	238	0	0	0	0	0	0	0	0	1	0	0	0	0	0	0	0	0	0	0	0
23	239	0	0	0	1	0	0	0	0	0	0	0	0	0	0	0	0	0	0	0	0
23	240	0	0	0	0	0	0	0	0	0	1	0	0	0	0	0	0	0	0	0	0
23	241	0	0	0	0	0	0	0	0	0	0	1	0	0	0	0	0	0	0	0	0
23	242	0	0	1	0	0	0	0	0	0	0	0	0	0	0	0	0	0	0	0	0
23	243	0	0	0	0	0	0	0	0	0	1	0	0	0	0	0	0	0	0	0	0
23	244	0	0	0	0	0	0	0	0	0	0	0	0	0	0	0	0	1	0	0	0
23	245	0	0	0	0	0	0	0	1	0	0	0	0	0	0	0	0	0	0	0	0
23	246	0	0	0	1	0	0	0	0	0	0	0	0	0	0	0	0	0	0	0	0
23	247	0	1	0	0	0	0	0	0	0	0	0	0	0	0	0	0	0	0	0	0
23	248	0	0	0	0	0	0	0	0	0	0	1	0	0	0	0	0	0	0	0	0
23	249	0	0	0	0	0	0	0	0	0	0	0	0	0	0	1	0	0	0	0	0
23	250	0	0	1	0	0	0	0	0	0	0	0	0	0	0	0	0	0	0	0	0
23	251	0	0	0	0	0	0	0	0	0	0	0	0	0	0	0	0	0	1	0	0
23	252	0	0	0	0	0	0	0	0	0	0	0	0	0	0	0	0	0	0	0	1
23	253	0	0	0	0	0	0	0	1	0	0	0	0	0	0	0	0	0	0	0	0
23	254	0	0	0	0	0	0	0	0	0	0	0	0	1	0	0	0	0	0	0	0
23	255	0	0	0	0	0	1	0	0	0	0	0	0	0	0	0	0	0	0	0	0
23	256	0	0	0	0	0	0	0	0	0	0	0	0	0	0	0	0	0	0	1	0
23	257	0	0	0	0	0	0	0	0	0	0	0	0	0	0	0	1	0	0	0	0
23	258	0	0	0	0	0	0	0	0	0	0	0	0	0	0	0	0	0	0	0	1
23	259	0	0	0	0	0	0	0	0	0	1	0	0	0	0	0	0	0	0	0	0
23	260	0	0	0	0	0	0	0	0	0	0	0	0	1	0	0	0	0	0	0	0
23	261	0	0	0	0	0	0	0	0	0	0	0	0	0	0	0	0	1	0	0	0
23	262	0	0	0	0	0	0	0	0	1	0	0	0	0	0	0	0	0	0	0	0
23	263	0	0	0	0	0	0	0	0	0	0	0	0	0	0	1	0	0	0	0	0
23	264	0	0	0	0	0	0	0	0	0	0	0	1	0	0	0	0	0	0	0	0
23	265	0	0	0	0	0	0	0	0	1	0	0	0	0	0	0	0	0	0	0	0
23	266	0	0	0	0	0	0	0	0	0	0	0	0	0	0	1	0	0	0	0	0
23	267	0	0	0	0	0	0	0	0	0	0	1	0	0	0	0	0	0	0	0	0
23	268	0	0	0	0	0	0	0	0	1	0	0	0	0	0	0	0	0	0	0	0
23	269	0	0	0	1	0	0	0	0	0	0	0	0	0	0	0	0	0	0	0	0
23	270	0	0	0	0	0	0	0	1	0	0	0	0	0	0	0	0	0	0	0	0
23	271	0	0	0	0	0	0	0	0	0	0	0	1	0	0	0	0	0	0	0	0
23	272	0	0	0	0	0	0	0	0	1	0	0	0	0	0	0	0	0	0	0	0
23	273	0	0	0	1	0	0	0	0	0	0	0	0	0	0	0	0	0	0	0	0
23	274	0	0	0	0	0	0	0	1	0	0	0	0	0	0	0	0	0	0	0	0
23	275	0	0	0	0	0	0	0	0	0	0	0	0	0	0	0	0	1	0	0	0
23	276	0	0	1	0	0	0	0	0	0	0	0	0	0	0	0	0	0	0	0	0
23	277	0	0	0	0	0	0	0	0	0	0	1	0	0	0	0	0	0	0	0	0
23	278	0	0	0	0	0	0	0	0	0	1	0	0	0	0	0	0	0	0	0	0
23	279	0	0	0	0	0	0	0	0	0	0	0	0	0	0	1	0	0	0	0	0
23	280	0	0	0	0	0.91	0	0.07	0	0	0	0	0	0	0	0	0	0	0	0	0.02
23	281	0	0	0	0	0	0	0	1	0	0	0	0	0	0	0	0	0	0	0	0
23	282	0	0	0	0	0	0	0	1	0	0	0	0	0	0	0	0	0	0	0	0
23	283	0	0	0	0	0	0	0	0	0	0	0	1	0	0	0	0	0	0	0	0
23	284	0	0	0	0	0	0	0	0	1	0	0	0	0	0	0	0	0	0	0	0
23	285	0	0	0	0	0	0	0	0	0	0	0	0	0	0	1	0	0	0	0	0
23	286	0	0	0	0	0	0	0	0	0	0	0.28	0.05	0	0	0	0.01	0.66	0	0	0
23	287	0	0	0	0	0	0	0	0	1	0	0	0	0	0	0	0	0	0	0	0
23	288	1	0	0	0	0	0	0	0	0	0	0	0	0	0	0	0	0	0	0	0
23	289	0	0	0	0	0	0	0	0	0	0	0.99	0	0	0	0	0	0	0	0	0
23	290	0	0	0	0	0	0	0	0	1	0	0	0	0	0	0	0	0	0	0	0
23	291	1	0	0	0	0	0	0	0	0	0	0	0	0	0	0	0	0	0	0	0
23	292	0	0	0	0	0	1	0	0	0	0	0	0	0	0	0	0	0	0	0	0
23	293	0	0	0	0	0	0	0	0	0	0	0	0	0	0	0	0	0	0	0	0
23	294	0	0	0	0	0	0	0	0	0	0	0	0	0	0	0	0	0	0	0	0
23	295	0	0	0	0	0	0	0	0	0	0	0	0	0	0	0	0	0	0	0	0
23	296	0	0	0	0	0	0	0	0	0	0	0	0	0	0	0	0	0	0	0	0
23	297	0	0	0	0	0	0	0	0	0	0	0	0	0	0	0	0	0	0	0	0
23	298	0	0	0	0	0	0	0	0	0	0	0	0	0	0	0	0	0	0	0	0
23	299	0	0	0	1	0	0	0	0	0	0	0	0	0	0	0	0	0	0	0	0
23	300	0	0	0	0	0	0	0	0	0	0	0	0	1	0	0	0	0	0	0	0
23	301	0	0	0	0	0	0	0	0	0	0	0	0	0	0	0	0	0	0	0	0
23	302	0	0	0	0	0	0	0	0	0	0	0	0	0	0	0	0	0	0	0	0
23	303	0	0	0	0	0	0.99	0	0	0	0	0	0	0	0	0	0.01	0	0	0	0
23	304	0	0	0	1	0	0	0	0	0	0	0	0	0	0	0	0	0	0	0	0
23	305	0	0	1	0	0	0	0	0	0	0	0	0	0	0	0	0	0	0	0	0
23	306	0	0	1	0	0	0	0	0	0	0	0	0	0	0	0	0	0	0	0	0
23	307	0	0	0	0	0	0	0	0	0	1	0	0	0	0	0	0	0	0	0	0
23	308	0	0	0	0	0	0	0	0	0	1	0	0	0	0	0	0	0	0	0	0
23	309	0	0	0	0	0	1	0	0	0	0	0	0	0	0	0	0	0	0	0	0
23	310	0	0	0	0	0	0	0	0	0	0	0	0	0	0	0	0	0	1	0	0
23	311	0	0	0	0	0	0	0	0	0	1	0	0	0	0	0	0	0	0	0	0
23	312	0	0	0	0	0	0	0	0	0	1	0	0	0	0	0	0	0	0	0	0
23	313	0	0	0	1	0	0	0	0	0	0	0	0	0	0	0	0	0	0	0	0
23	314	0	0	0	0	0	0	0	0	0	0	0	0	0	0	0	1	0	0	0	0
23	315	0	0	0	0	0	0	0	0	0	0	0	1	0	0	0	0	0	0	0	0
23	316	0	0	0	0	0.88	0	0	0.01	0	0.04	0	0	0	0	0	0	0	0	0	0.07
23	317	0	0	0	0	0	0	0	0	0	0	0	0	0	1	0	0	0	0	0	0
23	318	0	0	0	1	0	0	0	0	0	0	0	0	0	0	0	0	0	0	0	0
23	319	0	0	0	0	0	0	0	1	0	0	0	0	0	0	0	0	0	0	0	0
23	320	0	0	0	0	0	0	0	0	0	0	0	0	0	1	0	0	0	0	0	0
23	321	0	0	0	0	0	0	0	0	1	0	0	0	0	0	0	0	0	0	0	0
23	322	0	0	0	0	0	0	0	0	0	0	0	0	0	1	0	0	0	0	0	0
23	323	0	0	0	0	0	1	0	0	0	0	0	0	0	0	0	0	0	0	0	0
23	324	0	0	0	0	0	0	0	0	0	0	0	1	0	0	0	0	0	0	0	0
23	325	0	0	0	0	0	0	0	0	1	0	0	0	0	0	0	0	0	0	0	0
23	326	0	0	0	0	0	0	0	0	1	0	0	0	0	0	0	0	0	0	0	0
23	327	0	0	1	0	0	0	0	0	0	0	0	0	0	0	0	0	0	0	0	0
23	328	0	0	0	0	0	1	0	0	0	0	0	0	0	0	0	0	0	0	0	0
23	329	0	0	0	0	0	1	0	0	0	0	0	0	0	0	0	0	0	0	0	0
23	330	0	0	0	0	0	0	0	0	0	0	1	0	0	0	0	0	0	0	0	0
23	331	0	0	0	0	0	0	0	0	0	0	0	0	0	0	0	1	0	0	0	0
23	332	0	0	0	0	0	0	0	1	0	0	0	0	0	0	0	0	0	0	0	0
23	333	0	0	0	0	0	0	0	0	0	0	0	1	0	0	0	0	0	0	0	0
23	334	0	0	1	0	0	0	0	0	0	0	0	0	0	0	0	0	0	0	0	0
23	335	0	0	0	0	0	0	0	0	0	0	0	0	0	0	0	0	0	1	0	0
23	336	0	0	0	0	0	0	0	1	0	0	0	0	0	0	0	0	0	0	0	0
23	337	0	0	0	1	0	0	0	0	0	0	0	0	0	0	0	0	0	0	0	0
23	338	0	0	0	1	0	0	0	0	0	0	0	0	0	0	0	0	0	0	0	0
23	339	0	1	0	0	0	0	0	0	0	0	0	0	0	0	0	0	0	0	0	0
23	340	0	0	0	0	0	0	0	0	1	0	0	0	0	0	0	0	0	0	0	0
23	341	0	0	0	0	0	0	0	0	0	1	0	0	0	0	0	0	0	0	0	0
23	342	0	0	0	0	1	0	0	0	0	0	0	0	0	0	0	0	0	0	0	0
23	343	0	0	0	0	0	0	0	0	0	0	0	0	0	0	0	0	0	0	0	1
23	344	0	0	0	0	1	0	0	0	0	0	0	0	0	0	0	0	0	0	0	0
23	345	1	0	0	0	0	0	0	0	0	0	0	0	0	0	0	0	0	0	0	0
23	346	0	0	0	0	0	1	0	0	0	0	0	0	0	0	0	0	0	0	0	0
23	347	0	0	0	0	0	0	0	0	0	0	0	0	0	1	0	0	0	0	0	0
23	348	0	0	0	1	0	0	0	0	0	0	0	0	0	0	0	0	0	0	0	0
23	349	0	0	0	0	0	0	0	0	0	0	0	0	0	0	0	0	1	0	0	0
23	350	0	0	0	0	0	0	0	0	0	0	0	0	0	0	0	0	1	0	0	0
23	351	0	0	0	0	0	1	0	0	0	0	0	0	0	0	0	0	0	0	0	0
23	352	0	0	0	0	0	0	0	0	0	0	0	0	0	0	0	0	0	1	0	0
23	353	0	0	0	0	0	0	0	0	0	1	0	0	0	0	0	0	0	0	0	0
23	354	0	0	0	0	0	0	0	0	0	1	0	0	0	0	0	0	0	0	0	0
23	355	0	0	0	0	0	0	0	0	0	0	0	0	0	0	0	0	1	0	0	0
23	356	0	0	0	0	0	0	0	0	0	0	0	0	0	0	0	0	0	0	1	0
23	357	0	0	0	0	0	0	0	0	0	0	0	0	0	0	0	0	1	0	0	0
23	358	0	0	0	0	0	0	0	0	0	0	0	0	0	0	0	0	1	0	0	0
23	359	0	0	0	0	0	0	0	1	0	0	0	0	0	0	0	0	0	0	0	0
23	360	0	0	0	0	0	0	0	0	0	1	0	0	0	0	0	0	0	0	0	0
23	361	0	0	0	0	0	0	0	0	0	1	0	0	0	0	0	0	0	0	0	0
23	362	0	0	0	0	0	0	0	0	0	0	0	0	0	0	0	1	0	0	0	0
23	363	0	0	0	0	0	0	0	0	1	0	0	0	0	0	0	0	0	0	0	0
23	364	0	0	0	0	0	0	1	0	0	0	0	0	0	0	0	0	0	0	0	0
23	365	0	0	0	0	0	0	0	0	0	0	0	0	1	0	0	0	0	0	0	0
23	366	0	0	0	1	0	0	0	0	0	0	0	0	0	0	0	0	0	0	0	0
23	367	0	0	0	0	0	0	0	0	0	0	0	0	0	0	0	0	0	0	1	0
23	368	0	0	0	0	0	0	0	0	0	0	0	0	0	1	0	0	0	0	0	0
23	369	0	0	0	1	0	0	0	0	0	0	0	0	0	0	0	0	0	0	0	0
23	370	0	0	0	0	0	0	0	0	0	0	0	0	0	0	1	0	0	0	0	0
23	371	1	0	0	0	0	0	0	0	0	0	0	0	0	0	0	0	0	0	0	0
23	372	0	0	0	0	0	0	0	0	0	0	0	0	0	0	1	0	0	0	0	0
23	373	0	0	0	1	0	0	0	0	0	0	0	0	0	0	0	0	0	0	0	0
23	374	0	0	0	1	0	0	0	0	0	0	0	0	0	0	0	0	0	0	0	0
23	375	0	0	0	0	0	0	0	0	0	0	0	0	0	0	0	0	0	1	0	0
23	376	0	0	0	0	0.01	0	0	0	0	0.99	0	0	0	0	0	0	0	0	0	0
23	377	0	0	0	0	0	0	0	0	0	0	0	0	0	1	0	0	0	0	0	0
23	378	1	0	0	0	0	0	0	0	0	0	0	0	0	0	0	0	0	0	0	0
23	379	0	0	0	0	1	0	0	0	0	0	0	0	0	0	0	0	0	0	0	0
23	380	0	0	0	0	0	1	0	0	0	0	0	0	0	0	0	0	0	0	0	0
23	381	0	0	0	0	0	0	0	0	1	0	0	0	0	0	0	0	0	0	0	0
23	382	0	0	0.01	0	0	0	0	0	0	0	0	0.99	0	0	0	0	0	0	0	0
23	383	0	0	0	0	0	0	0	0	1	0	0	0	0	0	0	0	0	0	0	0
23	384	0	0	0	0	0	0	0	0	0	0	0	0	0	0	0	0	0	0	0	0
23	385	0	0	0	0	0	0	0	0	0	0	0	0	1	0	0	0	0	0	0	0
23	386	0	0	0	1	0	0	0	0	0	0	0	0	0	0	0	0	0	0	0	0
23	387	0	0	0	0	1	0	0	0	0	0	0	0	0	0	0	0	0	0	0	0
23	388	0	0	0	1	0	0	0	0	0	0	0	0	0	0	0	0	0	0	0	0
23	389	0	0	0	0	0	0	0	0	0	0	0	0	0	0	1	0	0	0	0	0
23	390	0	0	0	0	0	0	0	0	0	1	0	0	0	0	0	0	0	0	0	0
23	391	0	0	0	0	0	0	0	0	0	0	0	1	0	0	0	0	0	0	0	0
23	392	0	0	0	0	0	0	1	0	0	0	0	0	0	0	0	0	0	0	0	0
23	393	0	0	0	0	0	0	0	0	0	1	0	0	0	0	0	0	0	0	0	0
23	394	0	0	0	0	0	0	0	0	1	0	0	0	0	0	0	0	0	0	0	0
23	395	0	0	0	0	0	0	0	0	0	0	0	0	0	0	0	0	0	0	0	1
23	396	0	0	0	0	0	0	0	0.94	0	0	0	0	0	0	0	0	0	0.06	0	0
23	397	0	0	0	0	0	0	0	0	0	0	0	0	0	0	0	1	0	0	0	0
23	398	0	0	0	0	0	0	0	0	0	0	1	0	0	0	0	0	0	0	0	0
23	399	0	0	0	0	0	0	0	1	0	0	0	0	0	0	0	0	0	0	0	0
23	400	0	0	0	0	0	0	0	0	0	1	0	0	0	0	0	0	0	0	0	0
23	401	0	0	0	0	0	0	0	0	0	0	0	0	0	0	0	0	0	0	0	1
23	402	0	0	0	1	0	0	0	0	0	0	0	0	0	0	0	0	0	0	0	0
23	403	0	0	0	0	0	0	0	0	0	0	0	0	0	0	0	0	0	1	0	0
23	404	0	0	0	0	0	0	0	0	0	1	0	0	0	0	0	0	0	0	0	0
23	405	0	0	0	0	0	0	0	0	0	0	0	0	0	0	1	0	0	0	0	0
23	406	0	0	0	0	0	0	0	0	0	1	0	0	0	0	0	0	0	0	0	0
23	407	0	0	0	0	0	0	0	0	0	0	0	0	0	0	0	0	0	0	0	1
23	408	0	0	0	0	0	0	0	0	0	0	0	0	1	0	0	0	0	0	0	0
23	409	0	0	0	0	0	0	0	0	0	0	0	0	1	0	0	0	0	0	0	0
23	410	0	0	0	0	0	0	0	0	0	0	0	0	0	0	0	0	0	1	0	0
23	411	0	0	0	0	0	0	0	1	0	0	0	0	0	0	0	0	0	0	0	0
23	412	0	0	1	0	0	0	0	0	0	0	0	0	0	0	0	0	0	0	0	0
23	413	0	0	0	0	0	0	0	0	0	1	0	0	0	0	0	0	0	0	0	0
23	414	0	0	0	0	0	0	0	0	0	0	0	0	0	0	0	0	1	0	0	0
23	415	0	0	0	0	0	0	0	0	1	0	0	0	0	0	0	0	0	0	0	0
23	416	0	0	0	0	0	0	0	1	0	0	0	0	0	0	0	0	0	0	0	0
23	417	0	0	0	0	0	0	0	0	0	0	0	0	0	0	0	0	0	1	0	0
23	418	0	0	0	0	0	0	1	0	0	0	0	0	0	0	0	0	0	0	0	0
23	419	0	0	0	1	0	0	0	0	0	0	0	0	0	0	0	0	0	0	0	0
23	420	0	0	1	0	0	0	0	0	0	0	0	0	0	0	0	0	0	0	0	0
23	421	0	0	0	0	0	0	0	0	0	0	0	0	0	0	0	0	1	0	0	0
23	422	0	0	0	0	0	0	0	0	1	0	0	0	0	0	0	0	0	0	0	0
23	423	0	0	0	0	0	0	0	0	0	1	0	0	0	0	0	0	0	0	0	0
23	424	0	0	0	0	0	1	0	0	0	0	0	0	0	0	0	0	0	0	0	0
23	425	0	0	0	0	0	0	0	0	0	0	0	0	0.93	0	0	0.07	0	0	0	0
23	426	0	0	0	0	0	0	0	0	0	0	0	0	0	0	0	0	0	0	0	1
23	427	0	0	0	0	0	0	0	0	0	0	0	0	0	0	0	0	1	0	0	0
23	428	0	0	0	0	0	0	0	1	0	0	0	0	0	0	0	0	0	0	0	0
23	429	0	0	0	0	0	0	0	0	0	0	0	0	1	0	0	0	0	0	0	0
23	430	1	0	0	0	0	0	0	0	0	0	0	0	0	0	0	0	0	0	0	0
23	431	0	0	0	0	0	1	0	0	0	0	0	0	0	0	0	0	0	0	0	0
23	432	0	0	0	0	0	0	0	0	0	0	0	0	0	0	0	0	1	0	0	0
23	433	0	0	0	0	0	0	0	0	0	0	0	0	0	1	0	0	0	0	0	0
23	434	0	0	0	0	0	0	0	0	0	0	0	0	0	0	0	0	0	1	0	0
23	435	0	0	0	0	0	0	0	0	0	0	1	0	0	0	0	0	0	0	0	0
23	436	0	0	0	0	0	0	0	0	0	1	0	0	0	0	0	0	0	0	0	0
23	437	0	0	0	0	0	0	0	0	0	0	0	0	1	0	0	0	0	0	0	0
23	438	0	0	0	0	0	0	0	0	0	0	0	0	0	0	0	0	1	0	0	0
23	439	0	0	0	0	0	0	0	0	0	0	0	0	0	0	0	0	0	1	0	0
23	440	0	0	0	0	0	0	0	0	0	0	1	0	0	0	0	0	0	0	0	0
23	441	0	0	0	0	0	0	0	0	0	1	0	0	0	0	0	0	0	0	0	0
23	442	0	0	0	0	0	0	1	0	0	0	0	0	0	0	0	0	0	0	0	0
23	443	0	0	0	0	0	0	0	0	0	0	0	0	0	0	1	0	0	0	0	0
23	444	0	0	0	1	0	0	0	0	0	0	0	0	0	0	0	0	0	0	0	0
23	445	0	0	0	0	0	0	0	0	1	0	0	0	0	0	0	0	0	0	0	0
23	446	0	0	0	0	0	0	0	0	0	0	0	0	0	0	0	1	0	0	0	0
23	447	0	0	0	0	0	0	0	1	0	0	0	0	0	0	0	0	0	0	0	0
23	448	0	0	0	0	0	0	0	0	0	0	0	0	0	0	0	0	0	0	1	0
23	449	0	0	0	0	0	1	0	0	0	0	0	0	0	0	0	0	0	0	0	0
23	450	0	0	0	1	0	0	0	0	0	0	0	0	0	0	0	0	0	0	0	0
23	451	0	0	1	0	0	0	0	0	0	0	0	0	0	0	0	0	0	0	0	0
23	452	1	0	0	0	0	0	0	0	0	0	0	0	0	0	0	0	0	0	0	0
23	453	0	0	0	0	0	0	0	0	0	0	1	0	0	0	0	0	0	0	0	0
23	454	0	0	0	1	0	0	0	0	0	0	0	0	0	0	0	0	0	0	0	0
23	455	0	0	0	0	1	0	0	0	0	0	0	0	0	0	0	0	0	0	0	0
23	456	0	0	0	0	0	0	0	0	0	0	0	1	0	0	0	0	0	0	0	0
23	457	0	0	0	0	0	0	0	0	0	0	0	0	1	0	0	0	0	0	0	0
23	458	0	0	0	0	0	0	0	0	0	0	1	0	0	0	0	0	0	0	0	0
23	459	0	0	0	0	0	0	0	0	0	0	0	0	0	0	1	0	0	0	0	0
23	460	0	0	0	0	1	0	0	0	0	0	0	0	0	0	0	0	0	0	0	0
23	461	1	0	0	0	0	0	0	0	0	0	0	0	0	0	0	0	0	0	0	0
23	462	0	0	1	0	0	0	0	0	0	0	0	0	0	0	0	0	0	0	0	0
23	463	0	0	0	0	0	1	0	0	0	0	0	0	0	0	0	0	0	0	0	0
23	464	0	0	0	0	0	0	0	0	0	0	0	0	0	0	0	0	0	1	0	0
23	465	1	0	0	0	0	0	0	0	0	0	0	0	0	0	0	0	0	0	0	0
23	466	0	0	0	0	0	0	0	0	0	0	0	1	0	0	0	0	0	0	0	0
23	467	1	0	0	0	0	0	0	0	0	0	0	0	0	0	0	0	0	0	0	0
23	468	0	0	0	0	0	0	0	0	0	0	0	0	0	0	0	0	1	0	0	0
23	469	0	0	0	0	0	0	0	0	1	0	0	0	0	0	0	0	0	0	0	0
23	470	0	0	0	0	0	0	0	0	0	0	0	1	0	0	0	0	0	0	0	0
23	471	0	0	0	0	0	0	0	0	0	0	0	1	0	0	0	0	0	0	0	0
23	472	0	0	0	0	0	0	0	0	0	0	0	0	0	0	0	0	0	1	0	0
23	473	0	0	0	0	0	0	0	0	0	0	0	0	0	0	0	0	1	0	0	0
23	474	0	0	0	0	0	0	0	0	0	0	0	0	0	0	0	0	0	0	0	1
23	475	0	0	0	0	0	0	0	0	0	1	0	0	0	0	0	0	0	0	0	0
23	476	0	0	0	0	0	0	0	0	0	0	0	0	1	0	0	0	0	0	0	0
23	477	0	0	0	0	1	0	0	0	0	0	0	0	0	0	0	0	0	0	0	0
23	478	0	0	0	0	0	0	0	0	0	0	0	0	0	0	0	1	0	0	0	0
23	479	0	0	0	0	0	0	0	0	0	0	0	0	0	0	0	0	0	0	1	0
23	480	0	0	0	0	0	1	0	0	0	0	0	0	0	0	0	0	0	0	0	0
23	481	0	0	0	0	0	0	0	0	0	0	0	0	1	0	0	0	0	0	0	0
23	482	0	0	0	0	0	0	0	0	0	0	0	0	0	0	1	0	0	0	0	0
23	483	0	0	0	0	0	0	0	0	0	0	0	0	0	0	0	0	0	1	0	0
23	484	0	1	0	0	0	0	0	0	0	0	0	0	0	0	0	0	0	0	0	0
23	485	0	0	0	0	0	0	0	0	0	1	0	0	0	0	0	0	0	0	0	0
23	486	0	0	0	0	0	1	0	0	0	0	0	0	0	0	0	0	0	0	0	0
23	487	0	0	0	0	0	0	0	0	0	0	0	0	0	1	0	0	0	0	0	0
23	488	0	0	0	0	0	0	0	0	0	0	0	1	0	0	0	0	0	0	0	0
23	489	0	0	0	0	1	0	0	0	0	0	0	0	0	0	0	0	0	0	0	0
23	490	1	0	0	0	0	0	0	0	0	0	0	0	0	0	0	0	0	0	0	0
23	491	0	0	0	0	0	0	0	0	0	1	0	0	0	0	0	0	0	0	0	0
23	492	0	0	0	0	0	0	0	0	0	1	0	0	0	0	0	0	0	0	0	0
23	493	0	0	0	0	0	0	0	0	0	0	0	0	0	1	0	0	0	0	0	0
23	494	1	0	0	0	0	0	0	0	0	0	0	0	0	0	0	0	0	0	0	0
23	495	0	0	0	0	0	0	0	0	1	0	0	0	0	0	0	0	0	0	0	0
23	496	0	0	0	0	0	0	0	0	0	1	0	0	0	0	0	0	0	0	0	0
23	497	0	0	0	0	0	1	0	0	0	0	0	0	0	0	0	0	0	0	0	0
23	498	0	0	0	0	0	0	0	0	0	1	0	0	0	0	0	0	0	0	0	0
23	499	1	0	0	0	0	0	0	0	0	0	0	0	0	0	0	0	0	0	0	0
23	500	0	0	0	0	0	0	0	0	0	0	1	0	0	0	0	0	0	0	0	0
23	501	0	0	0	0	0	0	0	1	0	0	0	0	0	0	0	0	0	0	0	0
23	502	0	0	0	0	0	0	0	0	0	1	0	0	0	0	0	0	0	0	0	0
23	503	0	0	0	0	0	0	0	0	0	0	0	0	0	1	0	0	0	0	0	0
23	504	0	0	0	0	0	0	0	0	0	0	0	0	0	0	1	0	0	0	0	0
23	505	0	0	0	0	1	0	0	0	0	0	0	0	0	0	0	0	0	0	0	0
23	506	0	0	0	0	0	0	0	0	0.39	0	0	0	0	0	0	0	0.61	0	0	0
23	507	0	0	0	0	1	0	0	0	0	0	0	0	0	0	0	0	0	0	0	0
23	508	0	0	1	0	0	0	0	0	0	0	0	0	0	0	0	0	0	0	0	0
23	509	0	0	0	0	0	0	0	0	0	0	0	0	0	0	0	0	0	1	0	0
23	510	1	0	0	0	0	0	0	0	0	0	0	0	0	0	0	0	0	0	0	0
23	511	0	0	0	0	0	0	0	0	0	0	0	0	1	0	0	0	0	0	0	0
23	512	0	0	0	0	0	0	0	0	0	0	0	0	0	0	0	1	0	0	0	0
23	513	0	0	0	0	0	0	0	0	0	0	0	0	0	0	0	0	0	0	0	1
23	514	0.87	0	0	0	0	0	0	0	0	0	0	0	0	0	0	0	0	0.13	0	0
23	515	0	0	0	0	0	0	1	0	0	0	0	0	0	0	0	0	0	0	0	0
23	516	1	0	0	0	0	0	0	0	0	0	0	0	0	0	0	0	0	0	0	0
23	517	0	0	0	0	0	0	0	0	0	0	0	0	1	0	0	0	0	0	0	0
23	518	0	0	0	0	0.98	0	0	0	0	0	0	0	0	0	0	0	0	0	0	0.02
23	519	0	0	0	0	0	0	0	0	0	0	0	0	0	0	0	0	1	0	0	0
23	520	0	0	0	0	0	0	0	0.86	0	0	0	0	0	0	0	0	0	0.14	0	0
23	521	0	0	0	0	0	0	0	0	0	1	0	0	0	0	0	0	0	0	0	0
23	522	0	0	0	0	0	0	0	0	0	0	0	0	0	0	0	0	1	0	0	0
23	523	0	0	0	0	0	0	0	0	0	1	0	0	0	0	0	0	0	0	0	0
23	524	0	0	0	0	0	0	0	0	0	0	0	0	0	1	0	0	0	0	0	0
23	525	0	0	0	0	0	0	0	0	0	0	0	0	1	0	0	0	0	0	0	0
23	526	0	0	0	0	0	0	0	0	0	0	0	0	0	1	0	0	0	0	0	0
23	527	0	0	0	0	0	0	0	0	0	1	0	0	0	0	0	0	0	0	0	0
23	528	0	0	0	0	0	1	0	0	0	0	0	0	0	0	0	0	0	0	0	0
23	529	0	0	0	0	0	0	0	0	0	0	0	0	0	0	0	1	0	0	0	0
23	530	0	0	0	0	0	0	1	0	0	0	0	0	0	0	0	0	0	0	0	0
23	531	0	0	0	0	0	0	0	0	0	0	0	0	0	0	0	0	0	1	0	0
23	532	0	0	0	0	0	0	0	1	0	0	0	0	0	0	0	0	0	0	0	0
23	533	0	0	0	0	0	0	0	0	0	0	0	0	0	0	0	0	0	0	0	1
23	534	0	0	0	0	0	0	0	0	1	0	0	0	0	0	0	0	0	0	0	0
23	535	0	0	0	0	0	0	0	0	1	0	0	0	0	0	0	0	0	0	0	0
23	536	0	0	0	0	0	0	0	0	0	1	0	0	0	0	0	0	0	0	0	0
23	537	0	0	0	1	0	0	0	0	0	0	0	0	0	0	0	0	0	0	0	0
23	538	0	0	0	0	0	0	0	0	0	0	0	0	0	0	0	1	0	0	0	0
23	539	0	0	0	0	0	0	0	0	0	0	0	0	0	0	0	0	0	0	0	0
23	540	0	0	0	0	0	0	0	0	0	0	0	0	0	0	0	0	0	0	0	0
23	541	0	0	0	0	0	0	0	0	0	0	0	0	0	0	0	0	0	0	0	0
	>Node 24 ACDEFGHIKLMNPQRSTVWY
24	1	0	0	0	0	0	0	0	0	0	0	0	0	0	0	0	0	0	0	0	0
24	2	0	0	0	0	0	0	0	0	0	0	1	0	0	0	0	0	0	0	0	0
24	3	0	0	0	1	0	0	0	0	0	0	0	0	0	0	0	0	0	0	0	0
24	4	0	0	0	0	0	0	0	0	0	0	1	0	0	0	0	0	0	0	0	0
24	5	0	0	1	0	0	0	0	0	0	0	0	0	0	0	0	0	0	0	0	0
24	6	0	0	0	0	0	0	0	0	0	0	1	0	0	0	0	0	0	0	0	0
24	7	0	0	1	0	0	0	0	0	0	0	0	0	0	0	0	0	0	0	0	0
24	8	0	0	0	0	0	0	0	0	0	0	0	0	0	0	0	0	0	0	0	0
24	9	0	0	0	0	0	0	0	0	0	0	0	0	0	0	0	0	1	0	0	0
24	10	0	0	0	0	0	0	0	1	0	0	0	0	0	0	0	0	0	0	0	0
24	11	0	0	0	0	0	0	0	0	0	0	0	0	0	0	1	0	0	0	0	0
24	12	0	0	0	0	0	0	0	0	1	0	0	0	0	0	0	0	0	0	0	0
24	13	1	0	0	0	0	0	0	0	0	0	0	0	0	0	0	0	0	0	0	0
24	14	0	0	0	0	0	0	0	1	0	0	0	0	0	0	0	0	0	0	0	0
24	15	1	0	0	0	0	0	0	0	0	0	0	0	0	0	0	0	0	0	0	0
24	16	0.98	0	0	0	0	0	0	0	0	0	0	0	0	0	0	0	0.02	0	0	0
24	17	0.01	0	0	0	0	0	0	0	0	0	0	0	0	0	0	0.18	0.82	0	0	0
24	18	0	0	0	0	0	0	0	0.01	0	0	0	0	0	0	0	0	0	0.99	0	0
24	19	0	0	0	0	1	0	0	0	0	0	0	0	0	0	0	0	0	0	0	0
24	20	0.92	0	0	0	0	0	0	0	0	0	0	0	0	0	0	0	0	0.08	0	0
24	21	0	0	0	0	0	0	0	0	0	0.97	0	0	0	0	0	0	0	0.03	0	0
24	22	0	0	0	0	0	0	0	0	0	0	0	0	0	0	0	0	0	1	0	0
24	23	0	0	0	0	0	0	0	0	0	0.01	0.01	0	0	0	0	0	0	0.98	0	0
24	24	1	0	0	0	0	0	0	0	0	0	0	0	0	0	0	0	0	0	0	0
24	25	0	0	0	0	0	0	0	0	0	0	0	0	0	0	0	0	0	0	0	0
24	26	0	0	0	0	0	0	0	0	0	0	0	0	0	0	0	0	0	0	1	0
24	27	1	0	0	0	0	0	0	0	0	0	0	0	0	0	0	0	0	0	0	0
24	28	0	0	0	0	0	0	0	0	0	0	0	0	0	0	0	0	0	0	1	0
24	29	0	0	0	0	0	0	0	0	0	0	0	0	0	0	1	0	0	0	0	0
24	30	0	0	0	0	0	0	0	0	0	0	0	0	0	0	0	0	0	1	0	0
24	31	0	0	0	0	0	0	0	0	0	1	0	0	0	0	0	0	0	0	0	0
24	32	0	0	1	0	0	0	0	0	0	0	0	0	0	0	0	0	0	0	0	0
24	33	0	0	0	0	0	0	0	0	0	0	0	0	0	0	0	0	0	0	1	0
24	34	1	0	0	0	0	0	0	0	0	0	0	0	0	0	0	0	0	0	0	0
24	35	0	0	0	0	0	0	0	0	0	0	0	0	0	0	0	0	0	0	1	0
24	36	0	0	0	0	1	0	0	0	0	0	0	0	0	0	0	0	0	0	0	0
24	37	0	0	0	0	0	0	0	0	0	0	0	0	0	0	0	0	1	0	0	0
24	38	0	0	0	0	0	0	0	0	0	0	0	0	1	0	0	0	0	0	0	0
24	39	0	0	0	0	0	0	0	0	1	0	0	0	0	0	0	0	0	0	0	0
24	40	0	0	0	0	0	0	0	0	0	0	0	0	0	0	1	0	0	0	0	0
24	41	0	0	0	0	0	0	0	1	0	0	0	0	0	0	0	0	0	0	0	0
24	42	0	0	0	1	0	0	0	0	0	0	0	0	0	0	0	0	0	0	0	0
24	43	0	0	0	0	0	0	0	0	1	0	0	0	0	0	0	0	0	0	0	0
24	44	0	0	0	0	0	0	0	0	0	0	0	0	0	0	1	0	0	0	0	0
24	45	0	0	0	0	0	0	0	0	0	1	0	0	0	0	0	0	0	0	0	0
24	46	0	0	0	0	0	0	0	0	0	0	0	0	0	0	1	0	0	0	0	0
24	47	0	0	0	0	0	0	0	0	0	0	0	0	0	1	0	0	0	0	0	0
24	48	0	0	0	0	0	0	0	0	0	0	0	0	0	1	0	0	0	0	0	0
24	49	0	0	0	0	0	1	0	0	0	0	0	0	0	0	0	0	0	0	0	0
24	50	0	0	0	0	1	0	0	0	0	0	0	0	0	0	0	0	0	0	0	0
24	51	0	0	0	0	0	0	0	0	0.9	0	0	0	0	0	0.1	0	0	0	0	0
24	52	0	0	0	0	0	1	0	0	0	0	0	0	0	0	0	0	0	0	0	0
24	53	0	0	0	0	0	0	0	0	0	0	0	1	0	0	0	0	0	0	0	0
24	54	0.58	0	0	0	0	0	0	0	0	0	0	0	0.13	0	0	0.3	0	0	0	0
24	55	0	0	0	0	0	0	0	0	0	0	0	0	0	0	0	0	0	0	0	1
24	56	0	0	0	0	0	0	0	0	0	0	0	0	0	0	1	0	0	0	0	0
24	57	0	0	0	0	1	0	0	0	0	0	0	0	0	0	0	0	0	0	0	0
24	58	0	0	0	0	0	0	0	0	0	0.9	0.1	0	0	0	0	0	0	0	0	0
24	59	0	0	0	0	0	0	0	0	0	0	0	0	0	0	0	0	0	1	0	0
24	60	0	0	0	0	0	1	0	0	0	0	0	0	0	0	0	0	0	0	0	0
24	61	0	0	1	0	0	0	0	0	0	0	0	0	0	0	0	0	0	0	0	0
24	62	0	0	0	0	0	0	0	0	0	0	0	0	0	0	0	0	0	1	0	0
24	63	0	0	0	0	0	0	0	0	1	0	0	0	0	0	0	0	0	0	0	0
24	64	0	0	0	1	0	0	0	0	0	0	0	0	0	0	0	0	0	0	0	0
24	65	0	0	0	0	0	0	0	0	0	0	0	0	0	0	0	1	0	0	0	0
24	66	0	0	0	0	0	1	0	0	0	0	0	0	0	0	0	0	0	0	0	0
24	67	0	0	0	0	0	0	0	0	1	0	0	0	0	0	0	0	0	0	0	0
24	68	0	0	0	0	0	0	0	0	0	0	1	0	0	0	0	0	0	0	0	0
24	69	0	0	0	0	0	0	0	0	0	1	0	0	0	0	0	0	0	0	0	0
24	70	0	0	0	0	0	0	0	0	0	0	0	0	0	1	0	0	0	0	0	0
24	71	0	0	0	1	0	0	0	0	0	0	0	0	0	0	0	0	0	0	0	0
24	72	1	0	0	0	0	0	0	0	0	0	0	0	0	0	0	0	0	0	0	0
24	73	0	0	0	0	0	0	0	0	0	0	1	0	0	0	0	0	0	0	0	0
24	74	0	0	0	0	0	0	0	0	0	0	0	0	0	0	0	1	0	0	0	0
24	75	0	0	0	0	0	0	0	0	1	0	0	0	0	0	0	0	0	0	0	0
24	76	0	0	0	0	0	0	0	0	0	0	0	0	1	0	0	0	0	0	0	0
24	77	0	0	0	0	0	0	0	0	0	0	1	0	0	0	0	0	0	0	0	0
24	78	0	0	0	1	0	0	0	0	0	0	0	0	0	0	0	0	0	0	0	0
24	79	0	0	0	0	0.99	0	0	0	0	0.01	0	0	0	0	0	0	0	0	0	0
24	80	0	0	0	0	0	0	0	0	0	0	0	1	0	0	0	0	0	0	0	0
24	81	0	0	0	0	0	0	0	0	0	0	0	1	0	0	0	0	0	0	0	0
24	82	0	0	1	0	0	0	0	0	0	0	0	0	0	0	0	0	0	0	0	0
24	83	0	0	0	0	0	0	0	1	0	0	0	0	0	0	0	0	0	0	0	0
24	84	0	0	0	0	0	0	0	0	0	0	0	0	0	0	0	0	0	1	0	0
24	85	0	0	0	0	0	0	0	0	0	0	0	0	1	0	0	0	0	0	0	0
24	86	0	0	0	0	0	0	0	0	0	0	0	0	0	0	1	0	0	0	0	0
24	87	0	0	0	0	0	0	0	1	0	0	0	0	0	0	0	0	0	0	0	0
24	88	0	0	0	0	0	0	0	0	0	0	1	0	0	0	0	0	0	0	0	0
24	89	0	0	0	0	0	0	0	0	0	0	0	0	1	0	0	0	0	0	0	0
24	90	0	0	0	0	0	0	1	0	0	0	0	0	0	0	0	0	0	0	0	0
24	91	0	0	0	0	0	0	0	1	0	0	0	0	0	0	0	0	0	0	0	0
24	92	0	0	0	0	0	0	0	0	0	0	0	1	0	0	0	0	0	0	0	0
24	93	0	0	0	0	0	0	1	0	0	0	0	0	0	0	0	0	0	0	0	0
24	94	0	0	0	0	0	0	0	0	0	0	0	0	0	0	0	0	1	0	0	0
24	95	0	0	0	0	0	0	0	1	0	0	0	0	0	0	0	0	0	0	0	0
24	96	0	0	0	0	0	0	0	0	0.99	0	0	0	0	0	0.01	0	0	0	0	0
24	97	0	0	0	0	0	0	0	0	0	0	0	0	0	0	0	0	1	0	0	0
24	98	0	0	0	0	0	0	0	0	0	0	0	0	0	0	0	0	0	0	0	1
24	99	0	0	0	0	0	1	0	0	0	0	0	0	0	0	0	0	0	0	0	0
24	100	0	0	0	0	0	0	0	0	0	0	0	0	0	0	1	0	0	0	0	0
24	101	0	0	0	0	0	0	0	0	0	0	0	1	0	0	0	0	0	0	0	0
24	102	0	0	0	0	0	0	0	0	0	0	0	0	0	0	0	1	0	0	0	0
24	103	0	0	0	0	1	0	0	0	0	0	0	0	0	0	0	0	0	0	0	0
24	104	0	0	0	0	0	0	0	0	0	0	0	0	0	0	0	0	1	0	0	0
24	105	0	0	0	0	0	0	0	0	0	0	0	0	0	0	0	0	0	0	1	0
24	106	0	0	0	0	0	0	0	0	0	0	1	0	0	0	0	0	0	0	0	0
24	107	0	0	0	0	0	1	0	0	0	0	0	0	0	0	0	0	0	0	0	0
24	108	0	0	0	0	0	0	0	0	0	0	0	0	0	0	1	0	0	0	0	0
24	109	0	0	0	0	0	0	0	1	0	0	0	0	0	0	0	0	0	0	0	0
24	110	0	0	0	0	0	0	0	0	0	0	0	0	1	0	0	0	0	0	0	0
24	111	0	0	0	0	0	0	0	0	0	0	0	0	0	0	1	0	0	0	0	0
24	112	0	0	0	0	0	0	0	0.98	0	0	0	0	0	0	0	0	0	0.02	0	0
24	113	0	0	0	0	0	0	1	0	0	0	0	0	0	0	0	0	0	0	0	0
24	114	0	0	0	0	0	0	0	0	0	0	0	0	0	0	0	0	0	1	0	0
24	115	0	0	0	0	0	0	0	0	0	0	1	0	0	0	0	0	0	0	0	0
24	116	0	0	0	1	0	0	0	0	0	0	0	0	0	0	0	0	0	0	0	0
24	117	0	0	0	0	0	0	0	0	0	0	0	0	0.61	0	0	0	0.39	0	0	0
24	118	0	0	0	1	0	0	0	0	0	0	0	0	0	0	0	0	0	0	0	0
24	119	0	0	0	0	0	0	0	0	0	1	0	0	0	0	0	0	0	0	0	0
24	120	0	0	0	0	0	0	0	1	0	0	0	0	0	0	0	0	0	0	0	0
24	121	0	0	0	0	0	0	0	0	1	0	0	0	0	0	0	0	0	0	0	0
24	122	0	0	0	1	0	0	0	0	0	0	0	0	0	0	0	0	0	0	0	0
24	123	0	0	0	0	0	0	0	0	0	0	0	0	0	0	0	0	0	1	0	0
24	124	0	0	0	0	0	0	0	0	0	1	0	0	0	0	0	0	0	0	0	0
24	125	0	0	0	0	0	0	0	0	0	0	0	0	0	0	0	0	1	0	0	0
24	126	0	0	0	0	0	0	1	0	0	0	0	0	0	0	0	0	0	0	0	0
24	127	0	0	0	0	0	0	0	0	0	0	0	0	0	0	0	1	0	0	0	0
24	128	0	0	0	0	0	0	0	0	0	0	0	0	0	0	0	1	0	0	0	0
24	129	0	0	0	0	0	0	0	0	1	0	0	0	0	0	0	0	0	0	0	0
24	130	0	0	0	0	0	0	0	0	0	0	0	0	0	0	0	0	0	0	0	1
24	131	0	0	0	0	0	0	0	0	0	0	0	0	0	1	0	0	0	0	0	0
24	132	0	0	0	0	0	0	0	0	1	0	0	0	0	0	0	0	0	0	0	0
24	133	0	0	0	0	0	0	0	0	0	0	0	1	0	0	0	0	0	0	0	0
24	134	0	0	0	0	1	0	0	0	0	0	0	0	0	0	0	0	0	0	0	0
24	135	0	0	1	0	0	0	0	0	0	0	0	0	0	0	0	0	0	0	0	0
24	136	0	0	0	0	0	0	0	0	0	0	0	0	0	0	0	0	0	1	0	0
24	137	0	0	0	0	0	0	1	0	0	0	0	0	0	0	0	0	0	0	0	0
24	138	0	0	0	0	0	0	0	0	0	0	0	1	0	0	0	0	0	0	0	0
24	139	0	0	0	0	0	0	0	0	0	0	0	0	1	0	0	0	0	0	0	0
24	140	0	0	0	0	0	0	0	0	0	1	0	0	0	0	0	0	0	0	0	0
24	141	0	0	0	0	0	0	0	0	0	0	0	0	0	0	0	0	0	1	0	0
24	142	0	0	0	0	0	0	0	0	1	0	0	0	0	0	0	0	0	0	0	0
24	143	0	0	0	0	1	0	0	0	0	0	0	0	0	0	0	0	0	0	0	0
24	144	0	0	0	0	0	0	0	0	0	1	0	0	0	0	0	0	0	0	0	0
24	145	0	0	0	0	0	0	0	0	0	1	0	0	0	0	0	0	0	0	0	0
24	146	0	0	0	0	0	0	0	0	0	0	0	0	0	0	0	0	0	0	0	0
24	147	0	0	0	0	0	0	0	0	0	0	0	0	0	0	0	0	1	0	0	0
24	148	0	0	0	0	0	1	0	0	0	0	0	0	0	0	0	0	0	0	0	0
24	149	0	0	0	0	0	0	0	0	0	0	0	0	0	0	0	0	0	1	0	0
24	150	0	0	0	0	0	1	0	0	0	0	0	0	0	0	0	0	0	0	0	0
24	151	0	0	0	0	0	0	0	0	0	0	0	0	0	0	0	1	0	0	0	0
24	152	0	0	0	0	1	0	0	0	0	0	0	0	0	0	0	0	0	0	0	0
24	153	0	0	0	1	0	0	0	0	0	0	0	0	0	0	0	0	0	0	0	0
24	154	0	0	0	0	0	1	0	0	0	0	0	0	0	0	0	0	0	0	0	0
24	155	1	0	0	0	0	0	0	0	0	0	0	0	0	0	0	0	0	0	0	0
24	156	0	0	0	0	0	0	0	0	1	0	0	0	0	0	0	0	0	0	0	0
24	157	0	0	0	0	0	0	0	0	0	0	0	0	0	0	0	0	0	0	1	0
24	158	0	0	0	0	0	0	0	0	0	0	0	0	0	0	0	1	0	0	0	0
24	159	0	0	0	0	0	0	0	0	1	0	0	0	0	0	0	0	0	0	0	0
24	160	0	0	0	0	0	0	1	0	0	0	0	0	0	0	0	0	0	0	0	0
24	161	0	0	0	0	0	0	0	0	0	0	0	0	0	0	1	0	0	0	0	0
24	162	0	0	0	0	0	0	0	0	0	0	0	0	0	0	1	0	0	0	0	0
24	163	0	0	0	0	0	0	0	1	0	0	0	0	0	0	0	0	0	0	0	0
24	164	0	0	0	0	0	0	0	1	0	0	0	0	0	0	0	0	0	0	0	0
24	165	0	0	0	0	0	0	0	0	0	0	0	0	0	0	0	1	0	0	0	0
24	166	0	0	0	0	0	0	0	0	0	0	0	0	1	0	0	0	0	0	0	0
24	167	1	0	0	0	0	0	0	0	0	0	0	0	0	0	0	0	0	0	0	0
24	168	0	0	0	0	1	0	0	0	0	0	0	0	0	0	0	0	0	0	0	0
24	169	0	0	0	0	0	0	0	0	0	0	0	0	0	0	0	0	1	0	0	0
24	170	0	0	0	0	0	0	0	0	0	1	0	0	0	0	0	0	0	0	0	0
24	171	0	0	0	1	0	0	0	0	0	0	0	0	0	0	0	0	0	0	0	0
24	172	0	0	0	0	0	0	0	0	1	0	0	0	0	0	0	0	0	0	0	0
24	173	0	0	0	0	0	0	0	0	0	1	0	0	0	0	0	0	0	0	0	0
24	174	0	0	0	0	0	0	0	0	1	0	0	0	0	0	0	0	0	0	0	0
24	175	0	0	0	0	0	0	0	0	0	0	0	0	0	0	0	0.74	0.26	0	0	0
24	176	0	0	0	0	0	0	0	0	0	0	1	0	0	0	0	0	0	0	0	0
24	177	0	0	0	0	0	0	0	0	0	1	0	0	0	0	0	0	0	0	0	0
24	178	0	0	0	0	0	0	0	0	0	0	0	0	1	0	0	0	0	0	0	0
24	179	1	0	0	0	0	0	0	0	0	0	0	0	0	0	0	0	0	0	0	0
24	180	0	0	0	0	1	0	0	0	0	0	0	0	0	0	0	0	0	0	0	0
24	181	1	0	0	0	0	0	0	0	0	0	0	0	0	0	0	0	0	0	0	0
24	182	0	0	0	0	0	0	0	1	0	0	0	0	0	0	0	0	0	0	0	0
24	183	0	1	0	0	0	0	0	0	0	0	0	0	0	0	0	0	0	0	0	0
24	184	0	0	0	0	0	0	0	0	0	0	0	0	0	0	0	0	0	0	0	1
24	185	0	0	1	0	0	0	0	0	0	0	0	0	0	0	0	0	0	0	0	0
24	186	0	0	1	0	0	0	0	0	0	0	0	0	0	0	0	0	0	0	0	0
24	187	0	0	0	0	0	0	0	0	0	0	1	0	0	0	0	0	0	0	0	0
24	188	0	0	0	0	0	0	0	0	0	1	0	0	0	0	0	0	0	0	0	0
24	189	0	0	0	0	0	0	0	0	0	0	0	0	0	0	0	0.02	0.98	0	0	0
24	190	0	0	0	0	0	0	0	0	1	0	0	0	0	0	0	0	0	0	0	0
24	191	0	0	0	0	0	0	0	0	0	0	0	0	0	0	0	0	0	0	1	0
24	192	0	0	0	1	0	0	0	0	0	0	0	0	0	0	0	0	0	0	0	0
24	193	0	0	0	0	0	0	0	0	1	0	0	0	0	0	0	0	0	0	0	0
24	194	0	0	0	0	0	0	0	1	0	0	0	0	0	0	0	0	0	0	0	0
24	195	1	0	0	0	0	0	0	0	0	0	0	0	0	0	0	0	0	0	0	0
24	196	0	0	0	0	0	0	0	0	0	0	0	0	0	0	0	0	0	0	0	0
24	197	0	0	0	1	0	0	0	0	0	0	0	0	0	0	0	0	0	0	0	0
24	198	0	0	0	0	0	0	0	0	1	0	0	0	0	0	0	0	0	0	0	0
24	199	0	0	0	0	0	0	0	0	0	0	0	0	0	1	0	0	0	0	0	0
24	200	0	0	0	0	0	1	0	0	0	0	0	0	0	0	0	0	0	0	0	0
24	201	0	0	0	0	0	0	0	0	0	0	0	0	0	0	0	1	0	0	0	0
24	202	0	0	0	0	0	0	1	0	0	0	0	0	0	0	0	0	0	0	0	0
24	203	0	0	0	1	0	0	0	0	0	0	0	0	0	0	0	0	0	0	0	0
24	204	0	0	0	0	0	0	0	0	0	0	0	0	0	0	0	0	0	1	0	0
24	205	0	0	1	0	0	0	0	0	0	0	0	0	0	0	0	0	0	0	0	0
24	206	0	0	0	0	0	0	0	1	0	0	0	0	0	0	0	0	0	0	0	0
24	207	0	0	0	0	1	0	0	0	0	0	0	0	0	0	0	0	0	0	0	0
24	208	0	0	0	0	0	0	0	0	0	0	0	0	1	0	0	0	0	0	0	0
24	209	0	0	0	0	0	0	0	0	0	0	0	0	0	0	0	0	1	0	0	0
24	210	0	0	0	0	1	0	0	0	0	0	0	0	0	0	0	0	0	0	0	0
24	211	0	0	1	0	0	0	0	0	0	0	0	0	0	0	0	0	0	0	0	0
24	212	0	0	0	0	0	0	0	0	0	0	0	0	0	0	0	0	0	1	0	0
24	213	0	0	0	0	0	0	0	0	0	1	0	0	0	0	0	0	0	0	0	0
24	214	0	0	0	0	0	0	0	0	0	0	0	0	0	0	0	0	1	0	0	0
24	215	0	0	0	0	0	0	0	0	0	0	0	0	0	0	0	1	0	0	0	0
24	216	0	0	1	0	0	0	0	0	0	0	0	0	0	0	0	0	0	0	0	0
24	217	0	0	0	0	0	0	0	0	0	0	0	0	0	0	0	0	0	1	0	0
24	218	0	0	0	0	0	0	0	1	0	0	0	0	0	0	0	0	0	0	0	0
24	219	0	0	0	0	0	0	0	0	0	0	0	0	0	0	0	1	0	0	0	0
24	220	0	0	0	0	0	0	0	0	1	0	0	0	0	0	0	0	0	0	0	0
24	221	0	0	0	0	0	0	0	0	0	0	0	0	0	0	0	0	0	1	0	0
24	222	1	0	0	0	0	0	0	0	0	0	0	0	0	0	0	0	0	0	0	0
24	223	0	0	0	0	1	0	0	0	0	0	0	0	0	0	0	0	0	0	0	0
24	224	0	0	0	0	0	1	0	0	0	0	0	0	0	0	0	0	0	0	0	0
24	225	0	0	0	0	0	0	0	0	0	0	0	0	0	0	0	1	0	0	0	0
24	226	0	0	0	0	0	0	0	0	0	0	0	0	0	0	0	0	1	0	0	0
24	227	0	0	0	0	0	0	0	0	0	0	0	0	0	0	0	0	0	0	0	1
24	228	0	0	0	1	0	0	0	0	0	0	0	0	0	0	0	0	0	0	0	0
24	229	0	0	0	1	0	0	0	0	0	0	0	0	0	0	0	0	0	0	0	0
24	230	0	0	0	0	0	1	0	0	0	0	0	0	0	0	0	0	0	0	0	0
24	231	0	0	0	0	0	1	0	0	0	0	0	0	0	0	0	0	0	0	0	0
24	232	0	0	0	0	0	0	0	0	1	0	0	0	0	0	0	0	0	0	0	0
24	233	0	0	0	0	0	0	0	1	0	0	0	0	0	0	0	0	0	0	0	0
24	234	0	0	0	0	1	0	0	0	0	0	0	0	0	0	0	0	0	0	0	0
24	235	0	0	0	0	0	0	0	0	0	0	0	0	0	0	1	0	0	0	0	0
24	236	0	0	0	0	0	0	0	0	0	1	0	0	0	0	0	0	0	0	0	0
24	237	0	0	0	0	0	0	0	0	0	1	0	0	0	0	0	0	0	0	0	0
24	238	0	0	0	0	0	0	0	0	1	0	0	0	0	0	0	0	0	0	0	0
24	239	0	0	0	1	0	0	0	0	0	0	0	0	0	0	0	0	0	0	0	0
24	240	0	0	0	0	0	0	0	0	0	1	0	0	0	0	0	0	0	0	0	0
24	241	0	0	0	0	0	0	0	0	0	0	1	0	0	0	0	0	0	0	0	0
24	242	0	0	1	0	0	0	0	0	0	0	0	0	0	0	0	0	0	0	0	0
24	243	0	0	0	0	0	0	0	0	0	1	0	0	0	0	0	0	0	0	0	0
24	244	0	0	0	0	0	0	0	0	0	0	0	0	0	0	0	0	1	0	0	0
24	245	0	0	0	0	0	0	0	1	0	0	0	0	0	0	0	0	0	0	0	0
24	246	0	0	0	1	0	0	0	0	0	0	0	0	0	0	0	0	0	0	0	0
24	247	0	1	0	0	0	0	0	0	0	0	0	0	0	0	0	0	0	0	0	0
24	248	0	0	0	0	0	0	0	0	0	0	1	0	0	0	0	0	0	0	0	0
24	249	0	0	0	0	0	0	0	0	0	0	0	0	0	0	1	0	0	0	0	0
24	250	0	0	1	0	0	0	0	0	0	0	0	0	0	0	0	0	0	0	0	0
24	251	0	0	0	0	0	0	0	0	0	0	0	0	0	0	0	0	0	1	0	0
24	252	0	0	0	0	0	0	0	0	0	0	0	0	0	0	0	0	0	0	0	1
24	253	0	0	0	0	0	0	0	1	0	0	0	0	0	0	0	0	0	0	0	0
24	254	0	0	0	0	0	0	0	0	0	0	0	0	1	0	0	0	0	0	0	0
24	255	0	0	0	0	0	1	0	0	0	0	0	0	0	0	0	0	0	0	0	0
24	256	0	0	0	0	0	0	0	0	0	0	0	0	0	0	0	0	0	0	1	0
24	257	0	0	0	0	0	0	0	0	0	0	0	0	0	0	0	1	0	0	0	0
24	258	0	0	0	0	0	0	0	0	0	0	0	0	0	0	0	0	0	0	0	1
24	259	0	0	0	0	0	0	0	0	0	1	0	0	0	0	0	0	0	0	0	0
24	260	0	0	0	0	0	0	0	0	0	0	0	0	1	0	0	0	0	0	0	0
24	261	0	0	0	0	0	0	0	0	0	0	0	0	0	0	0	0	1	0	0	0
24	262	0	0	0	0	0	0	0	0	1	0	0	0	0	0	0	0	0	0	0	0
24	263	0	0	0	0	0	0	0	0	0	0	0	0	0	0	1	0	0	0	0	0
24	264	0	0	0	0	0	0	0	0	0	0	0	1	0	0	0	0	0	0	0	0
24	265	0	0	0	0	0	0	0	0	1	0	0	0	0	0	0	0	0	0	0	0
24	266	0	0	0	0	0	0	0	0	0	0	0	0	0	0	1	0	0	0	0	0
24	267	0	0	0	0	0	0	0	0	0	0	1	0	0	0	0	0	0	0	0	0
24	268	0	0	0	0	0	0	0	0	1	0	0	0	0	0	0	0	0	0	0	0
24	269	0	0	0	1	0	0	0	0	0	0	0	0	0	0	0	0	0	0	0	0
24	270	0	0	0	0	0	0	0	1	0	0	0	0	0	0	0	0	0	0	0	0
24	271	0	0	0	0	0	0	0	0	0	0	0	1	0	0	0	0	0	0	0	0
24	272	0	0	0	0	0	0	0	0	1	0	0	0	0	0	0	0	0	0	0	0
24	273	0	0	0	1	0	0	0	0	0	0	0	0	0	0	0	0	0	0	0	0
24	274	0	0	0	0	0	0	0	1	0	0	0	0	0	0	0	0	0	0	0	0
24	275	0	0	0	0	0	0	0	0	0	0	0	0	0	0	0	0	1	0	0	0
24	276	0	0	1	0	0	0	0	0	0	0	0	0	0	0	0	0	0	0	0	0
24	277	0	0	0	0	0	0	0	0	0	0	1	0	0	0	0	0	0	0	0	0
24	278	0	0	0	0	0	0	0	0	0	1	0	0	0	0	0	0	0	0	0	0
24	279	0	0	0	0	0	0	0	0	0	0	0	0	0	0	1	0	0	0	0	0
24	280	0	0	0	0	0.91	0	0.06	0	0	0	0	0.01	0	0	0	0	0	0	0	0.02
24	281	0	0	0	0	0	0	0	1	0	0	0	0	0	0	0	0	0	0	0	0
24	282	0	0	0	0	0	0	0	1	0	0	0	0	0	0	0	0	0	0	0	0
24	283	0	0	0	0	0	0	0	0	0	0	0	1	0	0	0	0	0	0	0	0
24	284	0	0	0	0	0	0	0	0	1	0	0	0	0	0	0	0	0	0	0	0
24	285	0	0	0	0	0	0	0	0	0	0	0	0	0	0	1	0	0	0	0	0
24	286	0	0	0	0	0	0	0	0	0	0	0.96	0	0	0	0	0	0.04	0	0	0
24	287	0	0	0	0	0	0	0	0	1	0	0	0	0	0	0	0	0	0	0	0
24	288	1	0	0	0	0	0	0	0	0	0	0	0	0	0	0	0	0	0	0	0
24	289	0	0	0	0	0	0	0	0	0	0.01	0.99	0	0	0	0	0	0	0	0	0
24	290	0	0	0	0	0	0	0	0	1	0	0	0	0	0	0	0	0	0	0	0
24	291	1	0	0	0	0	0	0	0	0	0	0	0	0	0	0	0	0	0	0	0
24	292	0	0	0	0	0	1	0	0	0	0	0	0	0	0	0	0	0	0	0	0
24	293	0	0	0	0	0	0	0	0	0	0	0	0	0	0	0	0	0	0	0	0
24	294	0	0	0	0	0	0	0	0	0	0	0	0	0	0	0	0	0	0	0	0
24	295	0	0	0	0	0	0	0	0	0	0	0	0	0	0	0	0	0	0	0	0
24	296	0	0	0	0	0	0	0	0	0	0	0	0	0	0	0	0	0	0	0	0
24	297	0	0	0	0	0	0	0	0	0	0	0	0	0	0	0	0	0	0	0	0
24	298	0	0	0	0	0	0	0	0	0	0	0	0	0	0	0	0	0	0	0	0
24	299	0	0	0	1	0	0	0	0	0	0	0	0	0	0	0	0	0	0	0	0
24	300	0	0	0	0	0	0	0	0	0	0	0	0	1	0	0	0	0	0	0	0
24	301	0	0	0	0	0	0	0	0	0	0	0	0	0	0	0	0	0	0	0	0
24	302	0	0	0	0	0	0	0	0	0	0	0	0	0	0	0	0	0	0	0	0
24	303	0	0	0	0	0	0.99	0	0	0	0	0	0	0	0	0	0.01	0	0	0	0
24	304	0	0	0	1	0	0	0	0	0	0	0	0	0	0	0	0	0	0	0	0
24	305	0	0	1	0	0	0	0	0	0	0	0	0	0	0	0	0	0	0	0	0
24	306	0	0	1	0	0	0	0	0	0	0	0	0	0	0	0	0	0	0	0	0
24	307	0	0	0	0	0	0	0	0	0	1	0	0	0	0	0	0	0	0	0	0
24	308	0	0	0	0	0	0	0	0	0	1	0	0	0	0	0	0	0	0	0	0
24	309	0	0	0	0	0	1	0	0	0	0	0	0	0	0	0	0	0	0	0	0
24	310	0	0	0	0	0	0	0	0	0	0	0	0	0	0	0	0	0	1	0	0
24	311	0	0	0	0	0	0	0	0	0	1	0	0	0	0	0	0	0	0	0	0
24	312	0	0	0	0	0	0	0	0	0	1	0	0	0	0	0	0	0	0	0	0
24	313	0	0	0	1	0	0	0	0	0	0	0	0	0	0	0	0	0	0	0	0
24	314	0	0	0	0	0	0	0	0	0	0	0	0	0	0	0	1	0	0	0	0
24	315	0	0	0	0	0	0	0	0	0	0	0	1	0	0	0	0	0	0	0	0
24	316	0	0	0	0	0.94	0	0	0.02	0	0.03	0	0	0	0	0	0	0	0	0	0.01
24	317	0	0	0	0	0	0	0	0	0	0	0	0	0	1	0	0	0	0	0	0
24	318	0	0	0	1	0	0	0	0	0	0	0	0	0	0	0	0	0	0	0	0
24	319	0	0	0	0	0	0	0	1	0	0	0	0	0	0	0	0	0	0	0	0
24	320	0	0	0	0	0	0	0	0	0	0	0	0	0	1	0	0	0	0	0	0
24	321	0	0	0	0	0	0	0	0	1	0	0	0	0	0	0	0	0	0	0	0
24	322	0	0	0	0	0	0	0	0	0	0	0	0	0	1	0	0	0	0	0	0
24	323	0	0	0	0	0	1	0	0	0	0	0	0	0	0	0	0	0	0	0	0
24	324	0	0	0	0	0	0	0	0	0	0	0	1	0	0	0	0	0	0	0	0
24	325	0	0	0	0	0	0	0	0	1	0	0	0	0	0	0	0	0	0	0	0
24	326	0	0	0	0	0	0	0	0	1	0	0	0	0	0	0	0	0	0	0	0
24	327	0	0	1	0	0	0	0	0	0	0	0	0	0	0	0	0	0	0	0	0
24	328	0	0	0	0	0	1	0	0	0	0	0	0	0	0	0	0	0	0	0	0
24	329	0	0	0	0	0	1	0	0	0	0	0	0	0	0	0	0	0	0	0	0
24	330	0	0	0	0	0	0	0	0	0	0	1	0	0	0	0	0	0	0	0	0
24	331	0	0	0	0	0	0	0	0	0	0	0	0	0	0	0	0.99	0.01	0	0	0
24	332	0	0	0	0	0	0	0	1	0	0	0	0	0	0	0	0	0	0	0	0
24	333	0	0	0	0	0	0	0	0	0	0	0	1	0	0	0	0	0	0	0	0
24	334	0	0	1	0	0	0	0	0	0	0	0	0	0	0	0	0	0	0	0	0
24	335	0	0	0	0	0	0	0	0	0	0	0	0	0	0	0	0	0	1	0	0
24	336	0	0	0	0	0	0	0	1	0	0	0	0	0	0	0	0	0	0	0	0
24	337	0	0	0	1	0	0	0	0	0	0	0	0	0	0	0	0	0	0	0	0
24	338	0	0	0	1	0	0	0	0	0	0	0	0	0	0	0	0	0	0	0	0
24	339	0	1	0	0	0	0	0	0	0	0	0	0	0	0	0	0	0	0	0	0
24	340	0	0	0	0	0	0	0	0	1	0	0	0	0	0	0	0	0	0	0	0
24	341	0	0	0	0	0	0	0	0	0	1	0	0	0	0	0	0	0	0	0	0
24	342	0	0	0	0	1	0	0	0	0	0	0	0	0	0	0	0	0	0	0	0
24	343	0	0	0	0	0	0	0	0	0	0	0	0	0	0	0	0	0	0	0	1
24	344	0	0	0	0	1	0	0	0	0	0	0	0	0	0	0	0	0	0	0	0
24	345	1	0	0	0	0	0	0	0	0	0	0	0	0	0	0	0	0	0	0	0
24	346	0	0	0	0	0	1	0	0	0	0	0	0	0	0	0	0	0	0	0	0
24	347	0	0	0	0	0	0	0	0	0	0	0	0	0	1	0	0	0	0	0	0
24	348	0	0	0	1	0	0	0	0	0	0	0	0	0	0	0	0	0	0	0	0
24	349	0	0	0	0	0	0	0	0	0	0	0	0	0	0	0	0	1	0	0	0
24	350	0	0	0	0	0	0	0	0	0	0	0	0	0	0	0	0	1	0	0	0
24	351	0	0	0	0	0	1	0	0	0	0	0	0	0	0	0	0	0	0	0	0
24	352	0	0	0	0	0	0	0	0	0	0	0	0	0	0	0	0	0	1	0	0
24	353	0	0	0	0	0	0	0	0	0	1	0	0	0	0	0	0	0	0	0	0
24	354	0	0	0	0	0	0	0	0	0	1	0	0	0	0	0	0	0	0	0	0
24	355	0	0	0	0	0	0	0	0	0	0	0	0	0	0	0	0	1	0	0	0
24	356	0	0	0	0	0	0	0	0	0	0	0	0	0	0	0	0	0	0	1	0
24	357	0	0	0	0	0	0	0	0	0	0	0	0	0	0	0	0	1	0	0	0
24	358	0	0	0	0	0	0	0	0	0	0	0	0	0	0	0	0	1	0	0	0
24	359	0	0	0	0	0	0	0	1	0	0	0	0	0	0	0	0	0	0	0	0
24	360	0	0	0	0	0	0	0	0	0	1	0	0	0	0	0	0	0	0	0	0
24	361	0	0	0	0	0	0	0	0	0	1	0	0	0	0	0	0	0	0	0	0
24	362	0	0	0	0	0	0	0	0	0	0	0	0	0	0	0	1	0	0	0	0
24	363	0	0	0	0	0	0	0	0	1	0	0	0	0	0	0	0	0	0	0	0
24	364	0	0	0	0	0	0	1	0	0	0	0	0	0	0	0	0	0	0	0	0
24	365	0	0	0	0	0	0	0	0	0	0	0	0	1	0	0	0	0	0	0	0
24	366	0	0	0	1	0	0	0	0	0	0	0	0	0	0	0	0	0	0	0	0
24	367	0	0	0	0	0	0	0	0	0	0	0	0	0	0	0	0	0	0	1	0
24	368	0	0	0	0	0	0	0	0	0	0	0	0	0	1	0	0	0	0	0	0
24	369	0	0	0	1	0	0	0	0	0	0	0	0	0	0	0	0	0	0	0	0
24	370	0	0	0	0	0	0	0	0	0	0	0	0	0	0	1	0	0	0	0	0
24	371	1	0	0	0	0	0	0	0	0	0	0	0	0	0	0	0	0	0	0	0
24	372	0	0	0	0	0	0	0	0	0	0	0	0	0	0	1	0	0	0	0	0
24	373	0	0	0	1	0	0	0	0	0	0	0	0	0	0	0	0	0	0	0	0
24	374	0	0	0	1	0	0	0	0	0	0	0	0	0	0	0	0	0	0	0	0
24	375	0	0	0	0	0	0	0	0	0	0	0	0	0	0	0	0	0	1	0	0
24	376	0	0	0	0	0	0	0	0	0	1	0	0	0	0	0	0	0	0	0	0
24	377	0	0	0	0	0	0	0	0	0	0	0	0	0	1	0	0	0	0	0	0
24	378	1	0	0	0	0	0	0	0	0	0	0	0	0	0	0	0	0	0	0	0
24	379	0	0	0	0	1	0	0	0	0	0	0	0	0	0	0	0	0	0	0	0
24	380	0	0	0	0	0	1	0	0	0	0	0	0	0	0	0	0	0	0	0	0
24	381	0	0	0	0	0	0	0	0	1	0	0	0	0	0	0	0	0	0	0	0
24	382	0	0	0	0	0	0	0	0	0	0	0	1	0	0	0	0	0	0	0	0
24	383	0	0	0	0	0	0	0	0	1	0	0	0	0	0	0	0	0	0	0	0
24	384	0	0	0	0	0	0	0	0	0	0	0	0	0	0	0	0	0	0	0	0
24	385	0	0	0	0	0	0	0	0	0	0	0	0	1	0	0	0	0	0	0	0
24	386	0	0	0.02	0.98	0	0	0	0	0	0	0	0	0	0	0	0	0	0	0	0
24	387	0	0	0	0	1	0	0	0	0	0	0	0	0	0	0	0	0	0	0	0
24	388	0	0	0	1	0	0	0	0	0	0	0	0	0	0	0	0	0	0	0	0
24	389	0	0	0	0	0	0	0	0	0	0	0	0	0	0	1	0	0	0	0	0
24	390	0	0	0	0	0	0	0	0	0	1	0	0	0	0	0	0	0	0	0	0
24	391	0	0	0	0	0	0	0	0	0	0	0	1	0	0	0	0	0	0	0	0
24	392	0	0	0	0	0	0	1	0	0	0	0	0	0	0	0	0	0	0	0	0
24	393	0	0	0	0	0	0	0	0	0	1	0	0	0	0	0	0	0	0	0	0
24	394	0	0	0	0	0	0	0	0	1	0	0	0	0	0	0	0	0	0	0	0
24	395	0	0	0	0	0	0	0	0	0	0	0	0	0	0	0	0	0	0	0	1
24	396	0	0	0	0	0	0	0	0.02	0	0	0	0	0	0	0	0	0	0.98	0	0
24	397	0	0	0	0	0	0	0	0	0	0	0	0	0	0	0	1	0	0	0	0
24	398	0	0	0	0	0	0	0	0	0	0	1	0	0	0	0	0	0	0	0	0
24	399	0	0	0	0	0	0	0	1	0	0	0	0	0	0	0	0	0	0	0	0
24	400	0	0	0	0	0	0	0	0	0	1	0	0	0	0	0	0	0	0	0	0
24	401	0	0	0	0	0	0	0	0	0	0	0	0	0	0	0	0	0	0	0	1
24	402	0	0	0	1	0	0	0	0	0	0	0	0	0	0	0	0	0	0	0	0
24	403	0	0	0	0	0	0	0	0	0	0	0	0	0	0	0	0	0	1	0	0
24	404	0	0	0	0	0	0	0	0	0	1	0	0	0	0	0	0	0	0	0	0
24	405	0	0	0	0	0	0	0	0	0	0	0	0	0	0	1	0	0	0	0	0
24	406	0	0	0	0	0	0	0	0	0	1	0	0	0	0	0	0	0	0	0	0
24	407	0	0	0	0	0	0	0	0	0	0	0	0	0	0	0	0	0	0	0	1
24	408	0	0	0	0	0	0	0	0	0	0	0	0	1	0	0	0	0	0	0	0
24	409	0	0	0	0	0	0	0	0	0	0	0	0	1	0	0	0	0	0	0	0
24	410	0	0	0	0	0	0	0	0	0	0	0	0	0	0	0	0	0	1	0	0
24	411	0	0	0	0	0	0	0	1	0	0	0	0	0	0	0	0	0	0	0	0
24	412	0	0	1	0	0	0	0	0	0	0	0	0	0	0	0	0	0	0	0	0
24	413	0	0	0	0	0	0	0	0	0	1	0	0	0	0	0	0	0	0	0	0
24	414	0	0	0	0	0	0	0	0	0	0	0	0	0	0	0	0	1	0	0	0
24	415	0	0	0	0	0	0	0	0	1	0	0	0	0	0	0	0	0	0	0	0
24	416	0	0	0	0	0	0	0	1	0	0	0	0	0	0	0	0	0	0	0	0
24	417	0	0	0	0	0	0	0	0	0	0	0	0	0	0	0	0	0	1	0	0
24	418	0	0	0	0	0	0	1	0	0	0	0	0	0	0	0	0	0	0	0	0
24	419	0	0	0	1	0	0	0	0	0	0	0	0	0	0	0	0	0	0	0	0
24	420	0	0	1	0	0	0	0	0	0	0	0	0	0	0	0	0	0	0	0	0
24	421	0	0	0	0	0	0	0	0	0	0	0	0	0	0	0	0	1	0	0	0
24	422	0	0	0	0	0	0	0	0	1	0	0	0	0	0	0	0	0	0	0	0
24	423	0	0	0	0	0	0	0	0	0	1	0	0	0	0	0	0	0	0	0	0
24	424	0	0	0	0	0	1	0	0	0	0	0	0	0	0	0	0	0	0	0	0
24	425	0	0	0	0	0	0	0	0	0	0	0	0	0.93	0	0	0.07	0	0	0	0
24	426	0	0	0	0	0	0	0	0	0	0	0	0	0	0	0	0	0	0	0	1
24	427	0	0	0	0	0	0	0	0	0	0	0	0	0	0	0	0	1	0	0	0
24	428	0	0	0	0	0	0	0	1	0	0	0	0	0	0	0	0	0	0	0	0
24	429	0	0	0	0	0	0	0	0	0	0	0	0	1	0	0	0	0	0	0	0
24	430	1	0	0	0	0	0	0	0	0	0	0	0	0	0	0	0	0	0	0	0
24	431	0	0	0	0	0	1	0	0	0	0	0	0	0	0	0	0	0	0	0	0
24	432	0	0	0	0	0	0	0	0	0	0	0	0	0	0	0	0	1	0	0	0
24	433	0	0	0	0	0	0	0	0	0	0	0	0	0	1	0	0	0	0	0	0
24	434	0	0	0	0	0	0	0	0	0	0	0	0	0	0	0	0	0	1	0	0
24	435	0	0	0	0	0	0	0	0	0	0	1	0	0	0	0	0	0	0	0	0
24	436	0	0	0	0	0	0	0	0	0	1	0	0	0	0	0	0	0	0	0	0
24	437	0	0	0	0	0	0	0	0	0	0	0	0	1	0	0	0	0	0	0	0
24	438	0	0	0	0	0	0	0	0	0	0	0	0	0	0	0	0	1	0	0	0
24	439	0	0	0	0	0	0	0	0	0	0	0	0	0	0	0	0	0	1	0	0
24	440	0	0	0	0	0	0	0	0	0	0	1	0	0	0	0	0	0	0	0	0
24	441	0	0	0	0	0	0	0	0	0	1	0	0	0	0	0	0	0	0	0	0
24	442	0	0	0	0	0	0	1	0	0	0	0	0	0	0	0	0	0	0	0	0
24	443	0	0	0	0	0	0	0	0	0	0	0	0	0	0	1	0	0	0	0	0
24	444	0	0	0	1	0	0	0	0	0	0	0	0	0	0	0	0	0	0	0	0
24	445	0	0	0	0	0	0	0	0	1	0	0	0	0	0	0	0	0	0	0	0
24	446	0	0	0	0	0	0	0	0	0	0	0	0	0	0	0	1	0	0	0	0
24	447	0	0	0	0	0	0	0	1	0	0	0	0	0	0	0	0	0	0	0	0
24	448	0	0	0	0	0	0	0	0	0	0	0	0	0	0	0	0	0	0	1	0
24	449	0	0	0	0	0	1	0	0	0	0	0	0	0	0	0	0	0	0	0	0
24	450	0	0	0	1	0	0	0	0	0	0	0	0	0	0	0	0	0	0	0	0
24	451	0	0	1	0	0	0	0	0	0	0	0	0	0	0	0	0	0	0	0	0
24	452	1	0	0	0	0	0	0	0	0	0	0	0	0	0	0	0	0	0	0	0
24	453	0	0	0	0	0	0	0	0	0	0	1	0	0	0	0	0	0	0	0	0
24	454	0	0	0	1	0	0	0	0	0	0	0	0	0	0	0	0	0	0	0	0
24	455	0	0	0	0	1	0	0	0	0	0	0	0	0	0	0	0	0	0	0	0
24	456	0	0	0	0	0	0	0	0	0	0	0	1	0	0	0	0	0	0	0	0
24	457	0	0	0	0	0	0	0	0	0	0	0	0	1	0	0	0	0	0	0	0
24	458	0	0	0	0	0	0	0	0	0	0	1	0	0	0	0	0	0	0	0	0
24	459	0	0	0	0	0	0	0	0	0	0	0	0	0	0	1	0	0	0	0	0
24	460	0	0	0	0	1	0	0	0	0	0	0	0	0	0	0	0	0	0	0	0
24	461	1	0	0	0	0	0	0	0	0	0	0	0	0	0	0	0	0	0	0	0
24	462	0	0	1	0	0	0	0	0	0	0	0	0	0	0	0	0	0	0	0	0
24	463	0	0	0	0	0	1	0	0	0	0	0	0	0	0	0	0	0	0	0	0
24	464	0	0	0	0	0	0	0	0	0	0	0	0	0	0	0	0	0	1	0	0
24	465	1	0	0	0	0	0	0	0	0	0	0	0	0	0	0	0	0	0	0	0
24	466	0	0	0	0	0	0	0	0	0	0	0	1	0	0	0	0	0	0	0	0
24	467	1	0	0	0	0	0	0	0	0	0	0	0	0	0	0	0	0	0	0	0
24	468	0	0	0	0	0	0	0	0	0	0	0	0	0	0	0	0	1	0	0	0
24	469	0	0	0	0	0	0	0	0	1	0	0	0	0	0	0	0	0	0	0	0
24	470	0	0	0	0	0	0	0	0	0	0	0	1	0	0	0	0	0	0	0	0
24	471	0	0	0	0	0	0	0	0	0	0	0	1	0	0	0	0	0	0	0	0
24	472	0	0	0	0	0	0	0	0	0	0	0	0	0	0	0	0	0	1	0	0
24	473	0	0	0	0	0	0	0	0	0	0	0	0	0	0	0	0	1	0	0	0
24	474	0	0	0	0	0	0	0	0	0	0	0	0	0	0	0	0	0	0	0	1
24	475	0	0	0	0	0	0	0	0	0	1	0	0	0	0	0	0	0	0	0	0
24	476	0	0	0	0	0	0	0	0	0	0	0	0	1	0	0	0	0	0	0	0
24	477	0	0	0	0	1	0	0	0	0	0	0	0	0	0	0	0	0	0	0	0
24	478	0	0	0	0	0	0	0	0	0	0	0	0	0	0	0	1	0	0	0	0
24	479	0	0	0	0	0	0	0	0	0	0	0	0	0	0	0	0	0	0	1	0
24	480	0	0	0	0	0	1	0	0	0	0	0	0	0	0	0	0	0	0	0	0
24	481	0	0	0	0	0	0	0	0	0	0	0	0	1	0	0	0	0	0	0	0
24	482	0	0	0	0	0	0	0	0	0	0	0	0	0	0	1	0	0	0	0	0
24	483	0	0	0	0	0	0	0	0	0	0	0	0	0	0	0	0	0	1	0	0
24	484	0	1	0	0	0	0	0	0	0	0	0	0	0	0	0	0	0	0	0	0
24	485	0	0	0	0	0	0	0	0	0	1	0	0	0	0	0	0	0	0	0	0
24	486	0	0	0	0	0	1	0	0	0	0	0	0	0	0	0	0	0	0	0	0
24	487	0	0	0	0	0	0	0	0	0	0	0	0	0	1	0	0	0	0	0	0
24	488	0	0	0	0	0	0	0	0	0	0	0	1	0	0	0	0	0	0	0	0
24	489	0	0	0	0	1	0	0	0	0	0	0	0	0	0	0	0	0	0	0	0
24	490	1	0	0	0	0	0	0	0	0	0	0	0	0	0	0	0	0	0	0	0
24	491	0	0	0	0	0	0	0	0	0	1	0	0	0	0	0	0	0	0	0	0
24	492	0	0	0	0	0	0	0	0	0	1	0	0	0	0	0	0	0	0	0	0
24	493	0	0	0	0	0	0	0	0	0	0	0	0	0	1	0	0	0	0	0	0
24	494	1	0	0	0	0	0	0	0	0	0	0	0	0	0	0	0	0	0	0	0
24	495	0	0	0	0	0	0	0	0	1	0	0	0	0	0	0	0	0	0	0	0
24	496	0	0	0	0	0	0	0	0	0	1	0	0	0	0	0	0	0	0	0	0
24	497	0	0	0	0	0	1	0	0	0	0	0	0	0	0	0	0	0	0	0	0
24	498	0	0	0	0	0	0	0	0	0	1	0	0	0	0	0	0	0	0	0	0
24	499	1	0	0	0	0	0	0	0	0	0	0	0	0	0	0	0	0	0	0	0
24	500	0	0	0	0	0	0	0	0	0	0	1	0	0	0	0	0	0	0	0	0
24	501	0	0	0	0	0	0	0	1	0	0	0	0	0	0	0	0	0	0	0	0
24	502	0	0	0	0	0	0	0	0	0	1	0	0	0	0	0	0	0	0	0	0
24	503	0	0	0	0	0	0	0	0	0	0	0	0	0	1	0	0	0	0	0	0
24	504	0	0	0	0	0	0	0	0	0	0	0	0	0	0	1	0	0	0	0	0
24	505	0	0	0	0	1	0	0	0	0	0	0	0	0	0	0	0	0	0	0	0
24	506	0	0	0	0	0	0	0	0	0.39	0	0	0	0	0	0	0	0.61	0	0	0
24	507	0	0	0	0	1	0	0	0	0	0	0	0	0	0	0	0	0	0	0	0
24	508	0	0	1	0	0	0	0	0	0	0	0	0	0	0	0	0	0	0	0	0
24	509	0	0	0	0	0	0	0	0	0	0	0	0	0	0	0	0	0	1	0	0
24	510	1	0	0	0	0	0	0	0	0	0	0	0	0	0	0	0	0	0	0	0
24	511	0	0	0	0	0	0	0	0	0	0	0	0	1	0	0	0	0	0	0	0
24	512	0	0	0	0	0	0	0	0	0	0	0	0	0	0	0	1	0	0	0	0
24	513	0	0	0	0	0	0	0	0	0	0	0	0	0	0	0	0	0	0	0	1
24	514	0.87	0	0	0	0	0	0	0	0	0	0	0	0	0	0	0	0	0.13	0	0
24	515	0	0	0	0	0	0	1	0	0	0	0	0	0	0	0	0	0	0	0	0
24	516	1	0	0	0	0	0	0	0	0	0	0	0	0	0	0	0	0	0	0	0
24	517	0	0	0	0	0	0	0	0	0	0	0	0	1	0	0	0	0	0	0	0
24	518	0	0	0	0	1	0	0	0	0	0	0	0	0	0	0	0	0	0	0	0
24	519	0	0	0	0	0	0	0	0	0	0	0	0	0	0	0	0	1	0	0	0
24	520	0	0	0	0	0	0	0	0.9	0	0	0	0	0	0	0	0	0	0.1	0	0
24	521	0	0	0	0	0	0	0	0	0	1	0	0	0	0	0	0	0	0	0	0
24	522	0	0	0	0	0	0	0	0	0	0	0	0	0	0	0	0	1	0	0	0
24	523	0	0	0	0	0	0	0	0	0	1	0	0	0	0	0	0	0	0	0	0
24	524	0	0	0	0	0	0	0	0	0	0	0	0	0	1	0	0	0	0	0	0
24	525	0	0	0	0	0	0	0	0	0	0	0	0	1	0	0	0	0	0	0	0
24	526	0	0	0	0	0	0	0	0	0	0	0	0	0	1	0	0	0	0	0	0
24	527	0	0	0	0	0	0	0	0	0	1	0	0	0	0	0	0	0	0	0	0
24	528	0	0	0	0	0	1	0	0	0	0	0	0	0	0	0	0	0	0	0	0
24	529	0	0	0	0	0	0	0	0	0	0	0	0	0	0	0	1	0	0	0	0
24	530	0	0	0	0	0	0	1	0	0	0	0	0	0	0	0	0	0	0	0	0
24	531	0	0	0	0	0	0	0	0	0	0	0	0	0	0	0	0	0	1	0	0
24	532	0	0	0	0	0	0	0	1	0	0	0	0	0	0	0	0	0	0	0	0
24	533	0	0	0	0	0	0	0	0	0	0	0	0	0	0	0	0	0	0	0	1
24	534	0	0	0	0	0	0	0	0	1	0	0	0	0	0	0	0	0	0	0	0
24	535	0	0	0	0	0	0	0	0	1	0	0	0	0	0	0	0	0	0	0	0
24	536	0	0	0	0	0	0	0	0	0	1	0	0	0	0	0	0	0	0	0	0
24	537	0	0	0	1	0	0	0	0	0	0	0	0	0	0	0	0	0	0	0	0
24	538	0	0	0	0	0	0	0	0	0	0	0	0	0	0	0	1	0	0	0	0
24	539	0	0	0	0	0	0	0	0	0	0	0	0	0	0	0	0	0	0	0	0
24	540	0	0	0	0	0	0	0	0	0	0	0	0	0	0	0	0	0	0	0	0
24	541	0	0	0	0	0	0	0	0	0	0	0	0	0	0	0	0	0	0	0	0
	>Node 25 ACDEFGHIKLMNPQRSTVWY
25	1	0	0	0	0	0	0	0	0	0	0	0	0	0	0	0	0	0	0	0	0
25	2	0	0	0	0	0	0	0	0	0	0	1	0	0	0	0	0	0	0	0	0
25	3	0	0	0	1	0	0	0	0	0	0	0	0	0	0	0	0	0	0	0	0
25	4	0	0	0	0	0	0	0	0	0	0	1	0	0	0	0	0	0	0	0	0
25	5	0	0	1	0	0	0	0	0	0	0	0	0	0	0	0	0	0	0	0	0
25	6	0	0	0	0	0	0	0	0	0	0	1	0	0	0	0	0	0	0	0	0
25	7	0	0	1	0	0	0	0	0	0	0	0	0	0	0	0	0	0	0	0	0
25	8	0	0	0	0	0	0	0	0	0	0	0	0	0	0	0	0	0	0	0	0
25	9	0	0	0	0	0	0	0	0.01	0	0	0	0	0	0	0	0	0.99	0	0	0
25	10	0	0	0	0	0	0	0	1	0	0	0	0	0	0	0	0	0	0	0	0
25	11	0	0	0	0	0	0	0	0	0	0	0	0	0	0	1	0	0	0	0	0
25	12	0	0	0	0	0	0	0	0	1	0	0	0	0	0	0	0	0	0	0	0
25	13	1	0	0	0	0	0	0	0	0	0	0	0	0	0	0	0	0	0	0	0
25	14	0	0	0	0	0	0	0	1	0	0	0	0	0	0	0	0	0	0	0	0
25	15	1	0	0	0	0	0	0	0	0	0	0	0	0	0	0	0	0	0	0	0
25	16	1	0	0	0	0	0	0	0	0	0	0	0	0	0	0	0	0	0	0	0
25	17	0	0	0	0	0	0	0	0	0	0	0	0	0	0	0	0.97	0.02	0	0	0
25	18	0	0	0	0	0	0	0	0	0	0	0	0	0	0	0	0	0	1	0	0
25	19	0	0	0	0	1	0	0	0	0	0	0	0	0	0	0	0	0	0	0	0
25	20	0.87	0	0	0	0	0	0	0	0	0	0	0	0	0	0	0	0	0.13	0	0
25	21	0	0	0	0	0	0	0	0	0	0.96	0	0	0	0	0	0	0	0.04	0	0
25	22	0	0	0	0	0	0	0	0	0	0	0	0	0	0	0	0	0	1	0	0
25	23	0	0	0	0	0	0	0	0.01	0	0.01	0	0	0	0	0	0	0	0.98	0	0
25	24	1	0	0	0	0	0	0	0	0	0	0	0	0	0	0	0	0	0	0	0
25	25	0	0	0	0	0	0	0	0	0	0	0	0	0	0	0	0	0	0	0	0
25	26	0	0	0	0	0	0	0	0	0	0	0	0	0	0	0	0	0	0	1	0
25	27	1	0	0	0	0	0	0	0	0	0	0	0	0	0	0	0	0	0	0	0
25	28	0	0	0	0	0	0	0	0	0	0	0	0	0	0	0	0	0	0	1	0
25	29	0	0	0	0	0	0	0	0	0	0	0	0	0	0	1	0	0	0	0	0
25	30	0	0	0	0	0	0	0	0	0	0	0	0	0	0	0	0	0	1	0	0
25	31	0	0	0	0	0	0	0	0	0	1	0	0	0	0	0	0	0	0	0	0
25	32	0	0	1	0	0	0	0	0	0	0	0	0	0	0	0	0	0	0	0	0
25	33	0	0	0	0	0	0	0	0	0	0	0	0	0	0	0	0	0	0	1	0
25	34	1	0	0	0	0	0	0	0	0	0	0	0	0	0	0	0	0	0	0	0
25	35	0	0	0	0	0	0	0	0	0	0	0	0	0	0	0	0	0	0	1	0
25	36	0	0	0	0	1	0	0	0	0	0	0	0	0	0	0	0	0	0	0	0
25	37	0	0	0	0	0	0	0	0	0	0	0	0	0	0	0	0	1	0	0	0
25	38	0	0	0	0	0	0	0	0	0	0	0	0	1	0	0	0	0	0	0	0
25	39	0	0	0	0	0	0	0	0	1	0	0	0	0	0	0	0	0	0	0	0
25	40	0	0	0	0	0	0	0	0	0	0	0	0	0	0	1	0	0	0	0	0
25	41	0	0	0	0	0	0	0	1	0	0	0	0	0	0	0	0	0	0	0	0
25	42	0	0	0	1	0	0	0	0	0	0	0	0	0	0	0	0	0	0	0	0
25	43	0	0	0	0	0	0	0	0	1	0	0	0	0	0	0	0	0	0	0	0
25	44	0	0	0	0	0	0	0	0	0	0	0	0	0	0	1	0	0	0	0	0
25	45	0	0	0	0	0	0	0	0	0	1	0	0	0	0	0	0	0	0	0	0
25	46	0	0	0	0	0	0	0	0	0	0	0	0	0	0	1	0	0	0	0	0
25	47	0	0	0	0	0	0	0	0	0	0	0	0	0	1	0	0	0	0	0	0
25	48	0	0	0	0	0	0	0	0	0	0	0	0	0	1	0	0	0	0	0	0
25	49	0	0	0	0	0	1	0	0	0	0	0	0	0	0	0	0	0	0	0	0
25	50	0	0	0	0	1	0	0	0	0	0	0	0	0	0	0	0	0	0	0	0
25	51	0	0	0	0	0	0	0	0	0.9	0	0	0	0	0	0.1	0	0	0	0	0
25	52	0	0	0	0	0	1	0	0	0	0	0	0	0	0	0	0	0	0	0	0
25	53	0	0	0	0	0	0	0	0	0	0	0	1	0	0	0	0	0	0	0	0
25	54	0.57	0	0	0	0	0	0	0	0	0	0	0	0.12	0	0	0.3	0	0	0	0
25	55	0	0	0	0	0	0	0	0	0	0	0	0	0	0	0	0	0	0	0	1
25	56	0	0	0	0	0	0	0	0	0	0	0	0	0	0	1	0	0	0	0	0
25	57	0	0	0	0	1	0	0	0	0	0	0	0	0	0	0	0	0	0	0	0
25	58	0	0	0	0	0	0	0	0	0	0.89	0.11	0	0	0	0	0	0	0	0	0
25	59	0	0	0	0	0	0	0	0	0	0	0	0	0	0	0	0	0	1	0	0
25	60	0	0	0	0	0	1	0	0	0	0	0	0	0	0	0	0	0	0	0	0
25	61	0	0	1	0	0	0	0	0	0	0	0	0	0	0	0	0	0	0	0	0
25	62	0	0	0	0	0	0	0	0	0	0	0	0	0	0	0	0	0	1	0	0
25	63	0	0	0	0	0	0	0	0	1	0	0	0	0	0	0	0	0	0	0	0
25	64	0	0	0	1	0	0	0	0	0	0	0	0	0	0	0	0	0	0	0	0
25	65	0	0	0	0	0	0	0	0	0	0	0	0	0	0	0	1	0	0	0	0
25	66	0	0	0	0	0	1	0	0	0	0	0	0	0	0	0	0	0	0	0	0
25	67	0	0	0	0	0	0	0	0	1	0	0	0	0	0	0	0	0	0	0	0
25	68	0	0	0	0	0	0	0	0	0	0	1	0	0	0	0	0	0	0	0	0
25	69	0	0	0	0	0	0	0	0	0	1	0	0	0	0	0	0	0	0	0	0
25	70	0	0	0	0	0	0	0	0	0	0	0	0	0	1	0	0	0	0	0	0
25	71	0	0	0	1	0	0	0	0	0	0	0	0	0	0	0	0	0	0	0	0
25	72	1	0	0	0	0	0	0	0	0	0	0	0	0	0	0	0	0	0	0	0
25	73	0	0	0	0	0	0	0	0	0	0	1	0	0	0	0	0	0	0	0	0
25	74	0	0	0	0	0	0	0	0	0	0	0	0	0	0	0	1	0	0	0	0
25	75	0	0	0	0	0	0	0	0	1	0	0	0	0	0	0	0	0	0	0	0
25	76	0	0	0	0	0	0	0	0	0	0	0	0	1	0	0	0	0	0	0	0
25	77	0	0	0	0	0	0	0	0	0	0	1	0	0	0	0	0	0	0	0	0
25	78	0	0	0	1	0	0	0	0	0	0	0	0	0	0	0	0	0	0	0	0
25	79	0	0	0	0	1	0	0	0	0	0	0	0	0	0	0	0	0	0	0	0
25	80	0	0	0	0	0	0	0	0	0	0	0	1	0	0	0	0	0	0	0	0
25	81	0	0	0	0	0	0	0	0	0	0	0	1	0	0	0	0	0	0	0	0
25	82	0	0	1	0	0	0	0	0	0	0	0	0	0	0	0	0	0	0	0	0
25	83	0	0	0	0	0	0	0	1	0	0	0	0	0	0	0	0	0	0	0	0
25	84	0	0	0	0	0	0	0	0	0	0	0	0	0	0	0	0	0	1	0	0
25	85	0	0	0	0	0	0	0	0	0	0	0	0	1	0	0	0	0	0	0	0
25	86	0	0	0	0	0	0	0	0	0	0	0	0	0	0	1	0	0	0	0	0
25	87	0	0	0	0	0	0	0	1	0	0	0	0	0	0	0	0	0	0	0	0
25	88	0	0	0	0	0	0	0	0	0	0	1	0	0	0	0	0	0	0	0	0
25	89	0	0	0	0	0	0	0	0	0	0	0	0	1	0	0	0	0	0	0	0
25	90	0	0	0	0	0	0	1	0	0	0	0	0	0	0	0	0	0	0	0	0
25	91	0	0	0	0	0	0	0	1	0	0	0	0	0	0	0	0	0	0	0	0
25	92	0	0	0	0	0	0	0	0	0	0	0	1	0	0	0	0	0	0	0	0
25	93	0	0	0	0	0	0	1	0	0	0	0	0	0	0	0	0	0	0	0	0
25	94	0	0	0	0	0	0	0	0	0	0	0	0	0	0	0	0	1	0	0	0
25	95	0	0	0	0	0	0	0	1	0	0	0	0	0	0	0	0	0	0	0	0
25	96	0	0	0	0	0	0	0	0	0.97	0	0	0	0	0.01	0.02	0	0	0	0	0
25	97	0	0	0	0	0	0	0	0	0	0	0	0	0	0	0	0	1	0	0	0
25	98	0	0	0	0	0	0	0	0	0	0	0	0	0	0	0	0	0	0	0	1
25	99	0	0	0	0	0	1	0	0	0	0	0	0	0	0	0	0	0	0	0	0
25	100	0	0	0	0	0	0	0	0	0.01	0	0	0	0	0	0.99	0	0	0	0	0
25	101	0	0	0	0	0	0	0	0	0	0	0	1	0	0	0	0	0	0	0	0
25	102	0	0	0	0	0	0	0	0	0	0	0	0	0	0	0	1	0	0	0	0
25	103	0	0	0	0	1	0	0	0	0	0	0	0	0	0	0	0	0	0	0	0
25	104	0	0	0	0	0	0	0	0	0	0	0	0	0	0	0	0	1	0	0	0
25	105	0	0	0	0	0	0	0	0	0	0	0	0	0	0	0	0	0	0	1	0
25	106	0	0	0	0	0	0	0	0	0	0	1	0	0	0	0	0	0	0	0	0
25	107	0	0	0	0	0	1	0	0	0	0	0	0	0	0	0	0	0	0	0	0
25	108	0	0	0	0	0	0	0	0	0	0	0	0	0	0	1	0	0	0	0	0
25	109	0	0	0	0	0	0	0	1	0	0	0	0	0	0	0	0	0	0	0	0
25	110	0	0	0	0	0	0	0	0	0	0	0	0	1	0	0	0	0	0	0	0
25	111	0	0	0	0	0	0	0	0	0	0	0	0	0	0	1	0	0	0	0	0
25	112	0	0	0	0	0	0	0	0.96	0	0	0	0	0	0	0	0	0	0.04	0	0
25	113	0	0	0	0	0	0	1	0	0	0	0	0	0	0	0	0	0	0	0	0
25	114	0	0	0	0	0	0	0	0	0	0	0	0	0	0	0	0	0	1	0	0
25	115	0	0	0	0	0	0	0	0	0	0	1	0	0	0	0	0	0	0	0	0
25	116	0	0	0	1	0	0	0	0	0	0	0	0	0	0	0	0	0	0	0	0
25	117	0	0	0	0	0	0	0	0	0	0	0	0	0.61	0	0	0	0.39	0	0	0
25	118	0	0	0	1	0	0	0	0	0	0	0	0	0	0	0	0	0	0	0	0
25	119	0	0	0	0	0	0	0	0	0	1	0	0	0	0	0	0	0	0	0	0
25	120	0	0	0	0	0	0	0	1	0	0	0	0	0	0	0	0	0	0	0	0
25	121	0	0	0	0	0	0	0	0	1	0	0	0	0	0	0	0	0	0	0	0
25	122	0	0	0	1	0	0	0	0	0	0	0	0	0	0	0	0	0	0	0	0
25	123	0	0	0	0	0	0	0	0	0	0	0	0	0	0	0	0	0	1	0	0
25	124	0	0	0	0	0	0	0	0	0	1	0	0	0	0	0	0	0	0	0	0
25	125	0	0	0	0	0	0	0	0	0	0	0	0	0	0	0	0	1	0	0	0
25	126	0	0	0	0	0	0	1	0	0	0	0	0	0	0	0	0	0	0	0	0
25	127	0	0	0	0	0	0	0	0	0	0	0	0	0	0	0	1	0	0	0	0
25	128	0	0	0	0	0	0	0	0	0	0	0	0.02	0	0	0	0.98	0	0	0	0
25	129	0	0	0	0	0	0	0	0	1	0	0	0	0	0	0	0	0	0	0	0
25	130	0	0	0	0	0	0	0	0	0	0	0	0	0	0	0	0	0	0	0	1
25	131	0	0	0	0	0	0	0	0	0	0	0	0	0	1	0	0	0	0	0	0
25	132	0	0	0	0	0	0	0	0	1	0	0	0	0	0	0	0	0	0	0	0
25	133	0	0	0	0	0	0	0	0	0	0	0	1	0	0	0	0	0	0	0	0
25	134	0	0	0	0	1	0	0	0	0	0	0	0	0	0	0	0	0	0	0	0
25	135	0	0	1	0	0	0	0	0	0	0	0	0	0	0	0	0	0	0	0	0
25	136	0	0	0	0	0	0	0	0	0	0	0	0	0	0	0	0	0	1	0	0
25	137	0	0	0	0	0	0	1	0	0	0	0	0	0	0	0	0	0	0	0	0
25	138	0	0	0	0	0	0	0	0	0	0	0	1	0	0	0	0	0	0	0	0
25	139	0	0	0	0	0	0	0	0	0	0	0	0	1	0	0	0	0	0	0	0
25	140	0	0	0	0	0	0	0	0	0	1	0	0	0	0	0	0	0	0	0	0
25	141	0	0	0	0	0	0	0	0	0	0	0	0	0	0	0	0	0	1	0	0
25	142	0	0	0	0	0	0	0	0	1	0	0	0	0	0	0	0	0	0	0	0
25	143	0	0	0	0	1	0	0	0	0	0	0	0	0	0	0	0	0	0	0	0
25	144	0	0	0	0	0	0	0	0	0	1	0	0	0	0	0	0	0	0	0	0
25	145	0	0	0	0	0	0	0	0	0	1	0	0	0	0	0	0	0	0	0	0
25	146	0	0	0	0	0	0	0	0	0	0	0	0	0	0	0	0	0	0	0	0
25	147	0	0	0	0	0	0	0	0	0	0	0	0	0	0	0	0	1	0	0	0
25	148	0	0	0	0	0	1	0	0	0	0	0	0	0	0	0	0	0	0	0	0
25	149	0	0	0	0	0	0	0	0	0	0	0	0	0	0	0	0	0	1	0	0
25	150	0	0	0	0	0	1	0	0	0	0	0	0	0	0	0	0	0	0	0	0
25	151	0	0	0	0	0	0	0	0	0	0	0	0	0	0	0	1	0	0	0	0
25	152	0	0	0	0	1	0	0	0	0	0	0	0	0	0	0	0	0	0	0	0
25	153	0	0	0	1	0	0	0	0	0	0	0	0	0	0	0	0	0	0	0	0
25	154	0	0	0	0	0	1	0	0	0	0	0	0	0	0	0	0	0	0	0	0
25	155	1	0	0	0	0	0	0	0	0	0	0	0	0	0	0	0	0	0	0	0
25	156	0	0	0	0	0	0	0	0	1	0	0	0	0	0	0	0	0	0	0	0
25	157	0	0	0	0	0	0	0	0	0	0	0	0	0	0	0	0	0	0	1	0
25	158	0	0	0	0	0	0	0	0	0	0	0	0	0	0	0	1	0	0	0	0
25	159	0	0	0	0	0	0	0	0	1	0	0	0	0	0	0	0	0	0	0	0
25	160	0	0	0	0	0	0	1	0	0	0	0	0	0	0	0	0	0	0	0	0
25	161	0	0	0	0	0	0	0	0	0	0	0	0	0	0	1	0	0	0	0	0
25	162	0	0	0	0	0	0	0	0	0	0	0	0	0	0	1	0	0	0	0	0
25	163	0	0	0	0	0	0	0	1	0	0	0	0	0	0	0	0	0	0	0	0
25	164	0	0	0	0	0	0	0	1	0	0	0	0	0	0	0	0	0	0	0	0
25	165	0	0	0	0	0	0	0	0	0	0	0	0	0	0	0	1	0	0	0	0
25	166	0	0	0	0	0	0	0	0	0	0	0	0	1	0	0	0	0	0	0	0
25	167	1	0	0	0	0	0	0	0	0	0	0	0	0	0	0	0	0	0	0	0
25	168	0	0	0	0	1	0	0	0	0	0	0	0	0	0	0	0	0	0	0	0
25	169	0	0	0	0	0	0	0	0	0	0	0	0	0	0	0	0	1	0	0	0
25	170	0	0	0	0	0	0	0	0	0	1	0	0	0	0	0	0	0	0	0	0
25	171	0	0	0	1	0	0	0	0	0	0	0	0	0	0	0	0	0	0	0	0
25	172	0	0	0	0	0	0	0	0	1	0	0	0	0	0	0	0	0	0	0	0
25	173	0	0	0	0	0	0	0	0	0	1	0	0	0	0	0	0	0	0	0	0
25	174	0	0	0	0	0	0	0	0	1	0	0	0	0	0	0	0	0	0	0	0
25	175	0	0	0	0	0	0	0	0	0	0	0	0	0	0	0	0.71	0.29	0	0	0
25	176	0	0	0	0	0	0	0	0	0	0	1	0	0	0	0	0	0	0	0	0
25	177	0	0	0	0	0	0	0	0	0	1	0	0	0	0	0	0	0	0	0	0
25	178	0	0	0	0	0	0	0	0	0	0	0	0	1	0	0	0	0	0	0	0
25	179	1	0	0	0	0	0	0	0	0	0	0	0	0	0	0	0	0	0	0	0
25	180	0	0	0	0	1	0	0	0	0	0	0	0	0	0	0	0	0	0	0	0
25	181	1	0	0	0	0	0	0	0	0	0	0	0	0	0	0	0	0	0	0	0
25	182	0	0	0	0	0	0	0	1	0	0	0	0	0	0	0	0	0	0	0	0
25	183	0	1	0	0	0	0	0	0	0	0	0	0	0	0	0	0	0	0	0	0
25	184	0	0	0	0	0	0	0	0	0	0	0	0	0	0	0	0	0	0	0	1
25	185	0	0	1	0	0	0	0	0	0	0	0	0	0	0	0	0	0	0	0	0
25	186	0	0	1	0	0	0	0	0	0	0	0	0	0	0	0	0	0	0	0	0
25	187	0	0	0	0	0	0	0	0	0	0	1	0	0	0	0	0	0	0	0	0
25	188	0	0	0	0	0	0	0	0	0	1	0	0	0	0	0	0	0	0	0	0
25	189	0	0	0	0	0	0	0	0	0	0	0	0	0	0	0.02	0.52	0.45	0	0	0
25	190	0	0	0	0	0	0	0	0	1	0	0	0	0	0	0	0	0	0	0	0
25	191	0	0	0	0	0	0	0	0	0	0	0	0	0	0	0	0	0	0	1	0
25	192	0	0	0	1	0	0	0	0	0	0	0	0	0	0	0	0	0	0	0	0
25	193	0	0	0	0	0	0	0	0	0.98	0	0	0.02	0	0	0	0	0	0	0	0
25	194	0	0	0	0	0	0	0	1	0	0	0	0	0	0	0	0	0	0	0	0
25	195	1	0	0	0	0	0	0	0	0	0	0	0	0	0	0	0	0	0	0	0
25	196	0	0	0	0	0	0	0	0	0	0	0	0	0	0	0	0	0	0	0	0
25	197	0	0	0	1	0	0	0	0	0	0	0	0	0	0	0	0	0	0	0	0
25	198	0	0	0	0	0	0	0	0	1	0	0	0	0	0	0	0	0	0	0	0
25	199	0	0	0	0	0	0	0	0	0	0	0	0	0	1	0	0	0	0	0	0
25	200	0	0	0	0	0	1	0	0	0	0	0	0	0	0	0	0	0	0	0	0
25	201	0	0	0	0	0	0	0	0	0	0	0	0	0	0	0	1	0	0	0	0
25	202	0	0	0	0	0	0	1	0	0	0	0	0	0	0	0	0	0	0	0	0
25	203	0	0	0	1	0	0	0	0	0	0	0	0	0	0	0	0	0	0	0	0
25	204	0	0	0	0	0	0	0	0	0	0	0	0	0	0	0	0	0	1	0	0
25	205	0	0	1	0	0	0	0	0	0	0	0	0	0	0	0	0	0	0	0	0
25	206	0	0	0	0	0	0	0	1	0	0	0	0	0	0	0	0	0	0	0	0
25	207	0	0	0	0	1	0	0	0	0	0	0	0	0	0	0	0	0	0	0	0
25	208	0	0	0	0	0	0	0	0	0	0	0	0	1	0	0	0	0	0	0	0
25	209	0	0	0	0	0	0	0	0	0	0	0	0	0	0	0	0	1	0	0	0
25	210	0	0	0	0	1	0	0	0	0	0	0	0	0	0	0	0	0	0	0	0
25	211	0	0	1	0	0	0	0	0	0	0	0	0	0	0	0	0	0	0	0	0
25	212	0	0	0	0	0	0	0	0	0	0	0	0	0	0	0	0	0	1	0	0
25	213	0	0	0	0	0	0	0	0	0	1	0	0	0	0	0	0	0	0	0	0
25	214	0	0	0	0	0	0	0	0	0	0	0	0	0	0	0	0	1	0	0	0
25	215	0	0	0	0	0	0	0	0	0	0	0	0	0	0	0	1	0	0	0	0
25	216	0	0	1	0	0	0	0	0	0	0	0	0	0	0	0	0	0	0	0	0
25	217	0	0	0	0	0	0	0	0	0	0	0	0	0	0	0	0	0	1	0	0
25	218	0	0	0	0	0	0	0	1	0	0	0	0	0	0	0	0	0	0	0	0
25	219	0	0	0	0	0	0	0	0	0	0	0	0	0	0	0	1	0	0	0	0
25	220	0	0	0	0	0	0	0	0	1	0	0	0	0	0	0	0	0	0	0	0
25	221	0	0	0	0	0	0	0	0	0	0	0	0	0	0	0	0	0	1	0	0
25	222	1	0	0	0	0	0	0	0	0	0	0	0	0	0	0	0	0	0	0	0
25	223	0	0	0	0	1	0	0	0	0	0	0	0	0	0	0	0	0	0	0	0
25	224	0	0	0	0	0	1	0	0	0	0	0	0	0	0	0	0	0	0	0	0
25	225	0	0	0	0	0	0	0	0	0	0	0	0	0	0	0	1	0	0	0	0
25	226	0	0	0	0	0	0	0	0	0	0	0	0	0	0	0	0	1	0	0	0
25	227	0	0	0	0	0	0	0	0	0	0	0	0	0	0	0	0	0	0	0	1
25	228	0	0	0	1	0	0	0	0	0	0	0	0	0	0	0	0	0	0	0	0
25	229	0	0	0	1	0	0	0	0	0	0	0	0	0	0	0	0	0	0	0	0
25	230	0	0	0	0	0	1	0	0	0	0	0	0	0	0	0	0	0	0	0	0
25	231	0	0	0	0	0	1	0	0	0	0	0	0	0	0	0	0	0	0	0	0
25	232	0	0	0	0	0	0	0	0	1	0	0	0	0	0	0	0	0	0	0	0
25	233	0	0	0	0	0	0	0	1	0	0	0	0	0	0	0	0	0	0	0	0
25	234	0	0	0	0	1	0	0	0	0	0	0	0	0	0	0	0	0	0	0	0
25	235	0	0	0	0	0	0	0	0	0	0	0	0	0	0.02	0.98	0	0	0	0	0
25	236	0	0	0	0	0	0	0	0	0	1	0	0	0	0	0	0	0	0	0	0
25	237	0	0	0	0	0	0	0	0	0	1	0	0	0	0	0	0	0	0	0	0
25	238	0	0	0	0	0	0	0	0	1	0	0	0	0	0	0	0	0	0	0	0
25	239	0	0	0	1	0	0	0	0	0	0	0	0	0	0	0	0	0	0	0	0
25	240	0	0	0	0	0	0	0	0	0	1	0	0	0	0	0	0	0	0	0	0
25	241	0	0	0	0	0	0	0	0	0	0	1	0	0	0	0	0	0	0	0	0
25	242	0	0	1	0	0	0	0	0	0	0	0	0	0	0	0	0	0	0	0	0
25	243	0	0	0	0	0	0	0	0	0	1	0	0	0	0	0	0	0	0	0	0
25	244	0	0	0	0	0	0	0	0	0	0	0	0	0	0	0	0	1	0	0	0
25	245	0	0	0	0	0	0	0	1	0	0	0	0	0	0	0	0	0	0	0	0
25	246	0	0	0	1	0	0	0	0	0	0	0	0	0	0	0	0	0	0	0	0
25	247	0	1	0	0	0	0	0	0	0	0	0	0	0	0	0	0	0	0	0	0
25	248	0	0	0	0	0	0	0	0	0	0	1	0	0	0	0	0	0	0	0	0
25	249	0	0	0	0	0	0	0	0	0	0	0	0	0	0	1	0	0	0	0	0
25	250	0	0	1	0	0	0	0	0	0	0	0	0	0	0	0	0	0	0	0	0
25	251	0	0	0	0	0	0	0	0	0	0	0	0	0	0	0	0	0	1	0	0
25	252	0	0	0	0	0	0	0	0	0	0	0	0	0	0	0	0	0	0	0	1
25	253	0	0	0	0	0	0	0	1	0	0	0	0	0	0	0	0	0	0	0	0
25	254	0	0	0	0	0	0	0	0	0	0	0	0	1	0	0	0	0	0	0	0
25	255	0	0	0	0	0	1	0	0	0	0	0	0	0	0	0	0	0	0	0	0
25	256	0	0	0	0	0	0	0	0	0	0	0	0	0	0	0	0	0	0	1	0
25	257	0	0	0	0	0	0	0	0	0	0	0	0	0	0	0	1	0	0	0	0
25	258	0	0	0	0	0	0	0	0	0	0	0	0	0	0	0	0	0	0	0	1
25	259	0	0	0	0	0	0	0	0	0	1	0	0	0	0	0	0	0	0	0	0
25	260	0	0	0	0	0	0	0	0	0	0	0	0	1	0	0	0	0	0	0	0
25	261	0	0	0	0	0	0	0	0	0	0	0	0	0	0	0	0	1	0	0	0
25	262	0	0	0	0	0	0	0	0	1	0	0	0	0	0	0	0	0	0	0	0
25	263	0	0	0	0	0	0	0	0	0	0	0	0	0	0	1	0	0	0	0	0
25	264	0	0	0	0	0	0	0	0	0	0	0	1	0	0	0	0	0	0	0	0
25	265	0	0	0	0	0	0	0	0	1	0	0	0	0	0	0	0	0	0	0	0
25	266	0	0	0	0	0	0	0	0	0	0	0	0	0	0	1	0	0	0	0	0
25	267	0	0	0	0	0	0	0	0	0	0	1	0	0	0	0	0	0	0	0	0
25	268	0	0	0	0	0	0	0	0	1	0	0	0	0	0	0	0	0	0	0	0
25	269	0	0	0	1	0	0	0	0	0	0	0	0	0	0	0	0	0	0	0	0
25	270	0	0	0	0	0	0	0	1	0	0	0	0	0	0	0	0	0	0	0	0
25	271	0	0	0	0	0	0	0	0	0	0	0	1	0	0	0	0	0	0	0	0
25	272	0	0	0	0	0	0	0	0	1	0	0	0	0	0	0	0	0	0	0	0
25	273	0	0	0	1	0	0	0	0	0	0	0	0	0	0	0	0	0	0	0	0
25	274	0	0	0	0	0	0	0	1	0	0	0	0	0	0	0	0	0	0	0	0
25	275	0	0	0	0	0	0	0	0	0	0	0	0	0	0	0	0	1	0	0	0
25	276	0	0	1	0	0	0	0	0	0	0	0	0	0	0	0	0	0	0	0	0
25	277	0	0	0	0	0	0	0	0	0	0	1	0	0	0	0	0	0	0	0	0
25	278	0	0	0	0	0	0	0	0	0	1	0	0	0	0	0	0	0	0	0	0
25	279	0	0	0	0	0	0	0	0	0	0	0	0	0	0	1	0	0	0	0	0
25	280	0	0	0	0	0.02	0	0.02	0	0.06	0	0	0.88	0	0	0	0.01	0	0	0	0
25	281	0	0	0	0	0	0	0	1	0	0	0	0	0	0	0	0	0	0	0	0
25	282	0	0	0	0	0	0	0	1	0	0	0	0	0	0	0	0	0	0	0	0
25	283	0	0	0	0	0	0	0	0	0	0	0	1	0	0	0	0	0	0	0	0
25	284	0	0	0	0	0	0	0	0	1	0	0	0	0	0	0	0	0	0	0	0
25	285	0	0	0	0	0	0	0	0	0	0	0	0	0	0	1	0	0	0	0	0
25	286	0	0	0	0	0	0	0	0	0	0	0.96	0	0	0	0	0	0.04	0	0	0
25	287	0	0	0	0	0	0	0	0	1	0	0	0	0	0	0	0	0	0	0	0
25	288	1	0	0	0	0	0	0	0	0	0	0	0	0	0	0	0	0	0	0	0
25	289	0	0	0	0	0	0	0	0	0	0	1	0	0	0	0	0	0	0	0	0
25	290	0	0	0	0	0	0	0	0	1	0	0	0	0	0	0	0	0	0	0	0
25	291	1	0	0	0	0	0	0	0	0	0	0	0	0	0	0	0	0	0	0	0
25	292	0	0	0	0	0	1	0	0	0	0	0	0	0	0	0	0	0	0	0	0
25	293	0	0	0	0	0	0	0	0	0	0	0	0	0	0	0	0	0	0	0	0
25	294	0	0	0	0	0	0	0	0	0	0	0	0	0	0	0	0	0	0	0	0
25	295	0	0	0	0	0	0	0	0	0	0	0	0	0	0	0	0	0	0	0	0
25	296	0	0	0	0	0	0	0	0	0	0	0	0	0	0	0	0	0	0	0	0
25	297	0	0	0	0	0	0	0	0	0	0	0	0	0	0	0	0	0	0	0	0
25	298	0	0	0	0	0	0	0	0	0	0	0	0	0	0	0	0	0	0	0	0
25	299	0	0	0	1	0	0	0	0	0	0	0	0	0	0	0	0	0	0	0	0
25	300	0	0	0	0	0	0	0	0	0	0	0	0	1	0	0	0	0	0	0	0
25	301	0	0	0	0	0	0	0	0	0	0	0	0	0	0	0	0	0	0	0	0
25	302	0	0	0	0	0	0	0	0	0	0	0	0	0	0	0	0	0	0	0	0
25	303	0	0	0	0	0	0.92	0	0	0	0	0	0	0	0	0	0.08	0	0	0	0
25	304	0	0	0	1	0	0	0	0	0	0	0	0	0	0	0	0	0	0	0	0
25	305	0	0	1	0	0	0	0	0	0	0	0	0	0	0	0	0	0	0	0	0
25	306	0	0	1	0	0	0	0	0	0	0	0	0	0	0	0	0	0	0	0	0
25	307	0	0	0	0	0	0	0	0	0	1	0	0	0	0	0	0	0	0	0	0
25	308	0	0	0	0	0	0	0	0	0	1	0	0	0	0	0	0	0	0	0	0
25	309	0	0	0	0	0	1	0	0	0	0	0	0	0	0	0	0	0	0	0	0
25	310	0	0	0	0	0	0	0	0	0	0	0	0	0	0	0	0	0	1	0	0
25	311	0	0	0	0	0	0	0	0	0	1	0	0	0	0	0	0	0	0	0	0
25	312	0	0	0	0	0	0	0	0	0	1	0	0	0	0	0	0	0	0	0	0
25	313	0	0	0	1	0	0	0	0	0	0	0	0	0	0	0	0	0	0	0	0
25	314	0	0	0	0	0	0	0	0	0	0	0	0	0	0	0	1	0	0	0	0
25	315	0	0	0	0	0	0	0	0	0	0	0	1	0	0	0	0	0	0	0	0
25	316	0	0	0	0	1	0	0	0	0	0	0	0	0	0	0	0	0	0	0	0
25	317	0	0	0	0	0	0	0	0	0	0	0	0	0	1	0	0	0	0	0	0
25	318	0	0	0	1	0	0	0	0	0	0	0	0	0	0	0	0	0	0	0	0
25	319	0	0	0	0	0	0	0	1	0	0	0	0	0	0	0	0	0	0	0	0
25	320	0	0	0	0	0	0	0	0	0	0	0	0	0	1	0	0	0	0	0	0
25	321	0	0	0	0	0	0	0	0	1	0	0	0	0	0	0	0	0	0	0	0
25	322	0	0	0	0	0	0	0	0	0	0	0	0	0	1	0	0	0	0	0	0
25	323	0	0	0	0	0	1	0	0	0	0	0	0	0	0	0	0	0	0	0	0
25	324	0	0	0	0	0	0	0	0	0	0	0	1	0	0	0	0	0	0	0	0
25	325	0	0	0	0	0	0	0	0	1	0	0	0	0	0	0	0	0	0	0	0
25	326	0	0	0	0	0	0	0	0	1	0	0	0	0	0	0	0	0	0	0	0
25	327	0	0	0.98	0	0	0	0	0	0	0	0	0.02	0	0	0	0	0	0	0	0
25	328	0	0	0	0	0	0	0	0	0	0	0	0	0	0	0	0	0	1	0	0
25	329	0	0	0	0	0	1	0	0	0	0	0	0	0	0	0	0	0	0	0	0
25	330	0	0	0	0	0	0	0	0	0	0	1	0	0	0	0	0	0	0	0	0
25	331	0	0	0	0	0	0	0	0	0	0	0	0	0	0	0	0.03	0.97	0	0	0
25	332	0	0	0	0	0	0	0	1	0	0	0	0	0	0	0	0	0	0	0	0
25	333	0	0	0	0	0	0	0	0	0	0	0	1	0	0	0	0	0	0	0	0
25	334	0	0	1	0	0	0	0	0	0	0	0	0	0	0	0	0	0	0	0	0
25	335	0	0	0	0	0	0	0	0	0	0	0	0	0	0	0	0	0	1	0	0
25	336	0	0	0	0	0	0	0	1	0	0	0	0	0	0	0	0	0	0	0	0
25	337	0	0	0	1	0	0	0	0	0	0	0	0	0	0	0	0	0	0	0	0
25	338	0	0	0	1	0	0	0	0	0	0	0	0	0	0	0	0	0	0	0	0
25	339	0	1	0	0	0	0	0	0	0	0	0	0	0	0	0	0	0	0	0	0
25	340	0	0	0	0	0	0	0	0	1	0	0	0	0	0	0	0	0	0	0	0
25	341	0	0	0	0	0	0	0	0	0	1	0	0	0	0	0	0	0	0	0	0
25	342	0	0	0	0	1	0	0	0	0	0	0	0	0	0	0	0	0	0	0	0
25	343	0	0	0	0	0	0	0	0	0	0	0	0	0	0	0	0	0	0	0	1
25	344	0	0	0	0	1	0	0	0	0	0	0	0	0	0	0	0	0	0	0	0
25	345	1	0	0	0	0	0	0	0	0	0	0	0	0	0	0	0	0	0	0	0
25	346	0	0	0	0	0	1	0	0	0	0	0	0	0	0	0	0	0	0	0	0
25	347	0	0	0	0	0	0	0	0	0	0	0	0	0	1	0	0	0	0	0	0
25	348	0	0	0	1	0	0	0	0	0	0	0	0	0	0	0	0	0	0	0	0
25	349	0	0	0	0	0	0	0	0	0	0	0	0	0	0	0	0	1	0	0	0
25	350	0	0	0	0	0	0	0	0	0	0	0	0	0	0	0	0	1	0	0	0
25	351	0	0	0	0	0	1	0	0	0	0	0	0	0	0	0	0	0	0	0	0
25	352	0	0	0	0	0	0	0	0	0	0	0	0	0	0	0	0	0	1	0	0
25	353	0	0	0	0	0	0	0	0	0	1	0	0	0	0	0	0	0	0	0	0
25	354	0	0	0	0	0	0	0	0	0	1	0	0	0	0	0	0	0	0	0	0
25	355	0	0	0	0	0	0	0	0	0	0	0	0	0	0	0	0	1	0	0	0
25	356	0	0	0	0	0	0	0	0	0	0	0	0	0	0	0	0	0	0	1	0
25	357	0	0	0	0	0	0	0	0	0	0	0	0	0	0	0	0	1	0	0	0
25	358	0	0	0	0	0	0	0	0	0	0	0	0	0	0	0	0	1	0	0	0
25	359	0	0	0	0	0	0	0	1	0	0	0	0	0	0	0	0	0	0	0	0
25	360	0	0	0	0	0	0	0	0	0	1	0	0	0	0	0	0	0	0	0	0
25	361	0	0	0	0	0	0	0	0	0	1	0	0	0	0	0	0	0	0	0	0
25	362	0	0	0	0	0	0	0	0	0	0	0	0	0	0	0	1	0	0	0	0
25	363	0	0	0	0	0	0	0	0	1	0	0	0	0	0	0	0	0	0	0	0
25	364	0	0	0	0	0	0	1	0	0	0	0	0	0	0	0	0	0	0	0	0
25	365	0	0	0	0	0	0	0	0	0	0	0	0	1	0	0	0	0	0	0	0
25	366	0	0	0	1	0	0	0	0	0	0	0	0	0	0	0	0	0	0	0	0
25	367	0	0	0	0	0	0	0	0	0	0	0	0	0	0	0	0	0	0	1	0
25	368	0	0	0	0	0	0	0	0	0	0	0	0	0	1	0	0	0	0	0	0
25	369	0	0	0	1	0	0	0	0	0	0	0	0	0	0	0	0	0	0	0	0
25	370	0	0	0	0	0	0	0	0	0	0	0	0	0	0	1	0	0	0	0	0
25	371	1	0	0	0	0	0	0	0	0	0	0	0	0	0	0	0	0	0	0	0
25	372	0	0	0	0	0	0	0	0	0	0	0	0	0	0	1	0	0	0	0	0
25	373	0	0	0	1	0	0	0	0	0	0	0	0	0	0	0	0	0	0	0	0
25	374	0	0	0	1	0	0	0	0	0	0	0	0	0	0	0	0	0	0	0	0
25	375	0	0	0	0	0	0	0	0	0	0	0	0	0	0	0	0	0	1	0	0
25	376	0	0	0	0	0	0	0	0	0	1	0	0	0	0	0	0	0	0	0	0
25	377	0	0	0	0	0	0	0	0	0	0	0	0	0	1	0	0	0	0	0	0
25	378	0.99	0	0	0	0	0	0	0	0	0	0	0	0	0	0	0	0	0.01	0	0
25	379	0	0	0	0	1	0	0	0	0	0	0	0	0	0	0	0	0	0	0	0
25	380	0	0	0	0	0	1	0	0	0	0	0	0	0	0	0	0	0	0	0	0
25	381	0	0	0	0	0	0	0	0	1	0	0	0	0	0	0	0	0	0	0	0
25	382	0	0	0	0	0	0	0	0	0	0	0	1	0	0	0	0	0	0	0	0
25	383	0	0	0	0	0	0	0	0	1	0	0	0	0	0	0	0	0	0	0	0
25	384	0	0	0	0	0	0	0	0	0	0	0	0	0	0	0	0	0	0	0	0
25	385	0	0	0	0	0	0	0	0	0	0	0	0	1	0	0	0	0	0	0	0
25	386	0	0	0.95	0.05	0	0	0	0	0	0	0	0	0	0	0	0	0	0	0	0
25	387	0	0	0	0	1	0	0	0	0	0	0	0	0	0	0	0	0	0	0	0
25	388	0	0	0	1	0	0	0	0	0	0	0	0	0	0	0	0	0	0	0	0
25	389	0	0	0	0	0	0	0	0	0	0	0	0	0	0	1	0	0	0	0	0
25	390	0	0	0	0	0	0	0	0	0	1	0	0	0	0	0	0	0	0	0	0
25	391	0	0	0	0	0	0	0	0	0	0	0	1	0	0	0	0	0	0	0	0
25	392	0	0	0	0	0	0	1	0	0	0	0	0	0	0	0	0	0	0	0	0
25	393	0	0	0	0	0	0	0	0	0	1	0	0	0	0	0	0	0	0	0	0
25	394	0	0	0	0	0	0	0	0	1	0	0	0	0	0	0	0	0	0	0	0
25	395	0	0	0	0	0	0	0	0	0	0	0	0	0	0	0	0	0	0	0	1
25	396	0	0	0	0	0	0	0	0	0	0	0	0	0	0	0	0	0	1	0	0
25	397	0	0	0	0	0	0	0	0	0	0	0	0	0	0	0	1	0	0	0	0
25	398	0	0	0	0	0	0	0	0	0	0	1	0	0	0	0	0	0	0	0	0
25	399	0	0	0	0	0	0	0	1	0	0	0	0	0	0	0	0	0	0	0	0
25	400	0	0	0	0	0	0	0	0	0	1	0	0	0	0	0	0	0	0	0	0
25	401	0	0	0	0	0	0	0	0	0	0	0	0	0	0	0	0	0	0	0	1
25	402	0	0	0	1	0	0	0	0	0	0	0	0	0	0	0	0	0	0	0	0
25	403	0	0	0	0	0	0	0	0	0	0	0	0	0	0	0	0	0	1	0	0
25	404	0	0	0	0	0	0	0	0	0	1	0	0	0	0	0	0	0	0	0	0
25	405	0	0	0	0	0	0	0	0	0	0	0	0	0	0	1	0	0	0	0	0
25	406	0	0	0	0	0	0	0	0	0	1	0	0	0	0	0	0	0	0	0	0
25	407	0	0	0	0	0	0	0	0	0	0	0	0	0	0	0	0	0	0	0	1
25	408	0	0	0	0	0	0	0	0	0	0	0	0	1	0	0	0	0	0	0	0
25	409	0	0	0	0	0	0	0	0	0	0	0	0	1	0	0	0	0	0	0	0
25	410	0	0	0	0	0	0	0	0	0	0	0	0	0	0	0	0	0	1	0	0
25	411	0	0	0	0	0	0	0	1	0	0	0	0	0	0	0	0	0	0	0	0
25	412	0	0	1	0	0	0	0	0	0	0	0	0	0	0	0	0	0	0	0	0
25	413	0	0	0	0	0	0	0	0	0	1	0	0	0	0	0	0	0	0	0	0
25	414	0	0	0	0	0	0	0	0	0	0	0	0	0	0	0	0	1	0	0	0
25	415	0	0	0	0	0	0	0	0	1	0	0	0	0	0	0	0	0	0	0	0
25	416	0	0	0	0	0	0	0	1	0	0	0	0	0	0	0	0	0	0	0	0
25	417	0	0	0	0	0	0	0	0	0	0	0	0	0	0	0	0	0	1	0	0
25	418	0	0	0	0	0	0	1	0	0	0	0	0	0	0	0	0	0	0	0	0
25	419	0	0	0	1	0	0	0	0	0	0	0	0	0	0	0	0	0	0	0	0
25	420	0	0	1	0	0	0	0	0	0	0	0	0	0	0	0	0	0	0	0	0
25	421	0	0	0	0	0	0	0	0	0	0	0	0	0	0	0	0	1	0	0	0
25	422	0	0	0	0	0	0	0	0	1	0	0	0	0	0	0	0	0	0	0	0
25	423	0	0	0	0	0	0	0	0	0	1	0	0	0	0	0	0	0	0	0	0
25	424	0	0	0	0	0	1	0	0	0	0	0	0	0	0	0	0	0	0	0	0
25	425	0	0	0	0	0	0	0	0	0	0	0	0	1	0	0	0	0	0	0	0
25	426	0	0	0	0	0	0	0	0	0	0	0	0	0	0	0	0	0	0	0	1
25	427	0	0	0	0	0	0	0	0	0	0	0	0	0	0	0	0	1	0	0	0
25	428	0	0	0	0	0	0	0	1	0	0	0	0	0	0	0	0	0	0	0	0
25	429	0	0	0	0	0	0	0	0	0	0	0	0	1	0	0	0	0	0	0	0
25	430	1	0	0	0	0	0	0	0	0	0	0	0	0	0	0	0	0	0	0	0
25	431	0	0	0	0	0	1	0	0	0	0	0	0	0	0	0	0	0	0	0	0
25	432	0	0	0	0	0	0	0	0	0	0	0	0	0	0	0	0	1	0	0	0
25	433	0	0	0	0	0	0	0	0	0	0	0	0	0	1	0	0	0	0	0	0
25	434	0	0	0	0	0	0	0	0	0	0	0	0	0	0	0	0	0	1	0	0
25	435	0	0	0	0	0	0	0	0	0	0	1	0	0	0	0	0	0	0	0	0
25	436	0	0	0	0	0	0	0	0	0	1	0	0	0	0	0	0	0	0	0	0
25	437	0	0	0	0	0	0	0	0	0	0	0	0	1	0	0	0	0	0	0	0
25	438	0	0	0	0	0	0	0	0	0	0	0	0	0	0	0	0	1	0	0	0
25	439	0	0	0	0	0	0	0	0	0	0	0	0	0	0	0	0	0	1	0	0
25	440	0	0	0	0	0	0	0	0	0	0	1	0	0	0	0	0	0	0	0	0
25	441	0	0	0	0	0	0	0	0	0	1	0	0	0	0	0	0	0	0	0	0
25	442	0	0	0	0	0	0	1	0	0	0	0	0	0	0	0	0	0	0	0	0
25	443	0	0	0	0	0	0	0	0	0	0	0	0	0	0	1	0	0	0	0	0
25	444	0	0	0	1	0	0	0	0	0	0	0	0	0	0	0	0	0	0	0	0
25	445	0	0	0	0	0	0	0	0	1	0	0	0	0	0	0	0	0	0	0	0
25	446	0	0	0	0	0	0	0	0	0	0	0	0	0	0	0	1	0	0	0	0
25	447	0	0	0	0	0	0	0	1	0	0	0	0	0	0	0	0	0	0	0	0
25	448	0	0	0	0	0	0	0	0	0	0	0	0	0	0	0	0	0	0	1	0
25	449	0	0	0	0	0	1	0	0	0	0	0	0	0	0	0	0	0	0	0	0
25	450	0	0	0	1	0	0	0	0	0	0	0	0	0	0	0	0	0	0	0	0
25	451	0	0	1	0	0	0	0	0	0	0	0	0	0	0	0	0	0	0	0	0
25	452	1	0	0	0	0	0	0	0	0	0	0	0	0	0	0	0	0	0	0	0
25	453	0	0	0	0	0	0	0	0	0	0	1	0	0	0	0	0	0	0	0	0
25	454	0	0	0	1	0	0	0	0	0	0	0	0	0	0	0	0	0	0	0	0
25	455	0	0	0	0	1	0	0	0	0	0	0	0	0	0	0	0	0	0	0	0
25	456	0	0	0	0	0	0	0	0	0	0	0	1	0	0	0	0	0	0	0	0
25	457	0	0	0	0	0	0	0	0	0	0	0	0	1	0	0	0	0	0	0	0
25	458	0	0	0	0	0	0	0	0	0	0	1	0	0	0	0	0	0	0	0	0
25	459	0	0	0	0	0	0	0	0	0	0	0	0	0	0	1	0	0	0	0	0
25	460	0	0	0	0	1	0	0	0	0	0	0	0	0	0	0	0	0	0	0	0
25	461	1	0	0	0	0	0	0	0	0	0	0	0	0	0	0	0	0	0	0	0
25	462	0	0	1	0	0	0	0	0	0	0	0	0	0	0	0	0	0	0	0	0
25	463	0	0	0	0	0	1	0	0	0	0	0	0	0	0	0	0	0	0	0	0
25	464	0	0	0	0	0	0	0	0	0	0	0	0	0	0	0	0	0	1	0	0
25	465	1	0	0	0	0	0	0	0	0	0	0	0	0	0	0	0	0	0	0	0
25	466	0	0	0	0	0	0	0	0	0	0	0	1	0	0	0	0	0	0	0	0
25	467	1	0	0	0	0	0	0	0	0	0	0	0	0	0	0	0	0	0	0	0
25	468	0	0	0	0	0	0	0	0	0	0	0	0	0	0	0	0	1	0	0	0
25	469	0	0	0	0	0	0	0	0	1	0	0	0	0	0	0	0	0	0	0	0
25	470	0	0	0	0	0	0	0	0	0	0	0	1	0	0	0	0	0	0	0	0
25	471	0	0	0	0	0	0	0	0	0	0	0	1	0	0	0	0	0	0	0	0
25	472	0	0	0	0	0	0	0	0	0	0	0	0	0	0	0	0	0	1	0	0
25	473	0	0	0	0	0	0	0	0	0	0	0	0	0	0	0	0	1	0	0	0
25	474	0	0	0	0	0	0	0	0	0	0	0	0	0	0	0	0	0	0	0	1
25	475	0	0	0	0	0	0	0	0	0	1	0	0	0	0	0	0	0	0	0	0
25	476	0	0	0	0	0	0	0	0	0	0	0	0	1	0	0	0	0	0	0	0
25	477	0	0	0	0	1	0	0	0	0	0	0	0	0	0	0	0	0	0	0	0
25	478	0	0	0	0	0	0	0	0	0	0	0	0	0	0	0	1	0	0	0	0
25	479	0	0	0	0	0	0	0	0	0	0	0	0	0	0	0	0	0	0	1	0
25	480	0	0	0	0	0	1	0	0	0	0	0	0	0	0	0	0	0	0	0	0
25	481	0	0	0	0	0	0	0	0	0	0	0	0	1	0	0	0	0	0	0	0
25	482	0	0	0	0	0	0	0	0	0	0	0	0	0	0	1	0	0	0	0	0
25	483	0	0	0	0	0	0	0	0	0	0	0	0	0	0	0	0	0	1	0	0
25	484	0	1	0	0	0	0	0	0	0	0	0	0	0	0	0	0	0	0	0	0
25	485	0	0	0	0	0	0	0	0	0	1	0	0	0	0	0	0	0	0	0	0
25	486	0	0	0	0	0	1	0	0	0	0	0	0	0	0	0	0	0	0	0	0
25	487	0	0	0	0	0	0	0	0	0	0	0	0	0	1	0	0	0	0	0	0
25	488	0	0	0	0	0	0	0	0	0	0	0	1	0	0	0	0	0	0	0	0
25	489	0	0	0	0	1	0	0	0	0	0	0	0	0	0	0	0	0	0	0	0
25	490	1	0	0	0	0	0	0	0	0	0	0	0	0	0	0	0	0	0	0	0
25	491	0	0	0	0	0	0	0	0	0	1	0	0	0	0	0	0	0	0	0	0
25	492	0	0	0	0	0	0	0	0	0	1	0	0	0	0	0	0	0	0	0	0
25	493	0	0	0	0	0	0	0	0	0	0	0	0	0	1	0	0	0	0	0	0
25	494	1	0	0	0	0	0	0	0	0	0	0	0	0	0	0	0	0	0	0	0
25	495	0	0	0	0	0	0	0	0	1	0	0	0	0	0	0	0	0	0	0	0
25	496	0	0	0	0	0	0	0	0	0	1	0	0	0	0	0	0	0	0	0	0
25	497	0	0	0	0	0	1	0	0	0	0	0	0	0	0	0	0	0	0	0	0
25	498	0	0	0	0	0	0	0	0	0	1	0	0	0	0	0	0	0	0	0	0
25	499	1	0	0	0	0	0	0	0	0	0	0	0	0	0	0	0	0	0	0	0
25	500	0	0	0	0	0	0	0	0	0	0	1	0	0	0	0	0	0	0	0	0
25	501	0	0	0	0	0	0	0	1	0	0	0	0	0	0	0	0	0	0	0	0
25	502	0	0	0	0	0	0	0	0	0	1	0	0	0	0	0	0	0	0	0	0
25	503	0	0	0	0	0	0	0	0	0	0	0	0	0	1	0	0	0	0	0	0
25	504	0	0	0	0	0	0	0	0	0	0	0	0	0	0	1	0	0	0	0	0
25	505	0	0	0	0	1	0	0	0	0	0	0	0	0	0	0	0	0	0	0	0
25	506	0	0	0	0	0	0	0	0	0	0	0	0	0	0	0	0	1	0	0	0
25	507	0	0	0	0	1	0	0	0	0	0	0	0	0	0	0	0	0	0	0	0
25	508	0	0	1	0	0	0	0	0	0	0	0	0	0	0	0	0	0	0	0	0
25	509	0	0	0	0	0	0	0	0	0	0	0	0	0	0	0	0	0	1	0	0
25	510	0.99	0	0	0	0	0	0	0	0	0	0	0	0	0	0	0.01	0	0	0	0
25	511	0	0	0	0	0	0	0	0	0	0	0	0	1	0	0	0	0	0	0	0
25	512	0	0	0	0	0	0	0	0	0	0	0	0	0	0	0	1	0	0	0	0
25	513	0	0	0	0	0	0	0	0	0	0	0	0	0	0	0	0	0	0	0	1
25	514	1	0	0	0	0	0	0	0	0	0	0	0	0	0	0	0	0	0	0	0
25	515	0	0	0	0	0	0	1	0	0	0	0	0	0	0	0	0	0	0	0	0
25	516	1	0	0	0	0	0	0	0	0	0	0	0	0	0	0	0	0	0	0	0
25	517	0	0	0	0	0	0	0	0	0	0	0	0	1	0	0	0	0	0	0	0
25	518	0	0	0	0	1	0	0	0	0	0	0	0	0	0	0	0	0	0	0	0
25	519	0	0	0	0	0	0	0	0	0	0	0	0	0	0	0	0	1	0	0	0
25	520	0	0	0	0	0	0	0	0.88	0	0	0	0	0	0	0	0	0	0.12	0	0
25	521	0	0	0	0	0	0	0	0	0	1	0	0	0	0	0	0	0	0	0	0
25	522	0	0	0	0	0	0	0	0	0	0	0	0	0	0	0	0	1	0	0	0
25	523	0	0	0	0	0	0	0	0	0	1	0	0	0	0	0	0	0	0	0	0
25	524	0	0	0	0	0	0	0	0	0	0	0	0	0	1	0	0	0	0	0	0
25	525	0	0	0	0	0	0	0	0	0	0	0	0	1	0	0	0	0	0	0	0
25	526	0	0	0	0	0	0	0	0	0	0	0	0	0	1	0	0	0	0	0	0
25	527	0	0	0	0	0	0	0	0	0	1	0	0	0	0	0	0	0	0	0	0
25	528	0	0	0	0	0	1	0	0	0	0	0	0	0	0	0	0	0	0	0	0
25	529	0	0	0	0	0	0	0	0	0	0	0	0	0	0	0	1	0	0	0	0
25	530	0	0	0	0	0	0	1	0	0	0	0	0	0	0	0	0	0	0	0	0
25	531	0	0	0	0	0	0	0	0	0	0	0	0	0	0	0	0	0	1	0	0
25	532	0	0	0	0	0	0	0	1	0	0	0	0	0	0	0	0	0	0	0	0
25	533	0	0	0	0	0	0	0	0	0	0	0	0	0	0	0	0	0	0	0	1
25	534	0	0	0	0	0	0	0	0	1	0	0	0	0	0	0	0	0	0	0	0
25	535	0	0	0	0	0	0	0	0	1	0	0	0	0	0	0	0	0	0	0	0
25	536	0	0	0	0	0	0	0	0	0	1	0	0	0	0	0	0	0	0	0	0
25	537	0	0	0	1	0	0	0	0	0	0	0	0	0	0	0	0	0	0	0	0
25	538	0	0	0	0	0	0	0	0	0	0	0	0	0	0	0	1	0	0	0	0
25	539	0	0	0	0	0	0	0	0	0	0	0	0	0	0	0	0	0	0	0	0
25	540	0	0	0	0	0	0	0	0	0	0	0	0	0	0	0	0	0	0	0	0
25	541	0	0	0	0	0	0	0	0	0	0	0	0	0	0	0	0	0	0	0	0
	>Node 26 ACDEFGHIKLMNPQRSTVWY
26	1	0	0	0	0	0	0	0	0	0	0	0	0	0	0	0	0	0	0	0	0
26	2	0	0	0	0	0	0	0	0	0	0	1	0	0	0	0	0	0	0	0	0
26	3	0	0	0	1	0	0	0	0	0	0	0	0	0	0	0	0	0	0	0	0
26	4	0	0	0	0	0	0	0	0	0	0	1	0	0	0	0	0	0	0	0	0
26	5	0	0	1	0	0	0	0	0	0	0	0	0	0	0	0	0	0	0	0	0
26	6	0	0	0	0	0	0	0	0	0	0	1	0	0	0	0	0	0	0	0	0
26	7	0	0	1	0	0	0	0	0	0	0	0	0	0	0	0	0	0	0	0	0
26	8	0	0	0	0	0	0	0	0	0	0	0	0	0	0	0	0	0	0	0	0
26	9	0	0	0	0	0	0	0	0.96	0	0	0	0	0	0	0	0	0.03	0.01	0	0
26	10	0	0	0	0	0	0	0	1	0	0	0	0	0	0	0	0	0	0	0	0
26	11	0	0	0	0	0	0	0	0	0	0	0	0	0	0	1	0	0	0	0	0
26	12	0	0	0	0	0	0	0	0	1	0	0	0	0	0	0	0	0	0	0	0
26	13	1	0	0	0	0	0	0	0	0	0	0	0	0	0	0	0	0	0	0	0
26	14	0	0	0	0	0	0	0	1	0	0	0	0	0	0	0	0	0	0	0	0
26	15	1	0	0	0	0	0	0	0	0	0	0	0	0	0	0	0	0	0	0	0
26	16	1	0	0	0	0	0	0	0	0	0	0	0	0	0	0	0	0	0	0	0
26	17	0	0	0	0	0	0	0	0	0	0	0	0	0	0	0	1	0	0	0	0
26	18	0	0	0	0	0	0	0	0	0	0	0	0	0	0	0	0	0	1	0	0
26	19	0	0	0	0	1	0	0	0	0	0	0	0	0	0	0	0	0	0	0	0
26	20	0.87	0	0	0	0	0	0	0	0	0	0	0	0	0	0	0	0	0.13	0	0
26	21	0	0	0	0	0	0	0	0	0	0.96	0	0	0	0	0	0	0	0.04	0	0
26	22	0	0	0	0	0	0	0	0.01	0	0	0	0	0	0	0	0	0	0.99	0	0
26	23	0	0	0	0	0	0	0	0.02	0	0.12	0	0	0	0	0	0	0	0.87	0	0
26	24	1	0	0	0	0	0	0	0	0	0	0	0	0	0	0	0	0	0	0	0
26	25	0	0	0	0	0	0	0	0	0	0	0	0	0	0	0	0	0	0	0	0
26	26	0	0	0	0	0	0	0	0	0	0	0	0	0	0	0	0	0	0	1	0
26	27	1	0	0	0	0	0	0	0	0	0	0	0	0	0	0	0	0	0	0	0
26	28	0	0	0	0	0	0	0	0	0	0	0	0	0	0	0	0	0	0	1	0
26	29	0	0	0	0	0	0	0	0	0	0	0	0	0	0	1	0	0	0	0	0
26	30	0	0	0	0	0	0	0	0	0	0	0	0	0	0	0	0	0	1	0	0
26	31	0	0	0	0	0	0	0	0	0	1	0	0	0	0	0	0	0	0	0	0
26	32	0	0	1	0	0	0	0	0	0	0	0	0	0	0	0	0	0	0	0	0
26	33	0	0	0	0	0	0	0	0	0	0	0	0	0	0	0	0	0	0	1	0
26	34	1	0	0	0	0	0	0	0	0	0	0	0	0	0	0	0	0	0	0	0
26	35	0	0	0	0	0	0	0	0	0	0	0	0	0	0	0	0	0	0	1	0
26	36	0	0	0	0	1	0	0	0	0	0	0	0	0	0	0	0	0	0	0	0
26	37	0	0	0	0	0	0	0	0	0	0	0	0	0	0	0	0	1	0	0	0
26	38	0	0	0	0	0	0	0	0	0	0	0	0	1	0	0	0	0	0	0	0
26	39	0	0	0	0	0	0	0	0	1	0	0	0	0	0	0	0	0	0	0	0
26	40	0	0	0	0	0	0	0	0	0	0	0	0	0	0	1	0	0	0	0	0
26	41	0	0	0	0	0	0	0	0.98	0	0.02	0	0	0	0	0	0	0	0	0	0
26	42	0	0	0	1	0	0	0	0	0	0	0	0	0	0	0	0	0	0	0	0
26	43	0	0	0	0	0	0	0	0	1	0	0	0	0	0	0	0	0	0	0	0
26	44	0	0	0	0	0	0	0	0	0	0	0	0	0	0	1	0	0	0	0	0
26	45	0	0	0	0	0	0	0	0	0	1	0	0	0	0	0	0	0	0	0	0
26	46	0	0	0	0	0	0	0	0	0	0	0	0	0	0	1	0	0	0	0	0
26	47	0	0	0	0	0	0	0	0	0	0	0	0	0	1	0	0	0	0	0	0
26	48	0	0	0	0	0	0	0	0	0	0	0	0	0	1	0	0	0	0	0	0
26	49	0	0	0	0	0	1	0	0	0	0	0	0	0	0	0	0	0	0	0	0
26	50	0	0	0	0	0.99	0	0	0	0	0	0	0	0	0	0	0	0	0	0	0.01
26	51	0	0	0	0	0	0	0	0	0.98	0	0	0	0	0	0.02	0	0	0	0	0
26	52	0	0	0	0	0	1	0	0	0	0	0	0	0	0	0	0	0	0	0	0
26	53	0	0	0	0	0	0	0	0	0	0	0	1	0	0	0	0	0	0	0	0
26	54	0.65	0	0	0	0	0	0	0	0	0	0	0	0.14	0	0	0.21	0	0	0	0
26	55	0	0	0	0	0	0	0	0	0	0	0	0	0	0	0	0	0	0	0	1
26	56	0	0	0	0	0	0	0	0	0	0	0	0	0	0	1	0	0	0	0	0
26	57	0	0	0	0	1	0	0	0	0	0	0	0	0	0	0	0	0	0	0	0
26	58	0	0	0	0	0	0	0	0	0	0.98	0.02	0	0	0	0	0	0	0	0	0
26	59	0	0	0	0	0	0	0	0	0	0	0	0	0	0	0	0	0	1	0	0
26	60	0	0	0	0	0	1	0	0	0	0	0	0	0	0	0	0	0	0	0	0
26	61	0	0	1	0	0	0	0	0	0	0	0	0	0	0	0	0	0	0	0	0
26	62	0	0	0	0	0	0	0	0	0	0	0	0	0	0	0	0	0	1	0	0
26	63	0	0	0	0	0	0	0	0	1	0	0	0	0	0	0	0	0	0	0	0
26	64	0	0	0	1	0	0	0	0	0	0	0	0	0	0	0	0	0	0	0	0
26	65	0	0	0	0	0	0	0	0	0	0	0	0.01	0	0	0	0.99	0	0	0	0
26	66	0	0	0	0	0	1	0	0	0	0	0	0	0	0	0	0	0	0	0	0
26	67	0	0	0	0	0	0	0	0	1	0	0	0	0	0	0	0	0	0	0	0
26	68	0	0	0	0	0	0	0	0	0	0	1	0	0	0	0	0	0	0	0	0
26	69	0	0	0	0	0	0	0	0	0	1	0	0	0	0	0	0	0	0	0	0
26	70	0	0	0	0	0	0	0	0	0	0	0	0	0	1	0	0	0	0	0	0
26	71	0	0	0	1	0	0	0	0	0	0	0	0	0	0	0	0	0	0	0	0
26	72	1	0	0	0	0	0	0	0	0	0	0	0	0	0	0	0	0	0	0	0
26	73	0	0	0	0	0	0	0	0	0	0	1	0	0	0	0	0	0	0	0	0
26	74	0	0	0	0	0	0	0	0	0	0	0	0	0	0	0	1	0	0	0	0
26	75	0	0	0	0	0	0	0	0	1	0	0	0	0	0	0	0	0	0	0	0
26	76	0	0	0	0	0	0	0	0	0	0	0	0	1	0	0	0	0	0	0	0
26	77	0	0	0	0	0	0	0	0	0	0	1	0	0	0	0	0	0	0	0	0
26	78	0.47	0	0	0.4	0	0	0	0	0	0	0	0	0.12	0	0	0.01	0	0	0	0
26	79	0	0	0	0	1	0	0	0	0	0	0	0	0	0	0	0	0	0	0	0
26	80	0	0	0	0	0	0	0	0	0	0	0	1	0	0	0	0	0	0	0	0
26	81	0	0	0	0	0	0	0	0	0	0	0	1	0	0	0	0	0	0	0	0
26	82	0	0	1	0	0	0	0	0	0	0	0	0	0	0	0	0	0	0	0	0
26	83	0	0	0	0	0	0	0	1	0	0	0	0	0	0	0	0	0	0	0	0
26	84	0	0	0	0	0	0	0	0	0	0	0	0	0	0	0	0	0	1	0	0
26	85	0	0	0	0	0	0	0	0	0	0	0	0	1	0	0	0	0	0	0	0
26	86	0	0	0	0	0	0	0	0	0	0	0	0	0	0	1	0	0	0	0	0
26	87	0	0	0	0	0	0	0	1	0	0	0	0	0	0	0	0	0	0	0	0
26	88	0	0	0	0	0	0	0	0	0	0	1	0	0	0	0	0	0	0	0	0
26	89	0	0	0	0	0	0	0	0	0	0	0	0	1	0	0	0	0	0	0	0
26	90	0	0	0	0	0	0	1	0	0	0	0	0	0	0	0	0	0	0	0	0
26	91	0	0	0	0	0	0	0	1	0	0	0	0	0	0	0	0	0	0	0	0
26	92	0	0	0.04	0	0	0	0.09	0	0	0	0	0.87	0	0	0	0	0	0	0	0
26	93	0	0	0	0	0	0	1	0	0	0	0	0	0	0	0	0	0	0	0	0
26	94	0	0	0	0	0	0	0	0	0	0	0	0	0	0	0	0	1	0	0	0
26	95	0	0	0	0	0	0	0	1	0	0	0	0	0	0	0	0	0	0	0	0
26	96	0	0	0	0	0	0	0	0	0.96	0	0	0	0	0.02	0.01	0	0	0	0	0
26	97	0	0	0	0	0	0	0	0	0	0	0	0	0	0	0	0	1	0	0	0
26	98	0	0	0	0	0	0	0	0	0	0	0	0	0	0	0	0	0	0	0	1
26	99	0	0	0	0	0	1	0	0	0	0	0	0	0	0	0	0	0	0	0	0
26	100	0	0	0	0	0	0	0	0	0.01	0	0	0	0	0	0.99	0	0	0	0	0
26	101	0	0	0	0	0	0	0	0	0	0	0	1	0	0	0	0	0	0	0	0
26	102	0	0	0	0	0	0	0	0	0	0	0	0	0	0	0	1	0	0	0	0
26	103	0	0	0	0	1	0	0	0	0	0	0	0	0	0	0	0	0	0	0	0
26	104	0	0	0	0	0	0	0	0	0	0	0	0	0	0	0	0	1	0	0	0
26	105	0	0	0	0	0	0	0	0	0	0	0	0	0	0	0	0	0	0	1	0
26	106	0	0	0	0	0	0	0	0	0	0	1	0	0	0	0	0	0	0	0	0
26	107	0	0	0	0	0	1	0	0	0	0	0	0	0	0	0	0	0	0	0	0
26	108	0	0	0	0	0	0	0	0	0	0	0	0	0	0	1	0	0	0	0	0
26	109	0	0	0	0	0	0	0	1	0	0	0	0	0	0	0	0	0	0	0	0
26	110	0	0	0	0	0	0	0	0	0	0	0	0	1	0	0	0	0	0	0	0
26	111	0	0	0	0	0	0	0	0	0	0	0	0	0	0	1	0	0	0	0	0
26	112	0	0	0	0	0	0	0	0.97	0	0	0	0	0	0	0	0	0	0.03	0	0
26	113	0	0	0	0	0	0	1	0	0	0	0	0	0	0	0	0	0	0	0	0
26	114	0	0	0	0	0	0	0	0.01	0	0	0	0	0	0	0	0	0	0.99	0	0
26	115	0	0	0	0	0	0	0	0	0	0	1	0	0	0	0	0	0	0	0	0
26	116	0	0	0	1	0	0	0	0	0	0	0	0	0	0	0	0	0	0	0	0
26	117	0	0	0	0	0	0	0	0	0	0	0	0	0.99	0	0	0	0.01	0	0	0
26	118	0	0	0	1	0	0	0	0	0	0	0	0	0	0	0	0	0	0	0	0
26	119	0	0	0	0	0	0	0	0	0	1	0	0	0	0	0	0	0	0	0	0
26	120	0	0	0	0	0	0	0	1	0	0	0	0	0	0	0	0	0	0	0	0
26	121	0	0	0	0	0	0	0	0	1	0	0	0	0	0	0	0	0	0	0	0
26	122	0	0	0	1	0	0	0	0	0	0	0	0	0	0	0	0	0	0	0	0
26	123	0	0	0	0	0	0	0	0	0	0	0	0	0	0	0	0	0	1	0	0
26	124	0	0	0	0	0	0	0	0	0	1	0	0	0	0	0	0	0	0	0	0
26	125	0	0	0	0	0	0	0	0	0	0	0	0	0	0	0	0	1	0	0	0
26	126	0	0	0	0	0	0	1	0	0	0	0	0	0	0	0	0	0	0	0	0
26	127	0	0	0	0	0	0	0	0	0	0	0	0	0	0	0	1	0	0	0	0
26	128	0	0	0	0	0	0	0	0	0	0	0	0.02	0	0	0	0.98	0	0	0	0
26	129	0	0	0	0	0	0	0	0	1	0	0	0	0	0	0	0	0	0	0	0
26	130	0	0	0	0	0	0	0	0	0	0	0	0	0	0	0	0	0	0	0	1
26	131	0	0	0	0	0	0	0	0	0	0	0	0	0	1	0	0	0	0	0	0
26	132	0	0	0	0	0	0	0	0	1	0	0	0	0	0	0	0	0	0	0	0
26	133	0	0	0	0	0	0	0	0	0	0	0	1	0	0	0	0	0	0	0	0
26	134	0	0	0	0	1	0	0	0	0	0	0	0	0	0	0	0	0	0	0	0
26	135	0	0	1	0	0	0	0	0	0	0	0	0	0	0	0	0	0	0	0	0
26	136	0	0	0	0	0	0	0	0	0	0	0	0	0	0	0	0	0	1	0	0
26	137	0	0	0	0	0	0	1	0	0	0	0	0	0	0	0	0	0	0	0	0
26	138	0	0	0	0	0	0	0	0	0	0	0	1	0	0	0	0	0	0	0	0
26	139	0	0	0	0	0	0	0	0	0	0	0	0	1	0	0	0	0	0	0	0
26	140	0	0	0	0	0	0	0	0	0	1	0	0	0	0	0	0	0	0	0	0
26	141	0	0	0	0	0	0	0	0	0	0	0	0	0	0	0	0	0	1	0	0
26	142	0	0	0	0	0	0	0	0	1	0	0	0	0	0	0	0	0	0	0	0
26	143	0	0	0	0	1	0	0	0	0	0	0	0	0	0	0	0	0	0	0	0
26	144	0	0	0	0	0	0	0	0	0	1	0	0	0	0	0	0	0	0	0	0
26	145	0	0	0	0	0	0	0	0	0	1	0	0	0	0	0	0	0	0	0	0
26	146	0	0	0	0	0	0	0	0	0	0	0	0	0	0	0	0	0	0	0	0
26	147	0	0	0	0	0	0	0	0	0	0	0	0	0	0	0	0	1	0	0	0
26	148	0	0	0	0	0	1	0	0	0	0	0	0	0	0	0	0	0	0	0	0
26	149	0	0	0	0	0	0	0	0	0	0	0	0	0	0	0	0	0	1	0	0
26	150	0	0	0	0	0	1	0	0	0	0	0	0	0	0	0	0	0	0	0	0
26	151	0	0	0	0	0	0	0	0	0	0	0	0	0	0	0	1	0	0	0	0
26	152	0	0	0	0	1	0	0	0	0	0	0	0	0	0	0	0	0	0	0	0
26	153	0	0	0	1	0	0	0	0	0	0	0	0	0	0	0	0	0	0	0	0
26	154	0	0	0	0	0	1	0	0	0	0	0	0	0	0	0	0	0	0	0	0
26	155	1	0	0	0	0	0	0	0	0	0	0	0	0	0	0	0	0	0	0	0
26	156	0	0	0	0	0	0	0	0	1	0	0	0	0	0	0	0	0	0	0	0
26	157	0	0	0	0	0	0	0	0	0	0	0	0	0	0	0	0	0	0	1	0
26	158	0	0	0	0	0	0	0	0	0	0	0	0	0	0	0	1	0	0	0	0
26	159	0	0	0	0	0	0	0	0	1	0	0	0	0	0	0	0	0	0	0	0
26	160	0	0	0	0	0	0	1	0	0	0	0	0	0	0	0	0	0	0	0	0
26	161	0	0	0	0	0	0	0	0	0	0	0	0	0	0	1	0	0	0	0	0
26	162	0	0	0	0	0	0	0	0	0	0	0	0	0	0	1	0	0	0	0	0
26	163	0	0	0	0	0	0	0	1	0	0	0	0	0	0	0	0	0	0	0	0
26	164	0	0	0	0	0	0	0	1	0	0	0	0	0	0	0	0	0	0	0	0
26	165	0	0	0	0	0	0	0	0	0	0	0	0	0	0	0	1	0	0	0	0
26	166	0	0	0	0	0	0	0	0	0	0	0	0	1	0	0	0	0	0	0	0
26	167	1	0	0	0	0	0	0	0	0	0	0	0	0	0	0	0	0	0	0	0
26	168	0	0	0	0	1	0	0	0	0	0	0	0	0	0	0	0	0	0	0	0
26	169	0	0	0	0	0	0	0	0	0	0	0	0	0	0	0	0	1	0	0	0
26	170	0	0	0	0	0	0	0	0	0	1	0	0	0	0	0	0	0	0	0	0
26	171	0	0	0	1	0	0	0	0	0	0	0	0	0	0	0	0	0	0	0	0
26	172	0	0	0	0	0	0	0	0	1	0	0	0	0	0	0	0	0	0	0	0
26	173	0	0	0	0	0	0	0	0	0	1	0	0	0	0	0	0	0	0	0	0
26	174	0	0	0	0	0	0	0	0	1	0	0	0	0	0	0	0	0	0	0	0
26	175	0	0	0	0	0	0	0	0	0	0	0	0	0	0	0	0.07	0.93	0	0	0
26	176	0	0	0	0	0	0	0	0	0	0	1	0	0	0	0	0	0	0	0	0
26	177	0	0	0	0	0	0	0	0	0	1	0	0	0	0	0	0	0	0	0	0
26	178	0	0	0	0	0	0	0	0	0	0	0	0	1	0	0	0	0	0	0	0
26	179	1	0	0	0	0	0	0	0	0	0	0	0	0	0	0	0	0	0	0	0
26	180	0	0	0	0	1	0	0	0	0	0	0	0	0	0	0	0	0	0	0	0
26	181	1	0	0	0	0	0	0	0	0	0	0	0	0	0	0	0	0	0	0	0
26	182	0	0	0	0	0	0	0	1	0	0	0	0	0	0	0	0	0	0	0	0
26	183	0	1	0	0	0	0	0	0	0	0	0	0	0	0	0	0	0	0	0	0
26	184	0	0	0	0	0	0	0	0	0	0	0	0	0	0	0	0	0	0	0	1
26	185	0	0	1	0	0	0	0	0	0	0	0	0	0	0	0	0	0	0	0	0
26	186	0	0	1	0	0	0	0	0	0	0	0	0	0	0	0	0	0	0	0	0
26	187	0	0	0	0	0	0	0	0	0	0	1	0	0	0	0	0	0	0	0	0
26	188	0	0	0	0	0	0	0	0	0	1	0	0	0	0	0	0	0	0	0	0
26	189	0	0	0	0	0	0	0	0	0	0	0	0	0	0	0.25	0.48	0.26	0	0	0
26	190	0	0	0	0	0	0	0	0	1	0	0	0	0	0	0	0	0	0	0	0
26	191	0	0	0	0	0	0	0	0	0	0	0	0	0	0	0	0	0	0	1	0
26	192	0	0	0	1	0	0	0	0	0	0	0	0	0	0	0	0	0	0	0	0
26	193	0	0	0	0	0	0	0	0	0.98	0	0	0.02	0	0	0	0	0	0	0	0
26	194	0	0	0	0	0	0	0	1	0	0	0	0	0	0	0	0	0	0	0	0
26	195	1	0	0	0	0	0	0	0	0	0	0	0	0	0	0	0	0	0	0	0
26	196	0	0	0	0	0	0	0	0	0	0	0	0	0	0	0	0	0	0	0	0
26	197	0	0	0	1	0	0	0	0	0	0	0	0	0	0	0	0	0	0	0	0
26	198	0	0	0	0	0	0	0	0	1	0	0	0	0	0	0	0	0	0	0	0
26	199	0	0	0	0	0	0	0	0	0	0	0	0	0	1	0	0	0	0	0	0
26	200	0	0	0	0	0	1	0	0	0	0	0	0	0	0	0	0	0	0	0	0
26	201	0	0	0	0	0	0	0	0	0	0	0	0	0	0	0	1	0	0	0	0
26	202	0	0	0	0	0	0	1	0	0	0	0	0	0	0	0	0	0	0	0	0
26	203	0	0	0	1	0	0	0	0	0	0	0	0	0	0	0	0	0	0	0	0
26	204	0	0	0	0	0	0	0	0	0	0	0	0	0	0	0	0	0	1	0	0
26	205	0	0	1	0	0	0	0	0	0	0	0	0	0	0	0	0	0	0	0	0
26	206	0	0	0	0	0	0	0	1	0	0	0	0	0	0	0	0	0	0	0	0
26	207	0	0	0	0	1	0	0	0	0	0	0	0	0	0	0	0	0	0	0	0
26	208	0	0	0	0	0	0	0	0	0	0	0	0	1	0	0	0	0	0	0	0
26	209	0	0	0	0	0	0	0	0	0	0	0	0	0	0	0	0	1	0	0	0
26	210	0	0	0	0	1	0	0	0	0	0	0	0	0	0	0	0	0	0	0	0
26	211	0	0	1	0	0	0	0	0	0	0	0	0	0	0	0	0	0	0	0	0
26	212	0	0	0	0	0	0	0	0	0	0	0	0	0	0	0	0	0	1	0	0
26	213	0	0	0	0	0	0	0	0	0	1	0	0	0	0	0	0	0	0	0	0
26	214	0	0	0	0	0	0	0	0	0	0	0	0	0	0	0	0	1	0	0	0
26	215	0	0	0	0	0	0	0	0	0	0	0	0	0	0	0	1	0	0	0	0
26	216	0	0	1	0	0	0	0	0	0	0	0	0	0	0	0	0	0	0	0	0
26	217	0	0	0	0	0	0	0	0	0	0	0	0	0	0	0	0	0	1	0	0
26	218	0	0	0	0	0	0	0	1	0	0	0	0	0	0	0	0	0	0	0	0
26	219	0	0	0	0	0	0	0	0	0	0	0	0	0	0	0	1	0	0	0	0
26	220	0	0	0	0	0	0	0	0	1	0	0	0	0	0	0	0	0	0	0	0
26	221	0	0	0	0	0	0	0	0	0	0	0	0	0	0	0	0	0	1	0	0
26	222	1	0	0	0	0	0	0	0	0	0	0	0	0	0	0	0	0	0	0	0
26	223	0	0	0	0	1	0	0	0	0	0	0	0	0	0	0	0	0	0	0	0
26	224	0	0	0	0	0	1	0	0	0	0	0	0	0	0	0	0	0	0	0	0
26	225	0	0	0	0	0	0	0	0	0	0	0	0	0	0	0	1	0	0	0	0
26	226	0	0	0	0	0	0	0	0	0	0	0	0	0	0	0	0	1	0	0	0
26	227	0	0	0	0	0	0	0	0	0	0	0	0	0	0	0	0	0	0	0	1
26	228	0	0	0	1	0	0	0	0	0	0	0	0	0	0	0	0	0	0	0	0
26	229	0	0	0	1	0	0	0	0	0	0	0	0	0	0	0	0	0	0	0	0
26	230	0	0	0	0	0	1	0	0	0	0	0	0	0	0	0	0	0	0	0	0
26	231	0	0	0	0	0	1	0	0	0	0	0	0	0	0	0	0	0	0	0	0
26	232	0	0	0	0	0	0	0	0	1	0	0	0	0	0	0	0	0	0	0	0
26	233	0	0	0	0	0	0	0	1	0	0	0	0	0	0	0	0	0	0	0	0
26	234	0	0	0	0	1	0	0	0	0	0	0	0	0	0	0	0	0	0	0	0
26	235	0	0	0	0	0	0	0	0	0	0	0	0	0	0.96	0.04	0	0	0	0	0
26	236	0	0	0	0	0	0	0	0	0	1	0	0	0	0	0	0	0	0	0	0
26	237	0	0	0	0	0	0	0	0	0	1	0	0	0	0	0	0	0	0	0	0
26	238	0	0	0	0	0	0	0	0	1	0	0	0	0	0	0	0	0	0	0	0
26	239	0	0	0	1	0	0	0	0	0	0	0	0	0	0	0	0	0	0	0	0
26	240	0	0	0	0	0	0	0	0	0	1	0	0	0	0	0	0	0	0	0	0
26	241	0	0	0	0	0	0	0	0	0	0	1	0	0	0	0	0	0	0	0	0
26	242	0	0	1	0	0	0	0	0	0	0	0	0	0	0	0	0	0	0	0	0
26	243	0	0	0	0	0	0	0	0	0	1	0	0	0	0	0	0	0	0	0	0
26	244	0	0	0	0	0	0	0	0	0	0	0	0	0	0	0	0	1	0	0	0
26	245	0	0	0	0	0	0	0	1	0	0	0	0	0	0	0	0	0	0	0	0
26	246	0	0	0	1	0	0	0	0	0	0	0	0	0	0	0	0	0	0	0	0
26	247	0	1	0	0	0	0	0	0	0	0	0	0	0	0	0	0	0	0	0	0
26	248	0	0	0	0	0	0	0	0	0	0	1	0	0	0	0	0	0	0	0	0
26	249	0	0	0	0	0	0	0	0	0	0	0	0	0	0	1	0	0	0	0	0
26	250	0	0	1	0	0	0	0	0	0	0	0	0	0	0	0	0	0	0	0	0
26	251	0	0	0	0	0	0	0	0	0	0	0	0	0	0	0	0	0	1	0	0
26	252	0	0	0	0	0	0	0	0	0	0	0	0	0	0	0	0	0	0	0	1
26	253	0	0	0	0	0	0	0	1	0	0	0	0	0	0	0	0	0	0	0	0
26	254	0	0	0	0	0	0	0	0	0	0	0	0	1	0	0	0	0	0	0	0
26	255	0	0	0	0	0	1	0	0	0	0	0	0	0	0	0	0	0	0	0	0
26	256	0	0	0	0	0	0	0	0	0	0	0	0	0	0	0	0	0	0	1	0
26	257	0	0	0	0	0	0	0	0	0	0	0	0	0	0	0	1	0	0	0	0
26	258	0	0	0	0	0	0	0	0	0	0	0	0	0	0	0	0	0	0	0	1
26	259	0	0	0	0	0	0	0	0	0	1	0	0	0	0	0	0	0	0	0	0
26	260	0	0	0	0	0	0	0	0	0	0	0	0	1	0	0	0	0	0	0	0
26	261	0	0	0	0	0	0	0	0	0	0	0	0	0	0	0	0	1	0	0	0
26	262	0	0	0	0	0	0	0	0	1	0	0	0	0	0	0	0	0	0	0	0
26	263	0	0	0	0	0	0	0	0	0	0	0	0	0	0	1	0	0	0	0	0
26	264	0	0	0	0	0	0	0	0	0	0	0	1	0	0	0	0	0	0	0	0
26	265	0	0	0	0	0	0	0	0	1	0	0	0	0	0	0	0	0	0	0	0
26	266	0	0	0	0	0	0	0	0	0	0	0	0	0	0	1	0	0	0	0	0
26	267	0	0	0	0	0	0	0	0	0	0	1	0	0	0	0	0	0	0	0	0
26	268	0	0	0	0	0	0	0	0	0.99	0	0	0	0	0	0.01	0	0	0	0	0
26	269	0	0	0	1	0	0	0	0	0	0	0	0	0	0	0	0	0	0	0	0
26	270	0	0	0	0	0	0	0	1	0	0	0	0	0	0	0	0	0	0	0	0
26	271	0	0	0	0	0	0	0	0	0	0	0	1	0	0	0	0	0	0	0	0
26	272	0	0	0	0	0	0	0	0	1	0	0	0	0	0	0	0	0	0	0	0
26	273	0	0	0	1	0	0	0	0	0	0	0	0	0	0	0	0	0	0	0	0
26	274	0	0	0	0	0	0	0	0.99	0	0.01	0	0	0	0	0	0	0	0	0	0
26	275	0	0	0	0	0	0	0	0	0	0	0	0	0	0	0	0	1	0	0	0
26	276	0	0	1	0	0	0	0	0	0	0	0	0	0	0	0	0	0	0	0	0
26	277	0	0	0	0	0	0	0	0	0	0	1	0	0	0	0	0	0	0	0	0
26	278	0	0	0	0	0	0	0	0	0	1	0	0	0	0	0	0	0	0	0	0
26	279	0	0	0	0	0	0	0	0	0	0	0	0	0	0	1	0	0	0	0	0
26	280	0	0	0	0	0	0	0	0	0	0	0	1	0	0	0	0	0	0	0	0
26	281	0	0	0	0	0	0	0	1	0	0	0	0	0	0	0	0	0	0	0	0
26	282	0	0	0	0	0	0	0	1	0	0	0	0	0	0	0	0	0	0	0	0
26	283	0	0	0	0	0	0	0	0	0	0	0	1	0	0	0	0	0	0	0	0
26	284	0	0	0	0	0	0	0	0	1	0	0	0	0	0	0	0	0	0	0	0
26	285	0	0	0	0	0	0	0	0	0	0	0	0	0	0	1	0	0	0	0	0
26	286	0	0	0	0	0	0	0	0	0	0.01	0.94	0	0	0	0	0	0.05	0	0	0
26	287	0	0	0	0	0	0	0	0	1	0	0	0	0	0	0	0	0	0	0	0
26	288	1	0	0	0	0	0	0	0	0	0	0	0	0	0	0	0	0	0	0	0
26	289	0	0	0	0	0	0	0	0	0	0.01	0.99	0	0	0	0	0	0	0	0	0
26	290	0	0	0	0	0	0	0	0	1	0	0	0	0	0	0	0	0	0	0	0
26	291	1	0	0	0	0	0	0	0	0	0	0	0	0	0	0	0	0	0	0	0
26	292	0	0	0	0	0	1	0	0	0	0	0	0	0	0	0	0	0	0	0	0
26	293	0	0	0	0	0	0	0	0	0	0	0	0	0	0	0	0	0	0	0	0
26	294	0	0	0	0	0	0	0	0	0	0	0	0	0	0	0	0	0	0	0	0
26	295	0	0	0	0	0	0	0	0	0	0	0	0	0	0	0	0	0	0	0	0
26	296	0	0	0	0	0	0	0	0	0	0	0	0	0	0	0	0	0	0	0	0
26	297	0	0	0	0	0	0	0	0	0	0	0	0	0	0	0	0	0	0	0	0
26	298	0	0	0	0	0	0	0	0	0	0	0	0	0	0	0	0	0	0	0	0
26	299	0	0	0	1	0	0	0	0	0	0	0	0	0	0	0	0	0	0	0	0
26	300	0	0	0	0	0	0	0	0	0	0	0	0	1	0	0	0	0	0	0	0
26	301	0	0	0	0	0	0	0	0	0	0	0	0	0	0	0	0	0	0	0	0
26	302	0	0	0	0	0	0	0	0	0	0	0	0	0	0	0	0	0	0	0	0
26	303	0	0	0	0	0	0.92	0	0	0	0	0	0	0	0	0	0.08	0	0	0	0
26	304	0	0	0	1	0	0	0	0	0	0	0	0	0	0	0	0	0	0	0	0
26	305	0	0	1	0	0	0	0	0	0	0	0	0	0	0	0	0	0	0	0	0
26	306	0	0	1	0	0	0	0	0	0	0	0	0	0	0	0	0	0	0	0	0
26	307	0	0	0	0	0	0	0	0	0	1	0	0	0	0	0	0	0	0	0	0
26	308	0	0	0	0	0	0	0	0	0	1	0	0	0	0	0	0	0	0	0	0
26	309	0	0	0	0	0	1	0	0	0	0	0	0	0	0	0	0	0	0	0	0
26	310	0	0	0	0	0	0	0	0	0	0	0	0	0	0	0	0	0	1	0	0
26	311	0	0	0	0	0	0	0	0	0	1	0	0	0	0	0	0	0	0	0	0
26	312	0	0	0	0	0	0	0	0	0	1	0	0	0	0	0	0	0	0	0	0
26	313	0	0	0	1	0	0	0	0	0	0	0	0	0	0	0	0	0	0	0	0
26	314	0	0	0	0	0	0	0	0	0	0	0	0	0	0	0	1	0	0	0	0
26	315	0	0	0	0	0	0	0	0	0	0	0	1	0	0	0	0	0	0	0	0
26	316	0	0	0	0	1	0	0	0	0	0	0	0	0	0	0	0	0	0	0	0
26	317	0	0	0	0	0	0	0	0	0	0	0	0	0	1	0	0	0	0	0	0
26	318	0	0	0	1	0	0	0	0	0	0	0	0	0	0	0	0	0	0	0	0
26	319	0	0	0	0	0	0	0	1	0	0	0	0	0	0	0	0	0	0	0	0
26	320	0	0	0	0	0	0	0	0	0	0	0	0	0	1	0	0	0	0	0	0
26	321	0	0	0	0	0	0	0	0	1	0	0	0	0	0	0	0	0	0	0	0
26	322	0	0	0	0	0	0	0	0	0	0	0	0	0	1	0	0	0	0	0	0
26	323	0	0	0	0	0	1	0	0	0	0	0	0	0	0	0	0	0	0	0	0
26	324	0	0	0	0	0	0	0	0	0	0	0	1	0	0	0	0	0	0	0	0
26	325	0	0	0	0	0	0	0	0	1	0	0	0	0	0	0	0	0	0	0	0
26	326	0	0	0	0	0	0	0	0	1	0	0	0	0	0	0	0	0	0	0	0
26	327	0	0	0.03	0	0	0	0	0	0	0	0	0.97	0	0	0	0	0	0	0	0
26	328	0	0	0	0	0	0	0	0	0	0	0	0	0	0	0	0	0	1	0	0
26	329	0	0	0	0	0	1	0	0	0	0	0	0	0	0	0	0	0	0	0	0
26	330	0	0	0	0	0	0	0	0	0	0	1	0	0	0	0	0	0	0	0	0
26	331	0	0	0	0	0	0	0	0	0	0	0	0	0	0	0	0.01	0.99	0	0	0
26	332	0	0	0	0	0	0	0	1	0	0	0	0	0	0	0	0	0	0	0	0
26	333	0	0	0	0	0	0	0	0	0	0	0	1	0	0	0	0	0	0	0	0
26	334	0	0	1	0	0	0	0	0	0	0	0	0	0	0	0	0	0	0	0	0
26	335	0	0	0	0	0	0	0	0	0	0	0	0	0	0	0	0	0	1	0	0
26	336	0	0	0	0	0	0	0	1	0	0	0	0	0	0	0	0	0	0	0	0
26	337	0	0	0	1	0	0	0	0	0	0	0	0	0	0	0	0	0	0	0	0
26	338	0	0	0	1	0	0	0	0	0	0	0	0	0	0	0	0	0	0	0	0
26	339	0	1	0	0	0	0	0	0	0	0	0	0	0	0	0	0	0	0	0	0
26	340	0	0	0	0	0	0	0	0	1	0	0	0	0	0	0	0	0	0	0	0
26	341	0	0	0	0	0	0	0	0	0	1	0	0	0	0	0	0	0	0	0	0
26	342	0	0	0	0	1	0	0	0	0	0	0	0	0	0	0	0	0	0	0	0
26	343	0	0	0	0	0	0	0	0	0	0	0	0	0	0	0	0	0	0	0	1
26	344	0	0	0	0	1	0	0	0	0	0	0	0	0	0	0	0	0	0	0	0
26	345	1	0	0	0	0	0	0	0	0	0	0	0	0	0	0	0	0	0	0	0
26	346	0	0	0	0	0	1	0	0	0	0	0	0	0	0	0	0	0	0	0	0
26	347	0	0	0	0	0	0	0	0	0	0	0	0	0	1	0	0	0	0	0	0
26	348	0	0	0	1	0	0	0	0	0	0	0	0	0	0	0	0	0	0	0	0
26	349	0	0	0	0	0	0	0	0	0	0	0	0	0	0	0	0	1	0	0	0
26	350	0	0	0	0	0	0	0	0	0	0	0	0	0	0	0	0	1	0	0	0
26	351	0	0	0	0	0	1	0	0	0	0	0	0	0	0	0	0	0	0	0	0
26	352	0	0	0	0	0	0	0	0	0	0	0	0	0	0	0	0	0	1	0	0
26	353	0	0	0	0	0	0	0	0	0	1	0	0	0	0	0	0	0	0	0	0
26	354	0	0	0	0	0	0	0	0	0	1	0	0	0	0	0	0	0	0	0	0
26	355	0	0	0	0	0	0	0	0	0	0	0	0	0	0	0	0	1	0	0	0
26	356	0	0	0	0	0	0	0	0	0	0	0	0	0	0	0	0	0	0	1	0
26	357	0	0	0	0	0	0	0	0	0	0	0	0	0	0	0	0	1	0	0	0
26	358	0	0	0	0	0	0	0	0	0	0	0	0	0	0	0	0	1	0	0	0
26	359	0	0	0	0	0	0	0	1	0	0	0	0	0	0	0	0	0	0	0	0
26	360	0	0	0	0	0	0	0	0	0	1	0	0	0	0	0	0	0	0	0	0
26	361	0	0	0	0	0	0	0	0	0	1	0	0	0	0	0	0	0	0	0	0
26	362	0	0	0	0	0	0	0	0	0	0	0	0	0	0	0	1	0	0	0	0
26	363	0	0	0	0	0	0	0	0	1	0	0	0	0	0	0	0	0	0	0	0
26	364	0	0	0	0	0	0	1	0	0	0	0	0	0	0	0	0	0	0	0	0
26	365	0	0	0	0	0	0	0	0	0	0	0	0	1	0	0	0	0	0	0	0
26	366	0	0	0	1	0	0	0	0	0	0	0	0	0	0	0	0	0	0	0	0
26	367	0	0	0	0	0	0	0	0	0	0	0	0	0	0	0	0	0	0	1	0
26	368	0	0	0	0	0	0	0	0	0	0	0	0	0	1	0	0	0	0	0	0
26	369	0	0	0	1	0	0	0	0	0	0	0	0	0	0	0	0	0	0	0	0
26	370	0	0	0	0	0	0	0	0	0	0	0	0	0	0	1	0	0	0	0	0
26	371	1	0	0	0	0	0	0	0	0	0	0	0	0	0	0	0	0	0	0	0
26	372	0	0	0	0	0	0	0	0	0	0	0	0	0	0	1	0	0	0	0	0
[truncated: 8,841 more rows]
