# Supplementary material for: Single mutations toggle the substrate selectivity of multifunctional Camptotheca secologanic acid synthases
Source: J Biol Chem. 2022 Jul 6;298(9):102237. doi: 10.1016/j.jbc.2022.102237 (PMC9424959; doi:10.1016/j.jbc.2022.102237)
Supplement: Supplemental File S1 [file mmc2.zip]

Archive with 3 entries (3 files):
- cyp72a564_loganic-acid.pdb
- cyp72a565_loganic-acid.pdb
- sls-slas_ancestor-loganic-acid.pdb
