# Supplementary material for: Single mutations toggle the substrate selectivity of multifunctional Camptotheca secologanic acid synthases
Source: J Biol Chem. 2022 Jul 6;298(9):102237. doi: 10.1016/j.jbc.2022.102237 (PMC9424959; doi:10.1016/j.jbc.2022.102237)
Supplement: Supplemental File S1 [file mmc2.zip › cyp72a564_loganic-acid.pdb]

HEADER    OXIDOREDUCTASE                                              
REMARK  99                                                                      
REMARK  99 MOE v2015.10 (Chemical Computing Group Inc.) Wed Jan 20 11:48:39 2021
HELIX    1   1 LEU     54  LEU     59  1               Generated by MOE    6
HELIX    2   2 ILE     74  GLN     78  5               Generated by MOE    5
HELIX    3   3 LEU    116  ALA    122  1               Generated by MOE    7
HELIX    4   4 ILE    145  SER    147  5               Generated by MOE    3
HELIX    5   5 GLY    150  ILE    160  1               Generated by MOE   11
HELIX    6   6 LEU    166  SER    179  1               Generated by MOE   14
HELIX    7   7 ASP    181  TRP    187  1               Generated by MOE    7
HELIX    8   8 SER    192  LYS    194  5               Generated by MOE    3
HELIX    9   9 PHE    202  THR    204  5               Generated by MOE    3
HELIX   10  10 ASP    206  SER    214  1               Generated by MOE    9
HELIX   11  11 ARG    227  ILE    230  1               Generated by MOE    4
HELIX   12  12 ARG    244  GLY    250  1               Generated by MOE    7
HELIX   13  13 LEU    254  GLN    260  1               Generated by MOE    7
HELIX   14  14 ARG    270  LYS    285  1               Generated by MOE   16
HELIX   15  15 ILE    319  PHE    331  1               Generated by MOE   13
HELIX   16  16 GLU    335  SER    349  1               Generated by MOE   15
HELIX   17  17 PRO    352  PHE    363  1               Generated by MOE   12
HELIX   18  18 PHE    373  GLY    378  1               Generated by MOE    6
HELIX   19  19 ILE    381  LEU    392  1               Generated by MOE   12
HELIX   20  20 SER    424  LEU    427  1               Generated by MOE    4
HELIX   21  21 PRO    443  PHE    446  5               Generated by MOE    4
HELIX   22  22 VAL    450  ALA    453  1               Generated by MOE    4
HELIX   23  23 GLN    473  ARG    490  1               Generated by MOE   18
SHEET    1       ASN    98  ILE   103                  Generated by MOE
SHEET    2       MET   106  PRO   107                  Generated by MOE
SHEET    3       ARG   108  HIS   110                  Generated by MOE
SHEET    4       ILE   111  ILE   111                  Generated by MOE
SHEET    5       THR   400  LYS   401                  Generated by MOE
SHEET    6       GLN   407  LEU   409                  Generated by MOE
SHEET    7       LEU   412  ILE   414                  Generated by MOE
SHEET    8       GLN   419  MET   421                  Generated by MOE
LINK        Fe   HEM   600                 SG  CYS   470     1555   1555  2.41
ATOM      1  N   SER    51      21.964  12.130   2.649  1.00  0.00           N1+
ATOM      2  CA  SER    51      22.292  13.560   2.545  1.00  0.00           C  
ATOM      3  C   SER    51      22.215  13.993   1.084  1.00  0.00           C  
ATOM      4  O   SER    51      21.882  13.178   0.226  1.00  0.00           O  
ATOM      5  CB  SER    51      23.686  13.825   3.110  1.00  0.00           C  
ATOM      6  OG  SER    51      24.638  13.347   2.189  1.00  0.00           O  
ATOM      7  H1  SER    51      21.058  11.968   2.225  1.00  0.00           H  
ATOM      8  H2  SER    51      21.919  11.842   3.616  1.00  0.00           H  
ATOM      9  H3  SER    51      22.672  11.591   2.171  1.00  0.00           H  
ATOM     10  HA  SER    51      21.553  14.118   3.110  1.00  0.00           H  
ATOM     11  HB2 SER    51      23.803  13.327   4.073  1.00  0.00           H  
ATOM     12  HB3 SER    51      23.836  14.894   3.244  1.00  0.00           H  
ATOM     13  HG  SER    51      25.376  12.937   2.682  1.00  0.00           H  
ATOM     14  N   TYR    52      22.542  15.256   0.784  1.00  0.00           N  
ATOM     15  CA  TYR    52      22.584  15.820  -0.569  1.00  0.00           C  
ATOM     16  C   TYR    52      23.755  16.794  -0.821  1.00  0.00           C  
ATOM     17  O   TYR    52      23.582  17.998  -1.004  1.00  0.00           O  
ATOM     18  CB  TYR    52      21.168  16.223  -1.013  1.00  0.00           C  
ATOM     19  CG  TYR    52      21.010  17.072  -2.257  1.00  0.00           C  
ATOM     20  CD1 TYR    52      21.103  16.469  -3.526  1.00  0.00           C  
ATOM     21  CD2 TYR    52      20.651  18.430  -2.147  1.00  0.00           C  
ATOM     22  CE1 TYR    52      20.838  17.224  -4.684  1.00  0.00           C  
ATOM     23  CE2 TYR    52      20.397  19.192  -3.302  1.00  0.00           C  
ATOM     24  CZ  TYR    52      20.492  18.586  -4.571  1.00  0.00           C  
ATOM     25  OH  TYR    52      20.145  19.281  -5.683  1.00  0.00           O  
ATOM     26  H   TYR    52      22.755  15.893   1.541  1.00  0.00           H  
ATOM     27  HA  TYR    52      22.828  14.987  -1.231  1.00  0.00           H  
ATOM     28  HB2 TYR    52      20.590  15.307  -1.148  1.00  0.00           H  
ATOM     29  HB3 TYR    52      20.700  16.764  -0.193  1.00  0.00           H  
ATOM     30  HD1 TYR    52      21.362  15.421  -3.610  1.00  0.00           H  
ATOM     31  HD2 TYR    52      20.556  18.889  -1.172  1.00  0.00           H  
ATOM     32  HE1 TYR    52      20.906  16.767  -5.662  1.00  0.00           H  
ATOM     33  HE2 TYR    52      20.106  20.229  -3.213  1.00  0.00           H  
ATOM     34  HH  TYR    52      20.393  20.210  -5.616  1.00  0.00           H  
ATOM     35  N   ARG    53      24.982  16.274  -0.639  1.00  0.00           N  
ATOM     36  CA  ARG    53      26.223  17.027  -0.331  1.00  0.00           C  
ATOM     37  C   ARG    53      26.596  18.202  -1.246  1.00  0.00           C  
ATOM     38  O   ARG    53      27.350  19.066  -0.813  1.00  0.00           O  
ATOM     39  CB  ARG    53      27.420  16.061  -0.257  1.00  0.00           C  
ATOM     40  CG  ARG    53      27.339  15.102   0.944  1.00  0.00           C  
ATOM     41  CD  ARG    53      28.621  14.239   0.981  1.00  0.00           C  
ATOM     42  NE  ARG    53      28.538  13.283  -0.141  1.00  0.00           N  
ATOM     43  CZ  ARG    53      27.997  12.075  -0.074  1.00  0.00           C  
ATOM     44  NH1 ARG    53      27.925  11.321  -1.126  1.00  0.00           N  
ATOM     45  NH2 ARG    53      27.507  11.568   1.012  1.00  0.00           N1+
ATOM     46  H   ARG    53      25.009  15.277  -0.474  1.00  0.00           H  
ATOM     47  HA  ARG    53      26.096  17.479   0.654  1.00  0.00           H  
ATOM     48  HB2 ARG    53      27.477  15.498  -1.190  1.00  0.00           H  
ATOM     49  HB3 ARG    53      28.337  16.647  -0.158  1.00  0.00           H  
ATOM     50  HG2 ARG    53      26.462  14.465   0.854  1.00  0.00           H  
ATOM     51  HG3 ARG    53      27.273  15.682   1.865  1.00  0.00           H  
ATOM     52  HD2 ARG    53      28.654  13.707   1.923  1.00  0.00           H  
ATOM     53  HD3 ARG    53      29.491  14.872   0.858  1.00  0.00           H  
ATOM     54  HE  ARG    53      28.896  13.563  -1.037  1.00  0.00           H  
ATOM     55 HH11 ARG    53      27.382  10.452  -1.024  1.00  0.00           H  
ATOM     56 HH12 ARG    53      28.287  11.584  -2.017  1.00  0.00           H  
ATOM     57 HH21 ARG    53      27.276  10.568   0.996  1.00  0.00           H  
ATOM     58 HH22 ARG    53      27.463  12.085   1.875  1.00  0.00           H  
ATOM     59  N   LEU    54      26.052  18.272  -2.462  1.00  0.00           N  
ATOM     60  CA  LEU    54      26.305  19.363  -3.415  1.00  0.00           C  
ATOM     61  C   LEU    54      26.033  20.752  -2.805  1.00  0.00           C  
ATOM     62  O   LEU    54      26.799  21.684  -3.027  1.00  0.00           O  
ATOM     63  CB  LEU    54      25.434  19.159  -4.672  1.00  0.00           C  
ATOM     64  CG  LEU    54      25.575  17.794  -5.375  1.00  0.00           C  
ATOM     65  CD1 LEU    54      24.627  17.736  -6.573  1.00  0.00           C  
ATOM     66  CD2 LEU    54      26.998  17.536  -5.869  1.00  0.00           C  
ATOM     67  H   LEU    54      25.382  17.563  -2.711  1.00  0.00           H  
ATOM     68  HA  LEU    54      27.357  19.345  -3.704  1.00  0.00           H  
ATOM     69  HB2 LEU    54      24.388  19.286  -4.388  1.00  0.00           H  
ATOM     70  HB3 LEU    54      25.679  19.946  -5.387  1.00  0.00           H  
ATOM     71  HG  LEU    54      25.293  16.999  -4.684  1.00  0.00           H  
ATOM     72 HD11 LEU    54      23.602  17.899  -6.243  1.00  0.00           H  
ATOM     73 HD12 LEU    54      24.896  18.502  -7.301  1.00  0.00           H  
ATOM     74 HD13 LEU    54      24.691  16.756  -7.047  1.00  0.00           H  
ATOM     75 HD21 LEU    54      27.313  18.336  -6.540  1.00  0.00           H  
ATOM     76 HD22 LEU    54      27.686  17.483  -5.026  1.00  0.00           H  
ATOM     77 HD23 LEU    54      27.037  16.588  -6.405  1.00  0.00           H  
ATOM     78  N   LEU    55      24.999  20.858  -1.962  1.00  0.00           N  
ATOM     79  CA  LEU    55      24.605  22.098  -1.292  1.00  0.00           C  
ATOM     80  C   LEU    55      25.675  22.619  -0.313  1.00  0.00           C  
ATOM     81  O   LEU    55      26.055  23.786  -0.384  1.00  0.00           O  
ATOM     82  CB  LEU    55      23.254  21.840  -0.602  1.00  0.00           C  
ATOM     83  CG  LEU    55      22.704  23.037   0.193  1.00  0.00           C  
ATOM     84  CD1 LEU    55      22.200  24.149  -0.728  1.00  0.00           C  
ATOM     85  CD2 LEU    55      21.540  22.567   1.058  1.00  0.00           C  
ATOM     86  H   LEU    55      24.437  20.031  -1.800  1.00  0.00           H  
ATOM     87  HA  LEU    55      24.470  22.870  -2.052  1.00  0.00           H  
ATOM     88  HB2 LEU    55      22.519  21.541  -1.350  1.00  0.00           H  
ATOM     89  HB3 LEU    55      23.383  21.004   0.085  1.00  0.00           H  
ATOM     90  HG  LEU    55      23.473  23.430   0.854  1.00  0.00           H  
ATOM     91 HD11 LEU    55      23.020  24.529  -1.337  1.00  0.00           H  
ATOM     92 HD12 LEU    55      21.411  23.776  -1.380  1.00  0.00           H  
ATOM     93 HD13 LEU    55      21.809  24.971  -0.127  1.00  0.00           H  
ATOM     94 HD21 LEU    55      20.729  22.203   0.427  1.00  0.00           H  
ATOM     95 HD22 LEU    55      21.875  21.771   1.723  1.00  0.00           H  
ATOM     96 HD23 LEU    55      21.185  23.400   1.661  1.00  0.00           H  
ATOM     97  N   VAL    56      26.209  21.757   0.562  1.00  0.00           N  
ATOM     98  CA  VAL    56      27.291  22.137   1.497  1.00  0.00           C  
ATOM     99  C   VAL    56      28.627  22.363   0.786  1.00  0.00           C  
ATOM    100  O   VAL    56      29.470  23.082   1.321  1.00  0.00           O  
ATOM    101  CB  VAL    56      27.447  21.156   2.672  1.00  0.00           C  
ATOM    102  CG1 VAL    56      26.162  21.112   3.505  1.00  0.00           C  
ATOM    103  CG2 VAL    56      27.819  19.731   2.255  1.00  0.00           C  
ATOM    104  H   VAL    56      25.928  20.790   0.519  1.00  0.00           H  
ATOM    105  HA  VAL    56      27.035  23.093   1.944  1.00  0.00           H  
ATOM    106  HB  VAL    56      28.252  21.525   3.304  1.00  0.00           H  
ATOM    107 HG11 VAL    56      25.931  22.114   3.869  1.00  0.00           H  
ATOM    108 HG12 VAL    56      25.321  20.758   2.919  1.00  0.00           H  
ATOM    109 HG13 VAL    56      26.310  20.469   4.372  1.00  0.00           H  
ATOM    110 HG21 VAL    56      26.980  19.257   1.754  1.00  0.00           H  
ATOM    111 HG22 VAL    56      28.685  19.743   1.593  1.00  0.00           H  
ATOM    112 HG23 VAL    56      28.079  19.159   3.143  1.00  0.00           H  
ATOM    113  N   GLY    57      28.766  21.895  -0.460  1.00  0.00           N  
ATOM    114  CA  GLY    57      29.871  22.259  -1.345  1.00  0.00           C  
ATOM    115  C   GLY    57      30.029  23.774  -1.503  1.00  0.00           C  
ATOM    116  O   GLY    57      31.153  24.274  -1.373  1.00  0.00           O  
ATOM    117  H   GLY    57      28.032  21.312  -0.838  1.00  0.00           H  
ATOM    118  HA2 GLY    57      30.801  21.851  -0.949  1.00  0.00           H  
ATOM    119  HA3 GLY    57      29.687  21.832  -2.330  1.00  0.00           H  
ATOM    120  N   ASP    58      28.926  24.534  -1.632  1.00  0.00           N  
ATOM    121  CA  ASP    58      29.038  25.997  -1.604  1.00  0.00           C  
ATOM    122  C   ASP    58      28.670  26.619  -0.242  1.00  0.00           C  
ATOM    123  O   ASP    58      29.357  27.541   0.194  1.00  0.00           O  
ATOM    124  CB  ASP    58      28.337  26.710  -2.763  1.00  0.00           C  
ATOM    125  CG  ASP    58      28.899  28.144  -2.893  1.00  0.00           C  
ATOM    126  OD1 ASP    58      28.115  29.039  -3.264  1.00  0.00           O  
ATOM    127  OD2 ASP    58      30.120  28.322  -2.624  1.00  0.00           O1-
ATOM    128  H   ASP    58      28.013  24.098  -1.696  1.00  0.00           H  
ATOM    129  HA  ASP    58      30.074  26.211  -1.783  1.00  0.00           H  
ATOM    130  HB2 ASP    58      27.260  26.732  -2.583  1.00  0.00           H  
ATOM    131  HB3 ASP    58      28.531  26.171  -3.691  1.00  0.00           H  
ATOM    132  N   LEU    59      27.720  26.065   0.523  1.00  0.00           N  
ATOM    133  CA  LEU    59      27.361  26.630   1.838  1.00  0.00           C  
ATOM    134  C   LEU    59      28.512  26.582   2.865  1.00  0.00           C  
ATOM    135  O   LEU    59      28.532  27.421   3.761  1.00  0.00           O  
ATOM    136  CB  LEU    59      26.103  25.937   2.407  1.00  0.00           C  
ATOM    137  CG  LEU    59      24.794  26.688   2.113  1.00  0.00           C  
ATOM    138  CD1 LEU    59      24.447  26.711   0.624  1.00  0.00           C  
ATOM    139  CD2 LEU    59      23.643  26.027   2.877  1.00  0.00           C  
ATOM    140  H   LEU    59      27.170  25.296   0.151  1.00  0.00           H  
ATOM    141  HA  LEU    59      27.139  27.690   1.701  1.00  0.00           H  
ATOM    142  HB2 LEU    59      26.024  24.920   2.035  1.00  0.00           H  
ATOM    143  HB3 LEU    59      26.202  25.882   3.492  1.00  0.00           H  
ATOM    144  HG  LEU    59      24.900  27.714   2.458  1.00  0.00           H  
ATOM    145 HD11 LEU    59      25.200  27.278   0.078  1.00  0.00           H  
ATOM    146 HD12 LEU    59      24.415  25.697   0.236  1.00  0.00           H  
ATOM    147 HD13 LEU    59      23.481  27.190   0.475  1.00  0.00           H  
ATOM    148 HD21 LEU    59      23.543  24.982   2.590  1.00  0.00           H  
ATOM    149 HD22 LEU    59      23.841  26.092   3.948  1.00  0.00           H  
ATOM    150 HD23 LEU    59      22.716  26.559   2.673  1.00  0.00           H  
ATOM    151  N   LYS    60      29.456  25.631   2.758  1.00  0.00           N  
ATOM    152  CA  LYS    60      30.569  25.338   3.701  1.00  0.00           C  
ATOM    153  C   LYS    60      30.126  24.869   5.105  1.00  0.00           C  
ATOM    154  O   LYS    60      30.848  24.107   5.751  1.00  0.00           O  
ATOM    155  CB  LYS    60      31.554  26.526   3.801  1.00  0.00           C  
ATOM    156  CG  LYS    60      31.964  27.220   2.486  1.00  0.00           C  
ATOM    157  CD  LYS    60      32.679  26.316   1.467  1.00  0.00           C  
ATOM    158  CE  LYS    60      33.063  27.099   0.197  1.00  0.00           C  
ATOM    159  NZ  LYS    60      31.914  27.243  -0.725  1.00  0.00           N1+
ATOM    160  H   LYS    60      29.336  24.971   1.996  1.00  0.00           H  
ATOM    161  HA  LYS    60      31.116  24.490   3.287  1.00  0.00           H  
ATOM    162  HB2 LYS    60      31.108  27.287   4.443  1.00  0.00           H  
ATOM    163  HB3 LYS    60      32.457  26.177   4.304  1.00  0.00           H  
ATOM    164  HG2 LYS    60      31.085  27.665   2.029  1.00  0.00           H  
ATOM    165  HG3 LYS    60      32.638  28.039   2.741  1.00  0.00           H  
ATOM    166  HD2 LYS    60      32.044  25.468   1.202  1.00  0.00           H  
ATOM    167  HD3 LYS    60      33.589  25.930   1.929  1.00  0.00           H  
ATOM    168  HE2 LYS    60      33.864  26.560  -0.315  1.00  0.00           H  
ATOM    169  HE3 LYS    60      33.441  28.083   0.487  1.00  0.00           H  
ATOM    170  HZ1 LYS    60      32.060  27.843  -1.532  1.00  0.00           H  
ATOM    171  HZ2 LYS    60      31.623  26.334  -1.074  1.00  0.00           H  
ATOM    172  HZ3 LYS    60      31.090  27.637  -0.269  1.00  0.00           H  
ATOM    173  N   GLU    61      28.923  25.245   5.536  1.00  0.00           N  
ATOM    174  CA  GLU    61      28.195  24.700   6.687  1.00  0.00           C  
ATOM    175  C   GLU    61      28.211  23.159   6.640  1.00  0.00           C  
ATOM    176  O   GLU    61      27.872  22.567   5.618  1.00  0.00           O  
ATOM    177  CB  GLU    61      26.740  25.206   6.650  1.00  0.00           C  
ATOM    178  CG  GLU    61      26.543  26.734   6.600  1.00  0.00           C  
ATOM    179  CD  GLU    61      26.390  27.330   7.998  1.00  0.00           C  
ATOM    180  OE1 GLU    61      27.373  27.920   8.504  1.00  0.00           O  
ATOM    181  OE2 GLU    61      25.308  27.134   8.591  1.00  0.00           O1-
ATOM    182  H   GLU    61      28.468  25.975   5.003  1.00  0.00           H  
ATOM    183  HA  GLU    61      28.665  25.038   7.608  1.00  0.00           H  
ATOM    184  HB2 GLU    61      26.263  24.787   5.763  1.00  0.00           H  
ATOM    185  HB3 GLU    61      26.221  24.814   7.523  1.00  0.00           H  
ATOM    186  HG2 GLU    61      25.629  26.938   6.036  1.00  0.00           H  
ATOM    187  HG3 GLU    61      27.361  27.220   6.071  1.00  0.00           H  
ATOM    188  N   SER    62      28.665  22.486   7.699  1.00  0.00           N  
ATOM    189  CA  SER    62      29.042  21.061   7.634  1.00  0.00           C  
ATOM    190  C   SER    62      29.100  20.391   9.013  1.00  0.00           C  
ATOM    191  O   SER    62      28.988  21.066  10.034  1.00  0.00           O  
ATOM    192  CB  SER    62      30.373  20.912   6.877  1.00  0.00           C  
ATOM    193  OG  SER    62      31.372  21.773   7.383  1.00  0.00           O  
ATOM    194  H   SER    62      28.860  22.981   8.562  1.00  0.00           H  
ATOM    195  HA  SER    62      28.292  20.526   7.054  1.00  0.00           H  
ATOM    196  HB2 SER    62      30.212  21.149   5.824  1.00  0.00           H  
ATOM    197  HB3 SER    62      30.719  19.880   6.942  1.00  0.00           H  
ATOM    198  HG  SER    62      31.255  22.635   6.944  1.00  0.00           H  
ATOM    199  N   SER    63      29.177  19.054   9.063  1.00  0.00           N  
ATOM    200  CA  SER    63      29.489  18.295  10.286  1.00  0.00           C  
ATOM    201  C   SER    63      29.905  16.843   9.974  1.00  0.00           C  
ATOM    202  O   SER    63      29.954  16.441   8.809  1.00  0.00           O  
ATOM    203  CB  SER    63      28.324  18.334  11.289  1.00  0.00           C  
ATOM    204  OG  SER    63      27.224  17.560  10.861  1.00  0.00           O  
ATOM    205  H   SER    63      29.220  18.537   8.197  1.00  0.00           H  
ATOM    206  HA  SER    63      30.334  18.784  10.761  1.00  0.00           H  
ATOM    207  HB2 SER    63      27.999  19.360  11.439  1.00  0.00           H  
ATOM    208  HB3 SER    63      28.669  17.953  12.251  1.00  0.00           H  
ATOM    209  HG  SER    63      26.762  18.074  10.161  1.00  0.00           H  
ATOM    210  N   MET    64      30.191  16.053  11.020  1.00  0.00           N  
ATOM    211  CA  MET    64      30.641  14.653  10.949  1.00  0.00           C  
ATOM    212  C   MET    64      29.823  13.784   9.974  1.00  0.00           C  
ATOM    213  O   MET    64      28.594  13.880   9.932  1.00  0.00           O  
ATOM    214  CB  MET    64      30.660  14.079  12.376  1.00  0.00           C  
ATOM    215  CG  MET    64      30.984  12.583  12.457  1.00  0.00           C  
ATOM    216  SD  MET    64      32.590  12.106  11.762  1.00  0.00           S  
ATOM    217  CE  MET    64      33.698  12.793  13.022  1.00  0.00           C  
ATOM    218  H   MET    64      30.177  16.476  11.937  1.00  0.00           H  
ATOM    219  HA  MET    64      31.670  14.663  10.587  1.00  0.00           H  
ATOM    220  HB2 MET    64      29.679  14.231  12.828  1.00  0.00           H  
ATOM    221  HB3 MET    64      31.393  14.634  12.963  1.00  0.00           H  
ATOM    222  HG2 MET    64      30.204  12.022  11.944  1.00  0.00           H  
ATOM    223  HG3 MET    64      30.961  12.284  13.506  1.00  0.00           H  
ATOM    224  HE1 MET    64      33.603  13.878  13.045  1.00  0.00           H  
ATOM    225  HE2 MET    64      33.439  12.382  13.999  1.00  0.00           H  
ATOM    226  HE3 MET    64      34.727  12.526  12.779  1.00  0.00           H  
ATOM    227  N   MET    65      30.515  12.928   9.210  1.00  0.00           N  
ATOM    228  CA  MET    65      30.222  12.635   7.798  1.00  0.00           C  
ATOM    229  C   MET    65      28.738  12.546   7.396  1.00  0.00           C  
ATOM    230  O   MET    65      27.961  11.698   7.860  1.00  0.00           O  
ATOM    231  CB  MET    65      31.035  11.413   7.330  1.00  0.00           C  
ATOM    232  CG  MET    65      30.756  10.999   5.875  1.00  0.00           C  
ATOM    233  SD  MET    65      30.998  12.293   4.627  1.00  0.00           S  
ATOM    234  CE  MET    65      30.550  11.356   3.139  1.00  0.00           C  
ATOM    235  H   MET    65      31.479  12.791   9.483  1.00  0.00           H  
ATOM    236  HA  MET    65      30.631  13.483   7.246  1.00  0.00           H  
ATOM    237  HB2 MET    65      30.802  10.565   7.975  1.00  0.00           H  
ATOM    238  HB3 MET    65      32.098  11.636   7.431  1.00  0.00           H  
ATOM    239  HG2 MET    65      29.732  10.644   5.792  1.00  0.00           H  
ATOM    240  HG3 MET    65      31.413  10.163   5.631  1.00  0.00           H  
ATOM    241  HE1 MET    65      31.211  10.496   3.033  1.00  0.00           H  
ATOM    242  HE2 MET    65      29.519  11.009   3.212  1.00  0.00           H  
ATOM    243  HE3 MET    65      30.654  11.993   2.261  1.00  0.00           H  
ATOM    244  N   LEU    66      28.390  13.383   6.415  1.00  0.00           N  
ATOM    245  CA  LEU    66      27.077  13.513   5.784  1.00  0.00           C  
ATOM    246  C   LEU    66      26.863  12.406   4.734  1.00  0.00           C  
ATOM    247  O   LEU    66      26.871  12.653   3.527  1.00  0.00           O  
ATOM    248  CB  LEU    66      26.913  14.948   5.228  1.00  0.00           C  
ATOM    249  CG  LEU    66      27.375  16.084   6.167  1.00  0.00           C  
ATOM    250  CD1 LEU    66      27.016  17.444   5.578  1.00  0.00           C  
ATOM    251  CD2 LEU    66      26.731  16.004   7.549  1.00  0.00           C  
ATOM    252  H   LEU    66      29.117  13.998   6.073  1.00  0.00           H  
ATOM    253  HA  LEU    66      26.317  13.373   6.554  1.00  0.00           H  
ATOM    254  HB2 LEU    66      27.493  15.036   4.308  1.00  0.00           H  
ATOM    255  HB3 LEU    66      25.863  15.100   4.976  1.00  0.00           H  
ATOM    256  HG  LEU    66      28.459  16.039   6.278  1.00  0.00           H  
ATOM    257 HD11 LEU    66      27.391  17.512   4.560  1.00  0.00           H  
ATOM    258 HD12 LEU    66      25.937  17.584   5.586  1.00  0.00           H  
ATOM    259 HD13 LEU    66      27.473  18.235   6.173  1.00  0.00           H  
ATOM    260 HD21 LEU    66      25.647  16.019   7.461  1.00  0.00           H  
ATOM    261 HD22 LEU    66      27.064  15.106   8.060  1.00  0.00           H  
ATOM    262 HD23 LEU    66      27.067  16.855   8.139  1.00  0.00           H  
ATOM    263  N   LYS    67      26.725  11.173   5.229  1.00  0.00           N  
ATOM    264  CA  LYS    67      26.557   9.903   4.492  1.00  0.00           C  
ATOM    265  C   LYS    67      25.332   9.863   3.560  1.00  0.00           C  
ATOM    266  O   LYS    67      24.549  10.809   3.468  1.00  0.00           O  
ATOM    267  CB  LYS    67      26.490   8.752   5.521  1.00  0.00           C  
ATOM    268  CG  LYS    67      27.792   8.561   6.322  1.00  0.00           C  
ATOM    269  CD  LYS    67      27.646   7.608   7.520  1.00  0.00           C  
ATOM    270  CE  LYS    67      26.559   8.033   8.521  1.00  0.00           C  
ATOM    271  NZ  LYS    67      26.783   9.386   9.093  1.00  0.00           N1+
ATOM    272  H   LYS    67      26.821  11.112   6.233  1.00  0.00           H  
ATOM    273  HA  LYS    67      27.424   9.743   3.846  1.00  0.00           H  
ATOM    274  HB2 LYS    67      25.659   8.962   6.193  1.00  0.00           H  
ATOM    275  HB3 LYS    67      26.279   7.808   5.017  1.00  0.00           H  
ATOM    276  HG2 LYS    67      28.561   8.174   5.653  1.00  0.00           H  
ATOM    277  HG3 LYS    67      28.136   9.515   6.700  1.00  0.00           H  
ATOM    278  HD2 LYS    67      28.606   7.542   8.035  1.00  0.00           H  
ATOM    279  HD3 LYS    67      27.402   6.612   7.144  1.00  0.00           H  
ATOM    280  HE2 LYS    67      26.505   7.291   9.323  1.00  0.00           H  
ATOM    281  HE3 LYS    67      25.595   8.015   8.005  1.00  0.00           H  
ATOM    282  HZ1 LYS    67      27.441   9.359   9.858  1.00  0.00           H  
ATOM    283  HZ2 LYS    67      27.148  10.040   8.404  1.00  0.00           H  
ATOM    284  HZ3 LYS    67      25.892   9.765   9.405  1.00  0.00           H  
ATOM    285  N   GLU    68      25.145   8.735   2.892  1.00  0.00           N  
ATOM    286  CA  GLU    68      24.070   8.505   1.927  1.00  0.00           C  
ATOM    287  C   GLU    68      22.703   8.363   2.630  1.00  0.00           C  
ATOM    288  O   GLU    68      22.624   8.161   3.847  1.00  0.00           O  
ATOM    289  CB  GLU    68      24.396   7.262   1.072  1.00  0.00           C  
ATOM    290  CG  GLU    68      25.842   7.142   0.536  1.00  0.00           C  
ATOM    291  CD  GLU    68      26.567   8.484   0.358  1.00  0.00           C  
ATOM    292  OE1 GLU    68      26.233   9.255  -0.566  1.00  0.00           O  
ATOM    293  OE2 GLU    68      27.395   8.844   1.226  1.00  0.00           O1-
ATOM    294  H   GLU    68      25.896   8.062   2.915  1.00  0.00           H  
ATOM    295  HA  GLU    68      24.023   9.363   1.254  1.00  0.00           H  
ATOM    296  HB2 GLU    68      24.176   6.364   1.652  1.00  0.00           H  
ATOM    297  HB3 GLU    68      23.719   7.269   0.217  1.00  0.00           H  
ATOM    298  HG2 GLU    68      25.826   6.598  -0.410  1.00  0.00           H  
ATOM    299  HG3 GLU    68      26.409   6.536   1.247  1.00  0.00           H  
ATOM    300  N   ALA    69      21.613   8.485   1.861  1.00  0.00           N  
ATOM    301  CA  ALA    69      20.232   8.296   2.326  1.00  0.00           C  
ATOM    302  C   ALA    69      19.922   9.056   3.642  1.00  0.00           C  
ATOM    303  O   ALA    69      20.163  10.264   3.724  1.00  0.00           O  
ATOM    304  CB  ALA    69      19.931   6.786   2.351  1.00  0.00           C  
ATOM    305  H   ALA    69      21.752   8.611   0.870  1.00  0.00           H  
ATOM    306  HA  ALA    69      19.573   8.732   1.574  1.00  0.00           H  
ATOM    307  HB1 ALA    69      20.142   6.353   1.371  1.00  0.00           H  
ATOM    308  HB2 ALA    69      20.554   6.286   3.095  1.00  0.00           H  
ATOM    309  HB3 ALA    69      18.878   6.616   2.579  1.00  0.00           H  
ATOM    310  N   MET    70      19.399   8.367   4.667  1.00  0.00           N  
ATOM    311  CA  MET    70      18.970   8.947   5.953  1.00  0.00           C  
ATOM    312  C   MET    70      20.095   9.737   6.644  1.00  0.00           C  
ATOM    313  O   MET    70      19.879  10.859   7.097  1.00  0.00           O  
ATOM    314  CB  MET    70      18.465   7.840   6.901  1.00  0.00           C  
ATOM    315  CG  MET    70      17.479   6.854   6.259  1.00  0.00           C  
ATOM    316  SD  MET    70      16.031   7.631   5.505  1.00  0.00           S  
ATOM    317  CE  MET    70      15.255   6.192   4.727  1.00  0.00           C  
ATOM    318  H   MET    70      19.229   7.384   4.517  1.00  0.00           H  
ATOM    319  HA  MET    70      18.145   9.635   5.763  1.00  0.00           H  
ATOM    320  HB2 MET    70      17.978   8.311   7.756  1.00  0.00           H  
ATOM    321  HB3 MET    70      19.316   7.267   7.271  1.00  0.00           H  
ATOM    322  HG2 MET    70      17.136   6.161   7.029  1.00  0.00           H  
ATOM    323  HG3 MET    70      17.999   6.270   5.499  1.00  0.00           H  
ATOM    324  HE1 MET    70      15.931   5.761   3.988  1.00  0.00           H  
ATOM    325  HE2 MET    70      15.020   5.446   5.487  1.00  0.00           H  
ATOM    326  HE3 MET    70      14.335   6.505   4.231  1.00  0.00           H  
ATOM    327  N   SER    71      21.327   9.224   6.569  1.00  0.00           N  
ATOM    328  CA  SER    71      22.619   9.867   6.862  1.00  0.00           C  
ATOM    329  C   SER    71      22.929  10.337   8.294  1.00  0.00           C  
ATOM    330  O   SER    71      24.053  10.105   8.759  1.00  0.00           O  
ATOM    331  CB  SER    71      22.872  10.984   5.845  1.00  0.00           C  
ATOM    332  OG  SER    71      22.056  12.128   6.016  1.00  0.00           O  
ATOM    333  H   SER    71      21.399   8.353   6.056  1.00  0.00           H  
ATOM    334  HA  SER    71      23.368   9.106   6.645  1.00  0.00           H  
ATOM    335  HB2 SER    71      22.666  10.572   4.860  1.00  0.00           H  
ATOM    336  HB3 SER    71      23.918  11.287   5.900  1.00  0.00           H  
ATOM    337  HG  SER    71      21.160  11.827   6.252  1.00  0.00           H  
ATOM    338  N   LYS    72      22.007  11.034   8.974  1.00  0.00           N  
ATOM    339  CA  LYS    72      22.323  11.888  10.139  1.00  0.00           C  
ATOM    340  C   LYS    72      21.376  11.858  11.352  1.00  0.00           C  
ATOM    341  O   LYS    72      21.913  11.993  12.449  1.00  0.00           O  
ATOM    342  CB  LYS    72      22.541  13.341   9.668  1.00  0.00           C  
ATOM    343  CG  LYS    72      23.870  13.582   8.925  1.00  0.00           C  
ATOM    344  CD  LYS    72      25.113  13.564   9.834  1.00  0.00           C  
ATOM    345  CE  LYS    72      25.256  14.889  10.594  1.00  0.00           C  
ATOM    346  NZ  LYS    72      26.495  14.942  11.400  1.00  0.00           N1+
ATOM    347  H   LYS    72      21.119  11.182   8.503  1.00  0.00           H  
ATOM    348  HA  LYS    72      23.261  11.534  10.561  1.00  0.00           H  
ATOM    349  HB2 LYS    72      21.719  13.624   9.008  1.00  0.00           H  
ATOM    350  HB3 LYS    72      22.506  14.001  10.535  1.00  0.00           H  
ATOM    351  HG2 LYS    72      23.993  12.831   8.147  1.00  0.00           H  
ATOM    352  HG3 LYS    72      23.818  14.549   8.424  1.00  0.00           H  
ATOM    353  HD2 LYS    72      25.992  13.420   9.205  1.00  0.00           H  
ATOM    354  HD3 LYS    72      25.064  12.733  10.536  1.00  0.00           H  
ATOM    355  HE2 LYS    72      24.384  15.044  11.235  1.00  0.00           H  
ATOM    356  HE3 LYS    72      25.288  15.700   9.859  1.00  0.00           H  
ATOM    357  HZ1 LYS    72      26.428  14.402  12.249  1.00  0.00           H  
ATOM    358  HZ2 LYS    72      27.282  14.608  10.846  1.00  0.00           H  
ATOM    359  HZ3 LYS    72      26.721  15.911  11.625  1.00  0.00           H  
ATOM    360  N   PRO    73      20.046  11.644  11.250  1.00  0.00           N  
ATOM    361  CA  PRO    73      19.178  11.628  12.435  1.00  0.00           C  
ATOM    362  C   PRO    73      19.224  10.292  13.190  1.00  0.00           C  
ATOM    363  O   PRO    73      19.114  10.280  14.414  1.00  0.00           O  
ATOM    364  CB  PRO    73      17.760  11.943  11.937  1.00  0.00           C  
ATOM    365  CG  PRO    73      17.970  12.489  10.525  1.00  0.00           C  
ATOM    366  CD  PRO    73      19.220  11.749  10.061  1.00  0.00           C  
ATOM    367  HA  PRO    73      19.489  12.423  13.115  1.00  0.00           H  
ATOM    368  HB2 PRO    73      17.165  11.032  11.892  1.00  0.00           H  
ATOM    369  HB3 PRO    73      17.267  12.676  12.577  1.00  0.00           H  
ATOM    370  HG2 PRO    73      18.171  13.560  10.575  1.00  0.00           H  
ATOM    371  HG3 PRO    73      17.118  12.286   9.878  1.00  0.00           H  
ATOM    372  HD2 PRO    73      19.712  12.308   9.270  1.00  0.00           H  
ATOM    373  HD3 PRO    73      18.951  10.753   9.708  1.00  0.00           H  
ATOM    374  N   ILE    74      19.467   9.191  12.466  1.00  0.00           N  
ATOM    375  CA  ILE    74      19.454   7.798  12.948  1.00  0.00           C  
ATOM    376  C   ILE    74      20.400   7.431  14.116  1.00  0.00           C  
ATOM    377  O   ILE    74      20.068   6.466  14.812  1.00  0.00           O  
ATOM    378  CB  ILE    74      19.665   6.809  11.772  1.00  0.00           C  
ATOM    379  CG1 ILE    74      21.018   7.022  11.049  1.00  0.00           C  
ATOM    380  CG2 ILE    74      18.502   6.925  10.769  1.00  0.00           C  
ATOM    381  CD1 ILE    74      21.316   5.995   9.949  1.00  0.00           C  
ATOM    382  H   ILE    74      19.559   9.319  11.471  1.00  0.00           H  
ATOM    383  HA  ILE    74      18.450   7.615  13.337  1.00  0.00           H  
ATOM    384  HB  ILE    74      19.647   5.795  12.177  1.00  0.00           H  
ATOM    385 HG12 ILE    74      21.054   8.018  10.607  1.00  0.00           H  
ATOM    386 HG13 ILE    74      21.820   6.942  11.782  1.00  0.00           H  
ATOM    387 HG21 ILE    74      17.550   6.868  11.300  1.00  0.00           H  
ATOM    388 HG22 ILE    74      18.560   7.859  10.214  1.00  0.00           H  
ATOM    389 HG23 ILE    74      18.528   6.090  10.068  1.00  0.00           H  
ATOM    390 HD11 ILE    74      21.229   4.984  10.351  1.00  0.00           H  
ATOM    391 HD12 ILE    74      20.627   6.117   9.114  1.00  0.00           H  
ATOM    392 HD13 ILE    74      22.332   6.145   9.584  1.00  0.00           H  
ATOM    393  N   PRO    75      21.510   8.138  14.439  1.00  0.00           N  
ATOM    394  CA  PRO    75      22.360   7.768  15.575  1.00  0.00           C  
ATOM    395  C   PRO    75      21.760   8.064  16.960  1.00  0.00           C  
ATOM    396  O   PRO    75      22.434   7.828  17.953  1.00  0.00           O  
ATOM    397  CB  PRO    75      23.733   8.414  15.361  1.00  0.00           C  
ATOM    398  CG  PRO    75      23.701   8.874  13.905  1.00  0.00           C  
ATOM    399  CD  PRO    75      22.220   9.145  13.667  1.00  0.00           C  
ATOM    400  HA  PRO    75      22.514   6.689  15.530  1.00  0.00           H  
ATOM    401  HB2 PRO    75      23.863   9.266  16.025  1.00  0.00           H  
ATOM    402  HB3 PRO    75      24.537   7.696  15.530  1.00  0.00           H  
ATOM    403  HG2 PRO    75      24.032   8.061  13.256  1.00  0.00           H  
ATOM    404  HG3 PRO    75      24.306   9.767  13.747  1.00  0.00           H  
ATOM    405  HD2 PRO    75      22.008   9.093  12.602  1.00  0.00           H  
ATOM    406  HD3 PRO    75      21.965  10.127  14.061  1.00  0.00           H  
ATOM    407  N   VAL    76      20.464   8.400  17.063  1.00  0.00           N  
ATOM    408  CA  VAL    76      19.677   8.146  18.292  1.00  0.00           C  
ATOM    409  C   VAL    76      19.676   6.661  18.695  1.00  0.00           C  
ATOM    410  O   VAL    76      19.611   6.336  19.876  1.00  0.00           O  
ATOM    411  CB  VAL    76      18.228   8.655  18.171  1.00  0.00           C  
ATOM    412  CG1 VAL    76      18.166  10.144  17.819  1.00  0.00           C  
ATOM    413  CG2 VAL    76      17.405   7.876  17.133  1.00  0.00           C  
ATOM    414  H   VAL    76      19.954   8.616  16.218  1.00  0.00           H  
ATOM    415  HA  VAL    76      20.144   8.690  19.112  1.00  0.00           H  
ATOM    416  HB  VAL    76      17.759   8.531  19.143  1.00  0.00           H  
ATOM    417 HG11 VAL    76      18.847  10.703  18.456  1.00  0.00           H  
ATOM    418 HG12 VAL    76      18.433  10.300  16.781  1.00  0.00           H  
ATOM    419 HG13 VAL    76      17.151  10.509  17.985  1.00  0.00           H  
ATOM    420 HG21 VAL    76      17.841   7.976  16.140  1.00  0.00           H  
ATOM    421 HG22 VAL    76      17.342   6.823  17.400  1.00  0.00           H  
ATOM    422 HG23 VAL    76      16.389   8.267  17.108  1.00  0.00           H  
ATOM    423  N   SER    77      19.930   5.755  17.743  1.00  0.00           N  
ATOM    424  CA  SER    77      20.307   4.351  17.989  1.00  0.00           C  
ATOM    425  C   SER    77      21.596   4.159  18.815  1.00  0.00           C  
ATOM    426  O   SER    77      21.866   3.051  19.273  1.00  0.00           O  
ATOM    427  CB  SER    77      20.439   3.615  16.650  1.00  0.00           C  
ATOM    428  OG  SER    77      21.358   4.278  15.800  1.00  0.00           O  
ATOM    429  H   SER    77      19.970   6.084  16.787  1.00  0.00           H  
ATOM    430  HA  SER    77      19.504   3.875  18.553  1.00  0.00           H  
ATOM    431  HB2 SER    77      19.465   3.574  16.162  1.00  0.00           H  
ATOM    432  HB3 SER    77      20.781   2.595  16.829  1.00  0.00           H  
ATOM    433  HG  SER    77      20.877   4.976  15.322  1.00  0.00           H  
ATOM    434  N   GLN    78      22.365   5.226  19.056  1.00  0.00           N  
ATOM    435  CA  GLN    78      23.530   5.312  19.948  1.00  0.00           C  
ATOM    436  C   GLN    78      23.407   6.503  20.933  1.00  0.00           C  
ATOM    437  O   GLN    78      24.418   7.025  21.401  1.00  0.00           O  
ATOM    438  CB  GLN    78      24.829   5.360  19.115  1.00  0.00           C  
ATOM    439  CG  GLN    78      25.093   4.141  18.210  1.00  0.00           C  
ATOM    440  CD  GLN    78      25.475   2.877  18.979  1.00  0.00           C  
ATOM    441  OE1 GLN    78      26.634   2.623  19.258  1.00  0.00           O  
ATOM    442  NE2 GLN    78      24.535   2.177  19.574  1.00  0.00           N  
ATOM    443  H   GLN    78      22.102   6.098  18.612  1.00  0.00           H  
ATOM    444  HA  GLN    78      23.559   4.422  20.574  1.00  0.00           H  
ATOM    445  HB2 GLN    78      24.797   6.251  18.486  1.00  0.00           H  
ATOM    446  HB3 GLN    78      25.682   5.463  19.788  1.00  0.00           H  
ATOM    447  HG2 GLN    78      25.922   4.384  17.545  1.00  0.00           H  
ATOM    448  HG3 GLN    78      24.224   3.937  17.585  1.00  0.00           H  
ATOM    449 HE21 GLN    78      24.842   1.414  20.145  1.00  0.00           H  
ATOM    450 HE22 GLN    78      23.553   2.402  19.439  1.00  0.00           H  
ATOM    451  N   ASP    79      22.166   6.865  21.287  1.00  0.00           N  
ATOM    452  CA  ASP    79      21.734   8.029  22.080  1.00  0.00           C  
ATOM    453  C   ASP    79      21.619   9.407  21.387  1.00  0.00           C  
ATOM    454  O   ASP    79      22.558   9.903  20.771  1.00  0.00           O  
ATOM    455  CB  ASP    79      22.272   8.032  23.525  1.00  0.00           C  
ATOM    456  CG  ASP    79      22.018   9.364  24.225  1.00  0.00           C  
ATOM    457  OD1 ASP    79      22.998  10.050  24.574  1.00  0.00           O  
ATOM    458  OD2 ASP    79      20.832   9.747  24.317  1.00  0.00           O1-
ATOM    459  H   ASP    79      21.413   6.359  20.837  1.00  0.00           H  
ATOM    460  HA  ASP    79      20.685   7.808  22.248  1.00  0.00           H  
ATOM    461  HB2 ASP    79      23.346   7.851  23.519  1.00  0.00           H  
ATOM    462  HB3 ASP    79      21.806   7.228  24.091  1.00  0.00           H  
ATOM    463  N   ILE    80      20.457  10.058  21.529  1.00  0.00           N  
ATOM    464  CA  ILE    80      20.147  11.409  21.051  1.00  0.00           C  
ATOM    465  C   ILE    80      21.004  12.493  21.724  1.00  0.00           C  
ATOM    466  O   ILE    80      21.321  13.486  21.069  1.00  0.00           O  
ATOM    467  CB  ILE    80      18.632  11.688  21.229  1.00  0.00           C  
ATOM    468  CG1 ILE    80      18.231  12.998  20.510  1.00  0.00           C  
ATOM    469  CG2 ILE    80      18.196  11.746  22.708  1.00  0.00           C  
ATOM    470  CD1 ILE    80      16.719  13.136  20.279  1.00  0.00           C  
ATOM    471  H   ILE    80      19.733   9.592  22.066  1.00  0.00           H  
ATOM    472  HA  ILE    80      20.374  11.436  19.988  1.00  0.00           H  
ATOM    473  HB  ILE    80      18.092  10.869  20.753  1.00  0.00           H  
ATOM    474 HG12 ILE    80      18.582  13.860  21.078  1.00  0.00           H  
ATOM    475 HG13 ILE    80      18.712  13.022  19.531  1.00  0.00           H  
ATOM    476 HG21 ILE    80      18.529  10.855  23.241  1.00  0.00           H  
ATOM    477 HG22 ILE    80      18.615  12.624  23.201  1.00  0.00           H  
ATOM    478 HG23 ILE    80      17.110  11.788  22.780  1.00  0.00           H  
ATOM    479 HD11 ILE    80      16.342  12.269  19.737  1.00  0.00           H  
ATOM    480 HD12 ILE    80      16.195  13.226  21.230  1.00  0.00           H  
ATOM    481 HD13 ILE    80      16.524  14.033  19.690  1.00  0.00           H  
ATOM    482  N   VAL    81      21.421  12.315  22.984  1.00  0.00           N  
ATOM    483  CA  VAL    81      22.356  13.233  23.657  1.00  0.00           C  
ATOM    484  C   VAL    81      23.796  13.093  23.153  1.00  0.00           C  
ATOM    485  O   VAL    81      24.439  14.104  22.866  1.00  0.00           O  
ATOM    486  CB  VAL    81      22.248  13.198  25.199  1.00  0.00           C  
ATOM    487  CG1 VAL    81      22.806  14.493  25.801  1.00  0.00           C  
ATOM    488  CG2 VAL    81      20.806  13.042  25.708  1.00  0.00           C  
ATOM    489  H   VAL    81      21.157  11.458  23.474  1.00  0.00           H  
ATOM    490  HA  VAL    81      22.048  14.236  23.365  1.00  0.00           H  
ATOM    491  HB  VAL    81      22.837  12.370  25.587  1.00  0.00           H  
ATOM    492 HG11 VAL    81      23.846  14.615  25.499  1.00  0.00           H  
ATOM    493 HG12 VAL    81      22.228  15.353  25.461  1.00  0.00           H  
ATOM    494 HG13 VAL    81      22.770  14.441  26.889  1.00  0.00           H  
ATOM    495 HG21 VAL    81      20.171  13.819  25.285  1.00  0.00           H  
ATOM    496 HG22 VAL    81      20.417  12.062  25.427  1.00  0.00           H  
ATOM    497 HG23 VAL    81      20.786  13.103  26.796  1.00  0.00           H  
ATOM    498  N   GLN    82      24.254  11.870  22.865  1.00  0.00           N  
ATOM    499  CA  GLN    82      25.475  11.612  22.092  1.00  0.00           C  
ATOM    500  C   GLN    82      25.390  12.137  20.651  1.00  0.00           C  
ATOM    501  O   GLN    82      26.327  12.773  20.173  1.00  0.00           O  
ATOM    502  CB  GLN    82      25.830  10.121  22.086  1.00  0.00           C  
ATOM    503  CG  GLN    82      26.222   9.583  23.471  1.00  0.00           C  
ATOM    504  CD  GLN    82      27.257   8.469  23.375  1.00  0.00           C  
ATOM    505  OE1 GLN    82      28.440   8.680  23.593  1.00  0.00           O  
ATOM    506  NE2 GLN    82      26.927   7.363  22.747  1.00  0.00           N  
ATOM    507  H   GLN    82      23.728  11.077  23.233  1.00  0.00           H  
ATOM    508  HA  GLN    82      26.292  12.139  22.573  1.00  0.00           H  
ATOM    509  HB2 GLN    82      24.998   9.541  21.690  1.00  0.00           H  
ATOM    510  HB3 GLN    82      26.681   9.991  21.414  1.00  0.00           H  
ATOM    511  HG2 GLN    82      25.339   9.206  23.982  1.00  0.00           H  
ATOM    512  HG3 GLN    82      26.649  10.386  24.072  1.00  0.00           H  
ATOM    513 HE21 GLN    82      25.983   7.251  22.379  1.00  0.00           H  
ATOM    514 HE22 GLN    82      27.660   6.707  22.563  1.00  0.00           H  
ATOM    515  N   ARG    83      24.229  12.025  19.998  1.00  0.00           N  
ATOM    516  CA  ARG    83      23.926  12.651  18.698  1.00  0.00           C  
ATOM    517  C   ARG    83      23.690  14.177  18.794  1.00  0.00           C  
ATOM    518  O   ARG    83      23.025  14.742  17.922  1.00  0.00           O  
ATOM    519  CB  ARG    83      22.746  11.902  18.052  1.00  0.00           C  
ATOM    520  CG  ARG    83      22.651  12.111  16.523  1.00  0.00           C  
ATOM    521  CD  ARG    83      21.166  12.138  16.124  1.00  0.00           C  
ATOM    522  NE  ARG    83      20.653  13.445  16.558  1.00  0.00           N  
ATOM    523  CZ  ARG    83      19.420  13.862  16.324  1.00  0.00           C  
ATOM    524  NH1 ARG    83      19.040  15.062  16.642  1.00  0.00           N  
ATOM    525  NH2 ARG    83      18.509  13.123  15.758  1.00  0.00           N1+
ATOM    526  H   ARG    83      23.514  11.439  20.429  1.00  0.00           H  
ATOM    527  HA  ARG    83      24.803  12.521  18.066  1.00  0.00           H  
ATOM    528  HB2 ARG    83      22.849  10.830  18.233  1.00  0.00           H  
ATOM    529  HB3 ARG    83      21.835  12.230  18.551  1.00  0.00           H  
ATOM    530  HG2 ARG    83      23.142  11.287  16.017  1.00  0.00           H  
ATOM    531  HG3 ARG    83      23.143  13.025  16.194  1.00  0.00           H  
ATOM    532  HD2 ARG    83      20.640  11.335  16.623  1.00  0.00           H  
ATOM    533  HD3 ARG    83      21.107  12.078  15.045  1.00  0.00           H  
ATOM    534  HE  ARG    83      21.287  14.067  17.051  1.00  0.00           H  
ATOM    535 HH11 ARG    83      19.656  15.712  17.093  1.00  0.00           H  
ATOM    536 HH12 ARG    83      18.068  15.298  16.413  1.00  0.00           H  
ATOM    537 HH21 ARG    83      17.579  13.544  15.667  1.00  0.00           H  
ATOM    538 HH22 ARG    83      18.680  12.154  15.542  1.00  0.00           H  
ATOM    539  N   LEU    84      24.225  14.840  19.827  1.00  0.00           N  
ATOM    540  CA  LEU    84      24.180  16.291  20.028  1.00  0.00           C  
ATOM    541  C   LEU    84      25.433  16.854  20.730  1.00  0.00           C  
ATOM    542  O   LEU    84      26.024  17.788  20.202  1.00  0.00           O  
ATOM    543  CB  LEU    84      22.905  16.675  20.809  1.00  0.00           C  
ATOM    544  CG  LEU    84      21.595  16.694  19.995  1.00  0.00           C  
ATOM    545  CD1 LEU    84      20.432  17.063  20.915  1.00  0.00           C  
ATOM    546  CD2 LEU    84      21.621  17.715  18.852  1.00  0.00           C  
ATOM    547  H   LEU    84      24.742  14.288  20.497  1.00  0.00           H  
ATOM    548  HA  LEU    84      24.155  16.775  19.052  1.00  0.00           H  
ATOM    549  HB2 LEU    84      22.789  15.990  21.650  1.00  0.00           H  
ATOM    550  HB3 LEU    84      23.054  17.670  21.222  1.00  0.00           H  
ATOM    551  HG  LEU    84      21.387  15.709  19.585  1.00  0.00           H  
ATOM    552 HD11 LEU    84      20.358  16.322  21.712  1.00  0.00           H  
ATOM    553 HD12 LEU    84      20.591  18.050  21.346  1.00  0.00           H  
ATOM    554 HD13 LEU    84      19.503  17.055  20.347  1.00  0.00           H  
ATOM    555 HD21 LEU    84      21.923  18.692  19.226  1.00  0.00           H  
ATOM    556 HD22 LEU    84      22.325  17.401  18.082  1.00  0.00           H  
ATOM    557 HD23 LEU    84      20.637  17.792  18.391  1.00  0.00           H  
ATOM    558  N   MET    85      25.826  16.360  21.911  1.00  0.00           N  
ATOM    559  CA  MET    85      26.864  16.982  22.760  1.00  0.00           C  
ATOM    560  C   MET    85      28.335  16.624  22.448  1.00  0.00           C  
ATOM    561  O   MET    85      29.148  17.545  22.323  1.00  0.00           O  
ATOM    562  CB  MET    85      26.582  16.736  24.256  1.00  0.00           C  
ATOM    563  CG  MET    85      25.408  17.540  24.820  1.00  0.00           C  
ATOM    564  SD  MET    85      24.981  17.108  26.534  1.00  0.00           S  
ATOM    565  CE  MET    85      26.509  17.544  27.420  1.00  0.00           C  
ATOM    566  H   MET    85      25.296  15.586  22.300  1.00  0.00           H  
ATOM    567  HA  MET    85      26.807  18.061  22.610  1.00  0.00           H  
ATOM    568  HB2 MET    85      27.473  17.013  24.821  1.00  0.00           H  
ATOM    569  HB3 MET    85      26.388  15.680  24.435  1.00  0.00           H  
ATOM    570  HG2 MET    85      24.530  17.362  24.199  1.00  0.00           H  
ATOM    571  HG3 MET    85      25.649  18.603  24.775  1.00  0.00           H  
ATOM    572  HE1 MET    85      27.313  16.869  27.131  1.00  0.00           H  
ATOM    573  HE2 MET    85      26.798  18.569  27.187  1.00  0.00           H  
ATOM    574  HE3 MET    85      26.347  17.461  28.494  1.00  0.00           H  
ATOM    575  N   PRO    86      28.765  15.343  22.467  1.00  0.00           N  
ATOM    576  CA  PRO    86      30.167  15.008  22.708  1.00  0.00           C  
ATOM    577  C   PRO    86      31.078  15.299  21.516  1.00  0.00           C  
ATOM    578  O   PRO    86      30.737  15.046  20.358  1.00  0.00           O  
ATOM    579  CB  PRO    86      30.205  13.529  23.116  1.00  0.00           C  
ATOM    580  CG  PRO    86      28.774  13.248  23.567  1.00  0.00           C  
ATOM    581  CD  PRO    86      27.989  14.124  22.599  1.00  0.00           C  
ATOM    582  HA  PRO    86      30.507  15.602  23.558  1.00  0.00           H  
ATOM    583  HB2 PRO    86      30.431  12.905  22.251  1.00  0.00           H  
ATOM    584  HB3 PRO    86      30.922  13.346  23.917  1.00  0.00           H  
ATOM    585  HG2 PRO    86      28.624  13.594  24.591  1.00  0.00           H  
ATOM    586  HG3 PRO    86      28.517  12.193  23.466  1.00  0.00           H  
ATOM    587  HD2 PRO    86      26.980  14.282  22.965  1.00  0.00           H  
ATOM    588  HD3 PRO    86      27.963  13.639  21.627  1.00  0.00           H  
ATOM    589  N   HIS    87      32.320  15.695  21.804  1.00  0.00           N  
ATOM    590  CA  HIS    87      33.303  16.097  20.786  1.00  0.00           C  
ATOM    591  C   HIS    87      33.967  14.921  20.031  1.00  0.00           C  
ATOM    592  O   HIS    87      34.851  15.129  19.195  1.00  0.00           O  
ATOM    593  CB  HIS    87      34.280  17.140  21.369  1.00  0.00           C  
ATOM    594  CG  HIS    87      33.703  18.514  21.688  1.00  0.00           C  
ATOM    595  ND1 HIS    87      34.484  19.650  21.924  1.00  0.00           N  
ATOM    596  CD2 HIS    87      32.385  18.885  21.759  1.00  0.00           C  
ATOM    597  CE1 HIS    87      33.629  20.660  22.155  1.00  0.00           C  
ATOM    598  NE2 HIS    87      32.364  20.230  22.051  1.00  0.00           N  
ATOM    599  H   HIS    87      32.549  15.866  22.773  1.00  0.00           H  
ATOM    600  HA  HIS    87      32.748  16.618  20.007  1.00  0.00           H  
ATOM    601  HB2 HIS    87      35.086  17.296  20.652  1.00  0.00           H  
ATOM    602  HB3 HIS    87      34.732  16.736  22.276  1.00  0.00           H  
ATOM    603  HD2 HIS    87      31.518  18.256  21.607  1.00  0.00           H  
ATOM    604  HE2 HIS    87      31.554  20.841  22.049  1.00  0.00           H  
ATOM    605  HE1 HIS    87      33.914  21.690  22.335  1.00  0.00           H  
ATOM    606  N   VAL    88      33.430  13.704  20.185  1.00  0.00           N  
ATOM    607  CA  VAL    88      33.565  12.628  19.189  1.00  0.00           C  
ATOM    608  C   VAL    88      32.638  12.812  17.976  1.00  0.00           C  
ATOM    609  O   VAL    88      33.140  12.897  16.855  1.00  0.00           O  
ATOM    610  CB  VAL    88      33.511  11.230  19.841  1.00  0.00           C  
ATOM    611  CG1 VAL    88      32.099  10.750  20.188  1.00  0.00           C  
ATOM    612  CG2 VAL    88      34.164  10.189  18.927  1.00  0.00           C  
ATOM    613  H   VAL    88      32.706  13.608  20.881  1.00  0.00           H  
ATOM    614  HA  VAL    88      34.577  12.708  18.794  1.00  0.00           H  
ATOM    615  HB  VAL    88      34.092  11.266  20.764  1.00  0.00           H  
ATOM    616 HG11 VAL    88      31.579  11.500  20.781  1.00  0.00           H  
ATOM    617 HG12 VAL    88      31.531  10.533  19.283  1.00  0.00           H  
ATOM    618 HG13 VAL    88      32.162   9.833  20.776  1.00  0.00           H  
ATOM    619 HG21 VAL    88      33.622  10.112  17.984  1.00  0.00           H  
ATOM    620 HG22 VAL    88      35.200  10.463  18.727  1.00  0.00           H  
ATOM    621 HG23 VAL    88      34.157   9.215  19.418  1.00  0.00           H  
ATOM    622  N   VAL    89      31.341  13.067  18.194  1.00  0.00           N  
ATOM    623  CA  VAL    89      30.339  13.339  17.140  1.00  0.00           C  
ATOM    624  C   VAL    89      30.429  14.765  16.592  1.00  0.00           C  
ATOM    625  O   VAL    89      30.443  14.943  15.377  1.00  0.00           O  
ATOM    626  CB  VAL    89      28.904  13.035  17.632  1.00  0.00           C  
ATOM    627  CG1 VAL    89      27.876  13.143  16.497  1.00  0.00           C  
ATOM    628  CG2 VAL    89      28.807  11.627  18.236  1.00  0.00           C  
ATOM    629  H   VAL    89      31.016  13.088  19.151  1.00  0.00           H  
ATOM    630  HA  VAL    89      30.542  12.669  16.304  1.00  0.00           H  
ATOM    631  HB  VAL    89      28.637  13.755  18.406  1.00  0.00           H  
ATOM    632 HG11 VAL    89      27.860  14.157  16.097  1.00  0.00           H  
ATOM    633 HG12 VAL    89      28.124  12.440  15.702  1.00  0.00           H  
ATOM    634 HG13 VAL    89      26.883  12.916  16.884  1.00  0.00           H  
ATOM    635 HG21 VAL    89      29.209  10.888  17.543  1.00  0.00           H  
ATOM    636 HG22 VAL    89      29.347  11.582  19.180  1.00  0.00           H  
ATOM    637 HG23 VAL    89      27.765  11.383  18.446  1.00  0.00           H  
ATOM    638  N   LYS    90      30.652  15.742  17.484  1.00  0.00           N  
ATOM    639  CA  LYS    90      30.888  17.176  17.215  1.00  0.00           C  
ATOM    640  C   LYS    90      29.709  17.969  16.631  1.00  0.00           C  
ATOM    641  O   LYS    90      29.188  17.672  15.560  1.00  0.00           O  
ATOM    642  CB  LYS    90      32.174  17.390  16.393  1.00  0.00           C  
ATOM    643  CG  LYS    90      33.409  16.980  17.188  1.00  0.00           C  
ATOM    644  CD  LYS    90      34.718  17.106  16.393  1.00  0.00           C  
ATOM    645  CE  LYS    90      35.050  15.880  15.535  1.00  0.00           C  
ATOM    646  NZ  LYS    90      35.219  14.665  16.369  1.00  0.00           N1+
ATOM    647  H   LYS    90      30.615  15.457  18.459  1.00  0.00           H  
ATOM    648  HA  LYS    90      31.072  17.624  18.191  1.00  0.00           H  
ATOM    649  HB2 LYS    90      32.135  16.807  15.474  1.00  0.00           H  
ATOM    650  HB3 LYS    90      32.262  18.445  16.128  1.00  0.00           H  
ATOM    651  HG2 LYS    90      33.470  17.611  18.072  1.00  0.00           H  
ATOM    652  HG3 LYS    90      33.274  15.953  17.514  1.00  0.00           H  
ATOM    653  HD2 LYS    90      35.537  17.259  17.098  1.00  0.00           H  
ATOM    654  HD3 LYS    90      34.670  17.986  15.748  1.00  0.00           H  
ATOM    655  HE2 LYS    90      35.980  16.095  15.001  1.00  0.00           H  
ATOM    656  HE3 LYS    90      34.259  15.730  14.793  1.00  0.00           H  
ATOM    657  HZ1 LYS    90      35.895  14.028  15.977  1.00  0.00           H  
ATOM    658  HZ2 LYS    90      35.488  14.910  17.321  1.00  0.00           H  
ATOM    659  HZ3 LYS    90      34.335  14.163  16.452  1.00  0.00           H  
ATOM    660  N   THR    91      29.440  19.101  17.281  1.00  0.00           N  
ATOM    661  CA  THR    91      28.441  20.116  16.908  1.00  0.00           C  
ATOM    662  C   THR    91      29.010  21.505  17.234  1.00  0.00           C  
ATOM    663  O   THR    91      29.701  22.101  16.405  1.00  0.00           O  
ATOM    664  CB  THR    91      27.088  19.858  17.606  1.00  0.00           C  
ATOM    665  OG1 THR    91      27.326  19.718  18.992  1.00  0.00           O  
ATOM    666  CG2 THR    91      26.389  18.587  17.127  1.00  0.00           C  
ATOM    667  H   THR    91      29.886  19.235  18.172  1.00  0.00           H  
ATOM    668  HA  THR    91      28.271  20.080  15.834  1.00  0.00           H  
ATOM    669  HB  THR    91      26.425  20.707  17.431  1.00  0.00           H  
ATOM    670 HG21 THR    91      26.293  18.609  16.042  1.00  0.00           H  
ATOM    671 HG22 THR    91      26.953  17.702  17.421  1.00  0.00           H  
ATOM    672 HG23 THR    91      25.390  18.539  17.560  1.00  0.00           H  
ATOM    673  HG1 THR    91      26.724  19.031  19.349  1.00  0.00           H  
ATOM    674  N   ILE    92      28.929  21.911  18.506  1.00  0.00           N  
ATOM    675  CA  ILE    92      29.584  23.071  19.130  1.00  0.00           C  
ATOM    676  C   ILE    92      31.080  22.776  19.380  1.00  0.00           C  
ATOM    677  O   ILE    92      31.551  22.612  20.504  1.00  0.00           O  
ATOM    678  CB  ILE    92      28.760  23.519  20.363  1.00  0.00           C  
ATOM    679  CG1 ILE    92      29.306  24.844  20.939  1.00  0.00           C  
ATOM    680  CG2 ILE    92      28.618  22.448  21.467  1.00  0.00           C  
ATOM    681  CD1 ILE    92      28.308  25.521  21.884  1.00  0.00           C  
ATOM    682  H   ILE    92      28.372  21.319  19.115  1.00  0.00           H  
ATOM    683  HA  ILE    92      29.542  23.892  18.414  1.00  0.00           H  
ATOM    684  HB  ILE    92      27.755  23.722  19.990  1.00  0.00           H  
ATOM    685 HG12 ILE    92      30.242  24.675  21.472  1.00  0.00           H  
ATOM    686 HG13 ILE    92      29.501  25.535  20.117  1.00  0.00           H  
ATOM    687 HG21 ILE    92      28.331  21.486  21.043  1.00  0.00           H  
ATOM    688 HG22 ILE    92      29.553  22.331  22.012  1.00  0.00           H  
ATOM    689 HG23 ILE    92      27.840  22.741  22.171  1.00  0.00           H  
ATOM    690 HD11 ILE    92      27.346  25.634  21.386  1.00  0.00           H  
ATOM    691 HD12 ILE    92      28.194  24.927  22.787  1.00  0.00           H  
ATOM    692 HD13 ILE    92      28.671  26.507  22.164  1.00  0.00           H  
ATOM    693  N   GLN    93      31.795  22.562  18.275  1.00  0.00           N  
ATOM    694  CA  GLN    93      33.216  22.210  18.188  1.00  0.00           C  
ATOM    695  C   GLN    93      33.777  22.735  16.850  1.00  0.00           C  
ATOM    696  O   GLN    93      33.697  23.934  16.600  1.00  0.00           O  
ATOM    697  CB  GLN    93      33.364  20.694  18.453  1.00  0.00           C  
ATOM    698  CG  GLN    93      34.771  20.065  18.408  1.00  0.00           C  
ATOM    699  CD  GLN    93      35.928  20.992  18.752  1.00  0.00           C  
ATOM    700  OE1 GLN    93      36.531  21.582  17.871  1.00  0.00           O  
ATOM    701  NE2 GLN    93      36.097  21.352  20.001  1.00  0.00           N  
ATOM    702  H   GLN    93      31.289  22.661  17.404  1.00  0.00           H  
ATOM    703  HA  GLN    93      33.751  22.742  18.977  1.00  0.00           H  
ATOM    704  HB2 GLN    93      32.959  20.504  19.441  1.00  0.00           H  
ATOM    705  HB3 GLN    93      32.729  20.153  17.752  1.00  0.00           H  
ATOM    706  HG2 GLN    93      34.944  19.679  17.410  1.00  0.00           H  
ATOM    707  HG3 GLN    93      34.800  19.215  19.086  1.00  0.00           H  
ATOM    708 HE21 GLN    93      35.597  20.868  20.741  1.00  0.00           H  
ATOM    709 HE22 GLN    93      36.818  22.025  20.189  1.00  0.00           H  
ATOM    710  N   THR    94      34.223  21.875  15.929  1.00  0.00           N  
ATOM    711  CA  THR    94      34.940  22.252  14.688  1.00  0.00           C  
ATOM    712  C   THR    94      34.021  22.748  13.553  1.00  0.00           C  
ATOM    713  O   THR    94      34.403  22.749  12.387  1.00  0.00           O  
ATOM    714  CB  THR    94      35.861  21.104  14.217  1.00  0.00           C  
ATOM    715  OG1 THR    94      36.243  20.272  15.298  1.00  0.00           O  
ATOM    716  CG2 THR    94      37.161  21.609  13.595  1.00  0.00           C  
ATOM    717  H   THR    94      34.259  20.898  16.170  1.00  0.00           H  
ATOM    718  HA  THR    94      35.579  23.098  14.939  1.00  0.00           H  
ATOM    719  HB  THR    94      35.327  20.487  13.493  1.00  0.00           H  
ATOM    720 HG21 THR    94      36.942  22.213  12.714  1.00  0.00           H  
ATOM    721 HG22 THR    94      37.715  22.212  14.314  1.00  0.00           H  
ATOM    722 HG23 THR    94      37.771  20.759  13.289  1.00  0.00           H  
ATOM    723  HG1 THR    94      36.659  20.840  15.967  1.00  0.00           H  
ATOM    724  N   TYR    95      32.814  23.189  13.915  1.00  0.00           N  
ATOM    725  CA  TYR    95      31.725  23.673  13.050  1.00  0.00           C  
ATOM    726  C   TYR    95      31.061  24.801  13.880  1.00  0.00           C  
ATOM    727  O   TYR    95      30.966  25.945  13.430  1.00  0.00           O  
ATOM    728  CB  TYR    95      30.727  22.520  12.774  1.00  0.00           C  
ATOM    729  CG  TYR    95      31.310  21.128  12.561  1.00  0.00           C  
ATOM    730  CD1 TYR    95      30.948  20.067  13.416  1.00  0.00           C  
ATOM    731  CD2 TYR    95      32.212  20.889  11.506  1.00  0.00           C  
ATOM    732  CE1 TYR    95      31.506  18.787  13.232  1.00  0.00           C  
ATOM    733  CE2 TYR    95      32.808  19.624  11.346  1.00  0.00           C  
ATOM    734  CZ  TYR    95      32.465  18.570  12.220  1.00  0.00           C  
ATOM    735  OH  TYR    95      33.009  17.336  12.053  1.00  0.00           O  
ATOM    736  H   TYR    95      32.679  23.291  14.910  1.00  0.00           H  
ATOM    737  HA  TYR    95      32.119  24.074  12.115  1.00  0.00           H  
ATOM    738  HB2 TYR    95      30.040  22.451  13.616  1.00  0.00           H  
ATOM    739  HB3 TYR    95      30.130  22.787  11.901  1.00  0.00           H  
ATOM    740  HD1 TYR    95      30.232  20.233  14.210  1.00  0.00           H  
ATOM    741  HD2 TYR    95      32.478  21.697  10.835  1.00  0.00           H  
ATOM    742  HE1 TYR    95      31.197  17.965  13.857  1.00  0.00           H  
ATOM    743  HE2 TYR    95      33.521  19.471  10.551  1.00  0.00           H  
ATOM    744  HH  TYR    95      33.592  17.322  11.290  1.00  0.00           H  
ATOM    745  N   GLY    96      30.825  24.549  15.175  1.00  0.00           N  
ATOM    746  CA  GLY    96      30.788  25.570  16.222  1.00  0.00           C  
ATOM    747  C   GLY    96      29.446  26.281  16.317  1.00  0.00           C  
ATOM    748  O   GLY    96      28.673  26.003  17.232  1.00  0.00           O  
ATOM    749  H   GLY    96      30.721  23.582  15.453  1.00  0.00           H  
ATOM    750  HA2 GLY    96      31.008  25.112  17.184  1.00  0.00           H  
ATOM    751  HA3 GLY    96      31.563  26.313  16.026  1.00  0.00           H  
ATOM    752  N   LYS    97      29.182  27.216  15.396  1.00  0.00           N  
ATOM    753  CA  LYS    97      27.929  27.993  15.353  1.00  0.00           C  
ATOM    754  C   LYS    97      26.870  27.445  14.401  1.00  0.00           C  
ATOM    755  O   LYS    97      25.686  27.558  14.720  1.00  0.00           O  
ATOM    756  CB  LYS    97      28.218  29.492  15.134  1.00  0.00           C  
ATOM    757  CG  LYS    97      28.919  30.184  16.325  1.00  0.00           C  
ATOM    758  CD  LYS    97      28.238  29.842  17.658  1.00  0.00           C  
ATOM    759  CE  LYS    97      28.575  30.763  18.829  1.00  0.00           C  
ATOM    760  NZ  LYS    97      28.152  30.102  20.082  1.00  0.00           N1+
ATOM    761  H   LYS    97      29.857  27.312  14.644  1.00  0.00           H  
ATOM    762  HA  LYS    97      27.433  27.882  16.316  1.00  0.00           H  
ATOM    763  HB2 LYS    97      28.823  29.623  14.235  1.00  0.00           H  
ATOM    764  HB3 LYS    97      27.267  29.999  14.966  1.00  0.00           H  
ATOM    765  HG2 LYS    97      29.963  29.869  16.370  1.00  0.00           H  
ATOM    766  HG3 LYS    97      28.891  31.262  16.167  1.00  0.00           H  
ATOM    767  HD2 LYS    97      28.525  28.826  17.935  1.00  0.00           H  
ATOM    768  HD3 LYS    97      27.161  29.872  17.508  1.00  0.00           H  
ATOM    769  HE2 LYS    97      28.067  31.725  18.701  1.00  0.00           H  
ATOM    770  HE3 LYS    97      29.654  30.932  18.859  1.00  0.00           H  
ATOM    771  HZ1 LYS    97      27.190  29.781  20.067  1.00  0.00           H  
ATOM    772  HZ2 LYS    97      28.748  29.286  20.245  1.00  0.00           H  
ATOM    773  HZ3 LYS    97      28.374  30.628  20.926  1.00  0.00           H  
ATOM    774  N   ASN    98      27.290  26.715  13.369  1.00  0.00           N  
ATOM    775  CA  ASN    98      26.461  25.710  12.708  1.00  0.00           C  
ATOM    776  C   ASN    98      26.963  24.311  13.097  1.00  0.00           C  
ATOM    777  O   ASN    98      28.116  24.144  13.494  1.00  0.00           O  
ATOM    778  CB  ASN    98      26.476  25.922  11.180  1.00  0.00           C  
ATOM    779  CG  ASN    98      27.678  25.310  10.473  1.00  0.00           C  
ATOM    780  OD1 ASN    98      27.737  24.120  10.190  1.00  0.00           O  
ATOM    781  ND2 ASN    98      28.632  26.111  10.072  1.00  0.00           N  
ATOM    782  H   ASN    98      28.287  26.629  13.230  1.00  0.00           H  
ATOM    783  HA  ASN    98      25.433  25.815  13.048  1.00  0.00           H  
ATOM    784  HB2 ASN    98      26.415  26.988  10.956  1.00  0.00           H  
ATOM    785  HB3 ASN    98      25.588  25.459  10.753  1.00  0.00           H  
ATOM    786 HD21 ASN    98      28.334  27.063   9.832  1.00  0.00           H  
ATOM    787 HD22 ASN    98      29.422  25.703   9.618  1.00  0.00           H  
ATOM    788  N   SER    99      26.150  23.296  12.828  1.00  0.00           N  
ATOM    789  CA  SER    99      26.632  21.975  12.421  1.00  0.00           C  
ATOM    790  C   SER    99      25.620  21.363  11.456  1.00  0.00           C  
ATOM    791  O   SER    99      24.494  21.053  11.848  1.00  0.00           O  
ATOM    792  CB  SER    99      26.928  21.082  13.633  1.00  0.00           C  
ATOM    793  OG  SER    99      25.798  20.854  14.448  1.00  0.00           O  
ATOM    794  H   SER    99      25.174  23.520  12.664  1.00  0.00           H  
ATOM    795  HA  SER    99      27.573  22.106  11.884  1.00  0.00           H  
ATOM    796  HB2 SER    99      27.706  21.556  14.232  1.00  0.00           H  
ATOM    797  HB3 SER    99      27.307  20.121  13.289  1.00  0.00           H  
ATOM    798  HG  SER    99      25.036  20.669  13.879  1.00  0.00           H  
ATOM    799  N   PHE   100      25.955  21.295  10.166  1.00  0.00           N  
ATOM    800  CA  PHE   100      24.949  21.038   9.126  1.00  0.00           C  
ATOM    801  C   PHE   100      24.714  19.524   9.027  1.00  0.00           C  
ATOM    802  O   PHE   100      25.649  18.724   9.103  1.00  0.00           O  
ATOM    803  CB  PHE   100      25.426  21.625   7.797  1.00  0.00           C  
ATOM    804  CG  PHE   100      24.332  21.848   6.770  1.00  0.00           C  
ATOM    805  CD1 PHE   100      23.832  23.146   6.546  1.00  0.00           C  
ATOM    806  CD2 PHE   100      23.827  20.775   6.013  1.00  0.00           C  
ATOM    807  CE1 PHE   100      22.848  23.373   5.572  1.00  0.00           C  
ATOM    808  CE2 PHE   100      22.831  20.999   5.048  1.00  0.00           C  
ATOM    809  CZ  PHE   100      22.346  22.300   4.821  1.00  0.00           C  
ATOM    810  H   PHE   100      26.877  21.622   9.894  1.00  0.00           H  
ATOM    811  HA  PHE   100      24.027  21.524   9.409  1.00  0.00           H  
ATOM    812  HB2 PHE   100      25.890  22.587   8.004  1.00  0.00           H  
ATOM    813  HB3 PHE   100      26.179  20.970   7.364  1.00  0.00           H  
ATOM    814  HD1 PHE   100      24.209  23.983   7.114  1.00  0.00           H  
ATOM    815  HD2 PHE   100      24.209  19.776   6.158  1.00  0.00           H  
ATOM    816  HE1 PHE   100      22.486  24.376   5.398  1.00  0.00           H  
ATOM    817  HE2 PHE   100      22.457  20.165   4.473  1.00  0.00           H  
ATOM    818  HZ  PHE   100      21.598  22.485   4.067  1.00  0.00           H  
ATOM    819  N   THR   101      23.456  19.125   8.831  1.00  0.00           N  
ATOM    820  CA  THR   101      22.976  17.733   8.806  1.00  0.00           C  
ATOM    821  C   THR   101      21.874  17.544   7.744  1.00  0.00           C  
ATOM    822  O   THR   101      21.683  18.399   6.880  1.00  0.00           O  
ATOM    823  CB  THR   101      22.522  17.258  10.207  1.00  0.00           C  
ATOM    824  OG1 THR   101      21.216  17.672  10.510  1.00  0.00           O  
ATOM    825  CG2 THR   101      23.415  17.680  11.373  1.00  0.00           C  
ATOM    826  H   THR   101      22.741  19.837   8.751  1.00  0.00           H  
ATOM    827  HA  THR   101      23.804  17.096   8.506  1.00  0.00           H  
ATOM    828  HB  THR   101      22.515  16.171  10.186  1.00  0.00           H  
ATOM    829 HG21 THR   101      24.460  17.483  11.149  1.00  0.00           H  
ATOM    830 HG22 THR   101      23.293  18.745  11.572  1.00  0.00           H  
ATOM    831 HG23 THR   101      23.133  17.127  12.268  1.00  0.00           H  
ATOM    832  HG1 THR   101      21.171  18.627  10.305  1.00  0.00           H  
ATOM    833  N   TRP   102      21.168  16.410   7.758  1.00  0.00           N  
ATOM    834  CA  TRP   102      20.204  16.019   6.726  1.00  0.00           C  
ATOM    835  C   TRP   102      19.096  15.111   7.267  1.00  0.00           C  
ATOM    836  O   TRP   102      19.267  14.480   8.308  1.00  0.00           O  
ATOM    837  CB  TRP   102      20.947  15.307   5.577  1.00  0.00           C  
ATOM    838  CG  TRP   102      20.981  16.065   4.291  1.00  0.00           C  
ATOM    839  CD1 TRP   102      19.933  16.167   3.447  1.00  0.00           C  
ATOM    840  CD2 TRP   102      21.989  16.988   3.774  1.00  0.00           C  
ATOM    841  NE1 TRP   102      20.222  17.061   2.443  1.00  0.00           N  
ATOM    842  CE2 TRP   102      21.484  17.584   2.580  1.00  0.00           C  
ATOM    843  CE3 TRP   102      23.308  17.321   4.145  1.00  0.00           C  
ATOM    844  CZ2 TRP   102      22.244  18.453   1.790  1.00  0.00           C  
ATOM    845  CZ3 TRP   102      24.098  18.159   3.334  1.00  0.00           C  
ATOM    846  CH2 TRP   102      23.570  18.719   2.158  1.00  0.00           C  
ATOM    847  H   TRP   102      21.251  15.791   8.551  1.00  0.00           H  
ATOM    848  HA  TRP   102      19.719  16.911   6.327  1.00  0.00           H  
ATOM    849  HB2 TRP   102      21.975  15.094   5.874  1.00  0.00           H  
ATOM    850  HB3 TRP   102      20.484  14.338   5.380  1.00  0.00           H  
ATOM    851  HD1 TRP   102      18.983  15.660   3.578  1.00  0.00           H  
ATOM    852  HE1 TRP   102      19.541  17.326   1.731  1.00  0.00           H  
ATOM    853  HE3 TRP   102      23.717  16.907   5.054  1.00  0.00           H  
ATOM    854  HZ2 TRP   102      21.833  18.876   0.886  1.00  0.00           H  
ATOM    855  HZ3 TRP   102      25.113  18.393   3.620  1.00  0.00           H  
ATOM    856  HH2 TRP   102      24.182  19.355   1.536  1.00  0.00           H  
ATOM    857  N   ILE   103      18.042  14.926   6.471  1.00  0.00           N  
ATOM    858  CA  ILE   103      17.180  13.739   6.493  1.00  0.00           C  
ATOM    859  C   ILE   103      16.858  13.357   5.036  1.00  0.00           C  
ATOM    860  O   ILE   103      16.194  14.100   4.317  1.00  0.00           O  
ATOM    861  CB  ILE   103      15.947  13.983   7.397  1.00  0.00           C  
ATOM    862  CG1 ILE   103      15.126  12.690   7.555  1.00  0.00           C  
ATOM    863  CG2 ILE   103      15.026  15.123   6.922  1.00  0.00           C  
ATOM    864  CD1 ILE   103      14.142  12.756   8.729  1.00  0.00           C  
ATOM    865  H   ILE   103      17.901  15.578   5.702  1.00  0.00           H  
ATOM    866  HA  ILE   103      17.745  12.916   6.933  1.00  0.00           H  
ATOM    867  HB  ILE   103      16.330  14.257   8.382  1.00  0.00           H  
ATOM    868 HG12 ILE   103      14.575  12.494   6.638  1.00  0.00           H  
ATOM    869 HG13 ILE   103      15.799  11.849   7.730  1.00  0.00           H  
ATOM    870 HG21 ILE   103      15.612  15.992   6.630  1.00  0.00           H  
ATOM    871 HG22 ILE   103      14.432  14.792   6.070  1.00  0.00           H  
ATOM    872 HG23 ILE   103      14.342  15.421   7.715  1.00  0.00           H  
ATOM    873 HD11 ILE   103      14.683  12.851   9.670  1.00  0.00           H  
ATOM    874 HD12 ILE   103      13.458  13.595   8.620  1.00  0.00           H  
ATOM    875 HD13 ILE   103      13.551  11.847   8.743  1.00  0.00           H  
ATOM    876  N   GLY   104      17.471  12.281   4.529  1.00  0.00           N  
ATOM    877  CA  GLY   104      17.404  11.937   3.101  1.00  0.00           C  
ATOM    878  C   GLY   104      18.054  13.001   2.216  1.00  0.00           C  
ATOM    879  O   GLY   104      19.268  13.213   2.292  1.00  0.00           O  
ATOM    880  H   GLY   104      18.085  11.746   5.123  1.00  0.00           H  
ATOM    881  HA2 GLY   104      17.890  10.981   2.919  1.00  0.00           H  
ATOM    882  HA3 GLY   104      16.365  11.843   2.796  1.00  0.00           H  
ATOM    883  N   ARG   105      17.236  13.683   1.402  1.00  0.00           N  
ATOM    884  CA  ARG   105      17.614  14.866   0.608  1.00  0.00           C  
ATOM    885  C   ARG   105      17.231  16.199   1.270  1.00  0.00           C  
ATOM    886  O   ARG   105      17.840  17.210   0.927  1.00  0.00           O  
ATOM    887  CB  ARG   105      17.040  14.715  -0.817  1.00  0.00           C  
ATOM    888  CG  ARG   105      17.415  15.875  -1.762  1.00  0.00           C  
ATOM    889  CD  ARG   105      17.072  15.438  -3.198  1.00  0.00           C  
ATOM    890  NE  ARG   105      17.573  16.511  -4.083  1.00  0.00           N  
ATOM    891  CZ  ARG   105      17.014  16.880  -5.227  1.00  0.00           C  
ATOM    892  NH1 ARG   105      17.575  17.783  -5.982  1.00  0.00           N  
ATOM    893  NH2 ARG   105      15.894  16.367  -5.657  1.00  0.00           N1+
ATOM    894  H   ARG   105      16.249  13.436   1.437  1.00  0.00           H  
ATOM    895  HA  ARG   105      18.701  14.887   0.522  1.00  0.00           H  
ATOM    896  HB2 ARG   105      17.422  13.780  -1.231  1.00  0.00           H  
ATOM    897  HB3 ARG   105      15.953  14.646  -0.763  1.00  0.00           H  
ATOM    898  HG2 ARG   105      18.479  16.077  -1.686  1.00  0.00           H  
ATOM    899  HG3 ARG   105      16.852  16.773  -1.503  1.00  0.00           H  
ATOM    900  HD2 ARG   105      15.998  15.336  -3.272  1.00  0.00           H  
ATOM    901  HD3 ARG   105      17.603  14.522  -3.426  1.00  0.00           H  
ATOM    902  HE  ARG   105      18.464  16.928  -3.855  1.00  0.00           H  
ATOM    903 HH11 ARG   105      17.155  18.054  -6.851  1.00  0.00           H  
ATOM    904 HH12 ARG   105      18.461  18.200  -5.720  1.00  0.00           H  
ATOM    905 HH21 ARG   105      15.488  16.673  -6.521  1.00  0.00           H  
ATOM    906 HH22 ARG   105      15.446  15.658  -5.108  1.00  0.00           H  
ATOM    907  N   MET   106      16.330  16.213   2.258  1.00  0.00           N  
ATOM    908  CA  MET   106      15.923  17.428   2.988  1.00  0.00           C  
ATOM    909  C   MET   106      17.053  17.957   3.900  1.00  0.00           C  
ATOM    910  O   MET   106      17.407  17.275   4.869  1.00  0.00           O  
ATOM    911  CB  MET   106      14.652  17.166   3.810  1.00  0.00           C  
ATOM    912  CG  MET   106      13.414  16.939   2.940  1.00  0.00           C  
ATOM    913  SD  MET   106      12.861  18.414   2.043  1.00  0.00           S  
ATOM    914  CE  MET   106      11.427  17.723   1.180  1.00  0.00           C  
ATOM    915  H   MET   106      15.953  15.327   2.577  1.00  0.00           H  
ATOM    916  HA  MET   106      15.657  18.187   2.259  1.00  0.00           H  
ATOM    917  HB2 MET   106      14.462  18.018   4.466  1.00  0.00           H  
ATOM    918  HB3 MET   106      14.804  16.287   4.427  1.00  0.00           H  
ATOM    919  HG2 MET   106      12.600  16.607   3.586  1.00  0.00           H  
ATOM    920  HG3 MET   106      13.621  16.143   2.227  1.00  0.00           H  
ATOM    921  HE1 MET   106      11.757  16.940   0.498  1.00  0.00           H  
ATOM    922  HE2 MET   106      10.726  17.308   1.904  1.00  0.00           H  
ATOM    923  HE3 MET   106      10.934  18.510   0.610  1.00  0.00           H  
ATOM    924  N   PRO   107      17.654  19.133   3.621  1.00  0.00           N  
ATOM    925  CA  PRO   107      18.822  19.620   4.358  1.00  0.00           C  
ATOM    926  C   PRO   107      18.436  20.183   5.730  1.00  0.00           C  
ATOM    927  O   PRO   107      17.449  20.909   5.843  1.00  0.00           O  
ATOM    928  CB  PRO   107      19.476  20.678   3.460  1.00  0.00           C  
ATOM    929  CG  PRO   107      18.777  20.554   2.110  1.00  0.00           C  
ATOM    930  CD  PRO   107      17.408  20.016   2.488  1.00  0.00           C  
ATOM    931  HA  PRO   107      19.525  18.800   4.500  1.00  0.00           H  
ATOM    932  HB2 PRO   107      19.301  21.674   3.861  1.00  0.00           H  
ATOM    933  HB3 PRO   107      20.541  20.491   3.351  1.00  0.00           H  
ATOM    934  HG2 PRO   107      19.299  19.825   1.488  1.00  0.00           H  
ATOM    935  HG3 PRO   107      18.699  21.514   1.599  1.00  0.00           H  
ATOM    936  HD2 PRO   107      16.982  19.513   1.623  1.00  0.00           H  
ATOM    937  HD3 PRO   107      16.759  20.834   2.803  1.00  0.00           H  
ATOM    938  N   ARG   108      19.221  19.887   6.775  1.00  0.00           N  
ATOM    939  CA  ARG   108      18.922  20.266   8.169  1.00  0.00           C  
ATOM    940  C   ARG   108      20.151  20.858   8.860  1.00  0.00           C  
ATOM    941  O   ARG   108      20.916  20.129   9.493  1.00  0.00           O  
ATOM    942  CB  ARG   108      18.368  19.061   8.959  1.00  0.00           C  
ATOM    943  CG  ARG   108      17.093  18.435   8.369  1.00  0.00           C  
ATOM    944  CD  ARG   108      16.614  17.332   9.336  1.00  0.00           C  
ATOM    945  NE  ARG   108      15.908  17.988  10.449  1.00  0.00           N  
ATOM    946  CZ  ARG   108      15.631  17.406  11.603  1.00  0.00           C  
ATOM    947  NH1 ARG   108      14.845  17.987  12.450  1.00  0.00           N  
ATOM    948  NH2 ARG   108      16.103  16.254  11.980  1.00  0.00           N1+
ATOM    949  H   ARG   108      20.064  19.344   6.601  1.00  0.00           H  
ATOM    950  HA  ARG   108      18.157  21.042   8.177  1.00  0.00           H  
ATOM    951  HB2 ARG   108      19.132  18.285   8.999  1.00  0.00           H  
ATOM    952  HB3 ARG   108      18.168  19.395   9.979  1.00  0.00           H  
ATOM    953  HG2 ARG   108      17.332  17.974   7.411  1.00  0.00           H  
ATOM    954  HG3 ARG   108      16.316  19.183   8.217  1.00  0.00           H  
ATOM    955  HD2 ARG   108      17.465  16.763   9.690  1.00  0.00           H  
ATOM    956  HD3 ARG   108      15.898  16.718   8.812  1.00  0.00           H  
ATOM    957  HE  ARG   108      15.450  18.872  10.288  1.00  0.00           H  
ATOM    958 HH11 ARG   108      14.669  17.500  13.335  1.00  0.00           H  
ATOM    959 HH12 ARG   108      14.427  18.883  12.247  1.00  0.00           H  
ATOM    960 HH21 ARG   108      15.830  15.940  12.920  1.00  0.00           H  
ATOM    961 HH22 ARG   108      16.722  15.732  11.397  1.00  0.00           H  
ATOM    962  N   VAL   109      20.348  22.172   8.783  1.00  0.00           N  
ATOM    963  CA  VAL   109      21.350  22.848   9.622  1.00  0.00           C  
ATOM    964  C   VAL   109      20.989  22.772  11.105  1.00  0.00           C  
ATOM    965  O   VAL   109      19.810  22.846  11.430  1.00  0.00           O  
ATOM    966  CB  VAL   109      21.669  24.274   9.128  1.00  0.00           C  
ATOM    967  CG1 VAL   109      20.602  25.309   9.486  1.00  0.00           C  
ATOM    968  CG2 VAL   109      23.010  24.751   9.689  1.00  0.00           C  
ATOM    969  H   VAL   109      19.608  22.732   8.373  1.00  0.00           H  
ATOM    970  HA  VAL   109      22.261  22.284   9.503  1.00  0.00           H  
ATOM    971  HB  VAL   109      21.755  24.249   8.043  1.00  0.00           H  
ATOM    972 HG11 VAL   109      19.669  25.039   9.000  1.00  0.00           H  
ATOM    973 HG12 VAL   109      20.457  25.360  10.564  1.00  0.00           H  
ATOM    974 HG13 VAL   109      20.906  26.292   9.132  1.00  0.00           H  
ATOM    975 HG21 VAL   109      22.952  24.887  10.767  1.00  0.00           H  
ATOM    976 HG22 VAL   109      23.801  24.039   9.458  1.00  0.00           H  
ATOM    977 HG23 VAL   109      23.272  25.709   9.238  1.00  0.00           H  
ATOM    978  N   HIS   110      21.953  22.615  12.014  1.00  0.00           N  
ATOM    979  CA  HIS   110      21.749  22.851  13.453  1.00  0.00           C  
ATOM    980  C   HIS   110      22.472  24.145  13.822  1.00  0.00           C  
ATOM    981  O   HIS   110      23.561  24.387  13.304  1.00  0.00           O  
ATOM    982  CB  HIS   110      22.246  21.689  14.335  1.00  0.00           C  
ATOM    983  CG  HIS   110      21.708  20.289  14.114  1.00  0.00           C  
ATOM    984  ND1 HIS   110      22.036  19.203  14.929  1.00  0.00           N  
ATOM    985  CD2 HIS   110      20.890  19.840  13.115  1.00  0.00           C  
ATOM    986  CE1 HIS   110      21.410  18.139  14.411  1.00  0.00           C  
ATOM    987  NE2 HIS   110      20.723  18.490  13.313  1.00  0.00           N  
ATOM    988  H   HIS   110      22.906  22.467  11.710  1.00  0.00           H  
ATOM    989  HA  HIS   110      20.690  22.995  13.660  1.00  0.00           H  
ATOM    990  HB2 HIS   110      22.040  21.951  15.374  1.00  0.00           H  
ATOM    991  HB3 HIS   110      23.328  21.638  14.238  1.00  0.00           H  
ATOM    992  HD2 HIS   110      20.477  20.428  12.310  1.00  0.00           H  
ATOM    993  HE2 HIS   110      20.276  17.851  12.668  1.00  0.00           H  
ATOM    994  HE1 HIS   110      21.491  17.133  14.801  1.00  0.00           H  
ATOM    995  N   ILE   111      21.877  24.983  14.671  1.00  0.00           N  
ATOM    996  CA  ILE   111      22.411  26.308  15.019  1.00  0.00           C  
ATOM    997  C   ILE   111      22.664  26.405  16.527  1.00  0.00           C  
ATOM    998  O   ILE   111      21.804  26.052  17.334  1.00  0.00           O  
ATOM    999  CB  ILE   111      21.468  27.424  14.512  1.00  0.00           C  
ATOM   1000  CG1 ILE   111      21.151  27.340  12.998  1.00  0.00           C  
ATOM   1001  CG2 ILE   111      22.035  28.814  14.845  1.00  0.00           C  
ATOM   1002  CD1 ILE   111      22.342  27.576  12.054  1.00  0.00           C  
ATOM   1003  H   ILE   111      20.971  24.726  15.055  1.00  0.00           H  
ATOM   1004  HA  ILE   111      23.372  26.446  14.525  1.00  0.00           H  
ATOM   1005  HB  ILE   111      20.520  27.320  15.043  1.00  0.00           H  
ATOM   1006 HG12 ILE   111      20.716  26.366  12.774  1.00  0.00           H  
ATOM   1007 HG13 ILE   111      20.388  28.081  12.765  1.00  0.00           H  
ATOM   1008 HG21 ILE   111      22.108  28.942  15.920  1.00  0.00           H  
ATOM   1009 HG22 ILE   111      23.029  28.939  14.412  1.00  0.00           H  
ATOM   1010 HG23 ILE   111      21.369  29.582  14.457  1.00  0.00           H  
ATOM   1011 HD11 ILE   111      22.719  28.592  12.160  1.00  0.00           H  
ATOM   1012 HD12 ILE   111      23.143  26.869  12.263  1.00  0.00           H  
ATOM   1013 HD13 ILE   111      22.015  27.443  11.023  1.00  0.00           H  
ATOM   1014  N   MET   112      23.812  26.973  16.909  1.00  0.00           N  
ATOM   1015  CA  MET   112      24.257  27.132  18.302  1.00  0.00           C  
ATOM   1016  C   MET   112      24.692  28.577  18.628  1.00  0.00           C  
ATOM   1017  O   MET   112      25.695  28.813  19.302  1.00  0.00           O  
ATOM   1018  CB  MET   112      25.337  26.085  18.647  1.00  0.00           C  
ATOM   1019  CG  MET   112      24.834  24.631  18.667  1.00  0.00           C  
ATOM   1020  SD  MET   112      24.665  23.764  17.079  1.00  0.00           S  
ATOM   1021  CE  MET   112      26.367  23.844  16.466  1.00  0.00           C  
ATOM   1022  H   MET   112      24.463  27.229  16.173  1.00  0.00           H  
ATOM   1023  HA  MET   112      23.401  26.943  18.947  1.00  0.00           H  
ATOM   1024  HB2 MET   112      25.711  26.297  19.648  1.00  0.00           H  
ATOM   1025  HB3 MET   112      26.174  26.185  17.960  1.00  0.00           H  
ATOM   1026  HG2 MET   112      23.868  24.602  19.171  1.00  0.00           H  
ATOM   1027  HG3 MET   112      25.530  24.051  19.273  1.00  0.00           H  
ATOM   1028  HE1 MET   112      26.580  24.848  16.102  1.00  0.00           H  
ATOM   1029  HE2 MET   112      27.061  23.596  17.268  1.00  0.00           H  
ATOM   1030  HE3 MET   112      26.492  23.136  15.649  1.00  0.00           H  
ATOM   1031  N   GLU   113      23.999  29.562  18.055  1.00  0.00           N  
ATOM   1032  CA  GLU   113      24.436  30.963  18.004  1.00  0.00           C  
ATOM   1033  C   GLU   113      23.500  31.875  18.843  1.00  0.00           C  
ATOM   1034  O   GLU   113      22.365  32.122  18.425  1.00  0.00           O  
ATOM   1035  CB  GLU   113      24.536  31.362  16.517  1.00  0.00           C  
ATOM   1036  CG  GLU   113      25.597  32.438  16.229  1.00  0.00           C  
ATOM   1037  CD  GLU   113      25.676  33.497  17.326  1.00  0.00           C  
ATOM   1038  OE1 GLU   113      26.646  33.411  18.109  1.00  0.00           O  
ATOM   1039  OE2 GLU   113      24.701  34.270  17.467  1.00  0.00           O1-
ATOM   1040  H   GLU   113      23.167  29.317  17.541  1.00  0.00           H  
ATOM   1041  HA  GLU   113      25.445  31.037  18.400  1.00  0.00           H  
ATOM   1042  HB2 GLU   113      24.804  30.487  15.921  1.00  0.00           H  
ATOM   1043  HB3 GLU   113      23.556  31.688  16.174  1.00  0.00           H  
ATOM   1044  HG2 GLU   113      25.415  32.897  15.257  1.00  0.00           H  
ATOM   1045  HG3 GLU   113      26.564  31.939  16.159  1.00  0.00           H  
ATOM   1046  N   PRO   114      23.923  32.363  20.032  1.00  0.00           N  
ATOM   1047  CA  PRO   114      23.052  33.060  20.987  1.00  0.00           C  
ATOM   1048  C   PRO   114      22.387  34.367  20.530  1.00  0.00           C  
ATOM   1049  O   PRO   114      21.538  34.881  21.261  1.00  0.00           O  
ATOM   1050  CB  PRO   114      23.920  33.321  22.224  1.00  0.00           C  
ATOM   1051  CG  PRO   114      25.003  32.254  22.160  1.00  0.00           C  
ATOM   1052  CD  PRO   114      25.204  32.072  20.666  1.00  0.00           C  
ATOM   1053  HA  PRO   114      22.249  32.378  21.254  1.00  0.00           H  
ATOM   1054  HB2 PRO   114      24.388  34.304  22.149  1.00  0.00           H  
ATOM   1055  HB3 PRO   114      23.340  33.242  23.144  1.00  0.00           H  
ATOM   1056  HG2 PRO   114      24.644  31.327  22.598  1.00  0.00           H  
ATOM   1057  HG3 PRO   114      25.924  32.579  22.644  1.00  0.00           H  
ATOM   1058  HD2 PRO   114      25.529  31.051  20.482  1.00  0.00           H  
ATOM   1059  HD3 PRO   114      25.954  32.781  20.322  1.00  0.00           H  
ATOM   1060  N   GLU   115      22.760  34.953  19.394  1.00  0.00           N  
ATOM   1061  CA  GLU   115      22.180  36.195  18.863  1.00  0.00           C  
ATOM   1062  C   GLU   115      21.540  36.000  17.480  1.00  0.00           C  
ATOM   1063  O   GLU   115      20.394  36.400  17.266  1.00  0.00           O  
ATOM   1064  CB  GLU   115      23.272  37.281  18.893  1.00  0.00           C  
ATOM   1065  CG  GLU   115      22.896  38.650  18.304  1.00  0.00           C  
ATOM   1066  CD  GLU   115      21.751  39.377  19.024  1.00  0.00           C  
ATOM   1067  OE1 GLU   115      21.160  38.826  19.987  1.00  0.00           O  
ATOM   1068  OE2 GLU   115      21.401  40.486  18.567  1.00  0.00           O1-
ATOM   1069  H   GLU   115      23.513  34.527  18.847  1.00  0.00           H  
ATOM   1070  HA  GLU   115      21.366  36.515  19.508  1.00  0.00           H  
ATOM   1071  HB2 GLU   115      23.588  37.426  19.928  1.00  0.00           H  
ATOM   1072  HB3 GLU   115      24.136  36.914  18.337  1.00  0.00           H  
ATOM   1073  HG2 GLU   115      22.631  38.520  17.253  1.00  0.00           H  
ATOM   1074  HG3 GLU   115      23.785  39.283  18.340  1.00  0.00           H  
ATOM   1075  N   LEU   116      22.179  35.228  16.602  1.00  0.00           N  
ATOM   1076  CA  LEU   116      21.631  34.819  15.306  1.00  0.00           C  
ATOM   1077  C   LEU   116      20.418  33.876  15.442  1.00  0.00           C  
ATOM   1078  O   LEU   116      19.525  33.918  14.596  1.00  0.00           O  
ATOM   1079  CB  LEU   116      22.806  34.255  14.493  1.00  0.00           C  
ATOM   1080  CG  LEU   116      22.507  33.573  13.146  1.00  0.00           C  
ATOM   1081  CD1 LEU   116      23.762  33.636  12.272  1.00  0.00           C  
ATOM   1082  CD2 LEU   116      22.167  32.087  13.288  1.00  0.00           C  
ATOM   1083  H   LEU   116      23.112  34.898  16.857  1.00  0.00           H  
ATOM   1084  HA  LEU   116      21.271  35.712  14.794  1.00  0.00           H  
ATOM   1085  HB2 LEU   116      23.488  35.088  14.317  1.00  0.00           H  
ATOM   1086  HB3 LEU   116      23.333  33.545  15.115  1.00  0.00           H  
ATOM   1087  HG  LEU   116      21.694  34.094  12.640  1.00  0.00           H  
ATOM   1088 HD11 LEU   116      23.998  34.672  12.037  1.00  0.00           H  
ATOM   1089 HD12 LEU   116      24.607  33.187  12.794  1.00  0.00           H  
ATOM   1090 HD13 LEU   116      23.604  33.093  11.341  1.00  0.00           H  
ATOM   1091 HD21 LEU   116      23.000  31.555  13.748  1.00  0.00           H  
ATOM   1092 HD22 LEU   116      21.279  31.957  13.898  1.00  0.00           H  
ATOM   1093 HD23 LEU   116      21.975  31.660  12.305  1.00  0.00           H  
ATOM   1094  N   ILE   117      20.290  33.125  16.548  1.00  0.00           N  
ATOM   1095  CA  ILE   117      19.043  32.411  16.884  1.00  0.00           C  
ATOM   1096  C   ILE   117      17.893  33.387  17.185  1.00  0.00           C  
ATOM   1097  O   ILE   117      16.765  33.124  16.773  1.00  0.00           O  
ATOM   1098  CB  ILE   117      19.261  31.376  18.019  1.00  0.00           C  
ATOM   1099  CG1 ILE   117      20.093  30.187  17.489  1.00  0.00           C  
ATOM   1100  CG2 ILE   117      17.936  30.827  18.577  1.00  0.00           C  
ATOM   1101  CD1 ILE   117      20.628  29.257  18.589  1.00  0.00           C  
ATOM   1102  H   ILE   117      21.075  33.070  17.192  1.00  0.00           H  
ATOM   1103  HA  ILE   117      18.729  31.853  16.002  1.00  0.00           H  
ATOM   1104  HB  ILE   117      19.795  31.862  18.837  1.00  0.00           H  
ATOM   1105 HG12 ILE   117      19.499  29.604  16.785  1.00  0.00           H  
ATOM   1106 HG13 ILE   117      20.951  30.579  16.947  1.00  0.00           H  
ATOM   1107 HG21 ILE   117      17.361  31.623  19.036  1.00  0.00           H  
ATOM   1108 HG22 ILE   117      17.349  30.380  17.774  1.00  0.00           H  
ATOM   1109 HG23 ILE   117      18.113  30.082  19.352  1.00  0.00           H  
ATOM   1110 HD11 ILE   117      21.182  29.836  19.326  1.00  0.00           H  
ATOM   1111 HD12 ILE   117      19.816  28.724  19.080  1.00  0.00           H  
ATOM   1112 HD13 ILE   117      21.295  28.522  18.146  1.00  0.00           H  
ATOM   1113  N   LYS   118      18.149  34.552  17.803  1.00  0.00           N  
ATOM   1114  CA  LYS   118      17.119  35.601  17.941  1.00  0.00           C  
ATOM   1115  C   LYS   118      16.728  36.175  16.582  1.00  0.00           C  
ATOM   1116  O   LYS   118      15.543  36.406  16.361  1.00  0.00           O  
ATOM   1117  CB  LYS   118      17.530  36.658  18.988  1.00  0.00           C  
ATOM   1118  CG  LYS   118      16.757  37.997  18.959  1.00  0.00           C  
ATOM   1119  CD  LYS   118      17.210  39.040  17.917  1.00  0.00           C  
ATOM   1120  CE  LYS   118      18.708  39.318  18.043  1.00  0.00           C  
ATOM   1121  NZ  LYS   118      19.200  40.296  17.055  1.00  0.00           N1+
ATOM   1122  H   LYS   118      19.115  34.796  17.982  1.00  0.00           H  
ATOM   1123  HA  LYS   118      16.205  35.130  18.305  1.00  0.00           H  
ATOM   1124  HB2 LYS   118      17.350  36.221  19.966  1.00  0.00           H  
ATOM   1125  HB3 LYS   118      18.599  36.845  18.938  1.00  0.00           H  
ATOM   1126  HG2 LYS   118      15.694  37.795  18.825  1.00  0.00           H  
ATOM   1127  HG3 LYS   118      16.873  38.457  19.942  1.00  0.00           H  
ATOM   1128  HD2 LYS   118      16.658  39.965  18.089  1.00  0.00           H  
ATOM   1129  HD3 LYS   118      16.986  38.709  16.905  1.00  0.00           H  
ATOM   1130  HE2 LYS   118      19.265  38.389  17.898  1.00  0.00           H  
ATOM   1131  HE3 LYS   118      18.933  39.678  19.052  1.00  0.00           H  
ATOM   1132  HZ1 LYS   118      19.213  39.871  16.124  1.00  0.00           H  
ATOM   1133  HZ2 LYS   118      18.654  41.137  17.042  1.00  0.00           H  
ATOM   1134  HZ3 LYS   118      20.162  40.529  17.317  1.00  0.00           H  
ATOM   1135  N   ASP   119      17.663  36.306  15.642  1.00  0.00           N  
ATOM   1136  CA  ASP   119      17.310  36.600  14.252  1.00  0.00           C  
ATOM   1137  C   ASP   119      16.393  35.573  13.576  1.00  0.00           C  
ATOM   1138  O   ASP   119      15.266  35.920  13.210  1.00  0.00           O  
ATOM   1139  CB  ASP   119      18.517  37.029  13.405  1.00  0.00           C  
ATOM   1140  CG  ASP   119      18.798  38.523  13.569  1.00  0.00           C  
ATOM   1141  OD1 ASP   119      18.960  38.985  14.719  1.00  0.00           O  
ATOM   1142  OD2 ASP   119      18.730  39.244  12.549  1.00  0.00           O1-
ATOM   1143  H   ASP   119      18.634  36.160  15.886  1.00  0.00           H  
ATOM   1144  HA  ASP   119      16.686  37.492  14.305  1.00  0.00           H  
ATOM   1145  HB2 ASP   119      18.315  36.814  12.357  1.00  0.00           H  
ATOM   1146  HB3 ASP   119      19.397  36.457  13.693  1.00  0.00           H  
ATOM   1147  N   ILE   120      16.772  34.288  13.600  1.00  0.00           N  
ATOM   1148  CA  ILE   120      15.945  33.184  13.078  1.00  0.00           C  
ATOM   1149  C   ILE   120      14.536  33.211  13.681  1.00  0.00           C  
ATOM   1150  O   ILE   120      13.551  33.137  12.947  1.00  0.00           O  
ATOM   1151  CB  ILE   120      16.615  31.810  13.342  1.00  0.00           C  
ATOM   1152  CG1 ILE   120      17.913  31.663  12.521  1.00  0.00           C  
ATOM   1153  CG2 ILE   120      15.668  30.633  13.019  1.00  0.00           C  
ATOM   1154  CD1 ILE   120      18.834  30.543  13.025  1.00  0.00           C  
ATOM   1155  H   ILE   120      17.695  34.077  13.972  1.00  0.00           H  
ATOM   1156  HA  ILE   120      15.834  33.317  12.001  1.00  0.00           H  
ATOM   1157  HB  ILE   120      16.869  31.755  14.401  1.00  0.00           H  
ATOM   1158 HG12 ILE   120      17.658  31.483  11.478  1.00  0.00           H  
ATOM   1159 HG13 ILE   120      18.483  32.588  12.568  1.00  0.00           H  
ATOM   1160 HG21 ILE   120      14.806  30.638  13.685  1.00  0.00           H  
ATOM   1161 HG22 ILE   120      15.322  30.699  11.987  1.00  0.00           H  
ATOM   1162 HG23 ILE   120      16.174  29.681  13.167  1.00  0.00           H  
ATOM   1163 HD11 ILE   120      19.103  30.722  14.065  1.00  0.00           H  
ATOM   1164 HD12 ILE   120      18.352  29.571  12.943  1.00  0.00           H  
ATOM   1165 HD13 ILE   120      19.741  30.527  12.422  1.00  0.00           H  
ATOM   1166  N   LEU   121      14.451  33.307  15.011  1.00  0.00           N  
ATOM   1167  CA  LEU   121      13.214  33.163  15.775  1.00  0.00           C  
ATOM   1168  C   LEU   121      12.356  34.434  15.853  1.00  0.00           C  
ATOM   1169  O   LEU   121      11.164  34.303  16.112  1.00  0.00           O  
ATOM   1170  CB  LEU   121      13.552  32.653  17.188  1.00  0.00           C  
ATOM   1171  CG  LEU   121      14.136  31.227  17.250  1.00  0.00           C  
ATOM   1172  CD1 LEU   121      14.410  30.867  18.711  1.00  0.00           C  
ATOM   1173  CD2 LEU   121      13.177  30.186  16.664  1.00  0.00           C  
ATOM   1174  H   LEU   121      15.320  33.374  15.532  1.00  0.00           H  
ATOM   1175  HA  LEU   121      12.587  32.420  15.284  1.00  0.00           H  
ATOM   1176  HB2 LEU   121      14.251  33.349  17.654  1.00  0.00           H  
ATOM   1177  HB3 LEU   121      12.640  32.664  17.781  1.00  0.00           H  
ATOM   1178  HG  LEU   121      15.074  31.178  16.698  1.00  0.00           H  
ATOM   1179 HD11 LEU   121      15.052  31.620  19.162  1.00  0.00           H  
ATOM   1180 HD12 LEU   121      13.474  30.821  19.261  1.00  0.00           H  
ATOM   1181 HD13 LEU   121      14.902  29.897  18.766  1.00  0.00           H  
ATOM   1182 HD21 LEU   121      12.184  30.324  17.094  1.00  0.00           H  
ATOM   1183 HD22 LEU   121      13.128  30.293  15.582  1.00  0.00           H  
ATOM   1184 HD23 LEU   121      13.529  29.183  16.904  1.00  0.00           H  
ATOM   1185  N   ALA   122      12.892  35.636  15.610  1.00  0.00           N  
ATOM   1186  CA  ALA   122      12.149  36.885  15.834  1.00  0.00           C  
ATOM   1187  C   ALA   122      12.293  37.956  14.739  1.00  0.00           C  
ATOM   1188  O   ALA   122      11.315  38.663  14.496  1.00  0.00           O  
ATOM   1189  CB  ALA   122      12.494  37.430  17.226  1.00  0.00           C  
ATOM   1190  H   ALA   122      13.892  35.693  15.448  1.00  0.00           H  
ATOM   1191  HA  ALA   122      11.085  36.653  15.847  1.00  0.00           H  
ATOM   1192  HB1 ALA   122      12.343  36.654  17.977  1.00  0.00           H  
ATOM   1193  HB2 ALA   122      13.531  37.765  17.250  1.00  0.00           H  
ATOM   1194  HB3 ALA   122      11.846  38.277  17.452  1.00  0.00           H  
ATOM   1195  N   ASN   123      13.411  38.026  14.007  1.00  0.00           N  
ATOM   1196  CA  ASN   123      13.501  38.872  12.808  1.00  0.00           C  
ATOM   1197  C   ASN   123      12.925  38.182  11.560  1.00  0.00           C  
ATOM   1198  O   ASN   123      12.189  38.810  10.797  1.00  0.00           O  
ATOM   1199  CB  ASN   123      14.948  39.352  12.581  1.00  0.00           C  
ATOM   1200  CG  ASN   123      15.393  40.460  13.525  1.00  0.00           C  
ATOM   1201  OD1 ASN   123      14.632  41.030  14.290  1.00  0.00           O  
ATOM   1202  ND2 ASN   123      16.637  40.863  13.461  1.00  0.00           N  
ATOM   1203  H   ASN   123      14.174  37.388  14.204  1.00  0.00           H  
ATOM   1204  HA  ASN   123      12.889  39.764  12.960  1.00  0.00           H  
ATOM   1205  HB2 ASN   123      15.021  39.759  11.574  1.00  0.00           H  
ATOM   1206  HB3 ASN   123      15.639  38.516  12.644  1.00  0.00           H  
ATOM   1207 HD21 ASN   123      17.347  40.332  12.947  1.00  0.00           H  
ATOM   1208 HD22 ASN   123      16.902  41.614  14.063  1.00  0.00           H  
ATOM   1209  N   HIS   124      13.147  36.873  11.394  1.00  0.00           N  
ATOM   1210  CA  HIS   124      12.869  36.168  10.126  1.00  0.00           C  
ATOM   1211  C   HIS   124      11.786  35.087  10.226  1.00  0.00           C  
ATOM   1212  O   HIS   124      11.174  34.729   9.217  1.00  0.00           O  
ATOM   1213  CB  HIS   124      14.195  35.655   9.551  1.00  0.00           C  
ATOM   1214  CG  HIS   124      15.260  36.724   9.511  1.00  0.00           C  
ATOM   1215  ND1 HIS   124      16.379  36.763  10.342  1.00  0.00           N  
ATOM   1216  CD2 HIS   124      15.191  37.899   8.820  1.00  0.00           C  
ATOM   1217  CE1 HIS   124      16.975  37.943  10.110  1.00  0.00           C  
ATOM   1218  NE2 HIS   124      16.284  38.644   9.197  1.00  0.00           N  
ATOM   1219  H   HIS   124      13.815  36.445  12.032  1.00  0.00           H  
ATOM   1220  HA  HIS   124      12.485  36.887   9.398  1.00  0.00           H  
ATOM   1221  HB2 HIS   124      14.033  35.284   8.540  1.00  0.00           H  
ATOM   1222  HB3 HIS   124      14.555  34.832  10.169  1.00  0.00           H  
ATOM   1223  HD2 HIS   124      14.404  38.195   8.138  1.00  0.00           H  
ATOM   1224  HE2 HIS   124      16.522  39.566   8.861  1.00  0.00           H  
ATOM   1225  HE1 HIS   124      17.885  38.280  10.586  1.00  0.00           H  
ATOM   1226  N   ASN   125      11.412  34.690  11.447  1.00  0.00           N  
ATOM   1227  CA  ASN   125      10.229  33.868  11.723  1.00  0.00           C  
ATOM   1228  C   ASN   125       8.908  34.528  11.279  1.00  0.00           C  
ATOM   1229  O   ASN   125       7.937  33.826  11.004  1.00  0.00           O  
ATOM   1230  CB  ASN   125      10.212  33.545  13.224  1.00  0.00           C  
ATOM   1231  CG  ASN   125       9.082  32.619  13.622  1.00  0.00           C  
ATOM   1232  OD1 ASN   125       8.157  32.999  14.318  1.00  0.00           O  
ATOM   1233  ND2 ASN   125       9.134  31.372  13.210  1.00  0.00           N  
ATOM   1234  H   ASN   125      12.010  34.941  12.223  1.00  0.00           H  
ATOM   1235  HA  ASN   125      10.326  32.940  11.166  1.00  0.00           H  
ATOM   1236  HB2 ASN   125      10.108  34.471  13.787  1.00  0.00           H  
ATOM   1237  HB3 ASN   125      11.142  33.062  13.505  1.00  0.00           H  
ATOM   1238 HD21 ASN   125       9.855  31.083  12.557  1.00  0.00           H  
ATOM   1239 HD22 ASN   125       8.300  30.821  13.320  1.00  0.00           H  
ATOM   1240  N   ASN   126       8.895  35.853  11.101  1.00  0.00           N  
ATOM   1241  CA  ASN   126       7.759  36.607  10.564  1.00  0.00           C  
ATOM   1242  C   ASN   126       7.297  36.112   9.177  1.00  0.00           C  
ATOM   1243  O   ASN   126       6.106  36.169   8.886  1.00  0.00           O  
ATOM   1244  CB  ASN   126       8.144  38.098  10.524  1.00  0.00           C  
ATOM   1245  CG  ASN   126       8.466  38.633  11.908  1.00  0.00           C  
ATOM   1246  OD1 ASN   126       7.614  38.702  12.774  1.00  0.00           O  
ATOM   1247  ND2 ASN   126       9.705  38.982  12.161  1.00  0.00           N  
ATOM   1248  H   ASN   126       9.716  36.371  11.375  1.00  0.00           H  
ATOM   1249  HA  ASN   126       6.909  36.489  11.241  1.00  0.00           H  
ATOM   1250  HB2 ASN   126       7.304  38.675  10.136  1.00  0.00           H  
ATOM   1251  HB3 ASN   126       8.996  38.247   9.861  1.00  0.00           H  
ATOM   1252 HD21 ASN   126      10.421  38.999  11.443  1.00  0.00           H  
ATOM   1253 HD22 ASN   126       9.946  39.205  13.121  1.00  0.00           H  
ATOM   1254  N   PHE   127       8.216  35.617   8.334  1.00  0.00           N  
ATOM   1255  CA  PHE   127       7.898  35.008   7.033  1.00  0.00           C  
ATOM   1256  C   PHE   127       8.869  33.934   6.519  1.00  0.00           C  
ATOM   1257  O   PHE   127       8.517  32.754   6.477  1.00  0.00           O  
ATOM   1258  CB  PHE   127       7.511  36.051   5.963  1.00  0.00           C  
ATOM   1259  CG  PHE   127       8.358  37.312   5.943  1.00  0.00           C  
ATOM   1260  CD1 PHE   127       8.072  38.383   6.814  1.00  0.00           C  
ATOM   1261  CD2 PHE   127       9.435  37.418   5.046  1.00  0.00           C  
ATOM   1262  CE1 PHE   127       8.894  39.524   6.827  1.00  0.00           C  
ATOM   1263  CE2 PHE   127      10.255  38.558   5.055  1.00  0.00           C  
ATOM   1264  CZ  PHE   127       9.994  39.607   5.955  1.00  0.00           C  
ATOM   1265  H   PHE   127       9.178  35.587   8.644  1.00  0.00           H  
ATOM   1266  HA  PHE   127       6.979  34.441   7.196  1.00  0.00           H  
ATOM   1267  HB2 PHE   127       7.531  35.581   4.977  1.00  0.00           H  
ATOM   1268  HB3 PHE   127       6.478  36.352   6.142  1.00  0.00           H  
ATOM   1269  HD1 PHE   127       7.218  38.328   7.473  1.00  0.00           H  
ATOM   1270  HD2 PHE   127       9.626  36.633   4.328  1.00  0.00           H  
ATOM   1271  HE1 PHE   127       8.679  40.341   7.501  1.00  0.00           H  
ATOM   1272  HE2 PHE   127      11.082  38.626   4.360  1.00  0.00           H  
ATOM   1273  HZ  PHE   127      10.630  40.481   5.960  1.00  0.00           H  
ATOM   1274  N   GLN   128      10.121  34.316   6.236  1.00  0.00           N  
ATOM   1275  CA  GLN   128      11.168  33.433   5.690  1.00  0.00           C  
ATOM   1276  C   GLN   128      11.343  32.117   6.458  1.00  0.00           C  
ATOM   1277  O   GLN   128      11.564  31.070   5.850  1.00  0.00           O  
ATOM   1278  CB  GLN   128      12.519  34.163   5.735  1.00  0.00           C  
ATOM   1279  CG  GLN   128      12.660  35.311   4.728  1.00  0.00           C  
ATOM   1280  CD  GLN   128      13.459  36.469   5.300  1.00  0.00           C  
ATOM   1281  OE1 GLN   128      13.165  36.983   6.369  1.00  0.00           O  
ATOM   1282  NE2 GLN   128      14.539  36.855   4.659  1.00  0.00           N  
ATOM   1283  H   GLN   128      10.341  35.300   6.320  1.00  0.00           H  
ATOM   1284  HA  GLN   128      10.933  33.187   4.654  1.00  0.00           H  
ATOM   1285  HB2 GLN   128      12.657  34.539   6.748  1.00  0.00           H  
ATOM   1286  HB3 GLN   128      13.324  33.452   5.544  1.00  0.00           H  
ATOM   1287  HG2 GLN   128      11.686  35.686   4.425  1.00  0.00           H  
ATOM   1288  HG3 GLN   128      13.169  34.929   3.847  1.00  0.00           H  
ATOM   1289 HE21 GLN   128      15.140  37.535   5.113  1.00  0.00           H  
ATOM   1290 HE22 GLN   128      14.829  36.381   3.808  1.00  0.00           H  
ATOM   1291  N   LYS   129      11.279  32.183   7.793  1.00  0.00           N  
ATOM   1292  CA  LYS   129      11.631  31.098   8.722  1.00  0.00           C  
ATOM   1293  C   LYS   129      10.448  30.713   9.629  1.00  0.00           C  
ATOM   1294  O   LYS   129      10.635  30.515  10.830  1.00  0.00           O  
ATOM   1295  CB  LYS   129      12.913  31.478   9.507  1.00  0.00           C  
ATOM   1296  CG  LYS   129      14.114  31.977   8.670  1.00  0.00           C  
ATOM   1297  CD  LYS   129      14.754  30.900   7.782  1.00  0.00           C  
ATOM   1298  CE  LYS   129      15.834  31.497   6.863  1.00  0.00           C  
ATOM   1299  NZ  LYS   129      16.653  30.434   6.228  1.00  0.00           N1+
ATOM   1300  H   LYS   129      11.105  33.103   8.189  1.00  0.00           H  
ATOM   1301  HA  LYS   129      11.850  30.204   8.141  1.00  0.00           H  
ATOM   1302  HB2 LYS   129      12.659  32.268  10.215  1.00  0.00           H  
ATOM   1303  HB3 LYS   129      13.235  30.613  10.091  1.00  0.00           H  
ATOM   1304  HG2 LYS   129      13.808  32.821   8.054  1.00  0.00           H  
ATOM   1305  HG3 LYS   129      14.877  32.341   9.360  1.00  0.00           H  
ATOM   1306  HD2 LYS   129      13.989  30.422   7.169  1.00  0.00           H  
ATOM   1307  HD3 LYS   129      15.196  30.148   8.434  1.00  0.00           H  
ATOM   1308  HE2 LYS   129      16.478  32.161   7.447  1.00  0.00           H  
ATOM   1309  HE3 LYS   129      15.336  32.095   6.092  1.00  0.00           H  
ATOM   1310  HZ1 LYS   129      17.242  29.967   6.900  1.00  0.00           H  
ATOM   1311  HZ2 LYS   129      16.048  29.709   5.839  1.00  0.00           H  
ATOM   1312  HZ3 LYS   129      17.234  30.764   5.461  1.00  0.00           H  
ATOM   1313  N   ASN   130       9.206  30.786   9.124  1.00  0.00           N  
ATOM   1314  CA  ASN   130       8.017  30.676   9.982  1.00  0.00           C  
ATOM   1315  C   ASN   130       7.763  29.269  10.554  1.00  0.00           C  
ATOM   1316  O   ASN   130       7.888  29.105  11.763  1.00  0.00           O  
ATOM   1317  CB  ASN   130       6.755  31.263   9.338  1.00  0.00           C  
ATOM   1318  CG  ASN   130       5.642  31.261  10.379  1.00  0.00           C  
ATOM   1319  OD1 ASN   130       4.946  30.276  10.574  1.00  0.00           O  
ATOM   1320  ND2 ASN   130       5.514  32.315  11.144  1.00  0.00           N  
ATOM   1321  H   ASN   130       9.090  31.050   8.154  1.00  0.00           H  
ATOM   1322  HA  ASN   130       8.207  31.305  10.849  1.00  0.00           H  
ATOM   1323  HB2 ASN   130       6.445  30.667   8.480  1.00  0.00           H  
ATOM   1324  HB3 ASN   130       6.941  32.285   9.007  1.00  0.00           H  
ATOM   1325 HD21 ASN   130       6.186  33.072  11.076  1.00  0.00           H  
ATOM   1326 HD22 ASN   130       4.762  32.322  11.820  1.00  0.00           H  
ATOM   1327  N   HIS   131       7.328  28.299   9.738  1.00  0.00           N  
ATOM   1328  CA  HIS   131       6.909  26.970  10.208  1.00  0.00           C  
ATOM   1329  C   HIS   131       8.096  26.016  10.408  1.00  0.00           C  
ATOM   1330  O   HIS   131       9.151  26.449  10.867  1.00  0.00           O  
ATOM   1331  CB  HIS   131       5.737  26.436   9.359  1.00  0.00           C  
ATOM   1332  CG  HIS   131       5.904  26.427   7.858  1.00  0.00           C  
ATOM   1333  ND1 HIS   131       5.799  27.566   7.053  1.00  0.00           N  
ATOM   1334  CD2 HIS   131       5.750  25.325   7.065  1.00  0.00           C  
ATOM   1335  CE1 HIS   131       5.633  27.118   5.795  1.00  0.00           C  
ATOM   1336  NE2 HIS   131       5.579  25.777   5.775  1.00  0.00           N  
ATOM   1337  H   HIS   131       7.181  28.509   8.760  1.00  0.00           H  
ATOM   1338  HA  HIS   131       6.510  27.086  11.216  1.00  0.00           H  
ATOM   1339  HB2 HIS   131       4.884  27.084   9.548  1.00  0.00           H  
ATOM   1340  HB3 HIS   131       5.444  25.446   9.711  1.00  0.00           H  
ATOM   1341  HD2 HIS   131       5.622  24.305   7.403  1.00  0.00           H  
ATOM   1342  HE2 HIS   131       5.198  25.226   4.991  1.00  0.00           H  
ATOM   1343  HE1 HIS   131       5.452  27.748   4.932  1.00  0.00           H  
ATOM   1344  N   HIS   132       7.946  24.716  10.146  1.00  0.00           N  
ATOM   1345  CA  HIS   132       8.963  23.705  10.459  1.00  0.00           C  
ATOM   1346  C   HIS   132       9.005  22.587   9.407  1.00  0.00           C  
ATOM   1347  O   HIS   132       8.131  22.512   8.540  1.00  0.00           O  
ATOM   1348  CB  HIS   132       8.734  23.201  11.899  1.00  0.00           C  
ATOM   1349  CG  HIS   132       8.000  21.891  12.008  1.00  0.00           C  
ATOM   1350  ND1 HIS   132       8.629  20.654  12.130  1.00  0.00           N  
ATOM   1351  CE1 HIS   132       7.644  19.755  12.246  1.00  0.00           C  
ATOM   1352  NE2 HIS   132       6.447  20.358  12.175  1.00  0.00           N  
ATOM   1353  CD2 HIS   132       6.648  21.712  12.034  1.00  0.00           C  
ATOM   1354  H   HIS   132       7.102  24.390   9.699  1.00  0.00           H  
ATOM   1355  HA  HIS   132       9.946  24.168  10.433  1.00  0.00           H  
ATOM   1356  HB2 HIS   132       8.218  23.957  12.494  1.00  0.00           H  
ATOM   1357  HB3 HIS   132       9.707  23.057  12.367  1.00  0.00           H  
ATOM   1358  HD2 HIS   132       5.888  22.481  12.013  1.00  0.00           H  
ATOM   1359  HE2 HIS   132       5.558  19.890  12.398  1.00  0.00           H  
ATOM   1360  HE1 HIS   132       7.790  18.698  12.421  1.00  0.00           H  
ATOM   1361  N   ALA   133      10.021  21.727   9.488  1.00  0.00           N  
ATOM   1362  CA  ALA   133      10.192  20.537   8.658  1.00  0.00           C  
ATOM   1363  C   ALA   133       9.104  19.486   8.956  1.00  0.00           C  
ATOM   1364  O   ALA   133       9.358  18.518   9.676  1.00  0.00           O  
ATOM   1365  CB  ALA   133      11.608  19.983   8.888  1.00  0.00           C  
ATOM   1366  H   ALA   133      10.704  21.888  10.218  1.00  0.00           H  
ATOM   1367  HA  ALA   133      10.107  20.836   7.612  1.00  0.00           H  
ATOM   1368  HB1 ALA   133      12.332  20.791   8.854  1.00  0.00           H  
ATOM   1369  HB2 ALA   133      11.678  19.504   9.863  1.00  0.00           H  
ATOM   1370  HB3 ALA   133      11.838  19.246   8.118  1.00  0.00           H  
ATOM   1371  N   TYR   134       7.902  19.683   8.406  1.00  0.00           N  
ATOM   1372  CA  TYR   134       6.660  18.987   8.766  1.00  0.00           C  
ATOM   1373  C   TYR   134       6.581  17.471   8.477  1.00  0.00           C  
ATOM   1374  O   TYR   134       6.009  17.021   7.486  1.00  0.00           O  
ATOM   1375  CB  TYR   134       5.447  19.849   8.387  1.00  0.00           C  
ATOM   1376  CG  TYR   134       4.092  19.192   8.538  1.00  0.00           C  
ATOM   1377  CD1 TYR   134       3.274  18.936   7.421  1.00  0.00           C  
ATOM   1378  CD2 TYR   134       3.629  18.897   9.832  1.00  0.00           C  
ATOM   1379  CE1 TYR   134       1.987  18.397   7.605  1.00  0.00           C  
ATOM   1380  CE2 TYR   134       2.348  18.359  10.024  1.00  0.00           C  
ATOM   1381  CZ  TYR   134       1.523  18.121   8.910  1.00  0.00           C  
ATOM   1382  OH  TYR   134       0.270  17.631   9.090  1.00  0.00           O  
ATOM   1383  H   TYR   134       7.791  20.557   7.905  1.00  0.00           H  
ATOM   1384  HA  TYR   134       6.638  19.015   9.854  1.00  0.00           H  
ATOM   1385  HB2 TYR   134       5.462  20.760   8.988  1.00  0.00           H  
ATOM   1386  HB3 TYR   134       5.562  20.149   7.344  1.00  0.00           H  
ATOM   1387  HD1 TYR   134       3.628  19.176   6.428  1.00  0.00           H  
ATOM   1388  HD2 TYR   134       4.251  19.100  10.690  1.00  0.00           H  
ATOM   1389  HE1 TYR   134       1.343  18.240   6.755  1.00  0.00           H  
ATOM   1390  HE2 TYR   134       2.013  18.145  11.030  1.00  0.00           H  
ATOM   1391  HH  TYR   134      -0.040  17.818   9.989  1.00  0.00           H  
ATOM   1392  N   SER   135       7.363  16.725   9.260  1.00  0.00           N  
ATOM   1393  CA  SER   135       7.911  15.400   8.947  1.00  0.00           C  
ATOM   1394  C   SER   135       7.035  14.194   9.320  1.00  0.00           C  
ATOM   1395  O   SER   135       6.740  13.396   8.430  1.00  0.00           O  
ATOM   1396  CB  SER   135       9.296  15.274   9.595  1.00  0.00           C  
ATOM   1397  OG  SER   135      10.238  16.079   8.917  1.00  0.00           O  
ATOM   1398  H   SER   135       7.857  17.247   9.971  1.00  0.00           H  
ATOM   1399  HA  SER   135       8.058  15.342   7.868  1.00  0.00           H  
ATOM   1400  HB2 SER   135       9.620  14.237   9.572  1.00  0.00           H  
ATOM   1401  HB3 SER   135       9.250  15.592  10.636  1.00  0.00           H  
ATOM   1402  HG  SER   135      10.023  17.006   9.133  1.00  0.00           H  
ATOM   1403  N   PRO   136       6.629  13.998  10.595  1.00  0.00           N  
ATOM   1404  CA  PRO   136       5.801  12.854  10.966  1.00  0.00           C  
ATOM   1405  C   PRO   136       4.405  13.002  10.357  1.00  0.00           C  
ATOM   1406  O   PRO   136       3.781  14.061  10.458  1.00  0.00           O  
ATOM   1407  CB  PRO   136       5.759  12.850  12.498  1.00  0.00           C  
ATOM   1408  CG  PRO   136       5.928  14.325  12.859  1.00  0.00           C  
ATOM   1409  CD  PRO   136       6.864  14.840  11.766  1.00  0.00           C  
ATOM   1410  HA  PRO   136       6.253  11.927  10.608  1.00  0.00           H  
ATOM   1411  HB2 PRO   136       4.824  12.442  12.886  1.00  0.00           H  
ATOM   1412  HB3 PRO   136       6.606  12.285  12.889  1.00  0.00           H  
ATOM   1413  HG2 PRO   136       6.360  14.452  13.852  1.00  0.00           H  
ATOM   1414  HG3 PRO   136       4.967  14.837  12.792  1.00  0.00           H  
ATOM   1415  HD2 PRO   136       7.895  14.725  12.098  1.00  0.00           H  
ATOM   1416  HD3 PRO   136       6.641  15.887  11.567  1.00  0.00           H  
ATOM   1417  N   LEU   137       3.849  11.930   9.791  1.00  0.00           N  
ATOM   1418  CA  LEU   137       2.499  11.939   9.229  1.00  0.00           C  
ATOM   1419  C   LEU   137       1.430  11.923  10.337  1.00  0.00           C  
ATOM   1420  O   LEU   137       0.706  10.948  10.526  1.00  0.00           O  
ATOM   1421  CB  LEU   137       2.334  10.797   8.213  1.00  0.00           C  
ATOM   1422  CG  LEU   137       3.404  10.725   7.109  1.00  0.00           C  
ATOM   1423  CD1 LEU   137       3.042   9.563   6.190  1.00  0.00           C  
ATOM   1424  CD2 LEU   137       3.481  11.993   6.269  1.00  0.00           C  
ATOM   1425  H   LEU   137       4.385  11.066   9.719  1.00  0.00           H  
ATOM   1426  HA  LEU   137       2.375  12.876   8.686  1.00  0.00           H  
ATOM   1427  HB2 LEU   137       2.360   9.852   8.751  1.00  0.00           H  
ATOM   1428  HB3 LEU   137       1.352  10.892   7.749  1.00  0.00           H  
ATOM   1429  HG  LEU   137       4.384  10.541   7.533  1.00  0.00           H  
ATOM   1430 HD11 LEU   137       3.005   8.655   6.785  1.00  0.00           H  
ATOM   1431 HD12 LEU   137       2.078   9.743   5.715  1.00  0.00           H  
ATOM   1432 HD13 LEU   137       3.816   9.446   5.440  1.00  0.00           H  
ATOM   1433 HD21 LEU   137       2.494  12.219   5.887  1.00  0.00           H  
ATOM   1434 HD22 LEU   137       3.851  12.816   6.882  1.00  0.00           H  
ATOM   1435 HD23 LEU   137       4.180  11.849   5.445  1.00  0.00           H  
ATOM   1436  N   THR   138       1.264  13.043  11.039  1.00  0.00           N  
ATOM   1437  CA  THR   138       0.189  13.265  12.028  1.00  0.00           C  
ATOM   1438  C   THR   138      -1.225  13.191  11.390  1.00  0.00           C  
ATOM   1439  O   THR   138      -2.209  12.849  12.049  1.00  0.00           O  
ATOM   1440  CB  THR   138       0.496  14.577  12.779  1.00  0.00           C  
ATOM   1441  OG1 THR   138      -0.238  14.673  13.970  1.00  0.00           O  
ATOM   1442  CG2 THR   138       0.230  15.832  11.958  1.00  0.00           C  
ATOM   1443  H   THR   138       1.967  13.771  10.910  1.00  0.00           H  
ATOM   1444  HA  THR   138       0.247  12.460  12.759  1.00  0.00           H  
ATOM   1445  HB  THR   138       1.551  14.569  13.055  1.00  0.00           H  
ATOM   1446 HG21 THR   138       0.874  15.836  11.080  1.00  0.00           H  
ATOM   1447 HG22 THR   138      -0.814  15.870  11.658  1.00  0.00           H  
ATOM   1448 HG23 THR   138       0.459  16.713  12.558  1.00  0.00           H  
ATOM   1449  HG1 THR   138       0.216  15.363  14.501  1.00  0.00           H  
ATOM   1450  N   LYS   139      -1.276  13.306  10.051  1.00  0.00           N  
ATOM   1451  CA  LYS   139      -2.340  12.921   9.099  1.00  0.00           C  
ATOM   1452  C   LYS   139      -3.679  13.651   9.225  1.00  0.00           C  
ATOM   1453  O   LYS   139      -3.966  14.489   8.368  1.00  0.00           O  
ATOM   1454  CB  LYS   139      -2.465  11.389   8.997  1.00  0.00           C  
ATOM   1455  CG  LYS   139      -3.412  10.878   7.895  1.00  0.00           C  
ATOM   1456  CD  LYS   139      -3.136  11.500   6.518  1.00  0.00           C  
ATOM   1457  CE  LYS   139      -3.781  10.679   5.401  1.00  0.00           C  
ATOM   1458  NZ  LYS   139      -3.710  11.394   4.105  1.00  0.00           N1+
ATOM   1459  H   LYS   139      -0.389  13.557   9.641  1.00  0.00           H  
ATOM   1460  HA  LYS   139      -1.957  13.232   8.134  1.00  0.00           H  
ATOM   1461  HB2 LYS   139      -1.474  10.973   8.811  1.00  0.00           H  
ATOM   1462  HB3 LYS   139      -2.823  11.002   9.951  1.00  0.00           H  
ATOM   1463  HG2 LYS   139      -3.292   9.796   7.826  1.00  0.00           H  
ATOM   1464  HG3 LYS   139      -4.446  11.084   8.177  1.00  0.00           H  
ATOM   1465  HD2 LYS   139      -2.059  11.536   6.344  1.00  0.00           H  
ATOM   1466  HD3 LYS   139      -3.540  12.512   6.499  1.00  0.00           H  
ATOM   1467  HE2 LYS   139      -4.821  10.461   5.659  1.00  0.00           H  
ATOM   1468  HE3 LYS   139      -3.242   9.732   5.341  1.00  0.00           H  
ATOM   1469  HZ1 LYS   139      -4.329  12.192   4.083  1.00  0.00           H  
ATOM   1470  HZ2 LYS   139      -2.773  11.742   3.923  1.00  0.00           H  
ATOM   1471  HZ3 LYS   139      -3.973  10.812   3.317  1.00  0.00           H  
ATOM   1472  N   PHE   140      -4.466  13.388  10.268  1.00  0.00           N  
ATOM   1473  CA  PHE   140      -5.742  14.068  10.558  1.00  0.00           C  
ATOM   1474  C   PHE   140      -5.655  15.345  11.402  1.00  0.00           C  
ATOM   1475  O   PHE   140      -6.460  15.608  12.296  1.00  0.00           O  
ATOM   1476  CB  PHE   140      -6.952  13.135  10.726  1.00  0.00           C  
ATOM   1477  CG  PHE   140      -6.732  11.876  11.543  1.00  0.00           C  
ATOM   1478  CD1 PHE   140      -6.714  11.936  12.950  1.00  0.00           C  
ATOM   1479  CD2 PHE   140      -6.654  10.628  10.895  1.00  0.00           C  
ATOM   1480  CE1 PHE   140      -6.640  10.751  13.705  1.00  0.00           C  
ATOM   1481  CE2 PHE   140      -6.585   9.444  11.649  1.00  0.00           C  
ATOM   1482  CZ  PHE   140      -6.580   9.506  13.052  1.00  0.00           C  
ATOM   1483  H   PHE   140      -4.100  12.761  10.974  1.00  0.00           H  
ATOM   1484  HA  PHE   140      -6.010  14.530   9.607  1.00  0.00           H  
ATOM   1485  HB2 PHE   140      -7.784  13.693  11.156  1.00  0.00           H  
ATOM   1486  HB3 PHE   140      -7.275  12.832   9.729  1.00  0.00           H  
ATOM   1487  HD1 PHE   140      -6.807  12.891  13.449  1.00  0.00           H  
ATOM   1488  HD2 PHE   140      -6.704  10.572   9.817  1.00  0.00           H  
ATOM   1489  HE1 PHE   140      -6.675  10.795  14.785  1.00  0.00           H  
ATOM   1490  HE2 PHE   140      -6.595   8.488  11.148  1.00  0.00           H  
ATOM   1491  HZ  PHE   140      -6.568   8.592  13.626  1.00  0.00           H  
ATOM   1492  N   LEU   141      -4.582  16.089  11.133  1.00  0.00           N  
ATOM   1493  CA  LEU   141      -4.194  17.355  11.734  1.00  0.00           C  
ATOM   1494  C   LEU   141      -3.258  18.079  10.742  1.00  0.00           C  
ATOM   1495  O   LEU   141      -2.216  17.542  10.366  1.00  0.00           O  
ATOM   1496  CB  LEU   141      -3.536  17.041  13.097  1.00  0.00           C  
ATOM   1497  CG  LEU   141      -2.749  18.195  13.732  1.00  0.00           C  
ATOM   1498  CD1 LEU   141      -3.622  19.417  14.004  1.00  0.00           C  
ATOM   1499  CD2 LEU   141      -2.142  17.754  15.063  1.00  0.00           C  
ATOM   1500  H   LEU   141      -3.976  15.754  10.402  1.00  0.00           H  
ATOM   1501  HA  LEU   141      -5.083  17.969  11.897  1.00  0.00           H  
ATOM   1502  HB2 LEU   141      -4.307  16.711  13.791  1.00  0.00           H  
ATOM   1503  HB3 LEU   141      -2.840  16.212  12.962  1.00  0.00           H  
ATOM   1504  HG  LEU   141      -1.953  18.473  13.050  1.00  0.00           H  
ATOM   1505 HD11 LEU   141      -4.090  19.753  13.084  1.00  0.00           H  
ATOM   1506 HD12 LEU   141      -4.393  19.174  14.735  1.00  0.00           H  
ATOM   1507 HD13 LEU   141      -2.992  20.215  14.398  1.00  0.00           H  
ATOM   1508 HD21 LEU   141      -2.924  17.501  15.778  1.00  0.00           H  
ATOM   1509 HD22 LEU   141      -1.500  16.891  14.902  1.00  0.00           H  
ATOM   1510 HD23 LEU   141      -1.528  18.561  15.464  1.00  0.00           H  
ATOM   1511  N   LEU   142      -3.671  19.252  10.260  1.00  0.00           N  
ATOM   1512  CA  LEU   142      -2.893  20.214   9.446  1.00  0.00           C  
ATOM   1513  C   LEU   142      -3.528  21.613   9.586  1.00  0.00           C  
ATOM   1514  O   LEU   142      -3.827  22.306   8.618  1.00  0.00           O  
ATOM   1515  CB  LEU   142      -2.768  19.711   7.990  1.00  0.00           C  
ATOM   1516  CG  LEU   142      -1.979  20.594   6.995  1.00  0.00           C  
ATOM   1517  CD1 LEU   142      -0.669  21.131   7.575  1.00  0.00           C  
ATOM   1518  CD2 LEU   142      -1.637  19.763   5.756  1.00  0.00           C  
ATOM   1519  H   LEU   142      -4.592  19.567  10.560  1.00  0.00           H  
ATOM   1520  HA  LEU   142      -1.890  20.278   9.871  1.00  0.00           H  
ATOM   1521  HB2 LEU   142      -2.273  18.748   8.029  1.00  0.00           H  
ATOM   1522  HB3 LEU   142      -3.770  19.557   7.585  1.00  0.00           H  
ATOM   1523  HG  LEU   142      -2.588  21.434   6.668  1.00  0.00           H  
ATOM   1524 HD11 LEU   142      -0.878  21.866   8.351  1.00  0.00           H  
ATOM   1525 HD12 LEU   142      -0.077  20.323   8.001  1.00  0.00           H  
ATOM   1526 HD13 LEU   142      -0.087  21.625   6.797  1.00  0.00           H  
ATOM   1527 HD21 LEU   142      -0.988  18.932   6.025  1.00  0.00           H  
ATOM   1528 HD22 LEU   142      -2.556  19.384   5.308  1.00  0.00           H  
ATOM   1529 HD23 LEU   142      -1.129  20.393   5.024  1.00  0.00           H  
ATOM   1530  N   THR   143      -3.941  21.901  10.816  1.00  0.00           N  
ATOM   1531  CA  THR   143      -5.139  22.697  11.132  1.00  0.00           C  
ATOM   1532  C   THR   143      -5.011  23.314  12.522  1.00  0.00           C  
ATOM   1533  O   THR   143      -5.182  24.519  12.667  1.00  0.00           O  
ATOM   1534  CB  THR   143      -6.408  21.813  11.059  1.00  0.00           C  
ATOM   1535  OG1 THR   143      -6.136  20.483  11.470  1.00  0.00           O  
ATOM   1536  CG2 THR   143      -6.941  21.714   9.630  1.00  0.00           C  
ATOM   1537  H   THR   143      -3.603  21.297  11.548  1.00  0.00           H  
ATOM   1538  HA  THR   143      -5.239  23.519  10.423  1.00  0.00           H  
ATOM   1539  HB  THR   143      -7.188  22.239  11.692  1.00  0.00           H  
ATOM   1540 HG21 THR   143      -7.196  22.708   9.264  1.00  0.00           H  
ATOM   1541 HG22 THR   143      -6.199  21.266   8.972  1.00  0.00           H  
ATOM   1542 HG23 THR   143      -7.832  21.090   9.612  1.00  0.00           H  
ATOM   1543  HG1 THR   143      -7.006  20.018  11.527  1.00  0.00           H  
ATOM   1544  N   GLY   144      -4.561  22.520  13.499  1.00  0.00           N  
ATOM   1545  CA  GLY   144      -4.048  23.000  14.784  1.00  0.00           C  
ATOM   1546  C   GLY   144      -2.681  23.674  14.628  1.00  0.00           C  
ATOM   1547  O   GLY   144      -1.860  23.246  13.811  1.00  0.00           O  
ATOM   1548  H   GLY   144      -4.500  21.534  13.308  1.00  0.00           H  
ATOM   1549  HA2 GLY   144      -4.761  23.710  15.194  1.00  0.00           H  
ATOM   1550  HA3 GLY   144      -3.952  22.177  15.491  1.00  0.00           H  
ATOM   1551  N   ILE   145      -2.437  24.732  15.400  1.00  0.00           N  
ATOM   1552  CA  ILE   145      -1.453  25.781  15.093  1.00  0.00           C  
ATOM   1553  C   ILE   145      -0.008  25.265  14.934  1.00  0.00           C  
ATOM   1554  O   ILE   145       0.690  25.699  14.019  1.00  0.00           O  
ATOM   1555  CB  ILE   145      -1.600  26.908  16.150  1.00  0.00           C  
ATOM   1556  CG1 ILE   145      -0.835  28.195  15.792  1.00  0.00           C  
ATOM   1557  CG2 ILE   145      -1.094  26.479  17.532  1.00  0.00           C  
ATOM   1558  CD1 ILE   145      -1.537  28.975  14.683  1.00  0.00           C  
ATOM   1559  H   ILE   145      -3.179  24.985  16.060  1.00  0.00           H  
ATOM   1560  HA  ILE   145      -1.738  26.193  14.127  1.00  0.00           H  
ATOM   1561  HB  ILE   145      -2.657  27.159  16.249  1.00  0.00           H  
ATOM   1562 HG12 ILE   145      -0.784  28.847  16.665  1.00  0.00           H  
ATOM   1563 HG13 ILE   145       0.182  27.951  15.494  1.00  0.00           H  
ATOM   1564 HG21 ILE   145      -1.557  25.536  17.825  1.00  0.00           H  
ATOM   1565 HG22 ILE   145      -0.011  26.380  17.511  1.00  0.00           H  
ATOM   1566 HG23 ILE   145      -1.369  27.230  18.271  1.00  0.00           H  
ATOM   1567 HD11 ILE   145      -1.614  28.370  13.782  1.00  0.00           H  
ATOM   1568 HD12 ILE   145      -2.528  29.274  15.023  1.00  0.00           H  
ATOM   1569 HD13 ILE   145      -0.966  29.867  14.449  1.00  0.00           H  
ATOM   1570  N   GLY   146       0.399  24.251  15.707  1.00  0.00           N  
ATOM   1571  CA  GLY   146       1.752  23.670  15.666  1.00  0.00           C  
ATOM   1572  C   GLY   146       2.109  22.972  14.350  1.00  0.00           C  
ATOM   1573  O   GLY   146       3.235  23.092  13.873  1.00  0.00           O  
ATOM   1574  H   GLY   146      -0.263  23.892  16.379  1.00  0.00           H  
ATOM   1575  HA2 GLY   146       2.486  24.454  15.836  1.00  0.00           H  
ATOM   1576  HA3 GLY   146       1.846  22.934  16.465  1.00  0.00           H  
ATOM   1577  N   SER   147       1.126  22.351  13.696  1.00  0.00           N  
ATOM   1578  CA  SER   147       1.290  21.732  12.372  1.00  0.00           C  
ATOM   1579  C   SER   147       1.147  22.747  11.228  1.00  0.00           C  
ATOM   1580  O   SER   147       1.230  22.366  10.063  1.00  0.00           O  
ATOM   1581  CB  SER   147       0.220  20.652  12.172  1.00  0.00           C  
ATOM   1582  OG  SER   147       0.145  19.768  13.269  1.00  0.00           O  
ATOM   1583  H   SER   147       0.202  22.326  14.108  1.00  0.00           H  
ATOM   1584  HA  SER   147       2.276  21.269  12.302  1.00  0.00           H  
ATOM   1585  HB2 SER   147       0.438  20.088  11.265  1.00  0.00           H  
ATOM   1586  HB3 SER   147      -0.752  21.134  12.056  1.00  0.00           H  
ATOM   1587  HG  SER   147       0.976  19.220  13.312  1.00  0.00           H  
ATOM   1588  N   LEU   148       0.763  23.996  11.522  1.00  0.00           N  
ATOM   1589  CA  LEU   148       0.216  24.922  10.531  1.00  0.00           C  
ATOM   1590  C   LEU   148       1.296  25.774   9.846  1.00  0.00           C  
ATOM   1591  O   LEU   148       2.126  26.398  10.510  1.00  0.00           O  
ATOM   1592  CB  LEU   148      -0.897  25.751  11.201  1.00  0.00           C  
ATOM   1593  CG  LEU   148      -1.919  26.380  10.241  1.00  0.00           C  
ATOM   1594  CD1 LEU   148      -2.632  25.326   9.391  1.00  0.00           C  
ATOM   1595  CD2 LEU   148      -2.987  27.101  11.060  1.00  0.00           C  
ATOM   1596  H   LEU   148       0.708  24.263  12.498  1.00  0.00           H  
ATOM   1597  HA  LEU   148      -0.246  24.307   9.760  1.00  0.00           H  
ATOM   1598  HB2 LEU   148      -1.446  25.103  11.886  1.00  0.00           H  
ATOM   1599  HB3 LEU   148      -0.437  26.544  11.791  1.00  0.00           H  
ATOM   1600  HG  LEU   148      -1.420  27.095   9.589  1.00  0.00           H  
ATOM   1601 HD11 LEU   148      -1.971  24.941   8.617  1.00  0.00           H  
ATOM   1602 HD12 LEU   148      -2.958  24.505  10.029  1.00  0.00           H  
ATOM   1603 HD13 LEU   148      -3.513  25.747   8.910  1.00  0.00           H  
ATOM   1604 HD21 LEU   148      -3.502  26.393  11.713  1.00  0.00           H  
ATOM   1605 HD22 LEU   148      -2.525  27.874  11.667  1.00  0.00           H  
ATOM   1606 HD23 LEU   148      -3.722  27.560  10.401  1.00  0.00           H  
ATOM   1607  N   GLU   149       1.272  25.818   8.514  1.00  0.00           N  
ATOM   1608  CA  GLU   149       2.212  26.595   7.689  1.00  0.00           C  
ATOM   1609  C   GLU   149       1.995  28.112   7.761  1.00  0.00           C  
ATOM   1610  O   GLU   149       0.871  28.557   7.961  1.00  0.00           O  
ATOM   1611  CB  GLU   149       2.074  26.206   6.223  1.00  0.00           C  
ATOM   1612  CG  GLU   149       2.268  24.721   5.923  1.00  0.00           C  
ATOM   1613  CD  GLU   149       2.534  24.596   4.426  1.00  0.00           C  
ATOM   1614  OE2 GLU   149       3.730  24.485   4.068  1.00  0.00           O1-
ATOM   1615  OE1 GLU   149       1.541  24.766   3.677  1.00  0.00           O  
ATOM   1616  H   GLU   149       0.600  25.241   8.036  1.00  0.00           H  
ATOM   1617  HA  GLU   149       3.225  26.376   8.013  1.00  0.00           H  
ATOM   1618  HB2 GLU   149       1.090  26.512   5.884  1.00  0.00           H  
ATOM   1619  HB3 GLU   149       2.811  26.776   5.656  1.00  0.00           H  
ATOM   1620  HG2 GLU   149       1.367  24.169   6.203  1.00  0.00           H  
ATOM   1621  HG3 GLU   149       3.110  24.328   6.496  1.00  0.00           H  
ATOM   1622  N   GLY   150       3.034  28.899   7.466  1.00  0.00           N  
ATOM   1623  CA  GLY   150       3.118  30.343   7.722  1.00  0.00           C  
ATOM   1624  C   GLY   150       1.923  31.237   7.356  1.00  0.00           C  
ATOM   1625  O   GLY   150       1.564  32.085   8.169  1.00  0.00           O  
ATOM   1626  H   GLY   150       3.907  28.438   7.233  1.00  0.00           H  
ATOM   1627  HA2 GLY   150       3.308  30.487   8.782  1.00  0.00           H  
ATOM   1628  HA3 GLY   150       3.981  30.728   7.180  1.00  0.00           H  
ATOM   1629  N   GLU   151       1.273  31.082   6.199  1.00  0.00           N  
ATOM   1630  CA  GLU   151       0.155  31.959   5.804  1.00  0.00           C  
ATOM   1631  C   GLU   151      -1.164  31.528   6.471  1.00  0.00           C  
ATOM   1632  O   GLU   151      -1.888  32.349   7.041  1.00  0.00           O  
ATOM   1633  CB  GLU   151       0.080  32.066   4.263  1.00  0.00           C  
ATOM   1634  CG  GLU   151      -0.821  31.108   3.456  1.00  0.00           C  
ATOM   1635  CD  GLU   151      -0.475  29.611   3.516  1.00  0.00           C  
ATOM   1636  OE1 GLU   151      -1.013  28.844   2.689  1.00  0.00           O  
ATOM   1637  OE2 GLU   151       0.226  29.154   4.452  1.00  0.00           O1-
ATOM   1638  H   GLU   151       1.477  30.284   5.602  1.00  0.00           H  
ATOM   1639  HA  GLU   151       0.370  32.963   6.173  1.00  0.00           H  
ATOM   1640  HB2 GLU   151      -0.284  33.071   4.045  1.00  0.00           H  
ATOM   1641  HB3 GLU   151       1.091  32.015   3.855  1.00  0.00           H  
ATOM   1642  HG2 GLU   151      -0.784  31.428   2.413  1.00  0.00           H  
ATOM   1643  HG3 GLU   151      -1.851  31.241   3.793  1.00  0.00           H  
ATOM   1644  N   LYS   152      -1.388  30.214   6.565  1.00  0.00           N  
ATOM   1645  CA  LYS   152      -2.463  29.591   7.354  1.00  0.00           C  
ATOM   1646  C   LYS   152      -2.276  29.832   8.862  1.00  0.00           C  
ATOM   1647  O   LYS   152      -3.244  30.012   9.594  1.00  0.00           O  
ATOM   1648  CB  LYS   152      -2.526  28.092   6.996  1.00  0.00           C  
ATOM   1649  CG  LYS   152      -2.973  27.859   5.538  1.00  0.00           C  
ATOM   1650  CD  LYS   152      -2.845  26.409   5.036  1.00  0.00           C  
ATOM   1651  CE  LYS   152      -1.422  25.831   4.916  1.00  0.00           C  
ATOM   1652  NZ  LYS   152      -0.560  26.522   3.923  1.00  0.00           N1+
ATOM   1653  H   LYS   152      -0.714  29.610   6.094  1.00  0.00           H  
ATOM   1654  HA  LYS   152      -3.411  30.058   7.085  1.00  0.00           H  
ATOM   1655  HB2 LYS   152      -1.546  27.642   7.157  1.00  0.00           H  
ATOM   1656  HB3 LYS   152      -3.247  27.609   7.653  1.00  0.00           H  
ATOM   1657  HG2 LYS   152      -4.020  28.155   5.458  1.00  0.00           H  
ATOM   1658  HG3 LYS   152      -2.413  28.501   4.870  1.00  0.00           H  
ATOM   1659  HD2 LYS   152      -3.316  26.353   4.053  1.00  0.00           H  
ATOM   1660  HD3 LYS   152      -3.417  25.766   5.707  1.00  0.00           H  
ATOM   1661  HE2 LYS   152      -1.510  24.783   4.618  1.00  0.00           H  
ATOM   1662  HE3 LYS   152      -0.939  25.854   5.895  1.00  0.00           H  
ATOM   1663  HZ1 LYS   152      -1.045  26.815   3.082  1.00  0.00           H  
ATOM   1664  HZ2 LYS   152      -0.206  27.420   4.262  1.00  0.00           H  
ATOM   1665  HZ3 LYS   152       0.252  25.951   3.665  1.00  0.00           H  
ATOM   1666  N   TRP   153      -1.030  29.957   9.308  1.00  0.00           N  
ATOM   1667  CA  TRP   153      -0.610  30.284  10.668  1.00  0.00           C  
ATOM   1668  C   TRP   153      -0.759  31.780  10.973  1.00  0.00           C  
ATOM   1669  O   TRP   153      -1.276  32.118  12.033  1.00  0.00           O  
ATOM   1670  CB  TRP   153       0.821  29.762  10.843  1.00  0.00           C  
ATOM   1671  CG  TRP   153       1.497  29.975  12.159  1.00  0.00           C  
ATOM   1672  CD1 TRP   153       1.461  29.120  13.205  1.00  0.00           C  
ATOM   1673  CD2 TRP   153       2.150  31.179  12.663  1.00  0.00           C  
ATOM   1674  NE1 TRP   153       2.160  29.647  14.271  1.00  0.00           N  
ATOM   1675  CE2 TRP   153       2.590  30.928  13.998  1.00  0.00           C  
ATOM   1676  CE3 TRP   153       2.432  32.451  12.117  1.00  0.00           C  
ATOM   1677  CZ2 TRP   153       3.277  31.891  14.747  1.00  0.00           C  
ATOM   1678  CZ3 TRP   153       3.103  33.432  12.871  1.00  0.00           C  
ATOM   1679  CH2 TRP   153       3.527  33.151  14.181  1.00  0.00           C  
ATOM   1680  H   TRP   153      -0.298  29.733   8.643  1.00  0.00           H  
ATOM   1681  HA  TRP   153      -1.244  29.751  11.375  1.00  0.00           H  
ATOM   1682  HB2 TRP   153       0.817  28.692  10.637  1.00  0.00           H  
ATOM   1683  HB3 TRP   153       1.450  30.231  10.090  1.00  0.00           H  
ATOM   1684  HD1 TRP   153       1.014  28.133  13.188  1.00  0.00           H  
ATOM   1685  HE1 TRP   153       2.332  29.117  15.138  1.00  0.00           H  
ATOM   1686  HE3 TRP   153       2.127  32.670  11.103  1.00  0.00           H  
ATOM   1687  HZ2 TRP   153       3.580  31.680  15.759  1.00  0.00           H  
ATOM   1688  HZ3 TRP   153       3.295  34.406  12.440  1.00  0.00           H  
ATOM   1689  HH2 TRP   153       4.030  33.910  14.760  1.00  0.00           H  
ATOM   1690  N   ALA   154      -0.534  32.675  10.004  1.00  0.00           N  
ATOM   1691  CA  ALA   154      -0.868  34.100  10.118  1.00  0.00           C  
ATOM   1692  C   ALA   154      -2.391  34.348  10.181  1.00  0.00           C  
ATOM   1693  O   ALA   154      -2.853  35.175  10.974  1.00  0.00           O  
ATOM   1694  CB  ALA   154      -0.215  34.851   8.952  1.00  0.00           C  
ATOM   1695  H   ALA   154      -0.064  32.366   9.159  1.00  0.00           H  
ATOM   1696  HA  ALA   154      -0.437  34.480  11.046  1.00  0.00           H  
ATOM   1697  HB1 ALA   154       0.864  34.683   8.961  1.00  0.00           H  
ATOM   1698  HB2 ALA   154      -0.623  34.505   8.003  1.00  0.00           H  
ATOM   1699  HB3 ALA   154      -0.404  35.920   9.053  1.00  0.00           H  
ATOM   1700  N   LYS   155      -3.200  33.525   9.495  1.00  0.00           N  
ATOM   1701  CA  LYS   155      -4.656  33.445   9.725  1.00  0.00           C  
ATOM   1702  C   LYS   155      -5.002  33.103  11.179  1.00  0.00           C  
ATOM   1703  O   LYS   155      -6.016  33.596  11.665  1.00  0.00           O  
ATOM   1704  CB  LYS   155      -5.300  32.496   8.681  1.00  0.00           C  
ATOM   1705  CG  LYS   155      -6.722  31.936   8.940  1.00  0.00           C  
ATOM   1706  CD  LYS   155      -6.798  30.808   9.990  1.00  0.00           C  
ATOM   1707  CE  LYS   155      -8.084  29.977   9.919  1.00  0.00           C  
ATOM   1708  NZ  LYS   155      -8.429  29.401  11.242  1.00  0.00           N1+
ATOM   1709  H   LYS   155      -2.774  32.915   8.800  1.00  0.00           H  
ATOM   1710  HA  LYS   155      -5.075  34.437   9.553  1.00  0.00           H  
ATOM   1711  HB2 LYS   155      -5.336  33.047   7.739  1.00  0.00           H  
ATOM   1712  HB3 LYS   155      -4.641  31.654   8.498  1.00  0.00           H  
ATOM   1713  HG2 LYS   155      -7.390  32.749   9.227  1.00  0.00           H  
ATOM   1714  HG3 LYS   155      -7.082  31.530   7.993  1.00  0.00           H  
ATOM   1715  HD2 LYS   155      -6.741  31.242  10.985  1.00  0.00           H  
ATOM   1716  HD3 LYS   155      -5.959  30.129   9.844  1.00  0.00           H  
ATOM   1717  HE2 LYS   155      -7.947  29.175   9.188  1.00  0.00           H  
ATOM   1718  HE3 LYS   155      -8.908  30.614   9.587  1.00  0.00           H  
ATOM   1719  HZ1 LYS   155      -7.616  29.129  11.787  1.00  0.00           H  
ATOM   1720  HZ2 LYS   155      -8.944  30.082  11.792  1.00  0.00           H  
ATOM   1721  HZ3 LYS   155      -9.005  28.560  11.146  1.00  0.00           H  
ATOM   1722  N   HIS   156      -4.170  32.356  11.909  1.00  0.00           N  
ATOM   1723  CA  HIS   156      -4.620  31.573  13.070  1.00  0.00           C  
ATOM   1724  C   HIS   156      -3.953  31.929  14.407  1.00  0.00           C  
ATOM   1725  O   HIS   156      -4.653  32.126  15.399  1.00  0.00           O  
ATOM   1726  CB  HIS   156      -4.461  30.093  12.698  1.00  0.00           C  
ATOM   1727  CG  HIS   156      -5.334  29.171  13.497  1.00  0.00           C  
ATOM   1728  ND1 HIS   156      -6.723  29.279  13.607  1.00  0.00           N  
ATOM   1729  CD2 HIS   156      -4.938  27.990  14.041  1.00  0.00           C  
ATOM   1730  CE1 HIS   156      -7.113  28.197  14.310  1.00  0.00           C  
ATOM   1731  NE2 HIS   156      -6.057  27.411  14.574  1.00  0.00           N  
ATOM   1732  H   HIS   156      -3.297  32.083  11.476  1.00  0.00           H  
ATOM   1733  HA  HIS   156      -5.688  31.744  13.223  1.00  0.00           H  
ATOM   1734  HB2 HIS   156      -3.415  29.810  12.798  1.00  0.00           H  
ATOM   1735  HB3 HIS   156      -4.731  29.943  11.659  1.00  0.00           H  
ATOM   1736  HD2 HIS   156      -3.945  27.567  14.053  1.00  0.00           H  
ATOM   1737  HE2 HIS   156      -6.038  26.565  15.154  1.00  0.00           H  
ATOM   1738  HE1 HIS   156      -8.129  27.987  14.620  1.00  0.00           H  
ATOM   1739  N   ARG   157      -2.635  32.175  14.448  1.00  0.00           N  
ATOM   1740  CA  ARG   157      -1.876  32.493  15.678  1.00  0.00           C  
ATOM   1741  C   ARG   157      -2.429  33.718  16.411  1.00  0.00           C  
ATOM   1742  O   ARG   157      -2.476  33.722  17.639  1.00  0.00           O  
ATOM   1743  CB  ARG   157      -0.383  32.686  15.324  1.00  0.00           C  
ATOM   1744  CG  ARG   157       0.543  32.914  16.537  1.00  0.00           C  
ATOM   1745  CD  ARG   157       0.741  31.571  17.274  1.00  0.00           C  
ATOM   1746  NE  ARG   157       1.475  31.915  18.497  1.00  0.00           N  
ATOM   1747  CZ  ARG   157       2.517  31.279  18.998  1.00  0.00           C  
ATOM   1748  NH1 ARG   157       3.076  30.225  18.481  1.00  0.00           N  
ATOM   1749  NH2 ARG   157       3.026  31.704  20.115  1.00  0.00           N1+
ATOM   1750  H   ARG   157      -2.110  32.050  13.586  1.00  0.00           H  
ATOM   1751  HA  ARG   157      -1.975  31.648  16.359  1.00  0.00           H  
ATOM   1752  HB2 ARG   157      -0.018  31.829  14.759  1.00  0.00           H  
ATOM   1753  HB3 ARG   157      -0.296  33.554  14.669  1.00  0.00           H  
ATOM   1754  HG2 ARG   157       0.122  33.668  17.202  1.00  0.00           H  
ATOM   1755  HG3 ARG   157       1.508  33.281  16.192  1.00  0.00           H  
ATOM   1756  HD2 ARG   157       1.316  30.901  16.647  1.00  0.00           H  
ATOM   1757  HD3 ARG   157      -0.218  31.158  17.554  1.00  0.00           H  
ATOM   1758  HE  ARG   157       1.152  32.691  19.055  1.00  0.00           H  
ATOM   1759 HH11 ARG   157       3.853  29.813  18.980  1.00  0.00           H  
ATOM   1760 HH12 ARG   157       2.674  29.711  17.689  1.00  0.00           H  
ATOM   1761 HH21 ARG   157       2.638  32.508  20.576  1.00  0.00           H  
ATOM   1762 HH22 ARG   157       3.817  31.202  20.497  1.00  0.00           H  
ATOM   1763  N   ARG   158      -2.965  34.688  15.659  1.00  0.00           N  
ATOM   1764  CA  ARG   158      -3.667  35.884  16.164  1.00  0.00           C  
ATOM   1765  C   ARG   158      -4.783  35.521  17.158  1.00  0.00           C  
ATOM   1766  O   ARG   158      -4.979  36.236  18.137  1.00  0.00           O  
ATOM   1767  CB  ARG   158      -4.296  36.657  14.985  1.00  0.00           C  
ATOM   1768  CG  ARG   158      -3.363  36.951  13.792  1.00  0.00           C  
ATOM   1769  CD  ARG   158      -4.159  37.740  12.721  1.00  0.00           C  
ATOM   1770  NE  ARG   158      -5.182  36.827  12.173  1.00  0.00           N  
ATOM   1771  CZ  ARG   158      -6.496  37.013  12.181  1.00  0.00           C  
ATOM   1772  NH1 ARG   158      -7.281  36.041  11.832  1.00  0.00           N  
ATOM   1773  NH2 ARG   158      -7.054  38.138  12.538  1.00  0.00           N1+
ATOM   1774  H   ARG   158      -2.894  34.555  14.660  1.00  0.00           H  
ATOM   1775  HA  ARG   158      -2.954  36.522  16.687  1.00  0.00           H  
ATOM   1776  HB2 ARG   158      -5.152  36.080  14.631  1.00  0.00           H  
ATOM   1777  HB3 ARG   158      -4.665  37.610  15.360  1.00  0.00           H  
ATOM   1778  HG2 ARG   158      -2.980  36.025  13.365  1.00  0.00           H  
ATOM   1779  HG3 ARG   158      -2.523  37.557  14.132  1.00  0.00           H  
ATOM   1780  HD2 ARG   158      -3.474  38.003  11.923  1.00  0.00           H  
ATOM   1781  HD3 ARG   158      -4.602  38.613  13.181  1.00  0.00           H  
ATOM   1782  HE  ARG   158      -4.844  35.967  11.760  1.00  0.00           H  
ATOM   1783 HH11 ARG   158      -8.286  36.160  11.763  1.00  0.00           H  
ATOM   1784 HH12 ARG   158      -6.902  35.115  11.667  1.00  0.00           H  
ATOM   1785 HH21 ARG   158      -8.064  38.214  12.614  1.00  0.00           H  
ATOM   1786 HH22 ARG   158      -6.474  38.938  12.686  1.00  0.00           H  
ATOM   1787  N   ILE   159      -5.498  34.432  16.877  1.00  0.00           N  
ATOM   1788  CA  ILE   159      -6.662  33.915  17.607  1.00  0.00           C  
ATOM   1789  C   ILE   159      -6.237  32.932  18.708  1.00  0.00           C  
ATOM   1790  O   ILE   159      -6.782  32.962  19.806  1.00  0.00           O  
ATOM   1791  CB  ILE   159      -7.640  33.208  16.626  1.00  0.00           C  
ATOM   1792  CG1 ILE   159      -7.766  33.887  15.235  1.00  0.00           C  
ATOM   1793  CG2 ILE   159      -9.013  33.044  17.301  1.00  0.00           C  
ATOM   1794  CD1 ILE   159      -8.488  33.028  14.192  1.00  0.00           C  
ATOM   1795  H   ILE   159      -5.209  33.889  16.074  1.00  0.00           H  
ATOM   1796  HA  ILE   159      -7.182  34.748  18.082  1.00  0.00           H  
ATOM   1797  HB  ILE   159      -7.246  32.207  16.441  1.00  0.00           H  
ATOM   1798 HG12 ILE   159      -8.278  34.844  15.340  1.00  0.00           H  
ATOM   1799 HG13 ILE   159      -6.781  34.077  14.811  1.00  0.00           H  
ATOM   1800 HG21 ILE   159      -8.909  32.534  18.260  1.00  0.00           H  
ATOM   1801 HG22 ILE   159      -9.467  34.020  17.476  1.00  0.00           H  
ATOM   1802 HG23 ILE   159      -9.673  32.442  16.680  1.00  0.00           H  
ATOM   1803 HD11 ILE   159      -8.008  32.051  14.115  1.00  0.00           H  
ATOM   1804 HD12 ILE   159      -9.532  32.898  14.459  1.00  0.00           H  
ATOM   1805 HD13 ILE   159      -8.437  33.520  13.221  1.00  0.00           H  
ATOM   1806  N   ILE   160      -5.256  32.064  18.424  1.00  0.00           N  
ATOM   1807  CA  ILE   160      -4.890  30.940  19.305  1.00  0.00           C  
ATOM   1808  C   ILE   160      -3.868  31.315  20.391  1.00  0.00           C  
ATOM   1809  O   ILE   160      -3.922  30.790  21.504  1.00  0.00           O  
ATOM   1810  CB  ILE   160      -4.415  29.746  18.440  1.00  0.00           C  
ATOM   1811  CG1 ILE   160      -5.464  29.317  17.385  1.00  0.00           C  
ATOM   1812  CG2 ILE   160      -4.041  28.527  19.302  1.00  0.00           C  
ATOM   1813  CD1 ILE   160      -6.920  29.213  17.863  1.00  0.00           C  
ATOM   1814  H   ILE   160      -4.898  32.059  17.476  1.00  0.00           H  
ATOM   1815  HA  ILE   160      -5.785  30.619  19.841  1.00  0.00           H  
ATOM   1816  HB  ILE   160      -3.515  30.047  17.901  1.00  0.00           H  
ATOM   1817 HG12 ILE   160      -5.442  30.019  16.554  1.00  0.00           H  
ATOM   1818 HG13 ILE   160      -5.168  28.351  16.982  1.00  0.00           H  
ATOM   1819 HG21 ILE   160      -3.182  28.746  19.932  1.00  0.00           H  
ATOM   1820 HG22 ILE   160      -4.881  28.232  19.927  1.00  0.00           H  
ATOM   1821 HG23 ILE   160      -3.776  27.683  18.662  1.00  0.00           H  
ATOM   1822 HD11 ILE   160      -6.979  28.624  18.774  1.00  0.00           H  
ATOM   1823 HD12 ILE   160      -7.331  30.204  18.054  1.00  0.00           H  
ATOM   1824 HD13 ILE   160      -7.522  28.733  17.093  1.00  0.00           H  
ATOM   1825  N   SER   161      -2.945  32.242  20.117  1.00  0.00           N  
ATOM   1826  CA  SER   161      -1.861  32.587  21.053  1.00  0.00           C  
ATOM   1827  C   SER   161      -2.311  33.224  22.388  1.00  0.00           C  
ATOM   1828  O   SER   161      -1.590  33.035  23.365  1.00  0.00           O  
ATOM   1829  CB  SER   161      -0.842  33.499  20.367  1.00  0.00           C  
ATOM   1830  OG  SER   161       0.421  33.385  20.996  1.00  0.00           O  
ATOM   1831  H   SER   161      -2.969  32.694  19.209  1.00  0.00           H  
ATOM   1832  HA  SER   161      -1.351  31.657  21.306  1.00  0.00           H  
ATOM   1833  HB2 SER   161      -1.185  34.534  20.391  1.00  0.00           H  
ATOM   1834  HB3 SER   161      -0.732  33.191  19.330  1.00  0.00           H  
ATOM   1835  HG  SER   161       0.300  33.531  21.949  1.00  0.00           H  
ATOM   1836  N   PRO   162      -3.457  33.936  22.499  1.00  0.00           N  
ATOM   1837  CA  PRO   162      -3.983  34.425  23.784  1.00  0.00           C  
ATOM   1838  C   PRO   162      -4.527  33.347  24.741  1.00  0.00           C  
ATOM   1839  O   PRO   162      -4.878  33.679  25.872  1.00  0.00           O  
ATOM   1840  CB  PRO   162      -5.103  35.415  23.428  1.00  0.00           C  
ATOM   1841  CG  PRO   162      -4.767  35.857  22.009  1.00  0.00           C  
ATOM   1842  CD  PRO   162      -4.189  34.578  21.415  1.00  0.00           C  
ATOM   1843  HA  PRO   162      -3.188  34.964  24.299  1.00  0.00           H  
ATOM   1844  HB2 PRO   162      -6.067  34.903  23.418  1.00  0.00           H  
ATOM   1845  HB3 PRO   162      -5.132  36.258  24.119  1.00  0.00           H  
ATOM   1846  HG2 PRO   162      -4.003  36.635  22.033  1.00  0.00           H  
ATOM   1847  HG3 PRO   162      -5.653  36.190  21.467  1.00  0.00           H  
ATOM   1848  HD2 PRO   162      -3.549  34.818  20.566  1.00  0.00           H  
ATOM   1849  HD3 PRO   162      -5.002  33.926  21.107  1.00  0.00           H  
ATOM   1850  N   SER   163      -4.628  32.083  24.303  1.00  0.00           N  
ATOM   1851  CA  SER   163      -5.407  31.007  24.950  1.00  0.00           C  
ATOM   1852  C   SER   163      -5.067  30.645  26.402  1.00  0.00           C  
ATOM   1853  O   SER   163      -5.848  29.939  27.042  1.00  0.00           O  
ATOM   1854  CB  SER   163      -5.385  29.738  24.096  1.00  0.00           C  
ATOM   1855  OG  SER   163      -4.067  29.338  23.788  1.00  0.00           O  
ATOM   1856  H   SER   163      -4.274  31.882  23.378  1.00  0.00           H  
ATOM   1857  HA  SER   163      -6.440  31.344  24.966  1.00  0.00           H  
ATOM   1858  HB2 SER   163      -5.909  29.943  23.168  1.00  0.00           H  
ATOM   1859  HB3 SER   163      -5.901  28.930  24.617  1.00  0.00           H  
ATOM   1860  HG  SER   163      -3.826  29.785  22.957  1.00  0.00           H  
ATOM   1861  N   PHE   164      -4.007  31.221  26.973  1.00  0.00           N  
ATOM   1862  CA  PHE   164      -3.635  31.088  28.381  1.00  0.00           C  
ATOM   1863  C   PHE   164      -3.581  32.384  29.201  1.00  0.00           C  
ATOM   1864  O   PHE   164      -2.718  32.558  30.064  1.00  0.00           O  
ATOM   1865  CB  PHE   164      -2.491  30.087  28.569  1.00  0.00           C  
ATOM   1866  CG  PHE   164      -2.867  28.656  28.248  1.00  0.00           C  
ATOM   1867  CD1 PHE   164      -2.290  28.031  27.128  1.00  0.00           C  
ATOM   1868  CD2 PHE   164      -3.811  27.962  29.029  1.00  0.00           C  
ATOM   1869  CE1 PHE   164      -2.638  26.710  26.802  1.00  0.00           C  
ATOM   1870  CE2 PHE   164      -4.160  26.640  28.700  1.00  0.00           C  
ATOM   1871  CZ  PHE   164      -3.568  26.013  27.591  1.00  0.00           C  
ATOM   1872  H   PHE   164      -3.445  31.824  26.391  1.00  0.00           H  
ATOM   1873  HA  PHE   164      -4.479  30.596  28.862  1.00  0.00           H  
ATOM   1874  HB2 PHE   164      -1.641  30.401  27.962  1.00  0.00           H  
ATOM   1875  HB3 PHE   164      -2.185  30.101  29.614  1.00  0.00           H  
ATOM   1876  HD1 PHE   164      -1.587  28.573  26.510  1.00  0.00           H  
ATOM   1877  HD2 PHE   164      -4.272  28.442  29.879  1.00  0.00           H  
ATOM   1878  HE1 PHE   164      -2.204  26.238  25.932  1.00  0.00           H  
ATOM   1879  HE2 PHE   164      -4.884  26.104  29.295  1.00  0.00           H  
ATOM   1880  HZ  PHE   164      -3.840  25.002  27.336  1.00  0.00           H  
ATOM   1881  N   HIS   165      -4.485  33.323  28.892  1.00  0.00           N  
ATOM   1882  CA  HIS   165      -4.730  34.526  29.698  1.00  0.00           C  
ATOM   1883  C   HIS   165      -4.864  34.200  31.197  1.00  0.00           C  
ATOM   1884  O   HIS   165      -5.380  33.142  31.566  1.00  0.00           O  
ATOM   1885  CB  HIS   165      -5.979  35.260  29.180  1.00  0.00           C  
ATOM   1886  CG  HIS   165      -6.357  36.452  30.029  1.00  0.00           C  
ATOM   1887  ND1 HIS   165      -7.125  36.386  31.192  1.00  0.00           N  
ATOM   1888  CD2 HIS   165      -5.909  37.731  29.867  1.00  0.00           C  
ATOM   1889  CE1 HIS   165      -7.119  37.625  31.710  1.00  0.00           C  
ATOM   1890  NE2 HIS   165      -6.400  38.452  30.934  1.00  0.00           N  
ATOM   1891  H   HIS   165      -5.060  33.172  28.071  1.00  0.00           H  
ATOM   1892  HA  HIS   165      -3.872  35.188  29.584  1.00  0.00           H  
ATOM   1893  HB2 HIS   165      -6.820  34.565  29.183  1.00  0.00           H  
ATOM   1894  HB3 HIS   165      -5.808  35.585  28.153  1.00  0.00           H  
ATOM   1895  HD2 HIS   165      -5.261  38.087  29.078  1.00  0.00           H  
ATOM   1896  HE2 HIS   165      -6.224  39.425  31.145  1.00  0.00           H  
ATOM   1897  HE1 HIS   165      -7.596  37.913  32.640  1.00  0.00           H  
ATOM   1898  N   LEU   166      -4.386  35.117  32.046  1.00  0.00           N  
ATOM   1899  CA  LEU   166      -4.224  34.930  33.488  1.00  0.00           C  
ATOM   1900  C   LEU   166      -5.504  34.422  34.164  1.00  0.00           C  
ATOM   1901  O   LEU   166      -5.508  33.287  34.623  1.00  0.00           O  
ATOM   1902  CB  LEU   166      -3.709  36.232  34.133  1.00  0.00           C  
ATOM   1903  CG  LEU   166      -2.351  36.736  33.607  1.00  0.00           C  
ATOM   1904  CD1 LEU   166      -2.032  38.098  34.223  1.00  0.00           C  
ATOM   1905  CD2 LEU   166      -1.201  35.783  33.941  1.00  0.00           C  
ATOM   1906  H   LEU   166      -4.094  36.000  31.661  1.00  0.00           H  
ATOM   1907  HA  LEU   166      -3.479  34.150  33.646  1.00  0.00           H  
ATOM   1908  HB2 LEU   166      -4.447  37.014  33.953  1.00  0.00           H  
ATOM   1909  HB3 LEU   166      -3.639  36.087  35.212  1.00  0.00           H  
ATOM   1910  HG  LEU   166      -2.402  36.859  32.525  1.00  0.00           H  
ATOM   1911 HD11 LEU   166      -2.824  38.805  33.975  1.00  0.00           H  
ATOM   1912 HD12 LEU   166      -1.968  38.012  35.308  1.00  0.00           H  
ATOM   1913 HD13 LEU   166      -1.087  38.475  33.831  1.00  0.00           H  
ATOM   1914 HD21 LEU   166      -1.128  35.659  35.021  1.00  0.00           H  
ATOM   1915 HD22 LEU   166      -1.365  34.817  33.467  1.00  0.00           H  
ATOM   1916 HD23 LEU   166      -0.265  36.198  33.567  1.00  0.00           H  
ATOM   1917  N   GLU   167      -6.601  35.182  34.160  1.00  0.00           N  
ATOM   1918  CA  GLU   167      -7.868  34.813  34.813  1.00  0.00           C  
ATOM   1919  C   GLU   167      -8.532  33.540  34.257  1.00  0.00           C  
ATOM   1920  O   GLU   167      -9.139  32.788  35.024  1.00  0.00           O  
ATOM   1921  CB  GLU   167      -8.841  36.006  34.834  1.00  0.00           C  
ATOM   1922  CG  GLU   167      -8.554  36.977  35.997  1.00  0.00           C  
ATOM   1923  CD  GLU   167      -7.117  37.521  36.034  1.00  0.00           C  
ATOM   1924  OE1 GLU   167      -6.533  37.528  37.147  1.00  0.00           O  
ATOM   1925  OE2 GLU   167      -6.605  37.893  34.951  1.00  0.00           O1-
ATOM   1926  H   GLU   167      -6.503  36.145  33.849  1.00  0.00           H  
ATOM   1927  HA  GLU   167      -7.656  34.596  35.854  1.00  0.00           H  
ATOM   1928  HB2 GLU   167      -8.809  36.532  33.880  1.00  0.00           H  
ATOM   1929  HB3 GLU   167      -9.856  35.631  34.968  1.00  0.00           H  
ATOM   1930  HG2 GLU   167      -8.767  36.456  36.934  1.00  0.00           H  
ATOM   1931  HG3 GLU   167      -9.250  37.816  35.925  1.00  0.00           H  
ATOM   1932  N   LYS   168      -8.312  33.209  32.976  1.00  0.00           N  
ATOM   1933  CA  LYS   168      -8.690  31.902  32.407  1.00  0.00           C  
ATOM   1934  C   LYS   168      -7.861  30.778  33.038  1.00  0.00           C  
ATOM   1935  O   LYS   168      -8.409  29.899  33.695  1.00  0.00           O  
ATOM   1936  CB  LYS   168      -8.621  31.971  30.866  1.00  0.00           C  
ATOM   1937  CG  LYS   168      -8.961  30.671  30.110  1.00  0.00           C  
ATOM   1938  CD  LYS   168      -7.811  29.646  30.073  1.00  0.00           C  
ATOM   1939  CE  LYS   168      -7.903  28.633  28.926  1.00  0.00           C  
ATOM   1940  NZ  LYS   168      -9.157  27.854  28.957  1.00  0.00           N1+
ATOM   1941  H   LYS   168      -7.758  33.848  32.417  1.00  0.00           H  
ATOM   1942  HA  LYS   168      -9.727  31.692  32.681  1.00  0.00           H  
ATOM   1943  HB2 LYS   168      -9.337  32.730  30.545  1.00  0.00           H  
ATOM   1944  HB3 LYS   168      -7.634  32.313  30.554  1.00  0.00           H  
ATOM   1945  HG2 LYS   168      -9.849  30.219  30.552  1.00  0.00           H  
ATOM   1946  HG3 LYS   168      -9.213  30.940  29.086  1.00  0.00           H  
ATOM   1947  HD2 LYS   168      -7.796  29.093  31.011  1.00  0.00           H  
ATOM   1948  HD3 LYS   168      -6.861  30.172  29.967  1.00  0.00           H  
ATOM   1949  HE2 LYS   168      -7.057  27.945  29.016  1.00  0.00           H  
ATOM   1950  HE3 LYS   168      -7.802  29.151  27.970  1.00  0.00           H  
ATOM   1951  HZ1 LYS   168      -9.520  27.763  29.907  1.00  0.00           H  
ATOM   1952  HZ2 LYS   168      -9.920  28.257  28.412  1.00  0.00           H  
ATOM   1953  HZ3 LYS   168      -9.015  26.891  28.670  1.00  0.00           H  
ATOM   1954  N   LEU   169      -6.532  30.868  32.978  1.00  0.00           N  
ATOM   1955  CA  LEU   169      -5.603  29.871  33.534  1.00  0.00           C  
ATOM   1956  C   LEU   169      -5.741  29.693  35.067  1.00  0.00           C  
ATOM   1957  O   LEU   169      -5.719  28.580  35.593  1.00  0.00           O  
ATOM   1958  CB  LEU   169      -4.190  30.301  33.093  1.00  0.00           C  
ATOM   1959  CG  LEU   169      -3.050  29.418  33.618  1.00  0.00           C  
ATOM   1960  CD1 LEU   169      -3.245  27.961  33.212  1.00  0.00           C  
ATOM   1961  CD2 LEU   169      -1.711  29.891  33.055  1.00  0.00           C  
ATOM   1962  H   LEU   169      -6.139  31.685  32.518  1.00  0.00           H  
ATOM   1963  HA  LEU   169      -5.830  28.907  33.078  1.00  0.00           H  
ATOM   1964  HB2 LEU   169      -4.154  30.311  32.002  1.00  0.00           H  
ATOM   1965  HB3 LEU   169      -4.010  31.321  33.439  1.00  0.00           H  
ATOM   1966  HG  LEU   169      -3.010  29.498  34.700  1.00  0.00           H  
ATOM   1967 HD11 LEU   169      -4.108  27.534  33.721  1.00  0.00           H  
ATOM   1968 HD12 LEU   169      -3.397  27.906  32.136  1.00  0.00           H  
ATOM   1969 HD13 LEU   169      -2.370  27.375  33.488  1.00  0.00           H  
ATOM   1970 HD21 LEU   169      -1.694  29.758  31.972  1.00  0.00           H  
ATOM   1971 HD22 LEU   169      -1.567  30.946  33.283  1.00  0.00           H  
ATOM   1972 HD23 LEU   169      -0.899  29.315  33.499  1.00  0.00           H  
ATOM   1973  N   LYS   170      -6.012  30.797  35.760  1.00  0.00           N  
ATOM   1974  CA  LYS   170      -6.357  30.946  37.184  1.00  0.00           C  
ATOM   1975  C   LYS   170      -7.723  30.371  37.571  1.00  0.00           C  
ATOM   1976  O   LYS   170      -7.949  30.123  38.750  1.00  0.00           O  
ATOM   1977  CB  LYS   170      -6.262  32.454  37.433  1.00  0.00           C  
ATOM   1978  CG  LYS   170      -6.710  33.096  38.752  1.00  0.00           C  
ATOM   1979  CD  LYS   170      -6.202  34.546  38.691  1.00  0.00           C  
ATOM   1980  CE  LYS   170      -6.754  35.468  39.771  1.00  0.00           C  
ATOM   1981  NZ  LYS   170      -6.004  36.742  39.733  1.00  0.00           N1+
ATOM   1982  H   LYS   170      -5.971  31.661  35.225  1.00  0.00           H  
ATOM   1983  HA  LYS   170      -5.616  30.433  37.793  1.00  0.00           H  
ATOM   1984  HB2 LYS   170      -5.227  32.742  37.241  1.00  0.00           H  
ATOM   1985  HB3 LYS   170      -6.880  32.914  36.673  1.00  0.00           H  
ATOM   1986  HG2 LYS   170      -7.798  33.077  38.822  1.00  0.00           H  
ATOM   1987  HG3 LYS   170      -6.274  32.586  39.609  1.00  0.00           H  
ATOM   1988  HD2 LYS   170      -6.453  34.979  37.724  1.00  0.00           H  
ATOM   1989  HD3 LYS   170      -5.116  34.534  38.775  1.00  0.00           H  
ATOM   1990  HE2 LYS   170      -6.626  34.992  40.748  1.00  0.00           H  
ATOM   1991  HE3 LYS   170      -7.816  35.640  39.583  1.00  0.00           H  
ATOM   1992  HZ1 LYS   170      -5.043  36.573  40.047  1.00  0.00           H  
ATOM   1993  HZ2 LYS   170      -5.995  37.114  38.776  1.00  0.00           H  
ATOM   1994  HZ3 LYS   170      -6.395  37.428  40.352  1.00  0.00           H  
ATOM   1995  N   THR   171      -8.572  30.051  36.592  1.00  0.00           N  
ATOM   1996  CA  THR   171      -9.796  29.255  36.774  1.00  0.00           C  
ATOM   1997  C   THR   171      -9.516  27.758  36.600  1.00  0.00           C  
ATOM   1998  O   THR   171     -10.010  26.953  37.387  1.00  0.00           O  
ATOM   1999  CB  THR   171     -10.904  29.729  35.817  1.00  0.00           C  
ATOM   2000  OG1 THR   171     -11.155  31.100  36.023  1.00  0.00           O  
ATOM   2001  CG2 THR   171     -12.233  29.010  36.051  1.00  0.00           C  
ATOM   2002  H   THR   171      -8.329  30.322  35.647  1.00  0.00           H  
ATOM   2003  HA  THR   171     -10.166  29.397  37.790  1.00  0.00           H  
ATOM   2004  HB  THR   171     -10.602  29.570  34.783  1.00  0.00           H  
ATOM   2005 HG21 THR   171     -12.136  27.953  35.805  1.00  0.00           H  
ATOM   2006 HG22 THR   171     -12.534  29.118  37.093  1.00  0.00           H  
ATOM   2007 HG23 THR   171     -12.997  29.449  35.408  1.00  0.00           H  
ATOM   2008  HG1 THR   171     -10.410  31.616  35.667  1.00  0.00           H  
ATOM   2009  N   MET   172      -8.642  27.378  35.658  1.00  0.00           N  
ATOM   2010  CA  MET   172      -8.248  25.975  35.432  1.00  0.00           C  
ATOM   2011  C   MET   172      -7.538  25.374  36.657  1.00  0.00           C  
ATOM   2012  O   MET   172      -7.832  24.259  37.090  1.00  0.00           O  
ATOM   2013  CB  MET   172      -7.290  25.854  34.228  1.00  0.00           C  
ATOM   2014  CG  MET   172      -7.709  26.618  32.969  1.00  0.00           C  
ATOM   2015  SD  MET   172      -6.577  26.417  31.568  1.00  0.00           S  
ATOM   2016  CE  MET   172      -7.133  24.796  30.986  1.00  0.00           C  
ATOM   2017  H   MET   172      -8.287  28.084  35.025  1.00  0.00           H  
ATOM   2018  HA  MET   172      -9.142  25.383  35.228  1.00  0.00           H  
ATOM   2019  HB2 MET   172      -7.192  24.797  33.981  1.00  0.00           H  
ATOM   2020  HB3 MET   172      -6.301  26.216  34.509  1.00  0.00           H  
ATOM   2021  HG2 MET   172      -7.746  27.675  33.205  1.00  0.00           H  
ATOM   2022  HG3 MET   172      -8.707  26.309  32.671  1.00  0.00           H  
ATOM   2023  HE1 MET   172      -6.997  24.051  31.769  1.00  0.00           H  
ATOM   2024  HE2 MET   172      -8.192  24.852  30.726  1.00  0.00           H  
ATOM   2025  HE3 MET   172      -6.562  24.505  30.105  1.00  0.00           H  
ATOM   2026  N   LEU   173      -6.545  26.093  37.190  1.00  0.00           N  
ATOM   2027  CA  LEU   173      -5.543  25.516  38.090  1.00  0.00           C  
ATOM   2028  C   LEU   173      -6.025  25.232  39.526  1.00  0.00           C  
ATOM   2029  O   LEU   173      -5.747  24.135  40.000  1.00  0.00           O  
ATOM   2030  CB  LEU   173      -4.276  26.379  38.032  1.00  0.00           C  
ATOM   2031  CG  LEU   173      -3.393  25.985  36.833  1.00  0.00           C  
ATOM   2032  CD1 LEU   173      -2.438  27.127  36.542  1.00  0.00           C  
ATOM   2033  CD2 LEU   173      -2.555  24.730  37.096  1.00  0.00           C  
ATOM   2034  H   LEU   173      -6.350  26.998  36.775  1.00  0.00           H  
ATOM   2035  HA  LEU   173      -5.285  24.537  37.690  1.00  0.00           H  
ATOM   2036  HB2 LEU   173      -4.562  27.429  37.954  1.00  0.00           H  
ATOM   2037  HB3 LEU   173      -3.700  26.264  38.946  1.00  0.00           H  
ATOM   2038  HG  LEU   173      -4.011  25.825  35.949  1.00  0.00           H  
ATOM   2039 HD11 LEU   173      -3.023  27.994  36.255  1.00  0.00           H  
ATOM   2040 HD12 LEU   173      -1.861  27.352  37.435  1.00  0.00           H  
ATOM   2041 HD13 LEU   173      -1.776  26.856  35.721  1.00  0.00           H  
ATOM   2042 HD21 LEU   173      -1.911  24.877  37.963  1.00  0.00           H  
ATOM   2043 HD22 LEU   173      -3.204  23.875  37.279  1.00  0.00           H  
ATOM   2044 HD23 LEU   173      -1.937  24.510  36.225  1.00  0.00           H  
ATOM   2045  N   PRO   174      -6.808  26.087  40.214  1.00  0.00           N  
ATOM   2046  CA  PRO   174      -7.326  25.752  41.546  1.00  0.00           C  
ATOM   2047  C   PRO   174      -8.299  24.562  41.524  1.00  0.00           C  
ATOM   2048  O   PRO   174      -8.252  23.711  42.414  1.00  0.00           O  
ATOM   2049  CB  PRO   174      -7.988  27.033  42.067  1.00  0.00           C  
ATOM   2050  CG  PRO   174      -7.287  28.136  41.276  1.00  0.00           C  
ATOM   2051  CD  PRO   174      -7.075  27.480  39.914  1.00  0.00           C  
ATOM   2052  HA  PRO   174      -6.484  25.503  42.196  1.00  0.00           H  
ATOM   2053  HB2 PRO   174      -9.052  27.037  41.825  1.00  0.00           H  
ATOM   2054  HB3 PRO   174      -7.840  27.151  43.142  1.00  0.00           H  
ATOM   2055  HG2 PRO   174      -6.320  28.358  41.729  1.00  0.00           H  
ATOM   2056  HG3 PRO   174      -7.899  29.036  41.208  1.00  0.00           H  
ATOM   2057  HD2 PRO   174      -6.244  27.957  39.397  1.00  0.00           H  
ATOM   2058  HD3 PRO   174      -7.986  27.555  39.319  1.00  0.00           H  
ATOM   2059  N   ALA   175      -9.101  24.433  40.456  1.00  0.00           N  
ATOM   2060  CA  ALA   175      -9.932  23.252  40.219  1.00  0.00           C  
ATOM   2061  C   ALA   175      -9.067  21.991  40.042  1.00  0.00           C  
ATOM   2062  O   ALA   175      -9.317  20.984  40.707  1.00  0.00           O  
ATOM   2063  CB  ALA   175     -10.833  23.511  39.003  1.00  0.00           C  
ATOM   2064  H   ALA   175      -9.074  25.142  39.737  1.00  0.00           H  
ATOM   2065  HA  ALA   175     -10.567  23.091  41.091  1.00  0.00           H  
ATOM   2066  HB1 ALA   175     -11.447  24.396  39.178  1.00  0.00           H  
ATOM   2067  HB2 ALA   175     -10.229  23.670  38.109  1.00  0.00           H  
ATOM   2068  HB3 ALA   175     -11.486  22.653  38.842  1.00  0.00           H  
ATOM   2069  N   PHE   176      -7.973  22.095  39.274  1.00  0.00           N  
ATOM   2070  CA  PHE   176      -6.899  21.100  39.256  1.00  0.00           C  
ATOM   2071  C   PHE   176      -6.299  20.722  40.616  1.00  0.00           C  
ATOM   2072  O   PHE   176      -6.304  19.548  40.986  1.00  0.00           O  
ATOM   2073  CB  PHE   176      -5.865  21.382  38.158  1.00  0.00           C  
ATOM   2074  CG  PHE   176      -4.520  20.717  38.377  1.00  0.00           C  
ATOM   2075  CD1 PHE   176      -4.335  19.370  38.021  1.00  0.00           C  
ATOM   2076  CD2 PHE   176      -3.462  21.434  38.969  1.00  0.00           C  
ATOM   2077  CE1 PHE   176      -3.082  18.760  38.194  1.00  0.00           C  
ATOM   2078  CE2 PHE   176      -2.216  20.815  39.165  1.00  0.00           C  
ATOM   2079  CZ  PHE   176      -2.019  19.484  38.762  1.00  0.00           C  
ATOM   2080  H   PHE   176      -7.841  22.944  38.735  1.00  0.00           H  
ATOM   2081  HA  PHE   176      -7.367  20.179  38.920  1.00  0.00           H  
ATOM   2082  HB2 PHE   176      -6.267  21.060  37.197  1.00  0.00           H  
ATOM   2083  HB3 PHE   176      -5.703  22.453  38.087  1.00  0.00           H  
ATOM   2084  HD1 PHE   176      -5.152  18.803  37.598  1.00  0.00           H  
ATOM   2085  HD2 PHE   176      -3.609  22.455  39.293  1.00  0.00           H  
ATOM   2086  HE1 PHE   176      -2.939  17.732  37.893  1.00  0.00           H  
ATOM   2087  HE2 PHE   176      -1.412  21.348  39.653  1.00  0.00           H  
ATOM   2088  HZ  PHE   176      -1.059  19.014  38.923  1.00  0.00           H  
ATOM   2089  N   TYR   177      -5.896  21.707  41.420  1.00  0.00           N  
ATOM   2090  CA  TYR   177      -5.285  21.437  42.716  1.00  0.00           C  
ATOM   2091  C   TYR   177      -6.176  20.660  43.684  1.00  0.00           C  
ATOM   2092  O   TYR   177      -5.827  19.564  44.112  1.00  0.00           O  
ATOM   2093  CB  TYR   177      -4.604  22.672  43.322  1.00  0.00           C  
ATOM   2094  CG  TYR   177      -4.089  22.502  44.743  1.00  0.00           C  
ATOM   2095  CD1 TYR   177      -2.705  22.346  44.964  1.00  0.00           C  
ATOM   2096  CD2 TYR   177      -4.977  22.462  45.836  1.00  0.00           C  
ATOM   2097  CE1 TYR   177      -2.212  22.192  46.274  1.00  0.00           C  
ATOM   2098  CE2 TYR   177      -4.496  22.210  47.132  1.00  0.00           C  
ATOM   2099  CZ  TYR   177      -3.111  22.116  47.357  1.00  0.00           C  
ATOM   2100  OH  TYR   177      -2.642  21.959  48.620  1.00  0.00           O  
ATOM   2101  H   TYR   177      -5.906  22.658  41.066  1.00  0.00           H  
ATOM   2102  HA  TYR   177      -4.461  20.764  42.507  1.00  0.00           H  
ATOM   2103  HB2 TYR   177      -3.772  22.938  42.679  1.00  0.00           H  
ATOM   2104  HB3 TYR   177      -5.311  23.502  43.316  1.00  0.00           H  
ATOM   2105  HD1 TYR   177      -2.016  22.342  44.127  1.00  0.00           H  
ATOM   2106  HD2 TYR   177      -6.036  22.566  45.674  1.00  0.00           H  
ATOM   2107  HE1 TYR   177      -1.150  22.109  46.450  1.00  0.00           H  
ATOM   2108  HE2 TYR   177      -5.183  22.045  47.944  1.00  0.00           H  
ATOM   2109  HH  TYR   177      -3.313  22.176  49.290  1.00  0.00           H  
ATOM   2110  N   VAL   178      -7.380  21.180  43.945  1.00  0.00           N  
ATOM   2111  CA  VAL   178      -8.268  20.676  45.012  1.00  0.00           C  
ATOM   2112  C   VAL   178      -8.845  19.286  44.703  1.00  0.00           C  
ATOM   2113  O   VAL   178      -9.238  18.576  45.627  1.00  0.00           O  
ATOM   2114  CB  VAL   178      -9.387  21.709  45.293  1.00  0.00           C  
ATOM   2115  CG1 VAL   178     -10.365  21.282  46.397  1.00  0.00           C  
ATOM   2116  CG2 VAL   178      -8.804  23.064  45.732  1.00  0.00           C  
ATOM   2117  H   VAL   178      -7.642  22.033  43.458  1.00  0.00           H  
ATOM   2118  HA  VAL   178      -7.676  20.562  45.922  1.00  0.00           H  
ATOM   2119  HB  VAL   178      -9.959  21.865  44.377  1.00  0.00           H  
ATOM   2120 HG11 VAL   178     -10.958  20.432  46.061  1.00  0.00           H  
ATOM   2121 HG12 VAL   178      -9.815  21.002  47.294  1.00  0.00           H  
ATOM   2122 HG13 VAL   178     -11.054  22.096  46.626  1.00  0.00           H  
ATOM   2123 HG21 VAL   178      -8.213  22.940  46.637  1.00  0.00           H  
ATOM   2124 HG22 VAL   178      -8.174  23.485  44.950  1.00  0.00           H  
ATOM   2125 HG23 VAL   178      -9.610  23.773  45.918  1.00  0.00           H  
ATOM   2126  N   SER   179      -8.904  18.884  43.427  1.00  0.00           N  
ATOM   2127  CA  SER   179      -9.610  17.669  42.990  1.00  0.00           C  
ATOM   2128  C   SER   179      -8.778  16.690  42.144  1.00  0.00           C  
ATOM   2129  O   SER   179      -9.302  15.634  41.792  1.00  0.00           O  
ATOM   2130  CB  SER   179     -10.907  18.091  42.283  1.00  0.00           C  
ATOM   2131  OG  SER   179     -11.650  16.978  41.829  1.00  0.00           O  
ATOM   2132  H   SER   179      -8.558  19.521  42.720  1.00  0.00           H  
ATOM   2133  HA  SER   179      -9.911  17.101  43.871  1.00  0.00           H  
ATOM   2134  HB2 SER   179     -10.660  18.730  41.438  1.00  0.00           H  
ATOM   2135  HB3 SER   179     -11.522  18.668  42.975  1.00  0.00           H  
ATOM   2136  HG  SER   179     -11.009  16.300  41.550  1.00  0.00           H  
ATOM   2137  N   TYR   180      -7.516  16.994  41.816  1.00  0.00           N  
ATOM   2138  CA  TYR   180      -6.711  16.188  40.878  1.00  0.00           C  
ATOM   2139  C   TYR   180      -5.250  16.112  41.346  1.00  0.00           C  
ATOM   2140  O   TYR   180      -4.756  15.022  41.601  1.00  0.00           O  
ATOM   2141  CB  TYR   180      -6.825  16.746  39.448  1.00  0.00           C  
ATOM   2142  CG  TYR   180      -8.247  16.912  38.939  1.00  0.00           C  
ATOM   2143  CD1 TYR   180      -8.976  18.058  39.304  1.00  0.00           C  
ATOM   2144  CD2 TYR   180      -8.850  15.934  38.127  1.00  0.00           C  
ATOM   2145  CE1 TYR   180     -10.294  18.246  38.862  1.00  0.00           C  
ATOM   2146  CE2 TYR   180     -10.176  16.116  37.687  1.00  0.00           C  
ATOM   2147  CZ  TYR   180     -10.892  17.264  38.056  1.00  0.00           C  
ATOM   2148  OH  TYR   180     -12.148  17.447  37.588  1.00  0.00           O  
ATOM   2149  H   TYR   180      -7.138  17.888  42.104  1.00  0.00           H  
ATOM   2150  HA  TYR   180      -7.090  15.166  40.844  1.00  0.00           H  
ATOM   2151  HB2 TYR   180      -6.322  17.706  39.386  1.00  0.00           H  
ATOM   2152  HB3 TYR   180      -6.285  16.082  38.776  1.00  0.00           H  
ATOM   2153  HD1 TYR   180      -8.527  18.784  39.958  1.00  0.00           H  
ATOM   2154  HD2 TYR   180      -8.295  15.049  37.842  1.00  0.00           H  
ATOM   2155  HE1 TYR   180     -10.844  19.130  39.148  1.00  0.00           H  
ATOM   2156  HE2 TYR   180     -10.656  15.404  37.049  1.00  0.00           H  
ATOM   2157  HH  TYR   180     -12.360  18.392  37.578  1.00  0.00           H  
ATOM   2158  N   ASP   181      -4.615  17.242  41.665  1.00  0.00           N  
ATOM   2159  CA  ASP   181      -3.256  17.274  42.238  1.00  0.00           C  
ATOM   2160  C   ASP   181      -3.319  16.724  43.679  1.00  0.00           C  
ATOM   2161  O   ASP   181      -2.599  15.799  44.049  1.00  0.00           O  
ATOM   2162  CB  ASP   181      -2.805  18.745  42.241  1.00  0.00           C  
ATOM   2163  CG  ASP   181      -1.297  18.974  42.183  1.00  0.00           C  
ATOM   2164  OD1 ASP   181      -0.929  20.171  42.179  1.00  0.00           O  
ATOM   2165  OD2 ASP   181      -0.526  17.990  42.152  1.00  0.00           O1-
ATOM   2166  H   ASP   181      -5.064  18.126  41.450  1.00  0.00           H  
ATOM   2167  HA  ASP   181      -2.578  16.659  41.650  1.00  0.00           H  
ATOM   2168  HB2 ASP   181      -3.184  19.232  43.138  1.00  0.00           H  
ATOM   2169  HB3 ASP   181      -3.239  19.246  41.374  1.00  0.00           H  
ATOM   2170  N   GLU   182      -4.281  17.185  44.482  1.00  0.00           N  
ATOM   2171  CA  GLU   182      -4.505  16.709  45.848  1.00  0.00           C  
ATOM   2172  C   GLU   182      -5.130  15.301  45.895  1.00  0.00           C  
ATOM   2173  O   GLU   182      -4.858  14.542  46.828  1.00  0.00           O  
ATOM   2174  CB  GLU   182      -5.363  17.761  46.565  1.00  0.00           C  
ATOM   2175  CG  GLU   182      -5.410  17.576  48.081  1.00  0.00           C  
ATOM   2176  CD  GLU   182      -5.923  18.829  48.802  1.00  0.00           C  
ATOM   2177  OE1 GLU   182      -6.623  19.679  48.207  1.00  0.00           O  
ATOM   2178  OE2 GLU   182      -5.735  18.920  50.041  1.00  0.00           O1-
ATOM   2179  H   GLU   182      -4.825  17.983  44.167  1.00  0.00           H  
ATOM   2180  HA  GLU   182      -3.539  16.648  46.351  1.00  0.00           H  
ATOM   2181  HB2 GLU   182      -4.922  18.739  46.374  1.00  0.00           H  
ATOM   2182  HB3 GLU   182      -6.377  17.748  46.162  1.00  0.00           H  
ATOM   2183  HG2 GLU   182      -4.408  17.343  48.442  1.00  0.00           H  
ATOM   2184  HG3 GLU   182      -6.060  16.732  48.320  1.00  0.00           H  
ATOM   2185  N   LEU   183      -5.855  14.897  44.841  1.00  0.00           N  
ATOM   2186  CA  LEU   183      -6.301  13.512  44.631  1.00  0.00           C  
ATOM   2187  C   LEU   183      -5.115  12.587  44.316  1.00  0.00           C  
ATOM   2188  O   LEU   183      -5.006  11.496  44.879  1.00  0.00           O  
ATOM   2189  CB  LEU   183      -7.355  13.493  43.507  1.00  0.00           C  
ATOM   2190  CG  LEU   183      -7.848  12.096  43.079  1.00  0.00           C  
ATOM   2191  CD1 LEU   183      -8.678  11.431  44.178  1.00  0.00           C  
ATOM   2192  CD2 LEU   183      -8.703  12.202  41.817  1.00  0.00           C  
ATOM   2193  H   LEU   183      -5.971  15.552  44.082  1.00  0.00           H  
ATOM   2194  HA  LEU   183      -6.762  13.153  45.552  1.00  0.00           H  
ATOM   2195  HB2 LEU   183      -8.210  14.097  43.810  1.00  0.00           H  
ATOM   2196  HB3 LEU   183      -6.908  13.956  42.632  1.00  0.00           H  
ATOM   2197  HG  LEU   183      -6.997  11.458  42.852  1.00  0.00           H  
ATOM   2198 HD11 LEU   183      -8.063  11.274  45.063  1.00  0.00           H  
ATOM   2199 HD12 LEU   183      -9.531  12.061  44.433  1.00  0.00           H  
ATOM   2200 HD13 LEU   183      -9.037  10.463  43.829  1.00  0.00           H  
ATOM   2201 HD21 LEU   183      -9.568  12.839  42.001  1.00  0.00           H  
ATOM   2202 HD22 LEU   183      -8.111  12.637  41.010  1.00  0.00           H  
ATOM   2203 HD23 LEU   183      -9.039  11.213  41.506  1.00  0.00           H  
ATOM   2204  N   LEU   184      -4.157  13.051  43.513  1.00  0.00           N  
ATOM   2205  CA  LEU   184      -2.880  12.383  43.281  1.00  0.00           C  
ATOM   2206  C   LEU   184      -2.002  12.340  44.544  1.00  0.00           C  
ATOM   2207  O   LEU   184      -1.377  11.316  44.824  1.00  0.00           O  
ATOM   2208  CB  LEU   184      -2.205  13.034  42.073  1.00  0.00           C  
ATOM   2209  CG  LEU   184      -0.973  12.239  41.610  1.00  0.00           C  
ATOM   2210  CD1 LEU   184      -1.135  11.857  40.139  1.00  0.00           C  
ATOM   2211  CD2 LEU   184       0.296  13.055  41.846  1.00  0.00           C  
ATOM   2212  H   LEU   184      -4.317  13.930  43.027  1.00  0.00           H  
ATOM   2213  HA  LEU   184      -3.093  11.360  43.004  1.00  0.00           H  
ATOM   2214  HB2 LEU   184      -2.935  13.080  41.264  1.00  0.00           H  
ATOM   2215  HB3 LEU   184      -1.929  14.061  42.312  1.00  0.00           H  
ATOM   2216  HG  LEU   184      -0.881  11.314  42.178  1.00  0.00           H  
ATOM   2217 HD11 LEU   184      -1.972  11.167  40.029  1.00  0.00           H  
ATOM   2218 HD12 LEU   184      -1.350  12.742  39.545  1.00  0.00           H  
ATOM   2219 HD13 LEU   184      -0.230  11.381  39.774  1.00  0.00           H  
ATOM   2220 HD21 LEU   184       0.272  13.967  41.255  1.00  0.00           H  
ATOM   2221 HD22 LEU   184       0.376  13.321  42.900  1.00  0.00           H  
ATOM   2222 HD23 LEU   184       1.171  12.479  41.565  1.00  0.00           H  
ATOM   2223  N   GLY   185      -2.172  13.324  45.431  1.00  0.00           N  
ATOM   2224  CA  GLY   185      -1.741  13.302  46.830  1.00  0.00           C  
ATOM   2225  C   GLY   185      -2.298  12.144  47.681  1.00  0.00           C  
ATOM   2226  O   GLY   185      -1.755  11.896  48.763  1.00  0.00           O  
ATOM   2227  H   GLY   185      -2.640  14.162  45.091  1.00  0.00           H  
ATOM   2228  HA2 GLY   185      -0.654  13.248  46.853  1.00  0.00           H  
ATOM   2229  HA3 GLY   185      -2.054  14.238  47.293  1.00  0.00           H  
ATOM   2230  N   LYS   186      -3.276  11.374  47.176  1.00  0.00           N  
ATOM   2231  CA  LYS   186      -3.716  10.061  47.689  1.00  0.00           C  
ATOM   2232  C   LYS   186      -3.473   8.888  46.717  1.00  0.00           C  
ATOM   2233  O   LYS   186      -3.290   7.768  47.192  1.00  0.00           O  
ATOM   2234  CB  LYS   186      -5.191  10.171  48.137  1.00  0.00           C  
ATOM   2235  CG  LYS   186      -5.881   8.841  48.500  1.00  0.00           C  
ATOM   2236  CD  LYS   186      -5.266   8.104  49.708  1.00  0.00           C  
ATOM   2237  CE  LYS   186      -5.659   6.619  49.707  1.00  0.00           C  
ATOM   2238  NZ  LYS   186      -4.888   5.852  48.701  1.00  0.00           N1+
ATOM   2239  H   LYS   186      -3.728  11.716  46.333  1.00  0.00           H  
ATOM   2240  HA  LYS   186      -3.120   9.826  48.570  1.00  0.00           H  
ATOM   2241  HB2 LYS   186      -5.250  10.846  48.993  1.00  0.00           H  
ATOM   2242  HB3 LYS   186      -5.766  10.622  47.326  1.00  0.00           H  
ATOM   2243  HG2 LYS   186      -6.927   9.048  48.728  1.00  0.00           H  
ATOM   2244  HG3 LYS   186      -5.876   8.193  47.624  1.00  0.00           H  
ATOM   2245  HD2 LYS   186      -5.632   8.572  50.623  1.00  0.00           H  
ATOM   2246  HD3 LYS   186      -4.178   8.179  49.702  1.00  0.00           H  
ATOM   2247  HE2 LYS   186      -6.729   6.541  49.490  1.00  0.00           H  
ATOM   2248  HE3 LYS   186      -5.483   6.193  50.698  1.00  0.00           H  
ATOM   2249  HZ1 LYS   186      -4.748   6.371  47.844  1.00  0.00           H  
ATOM   2250  HZ2 LYS   186      -3.955   5.604  49.021  1.00  0.00           H  
ATOM   2251  HZ3 LYS   186      -5.339   4.965  48.451  1.00  0.00           H  
ATOM   2252  N   TRP   187      -3.428   9.103  45.398  1.00  0.00           N  
ATOM   2253  CA  TRP   187      -3.070   8.062  44.412  1.00  0.00           C  
ATOM   2254  C   TRP   187      -1.593   7.646  44.393  1.00  0.00           C  
ATOM   2255  O   TRP   187      -1.298   6.491  44.102  1.00  0.00           O  
ATOM   2256  CB  TRP   187      -3.635   8.381  43.017  1.00  0.00           C  
ATOM   2257  CG  TRP   187      -2.950   7.777  41.818  1.00  0.00           C  
ATOM   2258  CD1 TRP   187      -1.877   8.306  41.181  1.00  0.00           C  
ATOM   2259  CD2 TRP   187      -3.124   6.448  41.225  1.00  0.00           C  
ATOM   2260  NE1 TRP   187      -1.454   7.459  40.178  1.00  0.00           N  
ATOM   2261  CE2 TRP   187      -2.216   6.317  40.130  1.00  0.00           C  
ATOM   2262  CE3 TRP   187      -3.994   5.360  41.462  1.00  0.00           C  
ATOM   2263  CZ2 TRP   187      -2.203   5.202  39.281  1.00  0.00           C  
ATOM   2264  CZ3 TRP   187      -3.983   4.226  40.624  1.00  0.00           C  
ATOM   2265  CH2 TRP   187      -3.105   4.153  39.526  1.00  0.00           C  
ATOM   2266  H   TRP   187      -3.657  10.031  45.059  1.00  0.00           H  
ATOM   2267  HA  TRP   187      -3.586   7.155  44.719  1.00  0.00           H  
ATOM   2268  HB2 TRP   187      -4.680   8.070  43.002  1.00  0.00           H  
ATOM   2269  HB3 TRP   187      -3.645   9.454  42.876  1.00  0.00           H  
ATOM   2270  HD1 TRP   187      -1.430   9.262  41.417  1.00  0.00           H  
ATOM   2271  HE1 TRP   187      -0.653   7.636  39.575  1.00  0.00           H  
ATOM   2272  HE3 TRP   187      -4.694   5.413  42.281  1.00  0.00           H  
ATOM   2273  HZ2 TRP   187      -1.534   5.167  38.430  1.00  0.00           H  
ATOM   2274  HZ3 TRP   187      -4.673   3.414  40.808  1.00  0.00           H  
ATOM   2275  HH2 TRP   187      -3.130   3.296  38.867  1.00  0.00           H  
ATOM   2276  N   GLU   188      -0.664   8.503  44.823  1.00  0.00           N  
ATOM   2277  CA  GLU   188       0.726   8.082  45.053  1.00  0.00           C  
ATOM   2278  C   GLU   188       0.797   6.971  46.119  1.00  0.00           C  
ATOM   2279  O   GLU   188       1.201   5.848  45.803  1.00  0.00           O  
ATOM   2280  CB  GLU   188       1.584   9.326  45.354  1.00  0.00           C  
ATOM   2281  CG  GLU   188       3.057   9.020  45.664  1.00  0.00           C  
ATOM   2282  CD  GLU   188       3.225   8.468  47.076  1.00  0.00           C  
ATOM   2283  OE1 GLU   188       3.627   7.292  47.220  1.00  0.00           O  
ATOM   2284  OE2 GLU   188       2.871   9.215  48.016  1.00  0.00           O1-
ATOM   2285  H   GLU   188      -0.919   9.475  44.977  1.00  0.00           H  
ATOM   2286  HA  GLU   188       1.101   7.630  44.138  1.00  0.00           H  
ATOM   2287  HB2 GLU   188       1.550   9.976  44.478  1.00  0.00           H  
ATOM   2288  HB3 GLU   188       1.141   9.880  46.183  1.00  0.00           H  
ATOM   2289  HG2 GLU   188       3.625   9.949  45.583  1.00  0.00           H  
ATOM   2290  HG3 GLU   188       3.459   8.325  44.929  1.00  0.00           H  
ATOM   2291  N   ARG   189       0.167   7.213  47.278  1.00  0.00           N  
ATOM   2292  CA  ARG   189      -0.185   6.215  48.309  1.00  0.00           C  
ATOM   2293  C   ARG   189      -1.375   5.324  47.934  1.00  0.00           C  
ATOM   2294  O   ARG   189      -2.260   5.049  48.743  1.00  0.00           O  
ATOM   2295  CB  ARG   189      -0.249   6.891  49.695  1.00  0.00           C  
ATOM   2296  CG  ARG   189       1.159   6.929  50.330  1.00  0.00           C  
ATOM   2297  CD  ARG   189       1.267   8.135  51.281  1.00  0.00           C  
ATOM   2298  NE  ARG   189       1.579   9.265  50.404  1.00  0.00           N  
ATOM   2299  CZ  ARG   189       0.810  10.291  50.115  1.00  0.00           C  
ATOM   2300  NH1 ARG   189       1.084  10.970  49.049  1.00  0.00           N  
ATOM   2301  NH2 ARG   189      -0.228  10.645  50.817  1.00  0.00           N1+
ATOM   2302  H   ARG   189      -0.153   8.157  47.420  1.00  0.00           H  
ATOM   2303  HA  ARG   189       0.629   5.495  48.348  1.00  0.00           H  
ATOM   2304  HB2 ARG   189      -0.668   7.891  49.583  1.00  0.00           H  
ATOM   2305  HB3 ARG   189      -0.895   6.331  50.371  1.00  0.00           H  
ATOM   2306  HG2 ARG   189       1.933   7.010  49.565  1.00  0.00           H  
ATOM   2307  HG3 ARG   189       1.322   6.005  50.887  1.00  0.00           H  
ATOM   2308  HD2 ARG   189       2.116   7.968  51.931  1.00  0.00           H  
ATOM   2309  HD3 ARG   189       0.343   8.271  51.828  1.00  0.00           H  
ATOM   2310  HE  ARG   189       2.330   9.119  49.724  1.00  0.00           H  
ATOM   2311 HH11 ARG   189       0.584  11.809  48.822  1.00  0.00           H  
ATOM   2312 HH12 ARG   189       1.867  10.619  48.490  1.00  0.00           H  
ATOM   2313 HH21 ARG   189      -0.859  11.322  50.409  1.00  0.00           H  
ATOM   2314 HH22 ARG   189      -0.388  10.198  51.700  1.00  0.00           H  
ATOM   2315  N   GLU   190      -1.376   4.865  46.688  1.00  0.00           N  
ATOM   2316  CA  GLU   190      -2.256   3.833  46.129  1.00  0.00           C  
ATOM   2317  C   GLU   190      -1.520   3.035  45.039  1.00  0.00           C  
ATOM   2318  O   GLU   190      -1.614   1.808  45.012  1.00  0.00           O  
ATOM   2319  CB  GLU   190      -3.531   4.475  45.544  1.00  0.00           C  
ATOM   2320  CG  GLU   190      -4.666   3.470  45.318  1.00  0.00           C  
ATOM   2321  CD  GLU   190      -5.098   2.836  46.642  1.00  0.00           C  
ATOM   2322  OE1 GLU   190      -5.613   3.584  47.504  1.00  0.00           O  
ATOM   2323  OE2 GLU   190      -4.784   1.642  46.842  1.00  0.00           O1-
ATOM   2324  H   GLU   190      -0.588   5.164  46.123  1.00  0.00           H  
ATOM   2325  HA  GLU   190      -2.530   3.143  46.928  1.00  0.00           H  
ATOM   2326  HB2 GLU   190      -3.888   5.255  46.216  1.00  0.00           H  
ATOM   2327  HB3 GLU   190      -3.297   4.938  44.588  1.00  0.00           H  
ATOM   2328  HG2 GLU   190      -4.337   2.701  44.615  1.00  0.00           H  
ATOM   2329  HG3 GLU   190      -5.514   3.994  44.871  1.00  0.00           H  
ATOM   2330  N   SER   191      -0.731   3.721  44.207  1.00  0.00           N  
ATOM   2331  CA  SER   191       0.050   3.159  43.101  1.00  0.00           C  
ATOM   2332  C   SER   191       1.555   3.120  43.399  1.00  0.00           C  
ATOM   2333  O   SER   191       2.091   2.053  43.690  1.00  0.00           O  
ATOM   2334  CB  SER   191      -0.289   3.932  41.822  1.00  0.00           C  
ATOM   2335  OG  SER   191       0.464   3.476  40.719  1.00  0.00           O  
ATOM   2336  H   SER   191      -0.759   4.734  44.275  1.00  0.00           H  
ATOM   2337  HA  SER   191      -0.259   2.127  42.936  1.00  0.00           H  
ATOM   2338  HB2 SER   191      -0.098   4.996  41.971  1.00  0.00           H  
ATOM   2339  HB3 SER   191      -1.350   3.797  41.613  1.00  0.00           H  
ATOM   2340  HG  SER   191       0.051   3.830  39.922  1.00  0.00           H  
ATOM   2341  N   SER   192       2.236   4.271  43.434  1.00  0.00           N  
ATOM   2342  CA  SER   192       3.704   4.356  43.530  1.00  0.00           C  
ATOM   2343  C   SER   192       4.328   3.741  44.785  1.00  0.00           C  
ATOM   2344  O   SER   192       5.289   2.984  44.662  1.00  0.00           O  
ATOM   2345  CB  SER   192       4.155   5.809  43.393  1.00  0.00           C  
ATOM   2346  OG  SER   192       4.299   6.118  42.024  1.00  0.00           O  
ATOM   2347  H   SER   192       1.731   5.124  43.258  1.00  0.00           H  
ATOM   2348  HA  SER   192       4.122   3.800  42.689  1.00  0.00           H  
ATOM   2349  HB2 SER   192       5.118   5.953  43.885  1.00  0.00           H  
ATOM   2350  HB3 SER   192       3.418   6.464  43.855  1.00  0.00           H  
ATOM   2351  HG  SER   192       5.160   5.739  41.751  1.00  0.00           H  
ATOM   2352  N   THR   193       3.756   3.942  45.976  1.00  0.00           N  
ATOM   2353  CA  THR   193       4.232   3.275  47.212  1.00  0.00           C  
ATOM   2354  C   THR   193       3.709   1.841  47.388  1.00  0.00           C  
ATOM   2355  O   THR   193       3.972   1.208  48.409  1.00  0.00           O  
ATOM   2356  CB  THR   193       4.002   4.122  48.480  1.00  0.00           C  
ATOM   2357  OG1 THR   193       2.920   4.995  48.324  1.00  0.00           O  
ATOM   2358  CG2 THR   193       5.212   4.971  48.854  1.00  0.00           C  
ATOM   2359  H   THR   193       2.970   4.583  46.052  1.00  0.00           H  
ATOM   2360  HA  THR   193       5.307   3.153  47.121  1.00  0.00           H  
ATOM   2361  HB  THR   193       3.788   3.471  49.327  1.00  0.00           H  
ATOM   2362 HG21 THR   193       6.040   4.320  49.120  1.00  0.00           H  
ATOM   2363 HG22 THR   193       5.495   5.613  48.020  1.00  0.00           H  
ATOM   2364 HG23 THR   193       4.966   5.585  49.720  1.00  0.00           H  
ATOM   2365  HG1 THR   193       3.250   5.830  47.908  1.00  0.00           H  
ATOM   2366  N   LYS   194       3.016   1.287  46.381  1.00  0.00           N  
ATOM   2367  CA  LYS   194       2.395  -0.052  46.401  1.00  0.00           C  
ATOM   2368  C   LYS   194       2.556  -0.807  45.061  1.00  0.00           C  
ATOM   2369  O   LYS   194       1.823  -1.750  44.778  1.00  0.00           O  
ATOM   2370  CB  LYS   194       0.946   0.124  46.912  1.00  0.00           C  
ATOM   2371  CG  LYS   194       0.142  -1.174  47.105  1.00  0.00           C  
ATOM   2372  CD  LYS   194      -0.967  -1.061  48.166  1.00  0.00           C  
ATOM   2373  CE  LYS   194      -2.000   0.054  47.940  1.00  0.00           C  
ATOM   2374  NZ  LYS   194      -2.726  -0.076  46.657  1.00  0.00           N1+
ATOM   2375  H   LYS   194       2.850   1.860  45.559  1.00  0.00           H  
ATOM   2376  HA  LYS   194       2.930  -0.658  47.133  1.00  0.00           H  
ATOM   2377  HB2 LYS   194       1.002   0.636  47.875  1.00  0.00           H  
ATOM   2378  HB3 LYS   194       0.408   0.774  46.223  1.00  0.00           H  
ATOM   2379  HG2 LYS   194      -0.306  -1.467  46.155  1.00  0.00           H  
ATOM   2380  HG3 LYS   194       0.821  -1.966  47.423  1.00  0.00           H  
ATOM   2381  HD2 LYS   194      -0.496  -0.894  49.136  1.00  0.00           H  
ATOM   2382  HD3 LYS   194      -1.489  -2.018  48.220  1.00  0.00           H  
ATOM   2383  HE2 LYS   194      -1.500   1.025  47.980  1.00  0.00           H  
ATOM   2384  HE3 LYS   194      -2.723   0.022  48.761  1.00  0.00           H  
ATOM   2385  HZ1 LYS   194      -2.177   0.298  45.884  1.00  0.00           H  
ATOM   2386  HZ2 LYS   194      -3.026  -1.017  46.468  1.00  0.00           H  
ATOM   2387  HZ3 LYS   194      -3.565   0.513  46.687  1.00  0.00           H  
ATOM   2388  N   GLY   195       3.552  -0.440  44.250  1.00  0.00           N  
ATOM   2389  CA  GLY   195       3.697  -0.826  42.836  1.00  0.00           C  
ATOM   2390  C   GLY   195       4.113  -2.274  42.525  1.00  0.00           C  
ATOM   2391  O   GLY   195       4.555  -2.538  41.408  1.00  0.00           O  
ATOM   2392  H   GLY   195       4.139   0.316  44.569  1.00  0.00           H  
ATOM   2393  HA2 GLY   195       2.745  -0.645  42.336  1.00  0.00           H  
ATOM   2394  HA3 GLY   195       4.438  -0.169  42.380  1.00  0.00           H  
ATOM   2395  N   SER   196       3.997  -3.212  43.473  1.00  0.00           N  
ATOM   2396  CA  SER   196       4.515  -4.603  43.471  1.00  0.00           C  
ATOM   2397  C   SER   196       6.047  -4.746  43.406  1.00  0.00           C  
ATOM   2398  O   SER   196       6.611  -5.521  44.176  1.00  0.00           O  
ATOM   2399  CB  SER   196       3.813  -5.477  42.420  1.00  0.00           C  
ATOM   2400  OG  SER   196       4.224  -5.171  41.103  1.00  0.00           O  
ATOM   2401  H   SER   196       3.538  -2.908  44.320  1.00  0.00           H  
ATOM   2402  HA  SER   196       4.235  -5.026  44.436  1.00  0.00           H  
ATOM   2403  HB2 SER   196       2.734  -5.339  42.502  1.00  0.00           H  
ATOM   2404  HB3 SER   196       4.042  -6.524  42.620  1.00  0.00           H  
ATOM   2405  HG  SER   196       4.231  -4.201  41.006  1.00  0.00           H  
ATOM   2406  N   VAL   197       6.732  -3.913  42.619  1.00  0.00           N  
ATOM   2407  CA  VAL   197       8.118  -3.489  42.879  1.00  0.00           C  
ATOM   2408  C   VAL   197       8.128  -2.426  43.987  1.00  0.00           C  
ATOM   2409  O   VAL   197       7.079  -1.880  44.342  1.00  0.00           O  
ATOM   2410  CB  VAL   197       8.791  -2.954  41.596  1.00  0.00           C  
ATOM   2411  CG1 VAL   197       8.912  -4.059  40.539  1.00  0.00           C  
ATOM   2412  CG2 VAL   197       8.071  -1.754  40.965  1.00  0.00           C  
ATOM   2413  H   VAL   197       6.183  -3.315  42.013  1.00  0.00           H  
ATOM   2414  HA  VAL   197       8.692  -4.344  43.236  1.00  0.00           H  
ATOM   2415  HB  VAL   197       9.804  -2.640  41.853  1.00  0.00           H  
ATOM   2416 HG11 VAL   197       9.441  -4.914  40.959  1.00  0.00           H  
ATOM   2417 HG12 VAL   197       7.923  -4.380  40.210  1.00  0.00           H  
ATOM   2418 HG13 VAL   197       9.469  -3.687  39.679  1.00  0.00           H  
ATOM   2419 HG21 VAL   197       7.083  -2.042  40.607  1.00  0.00           H  
ATOM   2420 HG22 VAL   197       7.965  -0.951  41.695  1.00  0.00           H  
ATOM   2421 HG23 VAL   197       8.655  -1.377  40.126  1.00  0.00           H  
ATOM   2422  N   GLU   198       9.303  -2.114  44.544  1.00  0.00           N  
ATOM   2423  CA  GLU   198       9.423  -1.003  45.496  1.00  0.00           C  
ATOM   2424  C   GLU   198       9.285   0.375  44.808  1.00  0.00           C  
ATOM   2425  O   GLU   198       9.197   0.486  43.586  1.00  0.00           O  
ATOM   2426  CB  GLU   198      10.682  -1.147  46.375  1.00  0.00           C  
ATOM   2427  CG  GLU   198      12.028  -0.781  45.730  1.00  0.00           C  
ATOM   2428  CD  GLU   198      13.141  -0.641  46.784  1.00  0.00           C  
ATOM   2429  OE1 GLU   198      14.012   0.249  46.649  1.00  0.00           O  
ATOM   2430  OE2 GLU   198      13.086  -1.279  47.856  1.00  0.00           O1-
ATOM   2431  H   GLU   198      10.145  -2.554  44.211  1.00  0.00           H  
ATOM   2432  HA  GLU   198       8.575  -1.079  46.179  1.00  0.00           H  
ATOM   2433  HB2 GLU   198      10.540  -0.490  47.235  1.00  0.00           H  
ATOM   2434  HB3 GLU   198      10.732  -2.170  46.753  1.00  0.00           H  
ATOM   2435  HG2 GLU   198      11.917   0.176  45.222  1.00  0.00           H  
ATOM   2436  HG3 GLU   198      12.298  -1.541  44.994  1.00  0.00           H  
ATOM   2437  N   VAL   199       9.183   1.431  45.618  1.00  0.00           N  
ATOM   2438  CA  VAL   199       8.715   2.766  45.210  1.00  0.00           C  
ATOM   2439  C   VAL   199       9.449   3.398  44.022  1.00  0.00           C  
ATOM   2440  O   VAL   199      10.607   3.769  44.173  1.00  0.00           O  
ATOM   2441  CB  VAL   199       8.721   3.749  46.405  1.00  0.00           C  
ATOM   2442  CG1 VAL   199       7.839   4.977  46.140  1.00  0.00           C  
ATOM   2443  CG2 VAL   199       8.316   3.113  47.743  1.00  0.00           C  
ATOM   2444  H   VAL   199       9.292   1.269  46.605  1.00  0.00           H  
ATOM   2445  HA  VAL   199       7.678   2.638  44.907  1.00  0.00           H  
ATOM   2446  HB  VAL   199       9.741   4.098  46.551  1.00  0.00           H  
ATOM   2447 HG11 VAL   199       8.169   5.493  45.239  1.00  0.00           H  
ATOM   2448 HG12 VAL   199       6.802   4.674  46.012  1.00  0.00           H  
ATOM   2449 HG13 VAL   199       7.903   5.672  46.977  1.00  0.00           H  
ATOM   2450 HG21 VAL   199       7.360   2.602  47.644  1.00  0.00           H  
ATOM   2451 HG22 VAL   199       9.074   2.401  48.068  1.00  0.00           H  
ATOM   2452 HG23 VAL   199       8.245   3.883  48.510  1.00  0.00           H  
ATOM   2453  N   ASP   200       8.730   3.741  42.950  1.00  0.00           N  
ATOM   2454  CA  ASP   200       9.098   4.803  41.997  1.00  0.00           C  
ATOM   2455  C   ASP   200       7.902   5.673  41.562  1.00  0.00           C  
ATOM   2456  O   ASP   200       6.751   5.247  41.646  1.00  0.00           O  
ATOM   2457  CB  ASP   200       9.982   4.326  40.828  1.00  0.00           C  
ATOM   2458  CG  ASP   200      10.162   5.458  39.806  1.00  0.00           C  
ATOM   2459  OD1 ASP   200       9.466   5.455  38.770  1.00  0.00           O  
ATOM   2460  OD2 ASP   200      10.804   6.469  40.184  1.00  0.00           O1-
ATOM   2461  H   ASP   200       7.788   3.380  42.880  1.00  0.00           H  
ATOM   2462  HA  ASP   200       9.735   5.496  42.544  1.00  0.00           H  
ATOM   2463  HB2 ASP   200       9.505   3.473  40.343  1.00  0.00           H  
ATOM   2464  HB3 ASP   200      10.955   4.013  41.210  1.00  0.00           H  
ATOM   2465  N   LEU   201       8.160   6.926  41.183  1.00  0.00           N  
ATOM   2466  CA  LEU   201       7.171   7.981  40.978  1.00  0.00           C  
ATOM   2467  C   LEU   201       6.604   8.085  39.553  1.00  0.00           C  
ATOM   2468  O   LEU   201       5.696   8.893  39.353  1.00  0.00           O  
ATOM   2469  CB  LEU   201       7.783   9.327  41.400  1.00  0.00           C  
ATOM   2470  CG  LEU   201       8.497   9.329  42.761  1.00  0.00           C  
ATOM   2471  CD1 LEU   201       9.099  10.709  43.003  1.00  0.00           C  
ATOM   2472  CD2 LEU   201       7.570   8.971  43.924  1.00  0.00           C  
ATOM   2473  H   LEU   201       9.134   7.144  40.985  1.00  0.00           H  
ATOM   2474  HA  LEU   201       6.320   7.786  41.633  1.00  0.00           H  
ATOM   2475  HB2 LEU   201       8.500   9.627  40.634  1.00  0.00           H  
ATOM   2476  HB3 LEU   201       6.987  10.069  41.425  1.00  0.00           H  
ATOM   2477  HG  LEU   201       9.321   8.621  42.732  1.00  0.00           H  
ATOM   2478 HD11 LEU   201       9.695  10.990  42.139  1.00  0.00           H  
ATOM   2479 HD12 LEU   201       8.310  11.447  43.154  1.00  0.00           H  
ATOM   2480 HD13 LEU   201       9.751  10.676  43.873  1.00  0.00           H  
ATOM   2481 HD21 LEU   201       6.699   9.627  43.920  1.00  0.00           H  
ATOM   2482 HD22 LEU   201       7.231   7.940  43.827  1.00  0.00           H  
ATOM   2483 HD23 LEU   201       8.099   9.076  44.871  1.00  0.00           H  
ATOM   2484  N   PHE   202       7.095   7.347  38.548  1.00  0.00           N  
ATOM   2485  CA  PHE   202       6.615   7.545  37.169  1.00  0.00           C  
ATOM   2486  C   PHE   202       5.076   7.499  36.952  1.00  0.00           C  
ATOM   2487  O   PHE   202       4.528   8.498  36.472  1.00  0.00           O  
ATOM   2488  CB  PHE   202       7.482   6.796  36.141  1.00  0.00           C  
ATOM   2489  CG  PHE   202       6.947   6.791  34.719  1.00  0.00           C  
ATOM   2490  CD1 PHE   202       7.530   7.641  33.758  1.00  0.00           C  
ATOM   2491  CD2 PHE   202       5.867   5.966  34.349  1.00  0.00           C  
ATOM   2492  CE1 PHE   202       7.025   7.687  32.447  1.00  0.00           C  
ATOM   2493  CE2 PHE   202       5.355   6.021  33.041  1.00  0.00           C  
ATOM   2494  CZ  PHE   202       5.928   6.885  32.092  1.00  0.00           C  
ATOM   2495  H   PHE   202       7.864   6.694  38.712  1.00  0.00           H  
ATOM   2496  HA  PHE   202       6.839   8.590  36.955  1.00  0.00           H  
ATOM   2497  HB2 PHE   202       8.486   7.223  36.154  1.00  0.00           H  
ATOM   2498  HB3 PHE   202       7.582   5.757  36.459  1.00  0.00           H  
ATOM   2499  HD1 PHE   202       8.370   8.268  34.021  1.00  0.00           H  
ATOM   2500  HD2 PHE   202       5.410   5.305  35.069  1.00  0.00           H  
ATOM   2501  HE1 PHE   202       7.474   8.346  31.716  1.00  0.00           H  
ATOM   2502  HE2 PHE   202       4.497   5.422  32.768  1.00  0.00           H  
ATOM   2503  HZ  PHE   202       5.516   6.938  31.094  1.00  0.00           H  
ATOM   2504  N   PRO   203       4.358   6.508  37.539  1.00  0.00           N  
ATOM   2505  CA  PRO   203       2.885   6.428  37.581  1.00  0.00           C  
ATOM   2506  C   PRO   203       2.165   7.532  38.382  1.00  0.00           C  
ATOM   2507  O   PRO   203       0.943   7.494  38.547  1.00  0.00           O  
ATOM   2508  CB  PRO   203       2.553   5.049  38.168  1.00  0.00           C  
ATOM   2509  CG  PRO   203       3.807   4.226  37.896  1.00  0.00           C  
ATOM   2510  CD  PRO   203       4.907   5.266  38.073  1.00  0.00           C  
ATOM   2511  HA  PRO   203       2.519   6.465  36.555  1.00  0.00           H  
ATOM   2512  HB2 PRO   203       2.406   5.125  39.247  1.00  0.00           H  
ATOM   2513  HB3 PRO   203       1.673   4.613  37.695  1.00  0.00           H  
ATOM   2514  HG2 PRO   203       3.800   3.864  36.867  1.00  0.00           H  
ATOM   2515  HG3 PRO   203       3.913   3.400  38.601  1.00  0.00           H  
ATOM   2516  HD2 PRO   203       5.802   4.946  37.541  1.00  0.00           H  
ATOM   2517  HD3 PRO   203       5.128   5.391  39.134  1.00  0.00           H  
ATOM   2518  N   THR   204       2.892   8.524  38.899  1.00  0.00           N  
ATOM   2519  CA  THR   204       2.356   9.705  39.602  1.00  0.00           C  
ATOM   2520  C   THR   204       2.694  11.016  38.899  1.00  0.00           C  
ATOM   2521  O   THR   204       2.212  12.065  39.310  1.00  0.00           O  
ATOM   2522  CB  THR   204       2.731   9.740  41.088  1.00  0.00           C  
ATOM   2523  OG1 THR   204       4.120   9.769  41.310  1.00  0.00           O  
ATOM   2524  CG2 THR   204       2.141   8.548  41.832  1.00  0.00           C  
ATOM   2525  H   THR   204       3.895   8.479  38.765  1.00  0.00           H  
ATOM   2526  HA  THR   204       1.271   9.656  39.589  1.00  0.00           H  
ATOM   2527  HB  THR   204       2.313  10.637  41.540  1.00  0.00           H  
ATOM   2528 HG21 THR   204       1.070   8.692  41.960  1.00  0.00           H  
ATOM   2529 HG22 THR   204       2.314   7.620  41.290  1.00  0.00           H  
ATOM   2530 HG23 THR   204       2.621   8.476  42.802  1.00  0.00           H  
ATOM   2531  HG1 THR   204       4.567   9.349  40.558  1.00  0.00           H  
ATOM   2532  N   PHE   205       3.412  10.960  37.771  1.00  0.00           N  
ATOM   2533  CA  PHE   205       3.772  12.140  36.986  1.00  0.00           C  
ATOM   2534  C   PHE   205       3.428  12.104  35.501  1.00  0.00           C  
ATOM   2535  O   PHE   205       3.074  13.145  34.942  1.00  0.00           O  
ATOM   2536  CB  PHE   205       5.186  12.621  37.332  1.00  0.00           C  
ATOM   2537  CG  PHE   205       5.262  13.164  38.745  1.00  0.00           C  
ATOM   2538  CD1 PHE   205       4.560  14.333  39.099  1.00  0.00           C  
ATOM   2539  CD2 PHE   205       5.894  12.400  39.744  1.00  0.00           C  
ATOM   2540  CE1 PHE   205       4.472  14.725  40.446  1.00  0.00           C  
ATOM   2541  CE2 PHE   205       5.804  12.790  41.090  1.00  0.00           C  
ATOM   2542  CZ  PHE   205       5.085  13.943  41.440  1.00  0.00           C  
ATOM   2543  H   PHE   205       3.761  10.059  37.465  1.00  0.00           H  
ATOM   2544  HA  PHE   205       3.123  12.945  37.329  1.00  0.00           H  
ATOM   2545  HB2 PHE   205       5.886  11.795  37.208  1.00  0.00           H  
ATOM   2546  HB3 PHE   205       5.471  13.415  36.642  1.00  0.00           H  
ATOM   2547  HD1 PHE   205       4.029  14.893  38.347  1.00  0.00           H  
ATOM   2548  HD2 PHE   205       6.397  11.481  39.484  1.00  0.00           H  
ATOM   2549  HE1 PHE   205       3.897  15.599  40.722  1.00  0.00           H  
ATOM   2550  HE2 PHE   205       6.251  12.188  41.865  1.00  0.00           H  
ATOM   2551  HZ  PHE   205       4.989  14.210  42.479  1.00  0.00           H  
ATOM   2552  N   ASP   206       3.318  10.907  34.916  1.00  0.00           N  
ATOM   2553  CA  ASP   206       2.611  10.736  33.644  1.00  0.00           C  
ATOM   2554  C   ASP   206       1.090  10.881  33.906  1.00  0.00           C  
ATOM   2555  O   ASP   206       0.414  11.619  33.198  1.00  0.00           O  
ATOM   2556  CB  ASP   206       3.014   9.392  32.992  1.00  0.00           C  
ATOM   2557  CG  ASP   206       2.468   8.088  33.596  1.00  0.00           C  
ATOM   2558  OD1 ASP   206       2.413   7.090  32.848  1.00  0.00           O  
ATOM   2559  OD2 ASP   206       1.948   8.071  34.733  1.00  0.00           O1-
ATOM   2560  H   ASP   206       3.603  10.069  35.416  1.00  0.00           H  
ATOM   2561  HA  ASP   206       2.908  11.536  32.964  1.00  0.00           H  
ATOM   2562  HB2 ASP   206       4.103   9.331  32.977  1.00  0.00           H  
ATOM   2563  HB3 ASP   206       2.690   9.429  31.952  1.00  0.00           H  
ATOM   2564  N   THR   207       0.559  10.328  35.000  1.00  0.00           N  
ATOM   2565  CA  THR   207      -0.856  10.425  35.391  1.00  0.00           C  
ATOM   2566  C   THR   207      -1.273  11.859  35.676  1.00  0.00           C  
ATOM   2567  O   THR   207      -2.259  12.308  35.100  1.00  0.00           O  
ATOM   2568  CB  THR   207      -1.173   9.576  36.628  1.00  0.00           C  
ATOM   2569  OG1 THR   207      -0.175   9.758  37.595  1.00  0.00           O  
ATOM   2570  CG2 THR   207      -1.235   8.083  36.332  1.00  0.00           C  
ATOM   2571  H   THR   207       1.141   9.658  35.496  1.00  0.00           H  
ATOM   2572  HA  THR   207      -1.473  10.074  34.565  1.00  0.00           H  
ATOM   2573  HB  THR   207      -2.132   9.885  37.040  1.00  0.00           H  
ATOM   2574 HG21 THR   207      -1.935   7.886  35.526  1.00  0.00           H  
ATOM   2575 HG22 THR   207      -0.251   7.706  36.058  1.00  0.00           H  
ATOM   2576 HG23 THR   207      -1.582   7.549  37.217  1.00  0.00           H  
ATOM   2577  HG1 THR   207       0.122   8.868  37.859  1.00  0.00           H  
ATOM   2578  N   LEU   208      -0.499  12.612  36.467  1.00  0.00           N  
ATOM   2579  CA  LEU   208      -0.812  14.006  36.800  1.00  0.00           C  
ATOM   2580  C   LEU   208      -0.855  14.918  35.565  1.00  0.00           C  
ATOM   2581  O   LEU   208      -1.729  15.776  35.442  1.00  0.00           O  
ATOM   2582  CB  LEU   208       0.228  14.522  37.812  1.00  0.00           C  
ATOM   2583  CG  LEU   208      -0.129  15.894  38.415  1.00  0.00           C  
ATOM   2584  CD1 LEU   208      -1.395  15.839  39.270  1.00  0.00           C  
ATOM   2585  CD2 LEU   208       1.025  16.373  39.288  1.00  0.00           C  
ATOM   2586  H   LEU   208       0.267  12.157  36.945  1.00  0.00           H  
ATOM   2587  HA  LEU   208      -1.803  14.020  37.256  1.00  0.00           H  
ATOM   2588  HB2 LEU   208       0.343  13.806  38.623  1.00  0.00           H  
ATOM   2589  HB3 LEU   208       1.193  14.601  37.311  1.00  0.00           H  
ATOM   2590  HG  LEU   208      -0.273  16.624  37.619  1.00  0.00           H  
ATOM   2591 HD11 LEU   208      -2.267  15.584  38.670  1.00  0.00           H  
ATOM   2592 HD12 LEU   208      -1.285  15.113  40.071  1.00  0.00           H  
ATOM   2593 HD13 LEU   208      -1.563  16.815  39.721  1.00  0.00           H  
ATOM   2594 HD21 LEU   208       1.274  15.622  40.036  1.00  0.00           H  
ATOM   2595 HD22 LEU   208       1.898  16.574  38.671  1.00  0.00           H  
ATOM   2596 HD23 LEU   208       0.732  17.286  39.807  1.00  0.00           H  
ATOM   2597  N   THR   209       0.065  14.701  34.622  1.00  0.00           N  
ATOM   2598  CA  THR   209       0.136  15.490  33.382  1.00  0.00           C  
ATOM   2599  C   THR   209      -0.913  15.062  32.361  1.00  0.00           C  
ATOM   2600  O   THR   209      -1.492  15.928  31.712  1.00  0.00           O  
ATOM   2601  CB  THR   209       1.545  15.495  32.778  1.00  0.00           C  
ATOM   2602  OG1 THR   209       2.056  14.193  32.634  1.00  0.00           O  
ATOM   2603  CG2 THR   209       2.492  16.271  33.690  1.00  0.00           C  
ATOM   2604  H   THR   209       0.720  13.941  34.748  1.00  0.00           H  
ATOM   2605  HA  THR   209      -0.101  16.523  33.632  1.00  0.00           H  
ATOM   2606  HB  THR   209       1.517  15.980  31.802  1.00  0.00           H  
ATOM   2607 HG21 THR   209       2.168  17.309  33.759  1.00  0.00           H  
ATOM   2608 HG22 THR   209       2.510  15.832  34.687  1.00  0.00           H  
ATOM   2609 HG23 THR   209       3.495  16.246  33.279  1.00  0.00           H  
ATOM   2610  HG1 THR   209       2.459  13.917  33.476  1.00  0.00           H  
ATOM   2611  N   SER   210      -1.315  13.788  32.358  1.00  0.00           N  
ATOM   2612  CA  SER   210      -2.521  13.315  31.671  1.00  0.00           C  
ATOM   2613  C   SER   210      -3.834  13.829  32.264  1.00  0.00           C  
ATOM   2614  O   SER   210      -4.813  13.944  31.528  1.00  0.00           O  
ATOM   2615  CB  SER   210      -2.564  11.787  31.677  1.00  0.00           C  
ATOM   2616  OG  SER   210      -1.561  11.282  30.827  1.00  0.00           O  
ATOM   2617  H   SER   210      -0.751  13.102  32.853  1.00  0.00           H  
ATOM   2618  HA  SER   210      -2.486  13.648  30.637  1.00  0.00           H  
ATOM   2619  HB2 SER   210      -3.535  11.443  31.316  1.00  0.00           H  
ATOM   2620  HB3 SER   210      -2.412  11.413  32.690  1.00  0.00           H  
ATOM   2621  HG  SER   210      -1.909  11.316  29.912  1.00  0.00           H  
ATOM   2622  N   ASP   211      -3.913  14.086  33.573  1.00  0.00           N  
ATOM   2623  CA  ASP   211      -5.197  14.293  34.261  1.00  0.00           C  
ATOM   2624  C   ASP   211      -5.812  15.614  33.769  1.00  0.00           C  
ATOM   2625  O   ASP   211      -6.912  15.587  33.235  1.00  0.00           O  
ATOM   2626  CB  ASP   211      -4.974  14.334  35.786  1.00  0.00           C  
ATOM   2627  CG  ASP   211      -6.174  13.818  36.591  1.00  0.00           C  
ATOM   2628  OD1 ASP   211      -6.039  13.761  37.832  1.00  0.00           O  
ATOM   2629  OD2 ASP   211      -7.196  13.412  35.992  1.00  0.00           O1-
ATOM   2630  H   ASP   211      -3.102  13.892  34.151  1.00  0.00           H  
ATOM   2631  HA  ASP   211      -5.868  13.471  34.006  1.00  0.00           H  
ATOM   2632  HB2 ASP   211      -4.728  15.349  36.104  1.00  0.00           H  
ATOM   2633  HB3 ASP   211      -4.126  13.702  36.043  1.00  0.00           H  
ATOM   2634  N   VAL   212      -5.038  16.708  33.705  1.00  0.00           N  
ATOM   2635  CA  VAL   212      -5.483  18.022  33.169  1.00  0.00           C  
ATOM   2636  C   VAL   212      -5.869  18.006  31.679  1.00  0.00           C  
ATOM   2637  O   VAL   212      -6.488  18.954  31.191  1.00  0.00           O  
ATOM   2638  CB  VAL   212      -4.396  19.095  33.372  1.00  0.00           C  
ATOM   2639  CG1 VAL   212      -4.133  19.347  34.854  1.00  0.00           C  
ATOM   2640  CG2 VAL   212      -3.057  18.743  32.712  1.00  0.00           C  
ATOM   2641  H   VAL   212      -4.111  16.637  34.104  1.00  0.00           H  
ATOM   2642  HA  VAL   212      -6.376  18.327  33.716  1.00  0.00           H  
ATOM   2643  HB  VAL   212      -4.751  20.032  32.943  1.00  0.00           H  
ATOM   2644 HG11 VAL   212      -5.073  19.614  35.338  1.00  0.00           H  
ATOM   2645 HG12 VAL   212      -3.718  18.457  35.327  1.00  0.00           H  
ATOM   2646 HG13 VAL   212      -3.433  20.174  34.977  1.00  0.00           H  
ATOM   2647 HG21 VAL   212      -2.641  17.838  33.156  1.00  0.00           H  
ATOM   2648 HG22 VAL   212      -3.184  18.590  31.641  1.00  0.00           H  
ATOM   2649 HG23 VAL   212      -2.358  19.562  32.865  1.00  0.00           H  
ATOM   2650  N   ILE   213      -5.484  16.961  30.942  1.00  0.00           N  
ATOM   2651  CA  ILE   213      -5.956  16.687  29.579  1.00  0.00           C  
ATOM   2652  C   ILE   213      -7.277  15.924  29.631  1.00  0.00           C  
ATOM   2653  O   ILE   213      -8.260  16.290  28.984  1.00  0.00           O  
ATOM   2654  CB  ILE   213      -4.927  15.865  28.776  1.00  0.00           C  
ATOM   2655  CG1 ILE   213      -3.480  16.367  28.906  1.00  0.00           C  
ATOM   2656  CG2 ILE   213      -5.355  15.825  27.309  1.00  0.00           C  
ATOM   2657  CD1 ILE   213      -2.478  15.349  28.373  1.00  0.00           C  
ATOM   2658  H   ILE   213      -4.969  16.232  31.417  1.00  0.00           H  
ATOM   2659  HA  ILE   213      -6.130  17.625  29.062  1.00  0.00           H  
ATOM   2660  HB  ILE   213      -4.947  14.841  29.147  1.00  0.00           H  
ATOM   2661 HG12 ILE   213      -3.357  17.303  28.366  1.00  0.00           H  
ATOM   2662 HG13 ILE   213      -3.235  16.536  29.951  1.00  0.00           H  
ATOM   2663 HG21 ILE   213      -6.312  15.315  27.209  1.00  0.00           H  
ATOM   2664 HG22 ILE   213      -5.441  16.842  26.928  1.00  0.00           H  
ATOM   2665 HG23 ILE   213      -4.629  15.279  26.718  1.00  0.00           H  
ATOM   2666 HD11 ILE   213      -2.808  14.331  28.574  1.00  0.00           H  
ATOM   2667 HD12 ILE   213      -2.343  15.484  27.300  1.00  0.00           H  
ATOM   2668 HD13 ILE   213      -1.536  15.508  28.888  1.00  0.00           H  
ATOM   2669  N   SER   214      -7.296  14.870  30.444  1.00  0.00           N  
ATOM   2670  CA  SER   214      -8.425  13.971  30.641  1.00  0.00           C  
ATOM   2671  C   SER   214      -9.653  14.751  31.097  1.00  0.00           C  
ATOM   2672  O   SER   214     -10.714  14.614  30.484  1.00  0.00           O  
ATOM   2673  CB  SER   214      -8.069  12.899  31.689  1.00  0.00           C  
ATOM   2674  OG  SER   214      -6.883  12.207  31.340  1.00  0.00           O  
ATOM   2675  H   SER   214      -6.463  14.694  30.993  1.00  0.00           H  
ATOM   2676  HA  SER   214      -8.663  13.487  29.696  1.00  0.00           H  
ATOM   2677  HB2 SER   214      -8.889  12.182  31.753  1.00  0.00           H  
ATOM   2678  HB3 SER   214      -7.939  13.356  32.670  1.00  0.00           H  
ATOM   2679  HG  SER   214      -6.132  12.821  31.427  1.00  0.00           H  
ATOM   2680  N   ARG   215      -9.495  15.595  32.128  1.00  0.00           N  
ATOM   2681  CA  ARG   215     -10.540  16.292  32.885  1.00  0.00           C  
ATOM   2682  C   ARG   215      -9.971  17.547  33.571  1.00  0.00           C  
ATOM   2683  O   ARG   215      -8.917  17.494  34.193  1.00  0.00           O  
ATOM   2684  CB  ARG   215     -11.057  15.360  34.011  1.00  0.00           C  
ATOM   2685  CG  ARG   215     -11.493  13.925  33.633  1.00  0.00           C  
ATOM   2686  CD  ARG   215     -12.755  13.962  32.757  1.00  0.00           C  
ATOM   2687  NE  ARG   215     -13.873  14.450  33.576  1.00  0.00           N  
ATOM   2688  CZ  ARG   215     -15.026  14.816  33.045  1.00  0.00           C  
ATOM   2689  NH1 ARG   215     -15.984  15.341  33.740  1.00  0.00           N  
ATOM   2690  NH2 ARG   215     -15.264  14.685  31.774  1.00  0.00           N1+
ATOM   2691  H   ARG   215      -8.555  15.667  32.518  1.00  0.00           H  
ATOM   2692  HA  ARG   215     -11.352  16.589  32.221  1.00  0.00           H  
ATOM   2693  HB2 ARG   215     -10.241  15.241  34.726  1.00  0.00           H  
ATOM   2694  HB3 ARG   215     -11.865  15.862  34.545  1.00  0.00           H  
ATOM   2695  HG2 ARG   215     -11.693  13.340  34.524  1.00  0.00           H  
ATOM   2696  HG3 ARG   215     -10.693  13.410  33.105  1.00  0.00           H  
ATOM   2697  HD2 ARG   215     -12.968  12.951  32.436  1.00  0.00           H  
ATOM   2698  HD3 ARG   215     -12.598  14.639  31.930  1.00  0.00           H  
ATOM   2699  HE  ARG   215     -13.781  14.460  34.589  1.00  0.00           H  
ATOM   2700 HH11 ARG   215     -16.795  15.661  33.203  1.00  0.00           H  
ATOM   2701 HH12 ARG   215     -15.832  15.694  34.679  1.00  0.00           H  
ATOM   2702 HH21 ARG   215     -16.122  15.106  31.394  1.00  0.00           H  
ATOM   2703 HH22 ARG   215     -14.565  14.336  31.158  1.00  0.00           H  
ATOM   2704  N   VAL   216     -10.816  18.561  33.737  1.00  0.00           N  
ATOM   2705  CA  VAL   216     -10.923  19.296  35.019  1.00  0.00           C  
ATOM   2706  C   VAL   216     -12.353  19.581  35.497  1.00  0.00           C  
ATOM   2707  O   VAL   216     -12.566  20.000  36.635  1.00  0.00           O  
ATOM   2708  CB  VAL   216      -9.917  20.461  35.177  1.00  0.00           C  
ATOM   2709  CG1 VAL   216     -10.551  21.838  34.991  1.00  0.00           C  
ATOM   2710  CG2 VAL   216      -9.255  20.473  36.556  1.00  0.00           C  
ATOM   2711  H   VAL   216     -11.506  18.707  33.008  1.00  0.00           H  
ATOM   2712  HA  VAL   216     -10.579  18.566  35.750  1.00  0.00           H  
ATOM   2713  HB  VAL   216      -9.121  20.345  34.440  1.00  0.00           H  
ATOM   2714 HG11 VAL   216     -11.078  21.873  34.042  1.00  0.00           H  
ATOM   2715 HG12 VAL   216     -11.244  22.068  35.799  1.00  0.00           H  
ATOM   2716 HG13 VAL   216      -9.767  22.595  34.994  1.00  0.00           H  
ATOM   2717 HG21 VAL   216     -10.003  20.604  37.336  1.00  0.00           H  
ATOM   2718 HG22 VAL   216      -8.718  19.537  36.712  1.00  0.00           H  
ATOM   2719 HG23 VAL   216      -8.544  21.298  36.604  1.00  0.00           H  
ATOM   2720  N   ALA   217     -13.346  19.178  34.700  1.00  0.00           N  
ATOM   2721  CA  ALA   217     -14.772  19.233  35.007  1.00  0.00           C  
ATOM   2722  C   ALA   217     -15.201  18.227  36.106  1.00  0.00           C  
ATOM   2723  O   ALA   217     -15.703  17.139  35.821  1.00  0.00           O  
ATOM   2724  CB  ALA   217     -15.523  19.055  33.681  1.00  0.00           C  
ATOM   2725  H   ALA   217     -13.102  18.848  33.782  1.00  0.00           H  
ATOM   2726  HA  ALA   217     -14.998  20.231  35.384  1.00  0.00           H  
ATOM   2727  HB1 ALA   217     -15.251  19.852  32.987  1.00  0.00           H  
ATOM   2728  HB2 ALA   217     -15.284  18.091  33.232  1.00  0.00           H  
ATOM   2729  HB3 ALA   217     -16.594  19.102  33.865  1.00  0.00           H  
ATOM   2730  N   PHE   218     -14.895  18.561  37.363  1.00  0.00           N  
ATOM   2731  CA  PHE   218     -15.382  17.932  38.600  1.00  0.00           C  
ATOM   2732  C   PHE   218     -15.397  16.392  38.761  1.00  0.00           C  
ATOM   2733  O   PHE   218     -16.325  15.824  39.332  1.00  0.00           O  
ATOM   2734  CB  PHE   218     -16.564  18.719  39.193  1.00  0.00           C  
ATOM   2735  CG  PHE   218     -16.129  20.041  39.803  1.00  0.00           C  
ATOM   2736  CD1 PHE   218     -16.287  21.244  39.088  1.00  0.00           C  
ATOM   2737  CD2 PHE   218     -15.511  20.064  41.068  1.00  0.00           C  
ATOM   2738  CE1 PHE   218     -15.833  22.459  39.630  1.00  0.00           C  
ATOM   2739  CE2 PHE   218     -15.056  21.279  41.613  1.00  0.00           C  
ATOM   2740  CZ  PHE   218     -15.217  22.477  40.894  1.00  0.00           C  
ATOM   2741  H   PHE   218     -14.417  19.447  37.470  1.00  0.00           H  
ATOM   2742  HA  PHE   218     -14.575  18.158  39.298  1.00  0.00           H  
ATOM   2743  HB2 PHE   218     -17.315  18.892  38.423  1.00  0.00           H  
ATOM   2744  HB3 PHE   218     -17.035  18.136  39.985  1.00  0.00           H  
ATOM   2745  HD1 PHE   218     -16.755  21.243  38.116  1.00  0.00           H  
ATOM   2746  HD2 PHE   218     -15.377  19.145  41.621  1.00  0.00           H  
ATOM   2747  HE1 PHE   218     -15.962  23.376  39.071  1.00  0.00           H  
ATOM   2748  HE2 PHE   218     -14.582  21.291  42.584  1.00  0.00           H  
ATOM   2749  HZ  PHE   218     -14.870  23.411  41.312  1.00  0.00           H  
ATOM   2750  N   GLY   219     -14.356  15.709  38.277  1.00  0.00           N  
ATOM   2751  CA  GLY   219     -14.096  14.288  38.537  1.00  0.00           C  
ATOM   2752  C   GLY   219     -13.137  13.649  37.526  1.00  0.00           C  
ATOM   2753  O   GLY   219     -13.183  13.983  36.342  1.00  0.00           O  
ATOM   2754  H   GLY   219     -13.640  16.232  37.789  1.00  0.00           H  
ATOM   2755  HA2 GLY   219     -13.673  14.192  39.538  1.00  0.00           H  
ATOM   2756  HA3 GLY   219     -15.034  13.732  38.514  1.00  0.00           H  
ATOM   2757  N   SER   220     -12.303  12.707  37.987  1.00  0.00           N  
ATOM   2758  CA  SER   220     -11.385  11.864  37.191  1.00  0.00           C  
ATOM   2759  C   SER   220     -10.999  10.596  37.975  1.00  0.00           C  
ATOM   2760  O   SER   220     -11.344  10.464  39.149  1.00  0.00           O  
ATOM   2761  CB  SER   220     -10.115  12.646  36.831  1.00  0.00           C  
ATOM   2762  OG  SER   220      -9.298  11.936  35.928  1.00  0.00           O  
ATOM   2763  H   SER   220     -12.338  12.485  38.974  1.00  0.00           H  
ATOM   2764  HA  SER   220     -11.877  11.564  36.267  1.00  0.00           H  
ATOM   2765  HB2 SER   220      -9.551  12.877  37.737  1.00  0.00           H  
ATOM   2766  HB3 SER   220     -10.398  13.568  36.339  1.00  0.00           H  
ATOM   2767  HG  SER   220      -8.443  12.449  35.893  1.00  0.00           H  
ATOM   2768  N   SER   221     -10.285   9.659  37.341  1.00  0.00           N  
ATOM   2769  CA  SER   221      -9.635   8.517  38.004  1.00  0.00           C  
ATOM   2770  C   SER   221      -8.511   7.932  37.136  1.00  0.00           C  
ATOM   2771  O   SER   221      -8.576   7.975  35.908  1.00  0.00           O  
ATOM   2772  CB  SER   221     -10.658   7.428  38.354  1.00  0.00           C  
ATOM   2773  OG  SER   221     -11.166   6.813  37.188  1.00  0.00           O  
ATOM   2774  H   SER   221      -9.950   9.900  36.412  1.00  0.00           H  
ATOM   2775  HA  SER   221      -9.190   8.874  38.934  1.00  0.00           H  
ATOM   2776  HB2 SER   221     -11.480   7.863  38.924  1.00  0.00           H  
ATOM   2777  HB3 SER   221     -10.177   6.668  38.972  1.00  0.00           H  
ATOM   2778  HG  SER   221     -11.412   7.506  36.569  1.00  0.00           H  
ATOM   2779  N   TYR   222      -7.502   7.327  37.769  1.00  0.00           N  
ATOM   2780  CA  TYR   222      -6.278   6.853  37.105  1.00  0.00           C  
ATOM   2781  C   TYR   222      -6.450   5.403  36.621  1.00  0.00           C  
ATOM   2782  O   TYR   222      -5.808   4.471  37.103  1.00  0.00           O  
ATOM   2783  CB  TYR   222      -5.091   7.055  38.059  1.00  0.00           C  
ATOM   2784  CG  TYR   222      -5.013   8.473  38.593  1.00  0.00           C  
ATOM   2785  CD1 TYR   222      -5.365   8.737  39.931  1.00  0.00           C  
ATOM   2786  CD2 TYR   222      -4.716   9.538  37.722  1.00  0.00           C  
ATOM   2787  CE1 TYR   222      -5.427  10.064  40.396  1.00  0.00           C  
ATOM   2788  CE2 TYR   222      -4.781  10.865  38.184  1.00  0.00           C  
ATOM   2789  CZ  TYR   222      -5.158  11.133  39.517  1.00  0.00           C  
ATOM   2790  OH  TYR   222      -5.315  12.408  39.946  1.00  0.00           O  
ATOM   2791  H   TYR   222      -7.497   7.338  38.776  1.00  0.00           H  
ATOM   2792  HA  TYR   222      -6.104   7.467  36.223  1.00  0.00           H  
ATOM   2793  HB2 TYR   222      -5.182   6.360  38.895  1.00  0.00           H  
ATOM   2794  HB3 TYR   222      -4.165   6.823  37.531  1.00  0.00           H  
ATOM   2795  HD1 TYR   222      -5.604   7.921  40.597  1.00  0.00           H  
ATOM   2796  HD2 TYR   222      -4.483   9.343  36.688  1.00  0.00           H  
ATOM   2797  HE1 TYR   222      -5.711  10.281  41.412  1.00  0.00           H  
ATOM   2798  HE2 TYR   222      -4.582  11.687  37.515  1.00  0.00           H  
ATOM   2799  HH  TYR   222      -5.560  12.997  39.194  1.00  0.00           H  
ATOM   2800  N   GLY   223      -7.410   5.193  35.718  1.00  0.00           N  
ATOM   2801  CA  GLY   223      -7.846   3.875  35.244  1.00  0.00           C  
ATOM   2802  C   GLY   223      -6.882   3.194  34.264  1.00  0.00           C  
ATOM   2803  O   GLY   223      -7.285   2.902  33.144  1.00  0.00           O  
ATOM   2804  H   GLY   223      -7.916   6.011  35.392  1.00  0.00           H  
ATOM   2805  HA2 GLY   223      -7.974   3.217  36.104  1.00  0.00           H  
ATOM   2806  HA3 GLY   223      -8.813   3.981  34.752  1.00  0.00           H  
ATOM   2807  N   GLU   224      -5.635   2.932  34.671  1.00  0.00           N  
ATOM   2808  CA  GLU   224      -4.517   2.479  33.810  1.00  0.00           C  
ATOM   2809  C   GLU   224      -4.859   1.330  32.838  1.00  0.00           C  
ATOM   2810  O   GLU   224      -4.527   1.391  31.657  1.00  0.00           O  
ATOM   2811  CB  GLU   224      -3.338   2.021  34.695  1.00  0.00           C  
ATOM   2812  CG  GLU   224      -2.717   3.077  35.626  1.00  0.00           C  
ATOM   2813  CD  GLU   224      -1.941   4.188  34.906  1.00  0.00           C  
ATOM   2814  OE1 GLU   224      -1.992   4.293  33.663  1.00  0.00           O  
ATOM   2815  OE2 GLU   224      -1.257   4.985  35.582  1.00  0.00           O1-
ATOM   2816  H   GLU   224      -5.396   3.243  35.610  1.00  0.00           H  
ATOM   2817  HA  GLU   224      -4.182   3.314  33.194  1.00  0.00           H  
ATOM   2818  HB2 GLU   224      -3.687   1.196  35.319  1.00  0.00           H  
ATOM   2819  HB3 GLU   224      -2.549   1.625  34.053  1.00  0.00           H  
ATOM   2820  HG2 GLU   224      -2.031   2.560  36.301  1.00  0.00           H  
ATOM   2821  HG3 GLU   224      -3.499   3.522  36.241  1.00  0.00           H  
ATOM   2822  N   GLY   225      -5.554   0.288  33.310  1.00  0.00           N  
ATOM   2823  CA  GLY   225      -5.931  -0.868  32.481  1.00  0.00           C  
ATOM   2824  C   GLY   225      -7.072  -0.599  31.489  1.00  0.00           C  
ATOM   2825  O   GLY   225      -7.289  -1.382  30.565  1.00  0.00           O  
ATOM   2826  H   GLY   225      -5.818   0.300  34.282  1.00  0.00           H  
ATOM   2827  HA2 GLY   225      -5.062  -1.196  31.910  1.00  0.00           H  
ATOM   2828  HA3 GLY   225      -6.240  -1.684  33.133  1.00  0.00           H  
ATOM   2829  N   GLY   226      -7.808   0.501  31.653  1.00  0.00           N  
ATOM   2830  CA  GLY   226      -8.848   0.925  30.725  1.00  0.00           C  
ATOM   2831  C   GLY   226      -8.240   1.726  29.579  1.00  0.00           C  
ATOM   2832  O   GLY   226      -7.852   2.876  29.779  1.00  0.00           O  
ATOM   2833  H   GLY   226      -7.508   1.176  32.349  1.00  0.00           H  
ATOM   2834  HA2 GLY   226      -9.382   0.058  30.335  1.00  0.00           H  
ATOM   2835  HA3 GLY   226      -9.557   1.563  31.253  1.00  0.00           H  
ATOM   2836  N   ARG   227      -8.265   1.176  28.354  1.00  0.00           N  
ATOM   2837  CA  ARG   227      -7.702   1.810  27.140  1.00  0.00           C  
ATOM   2838  C   ARG   227      -8.097   3.286  26.968  1.00  0.00           C  
ATOM   2839  O   ARG   227      -7.248   4.093  26.614  1.00  0.00           O  
ATOM   2840  CB  ARG   227      -8.014   0.936  25.905  1.00  0.00           C  
ATOM   2841  CG  ARG   227      -7.745   1.565  24.518  1.00  0.00           C  
ATOM   2842  CD  ARG   227      -6.271   1.998  24.367  1.00  0.00           C  
ATOM   2843  NE  ARG   227      -5.452   0.815  24.163  1.00  0.00           N  
ATOM   2844  CZ  ARG   227      -4.151   0.776  24.383  1.00  0.00           C  
ATOM   2845  NH1 ARG   227      -3.495  -0.254  23.953  1.00  0.00           N  
ATOM   2846  NH2 ARG   227      -3.484   1.715  24.983  1.00  0.00           N1+
ATOM   2847  H   ARG   227      -8.534   0.203  28.302  1.00  0.00           H  
ATOM   2848  HA  ARG   227      -6.620   1.816  27.248  1.00  0.00           H  
ATOM   2849  HB2 ARG   227      -7.448   0.006  25.986  1.00  0.00           H  
ATOM   2850  HB3 ARG   227      -9.073   0.674  25.932  1.00  0.00           H  
ATOM   2851  HG2 ARG   227      -8.384   2.439  24.393  1.00  0.00           H  
ATOM   2852  HG3 ARG   227      -8.000   0.849  23.737  1.00  0.00           H  
ATOM   2853  HD2 ARG   227      -5.941   2.526  25.249  1.00  0.00           H  
ATOM   2854  HD3 ARG   227      -6.195   2.597  23.469  1.00  0.00           H  
ATOM   2855  HE  ARG   227      -5.769   0.106  23.503  1.00  0.00           H  
ATOM   2856 HH11 ARG   227      -2.500  -0.271  24.058  1.00  0.00           H  
ATOM   2857 HH12 ARG   227      -3.997  -0.871  23.321  1.00  0.00           H  
ATOM   2858 HH21 ARG   227      -3.839   2.662  25.046  1.00  0.00           H  
ATOM   2859 HH22 ARG   227      -2.462   1.757  24.986  1.00  0.00           H  
ATOM   2860  N   ILE   228      -9.326   3.659  27.332  1.00  0.00           N  
ATOM   2861  CA  ILE   228      -9.823   5.048  27.294  1.00  0.00           C  
ATOM   2862  C   ILE   228      -8.933   6.031  28.082  1.00  0.00           C  
ATOM   2863  O   ILE   228      -8.720   7.145  27.611  1.00  0.00           O  
ATOM   2864  CB  ILE   228     -11.297   5.084  27.772  1.00  0.00           C  
ATOM   2865  CG1 ILE   228     -12.206   4.381  26.734  1.00  0.00           C  
ATOM   2866  CG2 ILE   228     -11.816   6.513  28.025  1.00  0.00           C  
ATOM   2867  CD1 ILE   228     -13.579   3.976  27.286  1.00  0.00           C  
ATOM   2868  H   ILE   228      -9.938   2.944  27.687  1.00  0.00           H  
ATOM   2869  HA  ILE   228      -9.799   5.388  26.260  1.00  0.00           H  
ATOM   2870  HB  ILE   228     -11.356   4.539  28.717  1.00  0.00           H  
ATOM   2871 HG12 ILE   228     -12.347   5.031  25.870  1.00  0.00           H  
ATOM   2872 HG13 ILE   228     -11.728   3.467  26.383  1.00  0.00           H  
ATOM   2873 HG21 ILE   228     -11.250   6.992  28.825  1.00  0.00           H  
ATOM   2874 HG22 ILE   228     -11.724   7.115  27.120  1.00  0.00           H  
ATOM   2875 HG23 ILE   228     -12.859   6.495  28.335  1.00  0.00           H  
ATOM   2876 HD11 ILE   228     -13.455   3.351  28.172  1.00  0.00           H  
ATOM   2877 HD12 ILE   228     -14.168   4.856  27.541  1.00  0.00           H  
ATOM   2878 HD13 ILE   228     -14.118   3.408  26.528  1.00  0.00           H  
ATOM   2879  N   PHE   229      -8.347   5.613  29.211  1.00  0.00           N  
ATOM   2880  CA  PHE   229      -7.450   6.437  30.027  1.00  0.00           C  
ATOM   2881  C   PHE   229      -5.957   6.358  29.693  1.00  0.00           C  
ATOM   2882  O   PHE   229      -5.295   7.389  29.587  1.00  0.00           O  
ATOM   2883  CB  PHE   229      -7.791   6.357  31.524  1.00  0.00           C  
ATOM   2884  CG  PHE   229      -6.726   6.942  32.438  1.00  0.00           C  
ATOM   2885  CD1 PHE   229      -6.792   8.298  32.811  1.00  0.00           C  
ATOM   2886  CD2 PHE   229      -5.645   6.152  32.875  1.00  0.00           C  
ATOM   2887  CE1 PHE   229      -5.779   8.865  33.605  1.00  0.00           C  
ATOM   2888  CE2 PHE   229      -4.634   6.717  33.672  1.00  0.00           C  
ATOM   2889  CZ  PHE   229      -4.694   8.076  34.024  1.00  0.00           C  
ATOM   2890  H   PHE   229      -8.471   4.648  29.493  1.00  0.00           H  
ATOM   2891  HA  PHE   229      -7.685   7.472  29.777  1.00  0.00           H  
ATOM   2892  HB2 PHE   229      -8.743   6.858  31.702  1.00  0.00           H  
ATOM   2893  HB3 PHE   229      -7.919   5.307  31.791  1.00  0.00           H  
ATOM   2894  HD1 PHE   229      -7.615   8.915  32.480  1.00  0.00           H  
ATOM   2895  HD2 PHE   229      -5.578   5.116  32.576  1.00  0.00           H  
ATOM   2896  HE1 PHE   229      -5.839   9.908  33.887  1.00  0.00           H  
ATOM   2897  HE2 PHE   229      -3.803   6.107  33.999  1.00  0.00           H  
ATOM   2898  HZ  PHE   229      -3.912   8.517  34.621  1.00  0.00           H  
ATOM   2899  N   ILE   230      -5.438   5.161  29.397  1.00  0.00           N  
ATOM   2900  CA  ILE   230      -4.037   5.016  28.963  1.00  0.00           C  
ATOM   2901  C   ILE   230      -3.771   5.642  27.577  1.00  0.00           C  
ATOM   2902  O   ILE   230      -2.694   6.199  27.386  1.00  0.00           O  
ATOM   2903  CB  ILE   230      -3.517   3.570  29.129  1.00  0.00           C  
ATOM   2904  CG1 ILE   230      -2.064   3.430  28.624  1.00  0.00           C  
ATOM   2905  CG2 ILE   230      -4.419   2.558  28.412  1.00  0.00           C  
ATOM   2906  CD1 ILE   230      -1.331   2.209  29.195  1.00  0.00           C  
ATOM   2907  H   ILE   230      -6.015   4.334  29.493  1.00  0.00           H  
ATOM   2908  HA  ILE   230      -3.442   5.610  29.656  1.00  0.00           H  
ATOM   2909  HB  ILE   230      -3.528   3.346  30.196  1.00  0.00           H  
ATOM   2910 HG12 ILE   230      -2.050   3.378  27.536  1.00  0.00           H  
ATOM   2911 HG13 ILE   230      -1.499   4.311  28.931  1.00  0.00           H  
ATOM   2912 HG21 ILE   230      -5.387   2.536  28.905  1.00  0.00           H  
ATOM   2913 HG22 ILE   230      -4.527   2.831  27.363  1.00  0.00           H  
ATOM   2914 HG23 ILE   230      -3.999   1.556  28.485  1.00  0.00           H  
ATOM   2915 HD11 ILE   230      -1.350   2.242  30.286  1.00  0.00           H  
ATOM   2916 HD12 ILE   230      -1.796   1.286  28.851  1.00  0.00           H  
ATOM   2917 HD13 ILE   230      -0.294   2.224  28.858  1.00  0.00           H  
ATOM   2918  N   LEU   231      -4.798   5.827  26.734  1.00  0.00           N  
ATOM   2919  CA  LEU   231      -4.719   6.686  25.538  1.00  0.00           C  
ATOM   2920  C   LEU   231      -4.372   8.142  25.863  1.00  0.00           C  
ATOM   2921  O   LEU   231      -3.659   8.797  25.109  1.00  0.00           O  
ATOM   2922  CB  LEU   231      -6.062   6.659  24.801  1.00  0.00           C  
ATOM   2923  CG  LEU   231      -6.249   5.415  23.930  1.00  0.00           C  
ATOM   2924  CD1 LEU   231      -7.710   5.318  23.500  1.00  0.00           C  
ATOM   2925  CD2 LEU   231      -5.380   5.359  22.675  1.00  0.00           C  
ATOM   2926  H   LEU   231      -5.671   5.351  26.924  1.00  0.00           H  
ATOM   2927  HA  LEU   231      -3.936   6.319  24.881  1.00  0.00           H  
ATOM   2928  HB2 LEU   231      -6.866   6.723  25.536  1.00  0.00           H  
ATOM   2929  HB3 LEU   231      -6.136   7.534  24.168  1.00  0.00           H  
ATOM   2930  HG  LEU   231      -6.000   4.555  24.533  1.00  0.00           H  
ATOM   2931 HD11 LEU   231      -8.349   5.332  24.381  1.00  0.00           H  
ATOM   2932 HD12 LEU   231      -7.959   6.158  22.853  1.00  0.00           H  
ATOM   2933 HD13 LEU   231      -7.869   4.388  22.969  1.00  0.00           H  
ATOM   2934 HD21 LEU   231      -5.608   6.180  22.003  1.00  0.00           H  
ATOM   2935 HD22 LEU   231      -4.329   5.406  22.955  1.00  0.00           H  
ATOM   2936 HD23 LEU   231      -5.550   4.417  22.155  1.00  0.00           H  
ATOM   2937  N   LEU   232      -4.847   8.646  27.003  1.00  0.00           N  
ATOM   2938  CA  LEU   232      -4.549   9.988  27.507  1.00  0.00           C  
ATOM   2939  C   LEU   232      -3.146  10.058  28.146  1.00  0.00           C  
ATOM   2940  O   LEU   232      -2.653  11.152  28.419  1.00  0.00           O  
ATOM   2941  CB  LEU   232      -5.677  10.448  28.460  1.00  0.00           C  
ATOM   2942  CG  LEU   232      -7.102  10.278  27.879  1.00  0.00           C  
ATOM   2943  CD1 LEU   232      -8.183  10.377  28.951  1.00  0.00           C  
ATOM   2944  CD2 LEU   232      -7.398  11.332  26.810  1.00  0.00           C  
ATOM   2945  H   LEU   232      -5.387   8.034  27.602  1.00  0.00           H  
ATOM   2946  HA  LEU   232      -4.532  10.669  26.657  1.00  0.00           H  
ATOM   2947  HB2 LEU   232      -5.605   9.873  29.383  1.00  0.00           H  
ATOM   2948  HB3 LEU   232      -5.520  11.495  28.723  1.00  0.00           H  
ATOM   2949  HG  LEU   232      -7.207   9.295  27.428  1.00  0.00           H  
ATOM   2950 HD11 LEU   232      -7.930   9.734  29.793  1.00  0.00           H  
ATOM   2951 HD12 LEU   232      -8.266  11.400  29.296  1.00  0.00           H  
ATOM   2952 HD13 LEU   232      -9.136  10.055  28.533  1.00  0.00           H  
ATOM   2953 HD21 LEU   232      -7.326  12.331  27.241  1.00  0.00           H  
ATOM   2954 HD22 LEU   232      -6.685  11.240  25.993  1.00  0.00           H  
ATOM   2955 HD23 LEU   232      -8.402  11.175  26.415  1.00  0.00           H  
ATOM   2956  N   LYS   233      -2.480   8.909  28.347  1.00  0.00           N  
ATOM   2957  CA  LYS   233      -1.032   8.767  28.587  1.00  0.00           C  
ATOM   2958  C   LYS   233      -0.256   8.719  27.262  1.00  0.00           C  
ATOM   2959  O   LYS   233       0.740   9.413  27.121  1.00  0.00           O  
ATOM   2960  CB  LYS   233      -0.760   7.486  29.414  1.00  0.00           C  
ATOM   2961  CG  LYS   233       0.150   7.739  30.625  1.00  0.00           C  
ATOM   2962  CD  LYS   233      -0.642   8.222  31.853  1.00  0.00           C  
ATOM   2963  CE  LYS   233      -1.167   7.071  32.720  1.00  0.00           C  
ATOM   2964  NZ  LYS   233      -0.108   6.432  33.535  1.00  0.00           N1+
ATOM   2965  H   LYS   233      -2.984   8.057  28.127  1.00  0.00           H  
ATOM   2966  HA  LYS   233      -0.662   9.635  29.131  1.00  0.00           H  
ATOM   2967  HB2 LYS   233      -1.695   7.051  29.767  1.00  0.00           H  
ATOM   2968  HB3 LYS   233      -0.281   6.739  28.778  1.00  0.00           H  
ATOM   2969  HG2 LYS   233       0.670   6.812  30.871  1.00  0.00           H  
ATOM   2970  HG3 LYS   233       0.905   8.480  30.360  1.00  0.00           H  
ATOM   2971  HD2 LYS   233      -1.493   8.816  31.521  1.00  0.00           H  
ATOM   2972  HD3 LYS   233      -0.007   8.863  32.460  1.00  0.00           H  
ATOM   2973  HE2 LYS   233      -1.633   6.316  32.079  1.00  0.00           H  
ATOM   2974  HE3 LYS   233      -1.943   7.451  33.387  1.00  0.00           H  
ATOM   2975  HZ1 LYS   233       0.695   6.147  32.980  1.00  0.00           H  
ATOM   2976  HZ2 LYS   233       0.309   7.060  34.216  1.00  0.00           H  
ATOM   2977  HZ3 LYS   233      -0.497   5.634  34.050  1.00  0.00           H  
ATOM   2978  N   GLU   234      -0.756   7.989  26.263  1.00  0.00           N  
ATOM   2979  CA  GLU   234      -0.151   7.774  24.929  1.00  0.00           C  
ATOM   2980  C   GLU   234      -0.133   9.018  23.994  1.00  0.00           C  
ATOM   2981  O   GLU   234       0.178   8.926  22.805  1.00  0.00           O  
ATOM   2982  CB  GLU   234      -0.810   6.529  24.285  1.00  0.00           C  
ATOM   2983  CG  GLU   234      -0.421   5.208  25.000  1.00  0.00           C  
ATOM   2984  CD  GLU   234      -1.443   4.055  24.890  1.00  0.00           C  
ATOM   2985  OE1 GLU   234      -1.029   2.872  24.976  1.00  0.00           O  
ATOM   2986  OE2 GLU   234      -2.668   4.298  24.775  1.00  0.00           O1-
ATOM   2987  H   GLU   234      -1.578   7.433  26.476  1.00  0.00           H  
ATOM   2988  HA  GLU   234       0.902   7.532  25.082  1.00  0.00           H  
ATOM   2989  HB2 GLU   234      -1.887   6.674  24.302  1.00  0.00           H  
ATOM   2990  HB3 GLU   234      -0.504   6.444  23.242  1.00  0.00           H  
ATOM   2991  HG2 GLU   234      -0.275   5.405  26.064  1.00  0.00           H  
ATOM   2992  HG3 GLU   234       0.544   4.882  24.606  1.00  0.00           H  
ATOM   2993  N   LEU   235      -0.384  10.214  24.540  1.00  0.00           N  
ATOM   2994  CA  LEU   235      -0.286  11.534  23.897  1.00  0.00           C  
ATOM   2995  C   LEU   235       1.181  12.023  23.804  1.00  0.00           C  
ATOM   2996  O   LEU   235       1.555  13.033  24.403  1.00  0.00           O  
ATOM   2997  CB  LEU   235      -1.194  12.517  24.669  1.00  0.00           C  
ATOM   2998  CG  LEU   235      -2.696  12.183  24.629  1.00  0.00           C  
ATOM   2999  CD1 LEU   235      -3.475  13.089  25.576  1.00  0.00           C  
ATOM   3000  CD2 LEU   235      -3.286  12.365  23.233  1.00  0.00           C  
ATOM   3001  H   LEU   235      -0.535  10.211  25.538  1.00  0.00           H  
ATOM   3002  HA  LEU   235      -0.647  11.450  22.873  1.00  0.00           H  
ATOM   3003  HB2 LEU   235      -0.872  12.518  25.709  1.00  0.00           H  
ATOM   3004  HB3 LEU   235      -1.049  13.524  24.276  1.00  0.00           H  
ATOM   3005  HG  LEU   235      -2.849  11.159  24.952  1.00  0.00           H  
ATOM   3006 HD11 LEU   235      -3.101  12.963  26.591  1.00  0.00           H  
ATOM   3007 HD12 LEU   235      -3.346  14.124  25.276  1.00  0.00           H  
ATOM   3008 HD13 LEU   235      -4.533  12.831  25.556  1.00  0.00           H  
ATOM   3009 HD21 LEU   235      -3.090  13.373  22.871  1.00  0.00           H  
ATOM   3010 HD22 LEU   235      -2.833  11.641  22.560  1.00  0.00           H  
ATOM   3011 HD23 LEU   235      -4.359  12.185  23.261  1.00  0.00           H  
ATOM   3012  N   MET   236       2.024  11.227  23.138  1.00  0.00           N  
ATOM   3013  CA  MET   236       3.492  11.331  23.182  1.00  0.00           C  
ATOM   3014  C   MET   236       4.128  12.518  22.427  1.00  0.00           C  
ATOM   3015  O   MET   236       3.547  13.072  21.488  1.00  0.00           O  
ATOM   3016  CB  MET   236       4.121  10.005  22.722  1.00  0.00           C  
ATOM   3017  CG  MET   236       3.827   8.867  23.710  1.00  0.00           C  
ATOM   3018  SD  MET   236       4.892   7.408  23.531  1.00  0.00           S  
ATOM   3019  CE  MET   236       6.413   8.061  24.273  1.00  0.00           C  
ATOM   3020  H   MET   236       1.624  10.391  22.726  1.00  0.00           H  
ATOM   3021  HA  MET   236       3.768  11.471  24.228  1.00  0.00           H  
ATOM   3022  HB2 MET   236       5.200  10.133  22.654  1.00  0.00           H  
ATOM   3023  HB3 MET   236       3.751   9.737  21.732  1.00  0.00           H  
ATOM   3024  HG2 MET   236       2.790   8.556  23.582  1.00  0.00           H  
ATOM   3025  HG3 MET   236       3.943   9.243  24.728  1.00  0.00           H  
ATOM   3026  HE1 MET   236       6.772   8.908  23.691  1.00  0.00           H  
ATOM   3027  HE2 MET   236       6.216   8.401  25.291  1.00  0.00           H  
ATOM   3028  HE3 MET   236       7.178   7.286  24.293  1.00  0.00           H  
ATOM   3029  N   ASP   237       5.366  12.840  22.826  1.00  0.00           N  
ATOM   3030  CA  ASP   237       6.261  13.908  22.344  1.00  0.00           C  
ATOM   3031  C   ASP   237       6.681  13.698  20.860  1.00  0.00           C  
ATOM   3032  O   ASP   237       6.266  12.740  20.198  1.00  0.00           O  
ATOM   3033  CB  ASP   237       7.491  13.913  23.290  1.00  0.00           C  
ATOM   3034  CG  ASP   237       8.388  15.158  23.208  1.00  0.00           C  
ATOM   3035  OD1 ASP   237       7.956  16.158  22.591  1.00  0.00           O  
ATOM   3036  OD2 ASP   237       9.513  15.112  23.749  1.00  0.00           O1-
ATOM   3037  H   ASP   237       5.740  12.262  23.582  1.00  0.00           H  
ATOM   3038  HA  ASP   237       5.751  14.868  22.432  1.00  0.00           H  
ATOM   3039  HB2 ASP   237       8.094  13.024  23.093  1.00  0.00           H  
ATOM   3040  HB3 ASP   237       7.138  13.853  24.319  1.00  0.00           H  
ATOM   3041  N   LEU   238       7.475  14.637  20.324  1.00  0.00           N  
ATOM   3042  CA  LEU   238       7.891  14.835  18.923  1.00  0.00           C  
ATOM   3043  C   LEU   238       8.724  13.675  18.335  1.00  0.00           C  
ATOM   3044  O   LEU   238       9.876  13.824  17.944  1.00  0.00           O  
ATOM   3045  CB  LEU   238       8.590  16.214  18.862  1.00  0.00           C  
ATOM   3046  CG  LEU   238       9.040  16.741  17.483  1.00  0.00           C  
ATOM   3047  CD1 LEU   238       7.852  16.913  16.534  1.00  0.00           C  
ATOM   3048  CD2 LEU   238       9.725  18.100  17.657  1.00  0.00           C  
ATOM   3049  H   LEU   238       7.736  15.386  20.964  1.00  0.00           H  
ATOM   3050  HA  LEU   238       6.980  14.896  18.329  1.00  0.00           H  
ATOM   3051  HB2 LEU   238       7.897  16.945  19.279  1.00  0.00           H  
ATOM   3052  HB3 LEU   238       9.466  16.177  19.512  1.00  0.00           H  
ATOM   3053  HG  LEU   238       9.758  16.070  17.020  1.00  0.00           H  
ATOM   3054 HD11 LEU   238       7.404  15.946  16.312  1.00  0.00           H  
ATOM   3055 HD12 LEU   238       7.108  17.560  16.998  1.00  0.00           H  
ATOM   3056 HD13 LEU   238       8.189  17.366  15.602  1.00  0.00           H  
ATOM   3057 HD21 LEU   238       9.021  18.826  18.064  1.00  0.00           H  
ATOM   3058 HD22 LEU   238      10.573  17.997  18.334  1.00  0.00           H  
ATOM   3059 HD23 LEU   238      10.087  18.457  16.692  1.00  0.00           H  
ATOM   3060  N   THR   239       8.112  12.501  18.229  1.00  0.00           N  
ATOM   3061  CA  THR   239       8.712  11.184  17.939  1.00  0.00           C  
ATOM   3062  C   THR   239       9.118  10.974  16.467  1.00  0.00           C  
ATOM   3063  O   THR   239       9.074   9.868  15.928  1.00  0.00           O  
ATOM   3064  CB  THR   239       7.805  10.066  18.507  1.00  0.00           C  
ATOM   3065  OG1 THR   239       6.433  10.410  18.464  1.00  0.00           O  
ATOM   3066  CG2 THR   239       8.124   9.801  19.978  1.00  0.00           C  
ATOM   3067  H   THR   239       7.164  12.481  18.587  1.00  0.00           H  
ATOM   3068  HA  THR   239       9.658  11.136  18.482  1.00  0.00           H  
ATOM   3069  HB  THR   239       7.950   9.138  17.957  1.00  0.00           H  
ATOM   3070 HG21 THR   239       9.145   9.431  20.062  1.00  0.00           H  
ATOM   3071 HG22 THR   239       8.026  10.717  20.563  1.00  0.00           H  
ATOM   3072 HG23 THR   239       7.444   9.046  20.372  1.00  0.00           H  
ATOM   3073  HG1 THR   239       6.257  10.999  19.215  1.00  0.00           H  
ATOM   3074  N   VAL   240       9.587  12.043  15.813  1.00  0.00           N  
ATOM   3075  CA  VAL   240      10.183  12.032  14.466  1.00  0.00           C  
ATOM   3076  C   VAL   240      11.430  11.143  14.339  1.00  0.00           C  
ATOM   3077  O   VAL   240      11.770  10.674  13.258  1.00  0.00           O  
ATOM   3078  CB  VAL   240      10.442  13.480  13.995  1.00  0.00           C  
ATOM   3079  CG1 VAL   240      11.657  14.126  14.673  1.00  0.00           C  
ATOM   3080  CG2 VAL   240      10.629  13.583  12.476  1.00  0.00           C  
ATOM   3081  H   VAL   240       9.675  12.896  16.355  1.00  0.00           H  
ATOM   3082  HA  VAL   240       9.429  11.615  13.809  1.00  0.00           H  
ATOM   3083  HB  VAL   240       9.563  14.076  14.247  1.00  0.00           H  
ATOM   3084 HG11 VAL   240      11.555  14.069  15.757  1.00  0.00           H  
ATOM   3085 HG12 VAL   240      12.579  13.627  14.374  1.00  0.00           H  
ATOM   3086 HG13 VAL   240      11.721  15.178  14.391  1.00  0.00           H  
ATOM   3087 HG21 VAL   240      11.499  13.010  12.155  1.00  0.00           H  
ATOM   3088 HG22 VAL   240       9.745  13.200  11.970  1.00  0.00           H  
ATOM   3089 HG23 VAL   240      10.774  14.625  12.197  1.00  0.00           H  
ATOM   3090  N   ASP   241      12.098  10.875  15.457  1.00  0.00           N  
ATOM   3091  CA  ASP   241      13.349  10.127  15.558  1.00  0.00           C  
ATOM   3092  C   ASP   241      13.193   8.597  15.647  1.00  0.00           C  
ATOM   3093  O   ASP   241      14.177   7.878  15.467  1.00  0.00           O  
ATOM   3094  CB  ASP   241      14.131  10.637  16.775  1.00  0.00           C  
ATOM   3095  CG  ASP   241      13.399  10.499  18.117  1.00  0.00           C  
ATOM   3096  OD1 ASP   241      12.152  10.371  18.147  1.00  0.00           O  
ATOM   3097  OD2 ASP   241      14.118  10.516  19.137  1.00  0.00           O1-
ATOM   3098  H   ASP   241      11.710  11.191  16.341  1.00  0.00           H  
ATOM   3099  HA  ASP   241      13.948  10.333  14.672  1.00  0.00           H  
ATOM   3100  HB2 ASP   241      14.357  11.694  16.619  1.00  0.00           H  
ATOM   3101  HB3 ASP   241      15.083  10.110  16.826  1.00  0.00           H  
ATOM   3102  N   VAL   242      11.981   8.078  15.895  1.00  0.00           N  
ATOM   3103  CA  VAL   242      11.684   6.639  16.099  1.00  0.00           C  
ATOM   3104  C   VAL   242      11.757   5.762  14.832  1.00  0.00           C  
ATOM   3105  O   VAL   242      10.888   4.934  14.569  1.00  0.00           O  
ATOM   3106  CB  VAL   242      10.431   6.383  16.978  1.00  0.00           C  
ATOM   3107  CG1 VAL   242      10.497   5.012  17.673  1.00  0.00           C  
ATOM   3108  CG2 VAL   242      10.224   7.406  18.105  1.00  0.00           C  
ATOM   3109  H   VAL   242      11.236   8.745  16.066  1.00  0.00           H  
ATOM   3110  HA  VAL   242      12.515   6.282  16.705  1.00  0.00           H  
ATOM   3111  HB  VAL   242       9.547   6.417  16.341  1.00  0.00           H  
ATOM   3112 HG11 VAL   242      10.556   4.210  16.940  1.00  0.00           H  
ATOM   3113 HG12 VAL   242      11.367   4.963  18.329  1.00  0.00           H  
ATOM   3114 HG13 VAL   242       9.594   4.857  18.264  1.00  0.00           H  
ATOM   3115 HG21 VAL   242      11.037   7.356  18.825  1.00  0.00           H  
ATOM   3116 HG22 VAL   242      10.178   8.416  17.708  1.00  0.00           H  
ATOM   3117 HG23 VAL   242       9.285   7.198  18.618  1.00  0.00           H  
ATOM   3118  N   MET   243      12.795   5.967  14.016  1.00  0.00           N  
ATOM   3119  CA  MET   243      13.183   5.276  12.775  1.00  0.00           C  
ATOM   3120  C   MET   243      12.153   5.288  11.630  1.00  0.00           C  
ATOM   3121  O   MET   243      12.465   5.789  10.553  1.00  0.00           O  
ATOM   3122  CB  MET   243      13.721   3.871  13.094  1.00  0.00           C  
ATOM   3123  CG  MET   243      14.312   3.174  11.862  1.00  0.00           C  
ATOM   3124  SD  MET   243      15.776   3.996  11.171  1.00  0.00           S  
ATOM   3125  CE  MET   243      16.116   2.887   9.779  1.00  0.00           C  
ATOM   3126  H   MET   243      13.448   6.670  14.352  1.00  0.00           H  
ATOM   3127  HA  MET   243      14.034   5.840  12.390  1.00  0.00           H  
ATOM   3128  HB2 MET   243      12.910   3.256  13.487  1.00  0.00           H  
ATOM   3129  HB3 MET   243      14.497   3.946  13.858  1.00  0.00           H  
ATOM   3130  HG2 MET   243      13.549   3.095  11.086  1.00  0.00           H  
ATOM   3131  HG3 MET   243      14.598   2.162  12.150  1.00  0.00           H  
ATOM   3132  HE1 MET   243      16.308   1.881  10.151  1.00  0.00           H  
ATOM   3133  HE2 MET   243      15.258   2.869   9.107  1.00  0.00           H  
ATOM   3134  HE3 MET   243      16.992   3.244   9.237  1.00  0.00           H  
ATOM   3135  N   ARG   244      10.907   4.856  11.858  1.00  0.00           N  
ATOM   3136  CA  ARG   244       9.775   4.969  10.917  1.00  0.00           C  
ATOM   3137  C   ARG   244       9.581   6.413  10.432  1.00  0.00           C  
ATOM   3138  O   ARG   244       9.555   6.645   9.224  1.00  0.00           O  
ATOM   3139  CB  ARG   244       8.520   4.353  11.587  1.00  0.00           C  
ATOM   3140  CG  ARG   244       7.145   4.881  11.134  1.00  0.00           C  
ATOM   3141  CD  ARG   244       6.926   4.578   9.634  1.00  0.00           C  
ATOM   3142  NE  ARG   244       6.035   5.640   9.157  1.00  0.00           N  
ATOM   3143  CZ  ARG   244       4.718   5.611   9.094  1.00  0.00           C  
ATOM   3144  NH1 ARG   244       4.056   6.669   8.757  1.00  0.00           N  
ATOM   3145  NH2 ARG   244       3.992   4.569   9.382  1.00  0.00           N1+
ATOM   3146  H   ARG   244      10.715   4.520  12.798  1.00  0.00           H  
ATOM   3147  HA  ARG   244      10.009   4.392  10.022  1.00  0.00           H  
ATOM   3148  HB2 ARG   244       8.548   3.270  11.454  1.00  0.00           H  
ATOM   3149  HB3 ARG   244       8.575   4.543  12.661  1.00  0.00           H  
ATOM   3150  HG2 ARG   244       7.100   5.948  11.345  1.00  0.00           H  
ATOM   3151  HG3 ARG   244       6.358   4.397  11.715  1.00  0.00           H  
ATOM   3152  HD2 ARG   244       6.482   3.598   9.519  1.00  0.00           H  
ATOM   3153  HD3 ARG   244       7.857   4.666   9.092  1.00  0.00           H  
ATOM   3154  HE  ARG   244       6.416   6.590   9.178  1.00  0.00           H  
ATOM   3155 HH11 ARG   244       3.056   6.643   8.875  1.00  0.00           H  
ATOM   3156 HH12 ARG   244       4.529   7.580   8.800  1.00  0.00           H  
ATOM   3157 HH21 ARG   244       2.990   4.684   9.438  1.00  0.00           H  
ATOM   3158 HH22 ARG   244       4.434   3.737   9.718  1.00  0.00           H  
ATOM   3159  N   SER   245       9.609   7.376  11.354  1.00  0.00           N  
ATOM   3160  CA  SER   245       9.509   8.802  11.017  1.00  0.00           C  
ATOM   3161  C   SER   245      10.849   9.463  10.649  1.00  0.00           C  
ATOM   3162  O   SER   245      10.855  10.636  10.276  1.00  0.00           O  
ATOM   3163  CB  SER   245       8.789   9.565  12.126  1.00  0.00           C  
ATOM   3164  OG  SER   245       8.518  10.875  11.669  1.00  0.00           O  
ATOM   3165  H   SER   245       9.643   7.109  12.325  1.00  0.00           H  
ATOM   3166  HA  SER   245       8.879   8.886  10.132  1.00  0.00           H  
ATOM   3167  HB2 SER   245       9.415   9.591  13.016  1.00  0.00           H  
ATOM   3168  HB3 SER   245       7.854   9.064  12.372  1.00  0.00           H  
ATOM   3169  HG  SER   245       9.312  11.162  11.186  1.00  0.00           H  
ATOM   3170  N   VAL   246      11.959   8.714  10.657  1.00  0.00           N  
ATOM   3171  CA  VAL   246      13.209   9.093   9.971  1.00  0.00           C  
ATOM   3172  C   VAL   246      13.214   8.624   8.513  1.00  0.00           C  
ATOM   3173  O   VAL   246      13.628   9.358   7.617  1.00  0.00           O  
ATOM   3174  CB  VAL   246      14.473   8.617  10.714  1.00  0.00           C  
ATOM   3175  CG1 VAL   246      15.727   9.268  10.118  1.00  0.00           C  
ATOM   3176  CG2 VAL   246      14.435   8.955  12.208  1.00  0.00           C  
ATOM   3177  H   VAL   246      11.885   7.763  10.987  1.00  0.00           H  
ATOM   3178  HA  VAL   246      13.251  10.178   9.961  1.00  0.00           H  
ATOM   3179  HB  VAL   246      14.564   7.535  10.614  1.00  0.00           H  
ATOM   3180 HG11 VAL   246      15.886   8.912   9.100  1.00  0.00           H  
ATOM   3181 HG12 VAL   246      15.606  10.351  10.103  1.00  0.00           H  
ATOM   3182 HG13 VAL   246      16.595   9.014  10.719  1.00  0.00           H  
ATOM   3183 HG21 VAL   246      14.338  10.033  12.340  1.00  0.00           H  
ATOM   3184 HG22 VAL   246      13.587   8.468  12.686  1.00  0.00           H  
ATOM   3185 HG23 VAL   246      15.345   8.610  12.698  1.00  0.00           H  
ATOM   3186  N   TYR   247      12.628   7.451   8.261  1.00  0.00           N  
ATOM   3187  CA  TYR   247      12.261   6.990   6.929  1.00  0.00           C  
ATOM   3188  C   TYR   247      11.283   7.880   6.161  1.00  0.00           C  
ATOM   3189  O   TYR   247      11.577   8.271   5.034  1.00  0.00           O  
ATOM   3190  CB  TYR   247      11.896   5.495   6.925  1.00  0.00           C  
ATOM   3191  CG  TYR   247      11.084   5.049   5.720  1.00  0.00           C  
ATOM   3192  CD1 TYR   247      11.739   4.610   4.554  1.00  0.00           C  
ATOM   3193  CD2 TYR   247       9.675   5.116   5.751  1.00  0.00           C  
ATOM   3194  CE1 TYR   247      10.992   4.257   3.414  1.00  0.00           C  
ATOM   3195  CE2 TYR   247       8.925   4.766   4.611  1.00  0.00           C  
ATOM   3196  CZ  TYR   247       9.586   4.343   3.435  1.00  0.00           C  
ATOM   3197  OH  TYR   247       8.881   4.045   2.312  1.00  0.00           O  
ATOM   3198  H   TYR   247      12.348   6.879   9.049  1.00  0.00           H  
ATOM   3199  HA  TYR   247      13.174   7.055   6.340  1.00  0.00           H  
ATOM   3200  HB2 TYR   247      12.813   4.907   6.987  1.00  0.00           H  
ATOM   3201  HB3 TYR   247      11.315   5.271   7.820  1.00  0.00           H  
ATOM   3202  HD1 TYR   247      12.816   4.550   4.527  1.00  0.00           H  
ATOM   3203  HD2 TYR   247       9.173   5.453   6.649  1.00  0.00           H  
ATOM   3204  HE1 TYR   247      11.485   3.927   2.512  1.00  0.00           H  
ATOM   3205  HE2 TYR   247       7.848   4.813   4.632  1.00  0.00           H  
ATOM   3206  HH  TYR   247       8.054   4.529   2.257  1.00  0.00           H  
ATOM   3207  N   VAL   248      10.155   8.258   6.772  1.00  0.00           N  
ATOM   3208  CA  VAL   248       9.081   8.991   6.074  1.00  0.00           C  
ATOM   3209  C   VAL   248       9.452  10.329   5.391  1.00  0.00           C  
ATOM   3210  O   VAL   248       8.960  10.566   4.281  1.00  0.00           O  
ATOM   3211  CB  VAL   248       7.769   9.003   6.894  1.00  0.00           C  
ATOM   3212  CG1 VAL   248       7.525  10.276   7.711  1.00  0.00           C  
ATOM   3213  CG2 VAL   248       6.556   8.810   5.981  1.00  0.00           C  
ATOM   3214  H   VAL   248       9.969   7.893   7.702  1.00  0.00           H  
ATOM   3215  HA  VAL   248       8.871   8.342   5.227  1.00  0.00           H  
ATOM   3216  HB  VAL   248       7.781   8.153   7.578  1.00  0.00           H  
ATOM   3217 HG11 VAL   248       8.245  10.361   8.519  1.00  0.00           H  
ATOM   3218 HG12 VAL   248       7.555  11.166   7.083  1.00  0.00           H  
ATOM   3219 HG13 VAL   248       6.547  10.230   8.181  1.00  0.00           H  
ATOM   3220 HG21 VAL   248       6.391   9.709   5.391  1.00  0.00           H  
ATOM   3221 HG22 VAL   248       6.698   7.945   5.335  1.00  0.00           H  
ATOM   3222 HG23 VAL   248       5.685   8.627   6.609  1.00  0.00           H  
ATOM   3223  N   PRO   249      10.411  11.127   5.914  1.00  0.00           N  
ATOM   3224  CA  PRO   249      10.934  12.343   5.283  1.00  0.00           C  
ATOM   3225  C   PRO   249      12.311  12.127   4.631  1.00  0.00           C  
ATOM   3226  O   PRO   249      12.720  12.921   3.782  1.00  0.00           O  
ATOM   3227  CB  PRO   249      11.011  13.392   6.408  1.00  0.00           C  
ATOM   3228  CG  PRO   249      10.548  12.657   7.667  1.00  0.00           C  
ATOM   3229  CD  PRO   249      10.789  11.203   7.308  1.00  0.00           C  
ATOM   3230  HA  PRO   249      10.244  12.696   4.517  1.00  0.00           H  
ATOM   3231  HB2 PRO   249      12.036  13.740   6.539  1.00  0.00           H  
ATOM   3232  HB3 PRO   249      10.359  14.240   6.204  1.00  0.00           H  
ATOM   3233  HG2 PRO   249       9.480  12.816   7.816  1.00  0.00           H  
ATOM   3234  HG3 PRO   249      11.119  12.950   8.546  1.00  0.00           H  
ATOM   3235  HD2 PRO   249      10.208  10.547   7.942  1.00  0.00           H  
ATOM   3236  HD3 PRO   249      11.845  10.976   7.422  1.00  0.00           H  
ATOM   3237  N   GLY   250      13.018  11.041   4.969  1.00  0.00           N  
ATOM   3238  CA  GLY   250      14.238  10.621   4.277  1.00  0.00           C  
ATOM   3239  C   GLY   250      13.946  10.028   2.892  1.00  0.00           C  
ATOM   3240  O   GLY   250      14.640  10.319   1.918  1.00  0.00           O  
ATOM   3241  H   GLY   250      12.657  10.431   5.694  1.00  0.00           H  
ATOM   3242  HA2 GLY   250      14.885  11.485   4.168  1.00  0.00           H  
ATOM   3243  HA3 GLY   250      14.740   9.874   4.884  1.00  0.00           H  
ATOM   3244  N   TRP   251      12.779   9.400   2.763  1.00  0.00           N  
ATOM   3245  CA  TRP   251      11.973   9.283   1.550  1.00  0.00           C  
ATOM   3246  C   TRP   251      11.422  10.666   1.149  1.00  0.00           C  
ATOM   3247  O   TRP   251      10.229  10.940   1.269  1.00  0.00           O  
ATOM   3248  CB  TRP   251      10.892   8.221   1.835  1.00  0.00           C  
ATOM   3249  CG  TRP   251       9.780   7.971   0.857  1.00  0.00           C  
ATOM   3250  CD1 TRP   251       9.820   8.078  -0.492  1.00  0.00           C  
ATOM   3251  CD2 TRP   251       8.465   7.420   1.168  1.00  0.00           C  
ATOM   3252  NE1 TRP   251       8.605   7.685  -1.024  1.00  0.00           N  
ATOM   3253  CE2 TRP   251       7.738   7.251  -0.045  1.00  0.00           C  
ATOM   3254  CE3 TRP   251       7.809   7.069   2.368  1.00  0.00           C  
ATOM   3255  CZ2 TRP   251       6.434   6.736  -0.070  1.00  0.00           C  
ATOM   3256  CZ3 TRP   251       6.499   6.551   2.357  1.00  0.00           C  
ATOM   3257  CH2 TRP   251       5.815   6.377   1.140  1.00  0.00           C  
ATOM   3258  H   TRP   251      12.310   9.155   3.630  1.00  0.00           H  
ATOM   3259  HA  TRP   251      12.605   8.923   0.737  1.00  0.00           H  
ATOM   3260  HB2 TRP   251      11.393   7.267   2.013  1.00  0.00           H  
ATOM   3261  HB3 TRP   251      10.405   8.499   2.769  1.00  0.00           H  
ATOM   3262  HD1 TRP   251      10.684   8.388  -1.066  1.00  0.00           H  
ATOM   3263  HE1 TRP   251       8.429   7.615  -2.018  1.00  0.00           H  
ATOM   3264  HE3 TRP   251       8.342   7.180   3.303  1.00  0.00           H  
ATOM   3265  HZ2 TRP   251       5.918   6.602  -1.011  1.00  0.00           H  
ATOM   3266  HZ3 TRP   251       6.018   6.274   3.286  1.00  0.00           H  
ATOM   3267  HH2 TRP   251       4.816   5.961   1.133  1.00  0.00           H  
ATOM   3268  N   SER   252      12.310  11.584   0.750  1.00  0.00           N  
ATOM   3269  CA  SER   252      12.063  13.039   0.701  1.00  0.00           C  
ATOM   3270  C   SER   252      10.998  13.541  -0.288  1.00  0.00           C  
ATOM   3271  O   SER   252      10.699  14.732  -0.302  1.00  0.00           O  
ATOM   3272  CB  SER   252      13.383  13.796   0.517  1.00  0.00           C  
ATOM   3273  OG  SER   252      14.274  13.522   1.586  1.00  0.00           O  
ATOM   3274  H   SER   252      13.286  11.300   0.777  1.00  0.00           H  
ATOM   3275  HA  SER   252      11.668  13.327   1.673  1.00  0.00           H  
ATOM   3276  HB2 SER   252      13.184  14.867   0.490  1.00  0.00           H  
ATOM   3277  HB3 SER   252      13.844  13.503  -0.427  1.00  0.00           H  
ATOM   3278  HG  SER   252      13.751  13.411   2.407  1.00  0.00           H  
ATOM   3279  N   LEU   253      10.283  12.643  -0.973  1.00  0.00           N  
ATOM   3280  CA  LEU   253       8.938  12.885  -1.516  1.00  0.00           C  
ATOM   3281  C   LEU   253       7.889  12.986  -0.380  1.00  0.00           C  
ATOM   3282  O   LEU   253       6.917  12.228  -0.339  1.00  0.00           O  
ATOM   3283  CB  LEU   253       8.593  11.778  -2.537  1.00  0.00           C  
ATOM   3284  CG  LEU   253       9.544  11.660  -3.744  1.00  0.00           C  
ATOM   3285  CD1 LEU   253       9.098  10.487  -4.617  1.00  0.00           C  
ATOM   3286  CD2 LEU   253       9.551  12.926  -4.603  1.00  0.00           C  
ATOM   3287  H   LEU   253      10.558  11.681  -0.856  1.00  0.00           H  
ATOM   3288  HA  LEU   253       8.936  13.847  -2.031  1.00  0.00           H  
ATOM   3289  HB2 LEU   253       8.580  10.821  -2.014  1.00  0.00           H  
ATOM   3290  HB3 LEU   253       7.590  11.961  -2.917  1.00  0.00           H  
ATOM   3291  HG  LEU   253      10.557  11.461  -3.395  1.00  0.00           H  
ATOM   3292 HD11 LEU   253       9.113   9.565  -4.038  1.00  0.00           H  
ATOM   3293 HD12 LEU   253       8.090  10.659  -4.997  1.00  0.00           H  
ATOM   3294 HD13 LEU   253       9.781  10.377  -5.460  1.00  0.00           H  
ATOM   3295 HD21 LEU   253       8.539  13.168  -4.929  1.00  0.00           H  
ATOM   3296 HD22 LEU   253       9.963  13.761  -4.039  1.00  0.00           H  
ATOM   3297 HD23 LEU   253      10.177  12.769  -5.482  1.00  0.00           H  
ATOM   3298  N   LEU   254       8.145  13.825   0.627  1.00  0.00           N  
ATOM   3299  CA  LEU   254       7.415  13.903   1.900  1.00  0.00           C  
ATOM   3300  C   LEU   254       5.895  14.165   1.741  1.00  0.00           C  
ATOM   3301  O   LEU   254       5.121  13.378   2.293  1.00  0.00           O  
ATOM   3302  CB  LEU   254       8.164  14.899   2.813  1.00  0.00           C  
ATOM   3303  CG  LEU   254       7.437  15.334   4.100  1.00  0.00           C  
ATOM   3304  CD1 LEU   254       7.192  14.163   5.052  1.00  0.00           C  
ATOM   3305  CD2 LEU   254       8.294  16.387   4.804  1.00  0.00           C  
ATOM   3306  H   LEU   254       8.970  14.409   0.529  1.00  0.00           H  
ATOM   3307  HA  LEU   254       7.494  12.936   2.393  1.00  0.00           H  
ATOM   3308  HB2 LEU   254       9.119  14.449   3.090  1.00  0.00           H  
ATOM   3309  HB3 LEU   254       8.398  15.799   2.247  1.00  0.00           H  
ATOM   3310  HG  LEU   254       6.481  15.788   3.841  1.00  0.00           H  
ATOM   3311 HD11 LEU   254       6.539  13.424   4.593  1.00  0.00           H  
ATOM   3312 HD12 LEU   254       8.131  13.692   5.336  1.00  0.00           H  
ATOM   3313 HD13 LEU   254       6.696  14.531   5.953  1.00  0.00           H  
ATOM   3314 HD21 LEU   254       9.273  15.982   5.053  1.00  0.00           H  
ATOM   3315 HD22 LEU   254       8.414  17.260   4.163  1.00  0.00           H  
ATOM   3316 HD23 LEU   254       7.800  16.703   5.721  1.00  0.00           H  
ATOM   3317  N   PRO   255       5.424  15.113   0.898  1.00  0.00           N  
ATOM   3318  CA  PRO   255       3.990  15.413   0.784  1.00  0.00           C  
ATOM   3319  C   PRO   255       3.125  14.302   0.164  1.00  0.00           C  
ATOM   3320  O   PRO   255       1.910  14.300   0.358  1.00  0.00           O  
ATOM   3321  CB  PRO   255       3.896  16.693  -0.056  1.00  0.00           C  
ATOM   3322  CG  PRO   255       5.255  17.356   0.142  1.00  0.00           C  
ATOM   3323  CD  PRO   255       6.185  16.149   0.209  1.00  0.00           C  
ATOM   3324  HA  PRO   255       3.612  15.630   1.782  1.00  0.00           H  
ATOM   3325  HB2 PRO   255       3.769  16.444  -1.112  1.00  0.00           H  
ATOM   3326  HB3 PRO   255       3.082  17.336   0.281  1.00  0.00           H  
ATOM   3327  HG2 PRO   255       5.274  17.891   1.093  1.00  0.00           H  
ATOM   3328  HG3 PRO   255       5.511  18.020  -0.685  1.00  0.00           H  
ATOM   3329  HD2 PRO   255       7.093  16.426   0.735  1.00  0.00           H  
ATOM   3330  HD3 PRO   255       6.426  15.812  -0.800  1.00  0.00           H  
ATOM   3331  N   THR   256       3.719  13.362  -0.582  1.00  0.00           N  
ATOM   3332  CA  THR   256       2.981  12.392  -1.420  1.00  0.00           C  
ATOM   3333  C   THR   256       2.044  11.499  -0.601  1.00  0.00           C  
ATOM   3334  O   THR   256       0.823  11.614  -0.686  1.00  0.00           O  
ATOM   3335  CB  THR   256       3.938  11.526  -2.260  1.00  0.00           C  
ATOM   3336  OG1 THR   256       4.863  10.839  -1.440  1.00  0.00           O  
ATOM   3337  CG2 THR   256       4.734  12.352  -3.268  1.00  0.00           C  
ATOM   3338  H   THR   256       4.725  13.388  -0.655  1.00  0.00           H  
ATOM   3339  HA  THR   256       2.348  12.948  -2.111  1.00  0.00           H  
ATOM   3340  HB  THR   256       3.346  10.791  -2.808  1.00  0.00           H  
ATOM   3341 HG21 THR   256       4.047  12.881  -3.929  1.00  0.00           H  
ATOM   3342 HG22 THR   256       5.371  13.077  -2.762  1.00  0.00           H  
ATOM   3343 HG23 THR   256       5.349  11.686  -3.874  1.00  0.00           H  
ATOM   3344  HG1 THR   256       5.630  11.413  -1.277  1.00  0.00           H  
ATOM   3345  N   LYS   257       2.606  10.685   0.292  1.00  0.00           N  
ATOM   3346  CA  LYS   257       1.883   9.851   1.258  1.00  0.00           C  
ATOM   3347  C   LYS   257       1.120  10.658   2.317  1.00  0.00           C  
ATOM   3348  O   LYS   257       0.041  10.218   2.728  1.00  0.00           O  
ATOM   3349  CB  LYS   257       2.844   8.825   1.884  1.00  0.00           C  
ATOM   3350  CG  LYS   257       4.043   9.391   2.668  1.00  0.00           C  
ATOM   3351  CD  LYS   257       5.193   9.912   1.796  1.00  0.00           C  
ATOM   3352  CE  LYS   257       6.429  10.141   2.656  1.00  0.00           C  
ATOM   3353  NZ  LYS   257       7.617  10.378   1.817  1.00  0.00           N1+
ATOM   3354  H   LYS   257       3.611  10.586   0.214  1.00  0.00           H  
ATOM   3355  HA  LYS   257       1.123   9.293   0.709  1.00  0.00           H  
ATOM   3356  HB2 LYS   257       2.263   8.203   2.563  1.00  0.00           H  
ATOM   3357  HB3 LYS   257       3.218   8.166   1.098  1.00  0.00           H  
ATOM   3358  HG2 LYS   257       3.710  10.191   3.327  1.00  0.00           H  
ATOM   3359  HG3 LYS   257       4.431   8.580   3.286  1.00  0.00           H  
ATOM   3360  HD2 LYS   257       4.928  10.862   1.339  1.00  0.00           H  
ATOM   3361  HD3 LYS   257       5.419   9.182   1.018  1.00  0.00           H  
ATOM   3362  HE2 LYS   257       6.602   9.261   3.280  1.00  0.00           H  
ATOM   3363  HE3 LYS   257       6.255  10.999   3.313  1.00  0.00           H  
ATOM   3364  HZ1 LYS   257       7.888   9.543   1.317  1.00  0.00           H  
ATOM   3365  HZ2 LYS   257       7.462  11.120   1.145  1.00  0.00           H  
ATOM   3366  HZ3 LYS   257       8.418  10.626   2.402  1.00  0.00           H  
ATOM   3367  N   ARG   258       1.596  11.868   2.668  1.00  0.00           N  
ATOM   3368  CA  ARG   258       0.905  12.807   3.573  1.00  0.00           C  
ATOM   3369  C   ARG   258      -0.470  13.189   3.031  1.00  0.00           C  
ATOM   3370  O   ARG   258      -1.444  13.145   3.791  1.00  0.00           O  
ATOM   3371  CB  ARG   258       1.780  14.060   3.828  1.00  0.00           C  
ATOM   3372  CG  ARG   258       1.147  15.151   4.719  1.00  0.00           C  
ATOM   3373  CD  ARG   258       0.986  14.590   6.148  1.00  0.00           C  
ATOM   3374  NE  ARG   258       0.142  15.534   6.897  1.00  0.00           N  
ATOM   3375  CZ  ARG   258      -1.179  15.518   6.919  1.00  0.00           C  
ATOM   3376  NH1 ARG   258      -1.833  16.220   7.786  1.00  0.00           N  
ATOM   3377  NH2 ARG   258      -1.919  14.800   6.119  1.00  0.00           N1+
ATOM   3378  H   ARG   258       2.472  12.158   2.255  1.00  0.00           H  
ATOM   3379  HA  ARG   258       0.731  12.283   4.512  1.00  0.00           H  
ATOM   3380  HB2 ARG   258       2.744  13.766   4.244  1.00  0.00           H  
ATOM   3381  HB3 ARG   258       1.988  14.527   2.870  1.00  0.00           H  
ATOM   3382  HG2 ARG   258       0.188  15.460   4.303  1.00  0.00           H  
ATOM   3383  HG3 ARG   258       1.806  16.021   4.750  1.00  0.00           H  
ATOM   3384  HD2 ARG   258       1.964  14.542   6.611  1.00  0.00           H  
ATOM   3385  HD3 ARG   258       0.498  13.626   6.126  1.00  0.00           H  
ATOM   3386  HE  ARG   258       0.590  16.179   7.541  1.00  0.00           H  
ATOM   3387 HH11 ARG   258      -2.824  16.081   7.905  1.00  0.00           H  
ATOM   3388 HH12 ARG   258      -1.339  16.824   8.441  1.00  0.00           H  
ATOM   3389 HH21 ARG   258      -2.917  14.880   6.207  1.00  0.00           H  
ATOM   3390 HH22 ARG   258      -1.501  14.286   5.356  1.00  0.00           H  
ATOM   3391  N   ASN   259      -0.559  13.468   1.731  1.00  0.00           N  
ATOM   3392  CA  ASN   259      -1.811  13.564   0.988  1.00  0.00           C  
ATOM   3393  C   ASN   259      -2.505  12.193   0.871  1.00  0.00           C  
ATOM   3394  O   ASN   259      -3.583  12.007   1.432  1.00  0.00           O  
ATOM   3395  CB  ASN   259      -1.518  14.218  -0.377  1.00  0.00           C  
ATOM   3396  CG  ASN   259      -2.707  14.163  -1.319  1.00  0.00           C  
ATOM   3397  OD1 ASN   259      -2.899  13.209  -2.054  1.00  0.00           O  
ATOM   3398  ND2 ASN   259      -3.530  15.183  -1.344  1.00  0.00           N  
ATOM   3399  H   ASN   259       0.305  13.539   1.199  1.00  0.00           H  
ATOM   3400  HA  ASN   259      -2.498  14.216   1.530  1.00  0.00           H  
ATOM   3401  HB2 ASN   259      -0.695  13.700  -0.868  1.00  0.00           H  
ATOM   3402  HB3 ASN   259      -1.215  15.254  -0.232  1.00  0.00           H  
ATOM   3403 HD21 ASN   259      -4.296  15.123  -1.991  1.00  0.00           H  
ATOM   3404 HD22 ASN   259      -3.368  15.996  -0.779  1.00  0.00           H  
ATOM   3405  N   GLN   260      -1.851  11.208   0.252  1.00  0.00           N  
ATOM   3406  CA  GLN   260      -2.534  10.032  -0.286  1.00  0.00           C  
ATOM   3407  C   GLN   260      -3.124   9.028   0.707  1.00  0.00           C  
ATOM   3408  O   GLN   260      -4.154   8.447   0.369  1.00  0.00           O  
ATOM   3409  CB  GLN   260      -1.617   9.311  -1.293  1.00  0.00           C  
ATOM   3410  CG  GLN   260      -1.681   9.968  -2.679  1.00  0.00           C  
ATOM   3411  CD  GLN   260      -3.079   9.844  -3.282  1.00  0.00           C  
ATOM   3412  OE1 GLN   260      -3.622   8.757  -3.419  1.00  0.00           O  
ATOM   3413  NE2 GLN   260      -3.762  10.935  -3.534  1.00  0.00           N  
ATOM   3414  H   GLN   260      -0.937  11.425  -0.137  1.00  0.00           H  
ATOM   3415  HA  GLN   260      -3.404  10.406  -0.826  1.00  0.00           H  
ATOM   3416  HB2 GLN   260      -0.590   9.311  -0.930  1.00  0.00           H  
ATOM   3417  HB3 GLN   260      -1.930   8.271  -1.395  1.00  0.00           H  
ATOM   3418  HG2 GLN   260      -0.974   9.472  -3.344  1.00  0.00           H  
ATOM   3419  HG3 GLN   260      -1.392  11.017  -2.603  1.00  0.00           H  
ATOM   3420 HE21 GLN   260      -3.389  11.842  -3.258  1.00  0.00           H  
ATOM   3421 HE22 GLN   260      -4.693  10.830  -3.892  1.00  0.00           H  
ATOM   3422  N   ARG   261      -2.496   8.739   1.864  1.00  0.00           N  
ATOM   3423  CA  ARG   261      -3.037   7.720   2.804  1.00  0.00           C  
ATOM   3424  C   ARG   261      -2.381   7.636   4.185  1.00  0.00           C  
ATOM   3425  O   ARG   261      -3.101   7.540   5.171  1.00  0.00           O  
ATOM   3426  CB  ARG   261      -2.990   6.318   2.134  1.00  0.00           C  
ATOM   3427  CG  ARG   261      -4.408   5.747   1.892  1.00  0.00           C  
ATOM   3428  CD  ARG   261      -4.392   4.845   0.638  1.00  0.00           C  
ATOM   3429  NE  ARG   261      -4.357   5.738  -0.540  1.00  0.00           N  
ATOM   3430  CZ  ARG   261      -4.414   5.329  -1.797  1.00  0.00           C  
ATOM   3431  NH1 ARG   261      -4.361   6.167  -2.792  1.00  0.00           N  
ATOM   3432  NH2 ARG   261      -4.525   4.065  -2.108  1.00  0.00           N1+
ATOM   3433  H   ARG   261      -1.640   9.240   2.087  1.00  0.00           H  
ATOM   3434  HA  ARG   261      -4.081   7.969   3.006  1.00  0.00           H  
ATOM   3435  HB2 ARG   261      -2.438   6.381   1.194  1.00  0.00           H  
ATOM   3436  HB3 ARG   261      -2.445   5.610   2.761  1.00  0.00           H  
ATOM   3437  HG2 ARG   261      -5.149   6.536   1.756  1.00  0.00           H  
ATOM   3438  HG3 ARG   261      -4.700   5.156   2.761  1.00  0.00           H  
ATOM   3439  HD2 ARG   261      -5.319   4.284   0.626  1.00  0.00           H  
ATOM   3440  HD3 ARG   261      -3.515   4.210   0.661  1.00  0.00           H  
ATOM   3441  HE  ARG   261      -4.345   6.742  -0.377  1.00  0.00           H  
ATOM   3442 HH11 ARG   261      -4.396   5.851  -3.740  1.00  0.00           H  
ATOM   3443 HH12 ARG   261      -4.221   7.167  -2.650  1.00  0.00           H  
ATOM   3444 HH21 ARG   261      -4.580   3.391  -1.368  1.00  0.00           H  
ATOM   3445 HH22 ARG   261      -4.579   3.782  -3.068  1.00  0.00           H  
ATOM   3446  N   MET   262      -1.052   7.598   4.260  1.00  0.00           N  
ATOM   3447  CA  MET   262      -0.337   7.088   5.440  1.00  0.00           C  
ATOM   3448  C   MET   262      -0.387   8.020   6.672  1.00  0.00           C  
ATOM   3449  O   MET   262      -0.561   9.236   6.548  1.00  0.00           O  
ATOM   3450  CB  MET   262       1.091   6.698   5.010  1.00  0.00           C  
ATOM   3451  CG  MET   262       1.933   6.008   6.093  1.00  0.00           C  
ATOM   3452  SD  MET   262       1.231   4.495   6.807  1.00  0.00           S  
ATOM   3453  CE  MET   262       1.365   3.356   5.401  1.00  0.00           C  
ATOM   3454  H   MET   262      -0.525   7.771   3.421  1.00  0.00           H  
ATOM   3455  HA  MET   262      -0.840   6.166   5.739  1.00  0.00           H  
ATOM   3456  HB2 MET   262       1.617   7.597   4.695  1.00  0.00           H  
ATOM   3457  HB3 MET   262       1.030   6.031   4.149  1.00  0.00           H  
ATOM   3458  HG2 MET   262       2.100   6.710   6.905  1.00  0.00           H  
ATOM   3459  HG3 MET   262       2.910   5.768   5.671  1.00  0.00           H  
ATOM   3460  HE1 MET   262       0.753   3.712   4.573  1.00  0.00           H  
ATOM   3461  HE2 MET   262       2.405   3.283   5.083  1.00  0.00           H  
ATOM   3462  HE3 MET   262       1.015   2.368   5.703  1.00  0.00           H  
ATOM   3463  N   ARG   263      -0.195   7.428   7.863  1.00  0.00           N  
ATOM   3464  CA  ARG   263      -0.098   8.077   9.183  1.00  0.00           C  
ATOM   3465  C   ARG   263       1.090   7.520   9.980  1.00  0.00           C  
ATOM   3466  O   ARG   263       1.485   6.376   9.756  1.00  0.00           O  
ATOM   3467  CB  ARG   263      -1.426   7.874   9.934  1.00  0.00           C  
ATOM   3468  CG  ARG   263      -1.493   8.634  11.273  1.00  0.00           C  
ATOM   3469  CD  ARG   263      -2.873   8.378  11.899  1.00  0.00           C  
ATOM   3470  NE  ARG   263      -2.780   7.069  12.558  1.00  0.00           N  
ATOM   3471  CZ  ARG   263      -3.788   6.244  12.750  1.00  0.00           C  
ATOM   3472  NH1 ARG   263      -3.699   5.306  13.637  1.00  0.00           N  
ATOM   3473  NH2 ARG   263      -4.908   6.340  12.099  1.00  0.00           N1+
ATOM   3474  H   ARG   263      -0.044   6.426   7.853  1.00  0.00           H  
ATOM   3475  HA  ARG   263       0.064   9.143   9.037  1.00  0.00           H  
ATOM   3476  HB2 ARG   263      -2.240   8.217   9.294  1.00  0.00           H  
ATOM   3477  HB3 ARG   263      -1.564   6.806  10.114  1.00  0.00           H  
ATOM   3478  HG2 ARG   263      -1.390   9.700  11.094  1.00  0.00           H  
ATOM   3479  HG3 ARG   263      -0.710   8.312  11.959  1.00  0.00           H  
ATOM   3480  HD2 ARG   263      -3.631   8.393  11.128  1.00  0.00           H  
ATOM   3481  HD3 ARG   263      -3.044   9.131  12.657  1.00  0.00           H  
ATOM   3482  HE  ARG   263      -1.944   6.845  13.093  1.00  0.00           H  
ATOM   3483 HH11 ARG   263      -4.573   4.901  13.978  1.00  0.00           H  
ATOM   3484 HH12 ARG   263      -2.868   5.218  14.214  1.00  0.00           H  
ATOM   3485 HH21 ARG   263      -5.638   5.650  12.286  1.00  0.00           H  
ATOM   3486 HH22 ARG   263      -5.013   7.019  11.376  1.00  0.00           H  
ATOM   3487  N   GLU   264       1.684   8.319  10.865  1.00  0.00           N  
ATOM   3488  CA  GLU   264       2.801   7.929  11.743  1.00  0.00           C  
ATOM   3489  C   GLU   264       2.316   7.162  12.977  1.00  0.00           C  
ATOM   3490  O   GLU   264       2.700   6.016  13.175  1.00  0.00           O  
ATOM   3491  CB  GLU   264       3.622   9.176  12.163  1.00  0.00           C  
ATOM   3492  CG  GLU   264       5.134   8.987  11.962  1.00  0.00           C  
ATOM   3493  CD  GLU   264       5.518   8.778  10.492  1.00  0.00           C  
ATOM   3494  OE1 GLU   264       6.527   8.102  10.207  1.00  0.00           O  
ATOM   3495  OE2 GLU   264       4.731   9.163   9.602  1.00  0.00           O1-
ATOM   3496  H   GLU   264       1.365   9.279  10.905  1.00  0.00           H  
ATOM   3497  HA  GLU   264       3.456   7.246  11.207  1.00  0.00           H  
ATOM   3498  HB2 GLU   264       3.295  10.046  11.598  1.00  0.00           H  
ATOM   3499  HB3 GLU   264       3.447   9.411  13.213  1.00  0.00           H  
ATOM   3500  HG2 GLU   264       5.463   8.130  12.554  1.00  0.00           H  
ATOM   3501  HG3 GLU   264       5.642   9.876  12.338  1.00  0.00           H  
ATOM   3502  N   VAL   265       1.468   7.798  13.794  1.00  0.00           N  
ATOM   3503  CA  VAL   265       1.086   7.318  15.132  1.00  0.00           C  
ATOM   3504  C   VAL   265       0.123   6.128  15.095  1.00  0.00           C  
ATOM   3505  O   VAL   265      -0.864   6.125  14.353  1.00  0.00           O  
ATOM   3506  CB  VAL   265       0.547   8.462  16.014  1.00  0.00           C  
ATOM   3507  CG1 VAL   265       0.356   8.046  17.478  1.00  0.00           C  
ATOM   3508  CG2 VAL   265       1.439   9.714  15.984  1.00  0.00           C  
ATOM   3509  H   VAL   265       1.193   8.730  13.536  1.00  0.00           H  
ATOM   3510  HA  VAL   265       2.004   6.963  15.607  1.00  0.00           H  
ATOM   3511  HB  VAL   265      -0.422   8.752  15.619  1.00  0.00           H  
ATOM   3512 HG11 VAL   265      -0.390   7.255  17.557  1.00  0.00           H  
ATOM   3513 HG12 VAL   265       1.300   7.686  17.891  1.00  0.00           H  
ATOM   3514 HG13 VAL   265       0.013   8.893  18.071  1.00  0.00           H  
ATOM   3515 HG21 VAL   265       2.448   9.456  16.310  1.00  0.00           H  
ATOM   3516 HG22 VAL   265       1.483  10.138  14.982  1.00  0.00           H  
ATOM   3517 HG23 VAL   265       1.037  10.475  16.654  1.00  0.00           H  
ATOM   3518  N   ASP   266       0.376   5.158  15.967  1.00  0.00           N  
ATOM   3519  CA  ASP   266      -0.132   3.789  15.962  1.00  0.00           C  
ATOM   3520  C   ASP   266      -1.591   3.476  15.610  1.00  0.00           C  
ATOM   3521  O   ASP   266      -2.527   4.204  15.957  1.00  0.00           O  
ATOM   3522  CB  ASP   266       0.278   3.096  17.265  1.00  0.00           C  
ATOM   3523  CG  ASP   266       1.776   2.822  17.282  1.00  0.00           C  
ATOM   3524  OD1 ASP   266       2.529   3.819  17.202  1.00  0.00           O  
ATOM   3525  OD2 ASP   266       2.117   1.622  17.311  1.00  0.00           O1-
ATOM   3526  H   ASP   266       1.239   5.246  16.504  1.00  0.00           H  
ATOM   3527  HA  ASP   266       0.450   3.294  15.182  1.00  0.00           H  
ATOM   3528  HB2 ASP   266      -0.265   2.154  17.369  1.00  0.00           H  
ATOM   3529  HB3 ASP   266       0.021   3.735  18.107  1.00  0.00           H  
ATOM   3530  N   ARG   267      -1.775   2.289  15.014  1.00  0.00           N  
ATOM   3531  CA  ARG   267      -3.056   1.662  14.628  1.00  0.00           C  
ATOM   3532  C   ARG   267      -3.991   1.323  15.801  1.00  0.00           C  
ATOM   3533  O   ARG   267      -5.153   0.997  15.563  1.00  0.00           O  
ATOM   3534  CB  ARG   267      -2.737   0.401  13.781  1.00  0.00           C  
ATOM   3535  CG  ARG   267      -3.023   0.585  12.271  1.00  0.00           C  
ATOM   3536  CD  ARG   267      -4.309  -0.180  11.868  1.00  0.00           C  
ATOM   3537  NE  ARG   267      -5.405   0.293  12.723  1.00  0.00           N  
ATOM   3538  CZ  ARG   267      -6.112   1.391  12.550  1.00  0.00           C  
ATOM   3539  NH1 ARG   267      -6.860   1.812  13.515  1.00  0.00           N  
ATOM   3540  NH2 ARG   267      -6.088   2.128  11.478  1.00  0.00           N1+
ATOM   3541  H   ARG   267      -0.933   1.755  14.835  1.00  0.00           H  
ATOM   3542  HA  ARG   267      -3.617   2.379  14.028  1.00  0.00           H  
ATOM   3543  HB2 ARG   267      -1.680   0.150  13.890  1.00  0.00           H  
ATOM   3544  HB3 ARG   267      -3.279  -0.465  14.167  1.00  0.00           H  
ATOM   3545  HG2 ARG   267      -2.193   0.165  11.701  1.00  0.00           H  
ATOM   3546  HG3 ARG   267      -3.106   1.642  12.014  1.00  0.00           H  
ATOM   3547  HD2 ARG   267      -4.157  -1.237  12.047  1.00  0.00           H  
ATOM   3548  HD3 ARG   267      -4.527   0.020  10.827  1.00  0.00           H  
ATOM   3549  HE  ARG   267      -5.497  -0.120  13.642  1.00  0.00           H  
ATOM   3550 HH11 ARG   267      -7.275   2.721  13.382  1.00  0.00           H  
ATOM   3551 HH12 ARG   267      -6.711   1.438  14.445  1.00  0.00           H  
ATOM   3552 HH21 ARG   267      -6.520   3.050  11.552  1.00  0.00           H  
ATOM   3553 HH22 ARG   267      -5.568   1.847  10.671  1.00  0.00           H  
ATOM   3554  N   GLU   268      -3.500   1.407  17.033  1.00  0.00           N  
ATOM   3555  CA  GLU   268      -4.260   1.241  18.284  1.00  0.00           C  
ATOM   3556  C   GLU   268      -4.630   2.586  18.953  1.00  0.00           C  
ATOM   3557  O   GLU   268      -5.381   2.614  19.926  1.00  0.00           O  
ATOM   3558  CB  GLU   268      -3.419   0.312  19.188  1.00  0.00           C  
ATOM   3559  CG  GLU   268      -3.831   0.082  20.654  1.00  0.00           C  
ATOM   3560  CD  GLU   268      -5.250  -0.459  20.886  1.00  0.00           C  
ATOM   3561  OE2 GLU   268      -5.528  -0.885  22.036  1.00  0.00           O1-
ATOM   3562  OE1 GLU   268      -6.092  -0.437  19.962  1.00  0.00           O  
ATOM   3563  H   GLU   268      -2.520   1.622  17.119  1.00  0.00           H  
ATOM   3564  HA  GLU   268      -5.204   0.738  18.067  1.00  0.00           H  
ATOM   3565  HB2 GLU   268      -3.367  -0.663  18.702  1.00  0.00           H  
ATOM   3566  HB3 GLU   268      -2.402   0.708  19.213  1.00  0.00           H  
ATOM   3567  HG2 GLU   268      -3.714   1.017  21.203  1.00  0.00           H  
ATOM   3568  HG3 GLU   268      -3.119  -0.625  21.086  1.00  0.00           H  
ATOM   3569  N   ILE   269      -4.110   3.713  18.440  1.00  0.00           N  
ATOM   3570  CA  ILE   269      -4.011   4.974  19.193  1.00  0.00           C  
ATOM   3571  C   ILE   269      -4.792   6.133  18.561  1.00  0.00           C  
ATOM   3572  O   ILE   269      -5.680   6.695  19.199  1.00  0.00           O  
ATOM   3573  CB  ILE   269      -2.520   5.329  19.433  1.00  0.00           C  
ATOM   3574  CG1 ILE   269      -1.738   4.207  20.161  1.00  0.00           C  
ATOM   3575  CG2 ILE   269      -2.369   6.655  20.204  1.00  0.00           C  
ATOM   3576  CD1 ILE   269      -2.234   3.834  21.561  1.00  0.00           C  
ATOM   3577  H   ILE   269      -3.565   3.636  17.590  1.00  0.00           H  
ATOM   3578  HA  ILE   269      -4.458   4.828  20.174  1.00  0.00           H  
ATOM   3579  HB  ILE   269      -2.045   5.465  18.461  1.00  0.00           H  
ATOM   3580 HG12 ILE   269      -1.752   3.304  19.552  1.00  0.00           H  
ATOM   3581 HG13 ILE   269      -0.696   4.516  20.250  1.00  0.00           H  
ATOM   3582 HG21 ILE   269      -2.708   7.493  19.598  1.00  0.00           H  
ATOM   3583 HG22 ILE   269      -2.947   6.628  21.130  1.00  0.00           H  
ATOM   3584 HG23 ILE   269      -1.320   6.822  20.456  1.00  0.00           H  
ATOM   3585 HD11 ILE   269      -2.179   4.703  22.212  1.00  0.00           H  
ATOM   3586 HD12 ILE   269      -3.257   3.465  21.524  1.00  0.00           H  
ATOM   3587 HD13 ILE   269      -1.597   3.050  21.971  1.00  0.00           H  
ATOM   3588  N   ARG   270      -4.443   6.575  17.343  1.00  0.00           N  
ATOM   3589  CA  ARG   270      -4.804   7.939  16.888  1.00  0.00           C  
ATOM   3590  C   ARG   270      -6.303   8.145  16.638  1.00  0.00           C  
ATOM   3591  O   ARG   270      -6.859   9.150  17.076  1.00  0.00           O  
ATOM   3592  CB  ARG   270      -3.949   8.350  15.671  1.00  0.00           C  
ATOM   3593  CG  ARG   270      -3.050   9.563  15.959  1.00  0.00           C  
ATOM   3594  CD  ARG   270      -3.912  10.841  16.058  1.00  0.00           C  
ATOM   3595  NE  ARG   270      -3.056  11.837  16.718  1.00  0.00           N  
ATOM   3596  CZ  ARG   270      -2.091  12.545  16.160  1.00  0.00           C  
ATOM   3597  NH1 ARG   270      -1.256  13.195  16.914  1.00  0.00           N  
ATOM   3598  NH2 ARG   270      -1.914  12.627  14.877  1.00  0.00           N1+
ATOM   3599  H   ARG   270      -3.763   6.031  16.823  1.00  0.00           H  
ATOM   3600  HA  ARG   270      -4.578   8.611  17.717  1.00  0.00           H  
ATOM   3601  HB2 ARG   270      -3.292   7.522  15.401  1.00  0.00           H  
ATOM   3602  HB3 ARG   270      -4.579   8.560  14.808  1.00  0.00           H  
ATOM   3603  HG2 ARG   270      -2.348   9.689  15.135  1.00  0.00           H  
ATOM   3604  HG3 ARG   270      -2.499   9.388  16.885  1.00  0.00           H  
ATOM   3605  HD2 ARG   270      -4.771  10.665  16.692  1.00  0.00           H  
ATOM   3606  HD3 ARG   270      -4.192  11.168  15.065  1.00  0.00           H  
ATOM   3607  HE  ARG   270      -3.086  11.889  17.725  1.00  0.00           H  
ATOM   3608 HH11 ARG   270      -0.431  13.621  16.497  1.00  0.00           H  
ATOM   3609 HH12 ARG   270      -1.338  13.159  17.919  1.00  0.00           H  
ATOM   3610 HH21 ARG   270      -1.236  13.300  14.531  1.00  0.00           H  
ATOM   3611 HH22 ARG   270      -2.565  12.238  14.219  1.00  0.00           H  
ATOM   3612  N   GLU   271      -6.972   7.214  15.965  1.00  0.00           N  
ATOM   3613  CA  GLU   271      -8.434   7.239  15.795  1.00  0.00           C  
ATOM   3614  C   GLU   271      -9.178   6.683  17.020  1.00  0.00           C  
ATOM   3615  O   GLU   271     -10.292   7.124  17.305  1.00  0.00           O  
ATOM   3616  CB  GLU   271      -8.877   6.544  14.495  1.00  0.00           C  
ATOM   3617  CG  GLU   271      -8.548   5.051  14.367  1.00  0.00           C  
ATOM   3618  CD  GLU   271      -7.117   4.822  13.885  1.00  0.00           C  
ATOM   3619  OE1 GLU   271      -6.909   4.502  12.691  1.00  0.00           O  
ATOM   3620  OE2 GLU   271      -6.169   4.914  14.692  1.00  0.00           O1-
ATOM   3621  H   GLU   271      -6.456   6.405  15.625  1.00  0.00           H  
ATOM   3622  HA  GLU   271      -8.743   8.277  15.698  1.00  0.00           H  
ATOM   3623  HB2 GLU   271      -9.960   6.651  14.424  1.00  0.00           H  
ATOM   3624  HB3 GLU   271      -8.450   7.074  13.643  1.00  0.00           H  
ATOM   3625  HG2 GLU   271      -9.235   4.610  13.642  1.00  0.00           H  
ATOM   3626  HG3 GLU   271      -8.710   4.543  15.319  1.00  0.00           H  
ATOM   3627  N   ARG   272      -8.510   5.833  17.817  1.00  0.00           N  
ATOM   3628  CA  ARG   272      -8.997   5.338  19.114  1.00  0.00           C  
ATOM   3629  C   ARG   272      -9.210   6.511  20.086  1.00  0.00           C  
ATOM   3630  O   ARG   272     -10.263   6.595  20.711  1.00  0.00           O  
ATOM   3631  CB  ARG   272      -7.986   4.302  19.658  1.00  0.00           C  
ATOM   3632  CG  ARG   272      -8.605   3.232  20.578  1.00  0.00           C  
ATOM   3633  CD  ARG   272      -9.008   2.019  19.711  1.00  0.00           C  
ATOM   3634  NE  ARG   272      -9.920   1.209  20.542  1.00  0.00           N  
ATOM   3635  CZ  ARG   272      -9.602   0.124  21.234  1.00  0.00           C  
ATOM   3636  NH1 ARG   272     -10.508  -0.462  21.966  1.00  0.00           N  
ATOM   3637  NH2 ARG   272      -8.425  -0.420  21.256  1.00  0.00           N1+
ATOM   3638  H   ARG   272      -7.581   5.560  17.528  1.00  0.00           H  
ATOM   3639  HA  ARG   272      -9.970   4.869  18.963  1.00  0.00           H  
ATOM   3640  HB2 ARG   272      -7.482   3.805  18.827  1.00  0.00           H  
ATOM   3641  HB3 ARG   272      -7.217   4.828  20.224  1.00  0.00           H  
ATOM   3642  HG2 ARG   272      -9.462   3.651  21.110  1.00  0.00           H  
ATOM   3643  HG3 ARG   272      -7.858   2.893  21.295  1.00  0.00           H  
ATOM   3644  HD2 ARG   272      -8.116   1.465  19.443  1.00  0.00           H  
ATOM   3645  HD3 ARG   272      -9.550   2.367  18.841  1.00  0.00           H  
ATOM   3646  HE  ARG   272     -10.866   1.534  20.622  1.00  0.00           H  
ATOM   3647 HH11 ARG   272     -10.266  -1.319  22.427  1.00  0.00           H  
ATOM   3648 HH12 ARG   272     -11.456  -0.136  21.954  1.00  0.00           H  
ATOM   3649 HH21 ARG   272      -8.172  -1.213  21.812  1.00  0.00           H  
ATOM   3650 HH22 ARG   272      -7.664  -0.106  20.639  1.00  0.00           H  
ATOM   3651  N   LEU   273      -8.294   7.487  20.083  1.00  0.00           N  
ATOM   3652  CA  LEU   273      -8.454   8.804  20.714  1.00  0.00           C  
ATOM   3653  C   LEU   273      -9.516   9.665  20.025  1.00  0.00           C  
ATOM   3654  O   LEU   273     -10.330  10.270  20.715  1.00  0.00           O  
ATOM   3655  CB  LEU   273      -7.107   9.552  20.688  1.00  0.00           C  
ATOM   3656  CG  LEU   273      -6.257   9.244  21.926  1.00  0.00           C  
ATOM   3657  CD1 LEU   273      -4.791   9.540  21.647  1.00  0.00           C  
ATOM   3658  CD2 LEU   273      -6.706  10.078  23.130  1.00  0.00           C  
ATOM   3659  H   LEU   273      -7.430   7.299  19.587  1.00  0.00           H  
ATOM   3660  HA  LEU   273      -8.781   8.669  21.746  1.00  0.00           H  
ATOM   3661  HB2 LEU   273      -6.562   9.274  19.785  1.00  0.00           H  
ATOM   3662  HB3 LEU   273      -7.277  10.629  20.647  1.00  0.00           H  
ATOM   3663  HG  LEU   273      -6.358   8.191  22.154  1.00  0.00           H  
ATOM   3664 HD11 LEU   273      -4.443   8.909  20.831  1.00  0.00           H  
ATOM   3665 HD12 LEU   273      -4.676  10.589  21.391  1.00  0.00           H  
ATOM   3666 HD13 LEU   273      -4.193   9.315  22.533  1.00  0.00           H  
ATOM   3667 HD21 LEU   273      -6.660  11.140  22.891  1.00  0.00           H  
ATOM   3668 HD22 LEU   273      -7.726   9.817  23.410  1.00  0.00           H  
ATOM   3669 HD23 LEU   273      -6.049   9.881  23.977  1.00  0.00           H  
ATOM   3670  N   SER   274      -9.519   9.743  18.690  1.00  0.00           N  
ATOM   3671  CA  SER   274     -10.423  10.630  17.935  1.00  0.00           C  
ATOM   3672  C   SER   274     -11.909  10.375  18.237  1.00  0.00           C  
ATOM   3673  O   SER   274     -12.663  11.325  18.449  1.00  0.00           O  
ATOM   3674  CB  SER   274     -10.154  10.482  16.434  1.00  0.00           C  
ATOM   3675  OG  SER   274     -10.807  11.499  15.704  1.00  0.00           O  
ATOM   3676  H   SER   274      -8.789   9.254  18.189  1.00  0.00           H  
ATOM   3677  HA  SER   274     -10.205  11.661  18.213  1.00  0.00           H  
ATOM   3678  HB2 SER   274     -10.516   9.510  16.097  1.00  0.00           H  
ATOM   3679  HB3 SER   274      -9.081  10.553  16.250  1.00  0.00           H  
ATOM   3680  HG  SER   274     -10.750  11.303  14.764  1.00  0.00           H  
ATOM   3681  N   GLY   275     -12.319   9.111  18.407  1.00  0.00           N  
ATOM   3682  CA  GLY   275     -13.682   8.761  18.831  1.00  0.00           C  
ATOM   3683  C   GLY   275     -14.021   9.211  20.260  1.00  0.00           C  
ATOM   3684  O   GLY   275     -15.097   9.767  20.497  1.00  0.00           O  
ATOM   3685  H   GLY   275     -11.658   8.363  18.219  1.00  0.00           H  
ATOM   3686  HA2 GLY   275     -14.401   9.214  18.148  1.00  0.00           H  
ATOM   3687  HA3 GLY   275     -13.796   7.678  18.783  1.00  0.00           H  
ATOM   3688  N   ILE   276     -13.073   9.083  21.195  1.00  0.00           N  
ATOM   3689  CA  ILE   276     -13.215   9.580  22.574  1.00  0.00           C  
ATOM   3690  C   ILE   276     -13.300  11.111  22.583  1.00  0.00           C  
ATOM   3691  O   ILE   276     -14.194  11.668  23.219  1.00  0.00           O  
ATOM   3692  CB  ILE   276     -12.061   9.068  23.471  1.00  0.00           C  
ATOM   3693  CG1 ILE   276     -12.094   7.527  23.595  1.00  0.00           C  
ATOM   3694  CG2 ILE   276     -12.100   9.703  24.876  1.00  0.00           C  
ATOM   3695  CD1 ILE   276     -10.750   6.944  24.043  1.00  0.00           C  
ATOM   3696  H   ILE   276     -12.183   8.684  20.922  1.00  0.00           H  
ATOM   3697  HA  ILE   276     -14.153   9.204  22.985  1.00  0.00           H  
ATOM   3698  HB  ILE   276     -11.118   9.356  23.005  1.00  0.00           H  
ATOM   3699 HG12 ILE   276     -12.875   7.226  24.294  1.00  0.00           H  
ATOM   3700 HG13 ILE   276     -12.323   7.080  22.628  1.00  0.00           H  
ATOM   3701 HG21 ILE   276     -11.958  10.781  24.813  1.00  0.00           H  
ATOM   3702 HG22 ILE   276     -13.057   9.495  25.356  1.00  0.00           H  
ATOM   3703 HG23 ILE   276     -11.296   9.308  25.496  1.00  0.00           H  
ATOM   3704 HD11 ILE   276      -9.963   7.281  23.370  1.00  0.00           H  
ATOM   3705 HD12 ILE   276     -10.509   7.259  25.057  1.00  0.00           H  
ATOM   3706 HD13 ILE   276     -10.802   5.855  24.013  1.00  0.00           H  
ATOM   3707  N   ILE   277     -12.448  11.789  21.809  1.00  0.00           N  
ATOM   3708  CA  ILE   277     -12.452  13.247  21.640  1.00  0.00           C  
ATOM   3709  C   ILE   277     -13.765  13.723  21.005  1.00  0.00           C  
ATOM   3710  O   ILE   277     -14.339  14.689  21.494  1.00  0.00           O  
ATOM   3711  CB  ILE   277     -11.202  13.706  20.850  1.00  0.00           C  
ATOM   3712  CG1 ILE   277      -9.924  13.500  21.702  1.00  0.00           C  
ATOM   3713  CG2 ILE   277     -11.300  15.183  20.416  1.00  0.00           C  
ATOM   3714  CD1 ILE   277      -8.624  13.523  20.886  1.00  0.00           C  
ATOM   3715  H   ILE   277     -11.745  11.255  21.307  1.00  0.00           H  
ATOM   3716  HA  ILE   277     -12.405  13.705  22.629  1.00  0.00           H  
ATOM   3717  HB  ILE   277     -11.126  13.095  19.949  1.00  0.00           H  
ATOM   3718 HG12 ILE   277      -9.874  14.263  22.480  1.00  0.00           H  
ATOM   3719 HG13 ILE   277      -9.968  12.531  22.199  1.00  0.00           H  
ATOM   3720 HG21 ILE   277     -12.132  15.325  19.726  1.00  0.00           H  
ATOM   3721 HG22 ILE   277     -11.445  15.822  21.288  1.00  0.00           H  
ATOM   3722 HG23 ILE   277     -10.394  15.491  19.896  1.00  0.00           H  
ATOM   3723 HD11 ILE   277      -8.678  12.792  20.079  1.00  0.00           H  
ATOM   3724 HD12 ILE   277      -8.448  14.514  20.471  1.00  0.00           H  
ATOM   3725 HD13 ILE   277      -7.788  13.268  21.538  1.00  0.00           H  
ATOM   3726  N   ASN   278     -14.328  13.009  20.023  1.00  0.00           N  
ATOM   3727  CA  ASN   278     -15.639  13.336  19.454  1.00  0.00           C  
ATOM   3728  C   ASN   278     -16.758  13.230  20.509  1.00  0.00           C  
ATOM   3729  O   ASN   278     -17.657  14.072  20.540  1.00  0.00           O  
ATOM   3730  CB  ASN   278     -15.903  12.426  18.240  1.00  0.00           C  
ATOM   3731  CG  ASN   278     -17.119  12.869  17.438  1.00  0.00           C  
ATOM   3732  OD1 ASN   278     -18.260  12.783  17.873  1.00  0.00           O  
ATOM   3733  ND2 ASN   278     -16.927  13.330  16.224  1.00  0.00           N  
ATOM   3734  H   ASN   278     -13.806  12.232  19.630  1.00  0.00           H  
ATOM   3735  HA  ASN   278     -15.612  14.371  19.110  1.00  0.00           H  
ATOM   3736  HB2 ASN   278     -16.062  11.400  18.571  1.00  0.00           H  
ATOM   3737  HB3 ASN   278     -15.027  12.435  17.591  1.00  0.00           H  
ATOM   3738 HD21 ASN   278     -15.999  13.380  15.841  1.00  0.00           H  
ATOM   3739 HD22 ASN   278     -17.740  13.580  15.690  1.00  0.00           H  
ATOM   3740  N   SER   279     -16.701  12.250  21.416  1.00  0.00           N  
ATOM   3741  CA  SER   279     -17.622  12.165  22.559  1.00  0.00           C  
ATOM   3742  C   SER   279     -17.442  13.347  23.526  1.00  0.00           C  
ATOM   3743  O   SER   279     -18.344  14.181  23.666  1.00  0.00           O  
ATOM   3744  CB  SER   279     -17.455  10.814  23.266  1.00  0.00           C  
ATOM   3745  OG  SER   279     -18.385  10.711  24.322  1.00  0.00           O  
ATOM   3746  H   SER   279     -15.948  11.572  21.342  1.00  0.00           H  
ATOM   3747  HA  SER   279     -18.645  12.208  22.190  1.00  0.00           H  
ATOM   3748  HB2 SER   279     -16.446  10.718  23.665  1.00  0.00           H  
ATOM   3749  HB3 SER   279     -17.629  10.009  22.550  1.00  0.00           H  
ATOM   3750  HG  SER   279     -18.314   9.834  24.715  1.00  0.00           H  
ATOM   3751  N   ARG   280     -16.228  13.512  24.070  1.00  0.00           N  
ATOM   3752  CA  ARG   280     -15.879  14.545  25.058  1.00  0.00           C  
ATOM   3753  C   ARG   280     -16.074  15.978  24.549  1.00  0.00           C  
ATOM   3754  O   ARG   280     -16.609  16.794  25.293  1.00  0.00           O  
ATOM   3755  CB  ARG   280     -14.444  14.291  25.579  1.00  0.00           C  
ATOM   3756  CG  ARG   280     -14.388  13.614  26.964  1.00  0.00           C  
ATOM   3757  CD  ARG   280     -14.631  14.672  28.071  1.00  0.00           C  
ATOM   3758  NE  ARG   280     -13.322  15.254  28.458  1.00  0.00           N  
ATOM   3759  CZ  ARG   280     -13.168  16.419  29.080  1.00  0.00           C  
ATOM   3760  NH1 ARG   280     -11.982  16.880  29.338  1.00  0.00           N  
ATOM   3761  NH2 ARG   280     -14.161  17.157  29.474  1.00  0.00           N1+
ATOM   3762  H   ARG   280     -15.512  12.833  23.821  1.00  0.00           H  
ATOM   3763  HA  ARG   280     -16.574  14.456  25.896  1.00  0.00           H  
ATOM   3764  HB2 ARG   280     -13.904  13.664  24.869  1.00  0.00           H  
ATOM   3765  HB3 ARG   280     -13.897  15.222  25.623  1.00  0.00           H  
ATOM   3766  HG2 ARG   280     -13.419  13.132  27.106  1.00  0.00           H  
ATOM   3767  HG3 ARG   280     -15.162  12.847  27.014  1.00  0.00           H  
ATOM   3768  HD2 ARG   280     -15.045  14.161  28.931  1.00  0.00           H  
ATOM   3769  HD3 ARG   280     -15.298  15.442  27.702  1.00  0.00           H  
ATOM   3770  HE  ARG   280     -12.473  14.760  28.233  1.00  0.00           H  
ATOM   3771 HH11 ARG   280     -11.888  17.772  29.835  1.00  0.00           H  
ATOM   3772 HH12 ARG   280     -11.186  16.265  29.278  1.00  0.00           H  
ATOM   3773 HH21 ARG   280     -13.986  18.077  29.849  1.00  0.00           H  
ATOM   3774 HH22 ARG   280     -15.119  16.799  29.406  1.00  0.00           H  
ATOM   3775  N   VAL   281     -15.741  16.298  23.295  1.00  0.00           N  
ATOM   3776  CA  VAL   281     -15.907  17.653  22.727  1.00  0.00           C  
ATOM   3777  C   VAL   281     -17.359  18.138  22.700  1.00  0.00           C  
ATOM   3778  O   VAL   281     -17.634  19.287  23.050  1.00  0.00           O  
ATOM   3779  CB  VAL   281     -15.191  17.790  21.363  1.00  0.00           C  
ATOM   3780  CG1 VAL   281     -15.996  17.236  20.182  1.00  0.00           C  
ATOM   3781  CG2 VAL   281     -14.855  19.243  21.034  1.00  0.00           C  
ATOM   3782  H   VAL   281     -15.302  15.586  22.720  1.00  0.00           H  
ATOM   3783  HA  VAL   281     -15.392  18.333  23.406  1.00  0.00           H  
ATOM   3784  HB  VAL   281     -14.243  17.256  21.416  1.00  0.00           H  
ATOM   3785 HG11 VAL   281     -16.301  16.217  20.400  1.00  0.00           H  
ATOM   3786 HG12 VAL   281     -16.878  17.848  19.992  1.00  0.00           H  
ATOM   3787 HG13 VAL   281     -15.372  17.227  19.288  1.00  0.00           H  
ATOM   3788 HG21 VAL   281     -15.757  19.855  21.010  1.00  0.00           H  
ATOM   3789 HG22 VAL   281     -14.168  19.633  21.780  1.00  0.00           H  
ATOM   3790 HG23 VAL   281     -14.361  19.291  20.066  1.00  0.00           H  
ATOM   3791  N   LYS   282     -18.307  17.232  22.420  1.00  0.00           N  
ATOM   3792  CA  LYS   282     -19.747  17.526  22.489  1.00  0.00           C  
ATOM   3793  C   LYS   282     -20.226  17.720  23.929  1.00  0.00           C  
ATOM   3794  O   LYS   282     -20.938  18.684  24.198  1.00  0.00           O  
ATOM   3795  CB  LYS   282     -20.562  16.448  21.756  1.00  0.00           C  
ATOM   3796  CG  LYS   282     -20.258  16.423  20.246  1.00  0.00           C  
ATOM   3797  CD  LYS   282     -21.257  15.581  19.430  1.00  0.00           C  
ATOM   3798  CE  LYS   282     -21.422  14.127  19.898  1.00  0.00           C  
ATOM   3799  NZ  LYS   282     -20.169  13.346  19.783  1.00  0.00           N1+
ATOM   3800  H   LYS   282     -18.010  16.288  22.207  1.00  0.00           H  
ATOM   3801  HA  LYS   282     -19.928  18.483  21.995  1.00  0.00           H  
ATOM   3802  HB2 LYS   282     -20.353  15.470  22.194  1.00  0.00           H  
ATOM   3803  HB3 LYS   282     -21.622  16.670  21.894  1.00  0.00           H  
ATOM   3804  HG2 LYS   282     -20.297  17.444  19.863  1.00  0.00           H  
ATOM   3805  HG3 LYS   282     -19.250  16.048  20.082  1.00  0.00           H  
ATOM   3806  HD2 LYS   282     -20.944  15.588  18.384  1.00  0.00           H  
ATOM   3807  HD3 LYS   282     -22.233  16.067  19.482  1.00  0.00           H  
ATOM   3808  HE2 LYS   282     -22.205  13.657  19.295  1.00  0.00           H  
ATOM   3809  HE3 LYS   282     -21.760  14.133  20.939  1.00  0.00           H  
ATOM   3810  HZ1 LYS   282     -19.815  13.293  18.828  1.00  0.00           H  
ATOM   3811  HZ2 LYS   282     -19.409  13.782  20.304  1.00  0.00           H  
ATOM   3812  HZ3 LYS   282     -20.278  12.401  20.116  1.00  0.00           H  
ATOM   3813  N   ALA   283     -19.752  16.891  24.863  1.00  0.00           N  
ATOM   3814  CA  ALA   283     -20.055  17.041  26.288  1.00  0.00           C  
ATOM   3815  C   ALA   283     -19.517  18.367  26.864  1.00  0.00           C  
ATOM   3816  O   ALA   283     -20.235  19.066  27.576  1.00  0.00           O  
ATOM   3817  CB  ALA   283     -19.497  15.822  27.036  1.00  0.00           C  
ATOM   3818  H   ALA   283     -19.146  16.133  24.577  1.00  0.00           H  
ATOM   3819  HA  ALA   283     -21.139  17.050  26.414  1.00  0.00           H  
ATOM   3820  HB1 ALA   283     -19.875  14.902  26.588  1.00  0.00           H  
ATOM   3821  HB2 ALA   283     -18.407  15.821  27.002  1.00  0.00           H  
ATOM   3822  HB3 ALA   283     -19.813  15.859  28.078  1.00  0.00           H  
ATOM   3823  N   MET   284     -18.306  18.774  26.472  1.00  0.00           N  
ATOM   3824  CA  MET   284     -17.674  20.014  26.935  1.00  0.00           C  
ATOM   3825  C   MET   284     -18.310  21.270  26.320  1.00  0.00           C  
ATOM   3826  O   MET   284     -18.460  22.276  27.009  1.00  0.00           O  
ATOM   3827  CB  MET   284     -16.171  19.932  26.638  1.00  0.00           C  
ATOM   3828  CG  MET   284     -15.360  20.854  27.552  1.00  0.00           C  
ATOM   3829  SD  MET   284     -15.229  20.206  29.241  1.00  0.00           S  
ATOM   3830  CE  MET   284     -14.257  21.515  30.017  1.00  0.00           C  
ATOM   3831  H   MET   284     -17.746  18.129  25.925  1.00  0.00           H  
ATOM   3832  HA  MET   284     -17.813  20.088  28.014  1.00  0.00           H  
ATOM   3833  HB2 MET   284     -15.992  20.187  25.595  1.00  0.00           H  
ATOM   3834  HB3 MET   284     -15.826  18.912  26.804  1.00  0.00           H  
ATOM   3835  HG2 MET   284     -15.810  21.847  27.573  1.00  0.00           H  
ATOM   3836  HG3 MET   284     -14.353  20.941  27.146  1.00  0.00           H  
ATOM   3837  HE1 MET   284     -13.378  21.728  29.413  1.00  0.00           H  
ATOM   3838  HE2 MET   284     -14.860  22.417  30.121  1.00  0.00           H  
ATOM   3839  HE3 MET   284     -13.934  21.174  30.999  1.00  0.00           H  
ATOM   3840  N   LYS   285     -18.805  21.205  25.073  1.00  0.00           N  
ATOM   3841  CA  LYS   285     -19.661  22.259  24.494  1.00  0.00           C  
ATOM   3842  C   LYS   285     -21.073  22.296  25.109  1.00  0.00           C  
ATOM   3843  O   LYS   285     -21.673  23.364  25.149  1.00  0.00           O  
ATOM   3844  CB  LYS   285     -19.659  22.130  22.959  1.00  0.00           C  
ATOM   3845  CG  LYS   285     -20.511  23.167  22.198  1.00  0.00           C  
ATOM   3846  CD  LYS   285     -20.265  24.653  22.531  1.00  0.00           C  
ATOM   3847  CE  LYS   285     -18.799  25.071  22.396  1.00  0.00           C  
ATOM   3848  NZ  LYS   285     -18.599  26.500  22.740  1.00  0.00           N1+
ATOM   3849  H   LYS   285     -18.619  20.370  24.526  1.00  0.00           H  
ATOM   3850  HA  LYS   285     -19.216  23.220  24.752  1.00  0.00           H  
ATOM   3851  HB2 LYS   285     -18.628  22.200  22.608  1.00  0.00           H  
ATOM   3852  HB3 LYS   285     -20.024  21.136  22.694  1.00  0.00           H  
ATOM   3853  HG2 LYS   285     -20.333  23.024  21.131  1.00  0.00           H  
ATOM   3854  HG3 LYS   285     -21.565  22.950  22.377  1.00  0.00           H  
ATOM   3855  HD2 LYS   285     -20.596  24.866  23.545  1.00  0.00           H  
ATOM   3856  HD3 LYS   285     -20.873  25.256  21.854  1.00  0.00           H  
ATOM   3857  HE2 LYS   285     -18.465  24.884  21.372  1.00  0.00           H  
ATOM   3858  HE3 LYS   285     -18.188  24.455  23.063  1.00  0.00           H  
ATOM   3859  HZ1 LYS   285     -19.107  27.127  22.138  1.00  0.00           H  
ATOM   3860  HZ2 LYS   285     -18.811  26.700  23.715  1.00  0.00           H  
ATOM   3861  HZ3 LYS   285     -17.600  26.709  22.681  1.00  0.00           H  
ATOM   3862  N   ALA   286     -21.530  21.207  25.727  1.00  0.00           N  
ATOM   3863  CA  ALA   286     -22.687  21.195  26.631  1.00  0.00           C  
ATOM   3864  C   ALA   286     -22.338  21.590  28.089  1.00  0.00           C  
ATOM   3865  O   ALA   286     -23.195  21.518  28.968  1.00  0.00           O  
ATOM   3866  CB  ALA   286     -23.391  19.837  26.514  1.00  0.00           C  
ATOM   3867  H   ALA   286     -21.018  20.342  25.620  1.00  0.00           H  
ATOM   3868  HA  ALA   286     -23.394  21.949  26.282  1.00  0.00           H  
ATOM   3869  HB1 ALA   286     -23.641  19.636  25.472  1.00  0.00           H  
ATOM   3870  HB2 ALA   286     -22.745  19.044  26.889  1.00  0.00           H  
ATOM   3871  HB3 ALA   286     -24.310  19.850  27.102  1.00  0.00           H  
ATOM   3872  N   GLY   287     -21.101  22.032  28.351  1.00  0.00           N  
ATOM   3873  CA  GLY   287     -20.639  22.602  29.622  1.00  0.00           C  
ATOM   3874  C   GLY   287     -20.021  21.613  30.615  1.00  0.00           C  
ATOM   3875  O   GLY   287     -19.172  22.029  31.404  1.00  0.00           O  
ATOM   3876  H   GLY   287     -20.426  22.026  27.599  1.00  0.00           H  
ATOM   3877  HA2 GLY   287     -19.891  23.365  29.407  1.00  0.00           H  
ATOM   3878  HA3 GLY   287     -21.480  23.083  30.121  1.00  0.00           H  
ATOM   3879  N   GLU   288     -20.367  20.318  30.545  1.00  0.00           N  
ATOM   3880  CA  GLU   288     -19.917  19.288  31.507  1.00  0.00           C  
ATOM   3881  C   GLU   288     -20.198  19.669  32.993  1.00  0.00           C  
ATOM   3882  O   GLU   288     -20.931  20.626  33.266  1.00  0.00           O  
ATOM   3883  CB  GLU   288     -18.437  18.947  31.190  1.00  0.00           C  
ATOM   3884  CG  GLU   288     -18.270  17.869  30.101  1.00  0.00           C  
ATOM   3885  CD  GLU   288     -17.494  16.633  30.570  1.00  0.00           C  
ATOM   3886  OE1 GLU   288     -16.670  16.106  29.789  1.00  0.00           O  
ATOM   3887  OE2 GLU   288     -17.636  16.187  31.730  1.00  0.00           O1-
ATOM   3888  H   GLU   288     -21.025  20.055  29.826  1.00  0.00           H  
ATOM   3889  HA  GLU   288     -20.504  18.386  31.337  1.00  0.00           H  
ATOM   3890  HB2 GLU   288     -17.908  19.842  30.863  1.00  0.00           H  
ATOM   3891  HB3 GLU   288     -17.916  18.635  32.085  1.00  0.00           H  
ATOM   3892  HG2 GLU   288     -17.739  18.308  29.259  1.00  0.00           H  
ATOM   3893  HG3 GLU   288     -19.249  17.547  29.742  1.00  0.00           H  
ATOM   3894  N   PRO   289     -19.680  18.940  34.004  1.00  0.00           N  
ATOM   3895  CA  PRO   289     -19.585  19.440  35.380  1.00  0.00           C  
ATOM   3896  C   PRO   289     -18.585  20.614  35.469  1.00  0.00           C  
ATOM   3897  O   PRO   289     -17.449  20.452  35.906  1.00  0.00           O  
ATOM   3898  CB  PRO   289     -19.227  18.214  36.240  1.00  0.00           C  
ATOM   3899  CG  PRO   289     -19.701  17.034  35.392  1.00  0.00           C  
ATOM   3900  CD  PRO   289     -19.367  17.521  33.987  1.00  0.00           C  
ATOM   3901  HA  PRO   289     -20.568  19.797  35.687  1.00  0.00           H  
ATOM   3902  HB2 PRO   289     -18.150  18.126  36.372  1.00  0.00           H  
ATOM   3903  HB3 PRO   289     -19.726  18.241  37.209  1.00  0.00           H  
ATOM   3904  HG2 PRO   289     -20.779  16.904  35.497  1.00  0.00           H  
ATOM   3905  HG3 PRO   289     -19.168  16.115  35.640  1.00  0.00           H  
ATOM   3906  HD2 PRO   289     -19.951  16.980  33.242  1.00  0.00           H  
ATOM   3907  HD3 PRO   289     -18.301  17.381  33.815  1.00  0.00           H  
ATOM   3908  N   SER   290     -18.989  21.773  34.938  1.00  0.00           N  
ATOM   3909  CA  SER   290     -18.149  22.894  34.482  1.00  0.00           C  
ATOM   3910  C   SER   290     -16.877  23.192  35.298  1.00  0.00           C  
ATOM   3911  O   SER   290     -16.915  23.904  36.304  1.00  0.00           O  
ATOM   3912  CB  SER   290     -19.036  24.142  34.360  1.00  0.00           C  
ATOM   3913  OG  SER   290     -18.271  25.313  34.148  1.00  0.00           O  
ATOM   3914  H   SER   290     -19.917  21.742  34.526  1.00  0.00           H  
ATOM   3915  HA  SER   290     -17.825  22.656  33.469  1.00  0.00           H  
ATOM   3916  HB2 SER   290     -19.607  24.267  35.282  1.00  0.00           H  
ATOM   3917  HB3 SER   290     -19.734  24.007  33.532  1.00  0.00           H  
ATOM   3918  HG  SER   290     -17.733  25.444  34.940  1.00  0.00           H  
ATOM   3919  N   GLY   291     -15.727  22.816  34.733  1.00  0.00           N  
ATOM   3920  CA  GLY   291     -14.385  23.255  35.120  1.00  0.00           C  
ATOM   3921  C   GLY   291     -13.486  23.297  33.881  1.00  0.00           C  
ATOM   3922  O   GLY   291     -13.549  22.388  33.058  1.00  0.00           O  
ATOM   3923  H   GLY   291     -15.784  22.256  33.894  1.00  0.00           H  
ATOM   3924  HA2 GLY   291     -14.433  24.248  35.569  1.00  0.00           H  
ATOM   3925  HA3 GLY   291     -13.958  22.560  35.844  1.00  0.00           H  
ATOM   3926  N   ASP   292     -12.731  24.379  33.694  1.00  0.00           N  
ATOM   3927  CA  ASP   292     -12.012  24.678  32.447  1.00  0.00           C  
ATOM   3928  C   ASP   292     -10.692  23.904  32.237  1.00  0.00           C  
ATOM   3929  O   ASP   292      -9.745  24.098  32.997  1.00  0.00           O  
ATOM   3930  CB  ASP   292     -11.866  26.204  32.342  1.00  0.00           C  
ATOM   3931  CG  ASP   292     -10.945  26.688  31.227  1.00  0.00           C  
ATOM   3932  OD1 ASP   292     -10.794  26.001  30.192  1.00  0.00           O  
ATOM   3933  OD2 ASP   292     -10.408  27.809  31.359  1.00  0.00           O1-
ATOM   3934  H   ASP   292     -12.689  25.073  34.423  1.00  0.00           H  
ATOM   3935  HA  ASP   292     -12.656  24.388  31.616  1.00  0.00           H  
ATOM   3936  HB2 ASP   292     -11.468  26.576  33.289  1.00  0.00           H  
ATOM   3937  HB3 ASP   292     -12.854  26.645  32.201  1.00  0.00           H  
ATOM   3938  N   ASP   293     -10.625  23.015  31.238  1.00  0.00           N  
ATOM   3939  CA  ASP   293      -9.496  22.101  30.998  1.00  0.00           C  
ATOM   3940  C   ASP   293      -8.896  22.232  29.581  1.00  0.00           C  
ATOM   3941  O   ASP   293      -9.261  23.111  28.793  1.00  0.00           O  
ATOM   3942  CB  ASP   293      -9.905  20.654  31.350  1.00  0.00           C  
ATOM   3943  CG  ASP   293     -11.047  20.045  30.530  1.00  0.00           C  
ATOM   3944  OD1 ASP   293     -11.222  20.472  29.369  1.00  0.00           O  
ATOM   3945  OD2 ASP   293     -11.689  19.073  31.009  1.00  0.00           O1-
ATOM   3946  H   ASP   293     -11.403  22.957  30.601  1.00  0.00           H  
ATOM   3947  HA  ASP   293      -8.689  22.359  31.683  1.00  0.00           H  
ATOM   3948  HB2 ASP   293     -10.211  20.661  32.388  1.00  0.00           H  
ATOM   3949  HB3 ASP   293      -9.036  20.001  31.275  1.00  0.00           H  
ATOM   3950  N   LEU   294      -7.923  21.378  29.244  1.00  0.00           N  
ATOM   3951  CA  LEU   294      -7.266  21.391  27.929  1.00  0.00           C  
ATOM   3952  C   LEU   294      -8.168  20.953  26.759  1.00  0.00           C  
ATOM   3953  O   LEU   294      -7.767  21.126  25.610  1.00  0.00           O  
ATOM   3954  CB  LEU   294      -5.998  20.527  27.986  1.00  0.00           C  
ATOM   3955  CG  LEU   294      -4.876  21.088  28.878  1.00  0.00           C  
ATOM   3956  CD1 LEU   294      -3.732  20.078  28.918  1.00  0.00           C  
ATOM   3957  CD2 LEU   294      -4.355  22.415  28.327  1.00  0.00           C  
ATOM   3958  H   LEU   294      -7.638  20.672  29.915  1.00  0.00           H  
ATOM   3959  HA  LEU   294      -6.983  22.417  27.698  1.00  0.00           H  
ATOM   3960  HB2 LEU   294      -6.281  19.541  28.340  1.00  0.00           H  
ATOM   3961  HB3 LEU   294      -5.603  20.409  26.975  1.00  0.00           H  
ATOM   3962  HG  LEU   294      -5.240  21.241  29.894  1.00  0.00           H  
ATOM   3963 HD11 LEU   294      -4.083  19.172  29.405  1.00  0.00           H  
ATOM   3964 HD12 LEU   294      -3.398  19.850  27.906  1.00  0.00           H  
ATOM   3965 HD13 LEU   294      -2.893  20.473  29.484  1.00  0.00           H  
ATOM   3966 HD21 LEU   294      -4.125  22.301  27.271  1.00  0.00           H  
ATOM   3967 HD22 LEU   294      -5.102  23.196  28.462  1.00  0.00           H  
ATOM   3968 HD23 LEU   294      -3.454  22.717  28.856  1.00  0.00           H  
ATOM   3969  N   LEU   295      -9.378  20.442  27.017  1.00  0.00           N  
ATOM   3970  CA  LEU   295     -10.419  20.312  25.995  1.00  0.00           C  
ATOM   3971  C   LEU   295     -11.266  21.584  25.896  1.00  0.00           C  
ATOM   3972  O   LEU   295     -11.540  22.046  24.793  1.00  0.00           O  
ATOM   3973  CB  LEU   295     -11.301  19.102  26.328  1.00  0.00           C  
ATOM   3974  CG  LEU   295     -12.501  18.929  25.389  1.00  0.00           C  
ATOM   3975  CD1 LEU   295     -12.082  18.629  23.953  1.00  0.00           C  
ATOM   3976  CD2 LEU   295     -13.294  17.753  25.912  1.00  0.00           C  
ATOM   3977  H   LEU   295      -9.672  20.362  27.985  1.00  0.00           H  
ATOM   3978  HA  LEU   295      -9.955  20.149  25.021  1.00  0.00           H  
ATOM   3979  HB2 LEU   295     -10.700  18.198  26.305  1.00  0.00           H  
ATOM   3980  HB3 LEU   295     -11.687  19.212  27.339  1.00  0.00           H  
ATOM   3981  HG  LEU   295     -13.146  19.807  25.405  1.00  0.00           H  
ATOM   3982 HD11 LEU   295     -11.694  19.543  23.512  1.00  0.00           H  
ATOM   3983 HD12 LEU   295     -11.321  17.848  23.933  1.00  0.00           H  
ATOM   3984 HD13 LEU   295     -12.941  18.308  23.369  1.00  0.00           H  
ATOM   3985 HD21 LEU   295     -12.638  16.888  25.983  1.00  0.00           H  
ATOM   3986 HD22 LEU   295     -13.692  17.998  26.893  1.00  0.00           H  
ATOM   3987 HD23 LEU   295     -14.121  17.561  25.241  1.00  0.00           H  
ATOM   3988  N   GLY   296     -11.696  22.129  27.040  1.00  0.00           N  
ATOM   3989  CA  GLY   296     -12.519  23.341  27.111  1.00  0.00           C  
ATOM   3990  C   GLY   296     -11.813  24.594  26.589  1.00  0.00           C  
ATOM   3991  O   GLY   296     -12.453  25.461  26.003  1.00  0.00           O  
ATOM   3992  H   GLY   296     -11.452  21.656  27.910  1.00  0.00           H  
ATOM   3993  HA2 GLY   296     -13.434  23.195  26.538  1.00  0.00           H  
ATOM   3994  HA3 GLY   296     -12.782  23.525  28.152  1.00  0.00           H  
ATOM   3995  N   THR   297     -10.489  24.656  26.703  1.00  0.00           N  
ATOM   3996  CA  THR   297      -9.663  25.772  26.225  1.00  0.00           C  
ATOM   3997  C   THR   297      -9.887  26.062  24.740  1.00  0.00           C  
ATOM   3998  O   THR   297      -9.808  25.150  23.924  1.00  0.00           O  
ATOM   3999  CB  THR   297      -8.186  25.477  26.516  1.00  0.00           C  
ATOM   4000  OG1 THR   297      -8.014  25.396  27.915  1.00  0.00           O  
ATOM   4001  CG2 THR   297      -7.247  26.576  26.021  1.00  0.00           C  
ATOM   4002  H   THR   297     -10.039  23.901  27.207  1.00  0.00           H  
ATOM   4003  HA  THR   297      -9.953  26.659  26.777  1.00  0.00           H  
ATOM   4004  HB  THR   297      -7.898  24.526  26.063  1.00  0.00           H  
ATOM   4005 HG21 THR   297      -7.158  26.523  24.936  1.00  0.00           H  
ATOM   4006 HG22 THR   297      -7.622  27.558  26.303  1.00  0.00           H  
ATOM   4007 HG23 THR   297      -6.258  26.434  26.457  1.00  0.00           H  
ATOM   4008  HG1 THR   297      -8.507  24.613  28.234  1.00  0.00           H  
ATOM   4009  N   LEU   298     -10.179  27.327  24.399  1.00  0.00           N  
ATOM   4010  CA  LEU   298     -10.627  27.827  23.080  1.00  0.00           C  
ATOM   4011  C   LEU   298     -12.002  27.304  22.623  1.00  0.00           C  
ATOM   4012  O   LEU   298     -12.724  28.014  21.917  1.00  0.00           O  
ATOM   4013  CB  LEU   298      -9.553  27.601  21.997  1.00  0.00           C  
ATOM   4014  CG  LEU   298      -8.247  28.381  22.231  1.00  0.00           C  
ATOM   4015  CD1 LEU   298      -7.060  27.564  21.729  1.00  0.00           C  
ATOM   4016  CD2 LEU   298      -8.293  29.719  21.487  1.00  0.00           C  
ATOM   4017  H   LEU   298     -10.373  27.954  25.174  1.00  0.00           H  
ATOM   4018  HA  LEU   298     -10.762  28.903  23.182  1.00  0.00           H  
ATOM   4019  HB2 LEU   298      -9.339  26.535  21.930  1.00  0.00           H  
ATOM   4020  HB3 LEU   298      -9.966  27.885  21.029  1.00  0.00           H  
ATOM   4021  HG  LEU   298      -8.099  28.573  23.294  1.00  0.00           H  
ATOM   4022 HD11 LEU   298      -6.983  26.637  22.299  1.00  0.00           H  
ATOM   4023 HD12 LEU   298      -7.201  27.317  20.679  1.00  0.00           H  
ATOM   4024 HD13 LEU   298      -6.134  28.122  21.851  1.00  0.00           H  
ATOM   4025 HD21 LEU   298      -8.432  29.551  20.420  1.00  0.00           H  
ATOM   4026 HD22 LEU   298      -9.126  30.309  21.858  1.00  0.00           H  
ATOM   4027 HD23 LEU   298      -7.372  30.278  21.635  1.00  0.00           H  
ATOM   4028  N   LEU   299     -12.406  26.111  23.056  1.00  0.00           N  
ATOM   4029  CA  LEU   299     -13.729  25.537  22.835  1.00  0.00           C  
ATOM   4030  C   LEU   299     -14.844  26.240  23.629  1.00  0.00           C  
ATOM   4031  O   LEU   299     -15.999  26.104  23.237  1.00  0.00           O  
ATOM   4032  CB  LEU   299     -13.645  24.036  23.175  1.00  0.00           C  
ATOM   4033  CG  LEU   299     -14.925  23.203  22.981  1.00  0.00           C  
ATOM   4034  CD1 LEU   299     -15.302  23.077  21.504  1.00  0.00           C  
ATOM   4035  CD2 LEU   299     -14.703  21.808  23.557  1.00  0.00           C  
ATOM   4036  H   LEU   299     -11.747  25.564  23.598  1.00  0.00           H  
ATOM   4037  HA  LEU   299     -13.969  25.640  21.776  1.00  0.00           H  
ATOM   4038  HB2 LEU   299     -12.848  23.594  22.578  1.00  0.00           H  
ATOM   4039  HB3 LEU   299     -13.353  23.945  24.218  1.00  0.00           H  
ATOM   4040  HG  LEU   299     -15.758  23.642  23.526  1.00  0.00           H  
ATOM   4041 HD11 LEU   299     -15.522  24.061  21.093  1.00  0.00           H  
ATOM   4042 HD12 LEU   299     -14.474  22.632  20.949  1.00  0.00           H  
ATOM   4043 HD13 LEU   299     -16.182  22.444  21.401  1.00  0.00           H  
ATOM   4044 HD21 LEU   299     -13.807  21.371  23.118  1.00  0.00           H  
ATOM   4045 HD22 LEU   299     -14.550  21.886  24.633  1.00  0.00           H  
ATOM   4046 HD23 LEU   299     -15.569  21.177  23.360  1.00  0.00           H  
ATOM   4047  N   GLU   300     -14.550  26.990  24.699  1.00  0.00           N  
ATOM   4048  CA  GLU   300     -15.556  27.541  25.627  1.00  0.00           C  
ATOM   4049  C   GLU   300     -16.683  28.339  24.919  1.00  0.00           C  
ATOM   4050  O   GLU   300     -17.850  27.954  25.016  1.00  0.00           O  
ATOM   4051  CB  GLU   300     -14.948  28.401  26.766  1.00  0.00           C  
ATOM   4052  CG  GLU   300     -13.613  27.994  27.427  1.00  0.00           C  
ATOM   4053  CD  GLU   300     -12.349  28.501  26.691  1.00  0.00           C  
ATOM   4054  OE1 GLU   300     -12.444  28.884  25.503  1.00  0.00           O  
ATOM   4055  OE2 GLU   300     -11.269  28.639  27.321  1.00  0.00           O1-
ATOM   4056  H   GLU   300     -13.571  27.066  24.962  1.00  0.00           H  
ATOM   4057  HA  GLU   300     -16.036  26.687  26.108  1.00  0.00           H  
ATOM   4058  HB2 GLU   300     -14.864  29.433  26.445  1.00  0.00           H  
ATOM   4059  HB3 GLU   300     -15.697  28.412  27.558  1.00  0.00           H  
ATOM   4060  HG2 GLU   300     -13.595  26.916  27.568  1.00  0.00           H  
ATOM   4061  HG3 GLU   300     -13.610  28.424  28.430  1.00  0.00           H  
ATOM   4062  N   SER   301     -16.433  29.370  24.098  1.00  0.00           N  
ATOM   4063  CA  SER   301     -15.143  29.934  23.656  1.00  0.00           C  
ATOM   4064  C   SER   301     -14.837  31.282  24.316  1.00  0.00           C  
ATOM   4065  O   SER   301     -15.499  32.276  24.030  1.00  0.00           O  
ATOM   4066  CB  SER   301     -15.160  30.112  22.133  1.00  0.00           C  
ATOM   4067  OG  SER   301     -15.245  28.860  21.483  1.00  0.00           O  
ATOM   4068  H   SER   301     -17.252  29.823  23.726  1.00  0.00           H  
ATOM   4069  HA  SER   301     -14.321  29.264  23.887  1.00  0.00           H  
ATOM   4070  HB2 SER   301     -14.244  30.613  21.816  1.00  0.00           H  
ATOM   4071  HB3 SER   301     -16.014  30.728  21.846  1.00  0.00           H  
ATOM   4072  HG  SER   301     -14.359  28.448  21.554  1.00  0.00           H  
ATOM   4073  N   ASN   302     -13.781  31.348  25.130  1.00  0.00           N  
ATOM   4074  CA  ASN   302     -13.369  32.562  25.848  1.00  0.00           C  
ATOM   4075  C   ASN   302     -12.826  33.664  24.922  1.00  0.00           C  
ATOM   4076  O   ASN   302     -12.962  34.859  25.199  1.00  0.00           O  
ATOM   4077  CB  ASN   302     -12.295  32.172  26.888  1.00  0.00           C  
ATOM   4078  CG  ASN   302     -12.863  31.790  28.242  1.00  0.00           C  
ATOM   4079  OD1 ASN   302     -13.703  32.473  28.798  1.00  0.00           O  
ATOM   4080  ND2 ASN   302     -12.349  30.759  28.866  1.00  0.00           N  
ATOM   4081  H   ASN   302     -13.262  30.486  25.302  1.00  0.00           H  
ATOM   4082  HA  ASN   302     -14.232  32.989  26.365  1.00  0.00           H  
ATOM   4083  HB2 ASN   302     -11.628  33.014  27.062  1.00  0.00           H  
ATOM   4084  HB3 ASN   302     -11.683  31.357  26.504  1.00  0.00           H  
ATOM   4085 HD21 ASN   302     -11.741  30.110  28.369  1.00  0.00           H  
ATOM   4086 HD22 ASN   302     -12.731  30.529  29.765  1.00  0.00           H  
ATOM   4087  N   PHE   303     -12.165  33.267  23.832  1.00  0.00           N  
ATOM   4088  CA  PHE   303     -11.093  34.044  23.200  1.00  0.00           C  
ATOM   4089  C   PHE   303     -11.450  35.155  22.207  1.00  0.00           C  
ATOM   4090  O   PHE   303     -10.785  35.355  21.192  1.00  0.00           O  
ATOM   4091  CB  PHE   303      -9.852  33.180  22.941  1.00  0.00           C  
ATOM   4092  CG  PHE   303      -9.171  32.804  24.243  1.00  0.00           C  
ATOM   4093  CD1 PHE   303      -8.439  33.776  24.949  1.00  0.00           C  
ATOM   4094  CD2 PHE   303      -9.383  31.535  24.819  1.00  0.00           C  
ATOM   4095  CE1 PHE   303      -7.928  33.487  26.223  1.00  0.00           C  
ATOM   4096  CE2 PHE   303      -8.864  31.244  26.093  1.00  0.00           C  
ATOM   4097  CZ  PHE   303      -8.135  32.221  26.795  1.00  0.00           C  
ATOM   4098  H   PHE   303     -12.163  32.274  23.653  1.00  0.00           H  
ATOM   4099  HA  PHE   303     -10.742  34.682  24.014  1.00  0.00           H  
ATOM   4100  HB2 PHE   303     -10.139  32.290  22.382  1.00  0.00           H  
ATOM   4101  HB3 PHE   303      -9.134  33.738  22.338  1.00  0.00           H  
ATOM   4102  HD1 PHE   303      -8.298  34.763  24.530  1.00  0.00           H  
ATOM   4103  HD2 PHE   303      -9.971  30.790  24.302  1.00  0.00           H  
ATOM   4104  HE1 PHE   303      -7.376  34.246  26.758  1.00  0.00           H  
ATOM   4105  HE2 PHE   303      -9.040  30.273  26.533  1.00  0.00           H  
ATOM   4106  HZ  PHE   303      -7.716  31.999  27.765  1.00  0.00           H  
ATOM   4107  N   ARG   304     -12.520  35.889  22.534  1.00  0.00           N  
ATOM   4108  CA  ARG   304     -12.860  37.213  21.978  1.00  0.00           C  
ATOM   4109  C   ARG   304     -13.313  38.199  23.057  1.00  0.00           C  
ATOM   4110  O   ARG   304     -12.952  39.368  22.987  1.00  0.00           O  
ATOM   4111  CB  ARG   304     -13.879  37.103  20.829  1.00  0.00           C  
ATOM   4112  CG  ARG   304     -13.289  36.289  19.660  1.00  0.00           C  
ATOM   4113  CD  ARG   304     -14.081  36.514  18.352  1.00  0.00           C  
ATOM   4114  NE  ARG   304     -14.051  37.936  17.930  1.00  0.00           N  
ATOM   4115  CZ  ARG   304     -12.995  38.666  17.597  1.00  0.00           C  
ATOM   4116  NH1 ARG   304     -13.161  39.828  17.034  1.00  0.00           N  
ATOM   4117  NH2 ARG   304     -11.755  38.322  17.793  1.00  0.00           N1+
ATOM   4118  H   ARG   304     -12.975  35.606  23.395  1.00  0.00           H  
ATOM   4119  HA  ARG   304     -11.950  37.653  21.565  1.00  0.00           H  
ATOM   4120  HB2 ARG   304     -14.798  36.631  21.182  1.00  0.00           H  
ATOM   4121  HB3 ARG   304     -14.115  38.117  20.503  1.00  0.00           H  
ATOM   4122  HG2 ARG   304     -13.336  35.228  19.908  1.00  0.00           H  
ATOM   4123  HG3 ARG   304     -12.244  36.545  19.515  1.00  0.00           H  
ATOM   4124  HD2 ARG   304     -15.109  36.227  18.531  1.00  0.00           H  
ATOM   4125  HD3 ARG   304     -13.630  35.908  17.576  1.00  0.00           H  
ATOM   4126  HE  ARG   304     -14.945  38.365  17.761  1.00  0.00           H  
ATOM   4127 HH11 ARG   304     -14.067  40.174  16.769  1.00  0.00           H  
ATOM   4128 HH12 ARG   304     -12.332  40.319  16.718  1.00  0.00           H  
ATOM   4129 HH21 ARG   304     -11.021  38.989  17.584  1.00  0.00           H  
ATOM   4130 HH22 ARG   304     -11.533  37.513  18.345  1.00  0.00           H  
ATOM   4131  N   GLU   305     -13.974  37.711  24.109  1.00  0.00           N  
ATOM   4132  CA  GLU   305     -14.219  38.481  25.335  1.00  0.00           C  
ATOM   4133  C   GLU   305     -12.937  38.595  26.178  1.00  0.00           C  
ATOM   4134  O   GLU   305     -12.453  39.705  26.413  1.00  0.00           O  
ATOM   4135  CB  GLU   305     -15.376  37.833  26.121  1.00  0.00           C  
ATOM   4136  CG  GLU   305     -15.784  38.586  27.401  1.00  0.00           C  
ATOM   4137  CD  GLU   305     -16.364  39.989  27.153  1.00  0.00           C  
ATOM   4138  OE1 GLU   305     -16.530  40.401  25.981  1.00  0.00           O  
ATOM   4139  OE2 GLU   305     -16.613  40.720  28.135  1.00  0.00           O1-
ATOM   4140  H   GLU   305     -14.249  36.743  24.106  1.00  0.00           H  
ATOM   4141  HA  GLU   305     -14.514  39.492  25.055  1.00  0.00           H  
ATOM   4142  HB2 GLU   305     -16.247  37.751  25.469  1.00  0.00           H  
ATOM   4143  HB3 GLU   305     -15.081  36.820  26.401  1.00  0.00           H  
ATOM   4144  HG2 GLU   305     -14.916  38.661  28.061  1.00  0.00           H  
ATOM   4145  HG3 GLU   305     -16.535  37.985  27.918  1.00  0.00           H  
ATOM   4146  N   ILE   306     -12.282  37.456  26.460  1.00  0.00           N  
ATOM   4147  CA  ILE   306     -10.962  37.341  27.121  1.00  0.00           C  
ATOM   4148  C   ILE   306      -9.821  37.675  26.135  1.00  0.00           C  
ATOM   4149  O   ILE   306      -8.878  36.925  25.904  1.00  0.00           O  
ATOM   4150  CB  ILE   306     -10.803  35.969  27.828  1.00  0.00           C  
ATOM   4151  CG1 ILE   306     -12.061  35.512  28.608  1.00  0.00           C  
ATOM   4152  CG2 ILE   306      -9.598  35.982  28.788  1.00  0.00           C  
ATOM   4153  CD1 ILE   306     -12.566  36.478  29.691  1.00  0.00           C  
ATOM   4154  H   ILE   306     -12.715  36.587  26.165  1.00  0.00           H  
ATOM   4155  HA  ILE   306     -10.927  38.107  27.897  1.00  0.00           H  
ATOM   4156  HB  ILE   306     -10.612  35.215  27.063  1.00  0.00           H  
ATOM   4157 HG12 ILE   306     -12.876  35.331  27.907  1.00  0.00           H  
ATOM   4158 HG13 ILE   306     -11.845  34.556  29.087  1.00  0.00           H  
ATOM   4159 HG21 ILE   306      -8.672  36.128  28.236  1.00  0.00           H  
ATOM   4160 HG22 ILE   306      -9.693  36.782  29.522  1.00  0.00           H  
ATOM   4161 HG23 ILE   306      -9.526  35.029  29.312  1.00  0.00           H  
ATOM   4162 HD11 ILE   306     -11.809  36.614  30.464  1.00  0.00           H  
ATOM   4163 HD12 ILE   306     -12.819  37.444  29.255  1.00  0.00           H  
ATOM   4164 HD13 ILE   306     -13.461  36.060  30.152  1.00  0.00           H  
ATOM   4165  N   GLU   307      -9.998  38.794  25.442  1.00  0.00           N  
ATOM   4166  CA  GLU   307      -9.199  39.263  24.305  1.00  0.00           C  
ATOM   4167  C   GLU   307      -9.355  40.791  24.130  1.00  0.00           C  
ATOM   4168  O   GLU   307      -8.443  41.454  23.635  1.00  0.00           O  
ATOM   4169  CB  GLU   307      -9.654  38.491  23.046  1.00  0.00           C  
ATOM   4170  CG  GLU   307      -8.508  38.085  22.104  1.00  0.00           C  
ATOM   4171  CD  GLU   307      -8.400  38.962  20.854  1.00  0.00           C  
ATOM   4172  OE1 GLU   307      -9.422  39.250  20.183  1.00  0.00           O  
ATOM   4173  OE2 GLU   307      -7.266  39.389  20.534  1.00  0.00           O1-
ATOM   4174  H   GLU   307     -10.841  39.300  25.681  1.00  0.00           H  
ATOM   4175  HA  GLU   307      -8.149  39.049  24.510  1.00  0.00           H  
ATOM   4176  HB2 GLU   307     -10.136  37.563  23.356  1.00  0.00           H  
ATOM   4177  HB3 GLU   307     -10.402  39.075  22.513  1.00  0.00           H  
ATOM   4178  HG2 GLU   307      -8.684  37.059  21.774  1.00  0.00           H  
ATOM   4179  HG3 GLU   307      -7.559  38.080  22.645  1.00  0.00           H  
ATOM   4180  N   ARG   308     -10.427  41.386  24.687  1.00  0.00           N  
ATOM   4181  CA  ARG   308     -10.723  42.835  24.757  1.00  0.00           C  
ATOM   4182  C   ARG   308      -9.693  43.721  25.474  1.00  0.00           C  
ATOM   4183  O   ARG   308      -9.850  44.937  25.463  1.00  0.00           O  
ATOM   4184  CB  ARG   308     -12.126  43.027  25.362  1.00  0.00           C  
ATOM   4185  CG  ARG   308     -13.233  42.660  24.356  1.00  0.00           C  
ATOM   4186  CD  ARG   308     -14.559  42.486  25.118  1.00  0.00           C  
ATOM   4187  NE  ARG   308     -14.946  43.793  25.673  1.00  0.00           N  
ATOM   4188  CZ  ARG   308     -16.029  43.964  26.413  1.00  0.00           C  
ATOM   4189  NH1 ARG   308     -16.241  45.101  27.012  1.00  0.00           N  
ATOM   4190  NH2 ARG   308     -16.923  43.043  26.592  1.00  0.00           N1+
ATOM   4191  H   ARG   308     -11.136  40.775  25.080  1.00  0.00           H  
ATOM   4192  HA  ARG   308     -10.744  43.227  23.741  1.00  0.00           H  
ATOM   4193  HB2 ARG   308     -12.209  42.416  26.263  1.00  0.00           H  
ATOM   4194  HB3 ARG   308     -12.259  44.070  25.650  1.00  0.00           H  
ATOM   4195  HG2 ARG   308     -12.996  41.714  23.876  1.00  0.00           H  
ATOM   4196  HG3 ARG   308     -13.323  43.430  23.589  1.00  0.00           H  
ATOM   4197  HD2 ARG   308     -14.406  41.779  25.925  1.00  0.00           H  
ATOM   4198  HD3 ARG   308     -15.316  42.152  24.419  1.00  0.00           H  
ATOM   4199  HE  ARG   308     -14.302  44.557  25.597  1.00  0.00           H  
ATOM   4200 HH11 ARG   308     -15.582  45.850  26.933  1.00  0.00           H  
ATOM   4201 HH12 ARG   308     -17.081  45.196  27.549  1.00  0.00           H  
ATOM   4202 HH21 ARG   308     -17.518  43.033  27.396  1.00  0.00           H  
ATOM   4203 HH22 ARG   308     -16.726  42.093  26.249  1.00  0.00           H  
ATOM   4204  N   LEU   309      -8.594  43.146  25.965  1.00  0.00           N  
ATOM   4205  CA  LEU   309      -7.361  43.866  26.320  1.00  0.00           C  
ATOM   4206  C   LEU   309      -6.748  44.627  25.118  1.00  0.00           C  
ATOM   4207  O   LEU   309      -6.007  45.585  25.308  1.00  0.00           O  
ATOM   4208  CB  LEU   309      -6.389  42.834  26.930  1.00  0.00           C  
ATOM   4209  CG  LEU   309      -5.021  43.381  27.385  1.00  0.00           C  
ATOM   4210  CD1 LEU   309      -5.156  44.425  28.496  1.00  0.00           C  
ATOM   4211  CD2 LEU   309      -4.173  42.226  27.922  1.00  0.00           C  
ATOM   4212  H   LEU   309      -8.546  42.143  25.893  1.00  0.00           H  
ATOM   4213  HA  LEU   309      -7.607  44.613  27.076  1.00  0.00           H  
ATOM   4214  HB2 LEU   309      -6.876  42.367  27.787  1.00  0.00           H  
ATOM   4215  HB3 LEU   309      -6.208  42.058  26.184  1.00  0.00           H  
ATOM   4216  HG  LEU   309      -4.494  43.818  26.539  1.00  0.00           H  
ATOM   4217 HD11 LEU   309      -5.667  45.307  28.112  1.00  0.00           H  
ATOM   4218 HD12 LEU   309      -5.714  44.015  29.337  1.00  0.00           H  
ATOM   4219 HD13 LEU   309      -4.166  44.732  28.833  1.00  0.00           H  
ATOM   4220 HD21 LEU   309      -4.660  41.767  28.782  1.00  0.00           H  
ATOM   4221 HD22 LEU   309      -4.034  41.479  27.141  1.00  0.00           H  
ATOM   4222 HD23 LEU   309      -3.194  42.601  28.222  1.00  0.00           H  
ATOM   4223  N   GLY   310      -7.114  44.250  23.888  1.00  0.00           N  
ATOM   4224  CA  GLY   310      -6.907  45.060  22.677  1.00  0.00           C  
ATOM   4225  C   GLY   310      -7.683  44.534  21.464  1.00  0.00           C  
ATOM   4226  O   GLY   310      -8.237  45.313  20.687  1.00  0.00           O  
ATOM   4227  H   GLY   310      -7.709  43.434  23.825  1.00  0.00           H  
ATOM   4228  HA2 GLY   310      -7.221  46.087  22.873  1.00  0.00           H  
ATOM   4229  HA3 GLY   310      -5.844  45.065  22.433  1.00  0.00           H  
ATOM   4230  N   ASN   311      -7.879  43.212  21.426  1.00  0.00           N  
ATOM   4231  CA  ASN   311      -8.740  42.433  20.537  1.00  0.00           C  
ATOM   4232  C   ASN   311      -8.401  42.429  19.029  1.00  0.00           C  
ATOM   4233  O   ASN   311      -8.401  43.472  18.368  1.00  0.00           O  
ATOM   4234  CB  ASN   311     -10.221  42.675  20.891  1.00  0.00           C  
ATOM   4235  CG  ASN   311     -11.169  42.338  19.763  1.00  0.00           C  
ATOM   4236  OD1 ASN   311     -11.653  43.217  19.065  1.00  0.00           O  
ATOM   4237  ND2 ASN   311     -11.430  41.078  19.531  1.00  0.00           N  
ATOM   4238  H   ASN   311      -7.448  42.673  22.165  1.00  0.00           H  
ATOM   4239  HA  ASN   311      -8.558  41.416  20.852  1.00  0.00           H  
ATOM   4240  HB2 ASN   311     -10.380  43.719  21.155  1.00  0.00           H  
ATOM   4241  HB3 ASN   311     -10.484  42.065  21.754  1.00  0.00           H  
ATOM   4242 HD21 ASN   311     -10.868  40.351  19.988  1.00  0.00           H  
ATOM   4243 HD22 ASN   311     -12.098  40.862  18.820  1.00  0.00           H  
ATOM   4244  N   LYS   312      -8.279  41.236  18.425  1.00  0.00           N  
ATOM   4245  CA  LYS   312      -8.202  41.087  16.960  1.00  0.00           C  
ATOM   4246  C   LYS   312      -9.593  41.379  16.404  1.00  0.00           C  
ATOM   4247  O   LYS   312     -10.524  40.601  16.628  1.00  0.00           O  
ATOM   4248  CB  LYS   312      -7.729  39.685  16.514  1.00  0.00           C  
ATOM   4249  CG  LYS   312      -6.597  39.033  17.319  1.00  0.00           C  
ATOM   4250  CD  LYS   312      -5.406  39.955  17.658  1.00  0.00           C  
ATOM   4251  CE  LYS   312      -4.311  39.276  18.492  1.00  0.00           C  
ATOM   4252  NZ  LYS   312      -4.870  38.554  19.659  1.00  0.00           N1+
ATOM   4253  H   LYS   312      -8.350  40.400  19.013  1.00  0.00           H  
ATOM   4254  HA  LYS   312      -7.502  41.828  16.573  1.00  0.00           H  
ATOM   4255  HB2 LYS   312      -8.569  38.989  16.546  1.00  0.00           H  
ATOM   4256  HB3 LYS   312      -7.415  39.755  15.471  1.00  0.00           H  
ATOM   4257  HG2 LYS   312      -7.038  38.638  18.228  1.00  0.00           H  
ATOM   4258  HG3 LYS   312      -6.240  38.177  16.754  1.00  0.00           H  
ATOM   4259  HD2 LYS   312      -5.755  40.814  18.228  1.00  0.00           H  
ATOM   4260  HD3 LYS   312      -4.965  40.325  16.732  1.00  0.00           H  
ATOM   4261  HE2 LYS   312      -3.617  40.050  18.831  1.00  0.00           H  
ATOM   4262  HE3 LYS   312      -3.761  38.573  17.861  1.00  0.00           H  
ATOM   4263  HZ1 LYS   312      -5.672  39.056  20.055  1.00  0.00           H  
ATOM   4264  HZ2 LYS   312      -5.243  37.659  19.349  1.00  0.00           H  
ATOM   4265  HZ3 LYS   312      -4.189  38.396  20.382  1.00  0.00           H  
ATOM   4266  N   LYS   313      -9.758  42.497  15.692  1.00  0.00           N  
ATOM   4267  CA  LYS   313     -11.083  43.027  15.310  1.00  0.00           C  
ATOM   4268  C   LYS   313     -11.946  42.047  14.500  1.00  0.00           C  
ATOM   4269  O   LYS   313     -13.143  41.975  14.756  1.00  0.00           O  
ATOM   4270  CB  LYS   313     -10.929  44.399  14.626  1.00  0.00           C  
ATOM   4271  CG  LYS   313     -10.368  45.477  15.576  1.00  0.00           C  
ATOM   4272  CD  LYS   313     -11.396  45.983  16.608  1.00  0.00           C  
ATOM   4273  CE  LYS   313     -10.730  46.608  17.842  1.00  0.00           C  
ATOM   4274  NZ  LYS   313     -10.137  45.569  18.717  1.00  0.00           N1+
ATOM   4275  H   LYS   313      -8.954  43.098  15.586  1.00  0.00           H  
ATOM   4276  HA  LYS   313     -11.652  43.174  16.230  1.00  0.00           H  
ATOM   4277  HB2 LYS   313     -10.257  44.295  13.771  1.00  0.00           H  
ATOM   4278  HB3 LYS   313     -11.899  44.730  14.251  1.00  0.00           H  
ATOM   4279  HG2 LYS   313      -9.488  45.086  16.086  1.00  0.00           H  
ATOM   4280  HG3 LYS   313     -10.041  46.330  14.980  1.00  0.00           H  
ATOM   4281  HD2 LYS   313     -12.048  45.173  16.938  1.00  0.00           H  
ATOM   4282  HD3 LYS   313     -12.026  46.734  16.126  1.00  0.00           H  
ATOM   4283  HE2 LYS   313     -11.490  47.160  18.404  1.00  0.00           H  
ATOM   4284  HE3 LYS   313      -9.963  47.318  17.520  1.00  0.00           H  
ATOM   4285  HZ1 LYS   313     -10.830  44.877  18.991  1.00  0.00           H  
ATOM   4286  HZ2 LYS   313      -9.401  45.040  18.256  1.00  0.00           H  
ATOM   4287  HZ3 LYS   313      -9.691  45.938  19.553  1.00  0.00           H  
ATOM   4288  N   ASN   314     -11.322  41.118  13.769  1.00  0.00           N  
ATOM   4289  CA  ASN   314     -11.941  39.847  13.387  1.00  0.00           C  
ATOM   4290  C   ASN   314     -10.949  38.673  13.547  1.00  0.00           C  
ATOM   4291  O   ASN   314      -9.727  38.859  13.517  1.00  0.00           O  
ATOM   4292  CB  ASN   314     -12.526  39.969  11.966  1.00  0.00           C  
ATOM   4293  CG  ASN   314     -13.644  38.971  11.701  1.00  0.00           C  
ATOM   4294  OD1 ASN   314     -13.935  38.089  12.494  1.00  0.00           O  
ATOM   4295  ND2 ASN   314     -14.303  39.072  10.574  1.00  0.00           N  
ATOM   4296  H   ASN   314     -10.324  41.193  13.657  1.00  0.00           H  
ATOM   4297  HA  ASN   314     -12.769  39.653  14.073  1.00  0.00           H  
ATOM   4298  HB2 ASN   314     -11.740  39.834  11.223  1.00  0.00           H  
ATOM   4299  HB3 ASN   314     -12.953  40.964  11.837  1.00  0.00           H  
ATOM   4300 HD21 ASN   314     -14.099  39.803   9.916  1.00  0.00           H  
ATOM   4301 HD22 ASN   314     -15.039  38.404  10.422  1.00  0.00           H  
ATOM   4302  N   ALA   315     -11.495  37.466  13.709  1.00  0.00           N  
ATOM   4303  CA  ALA   315     -10.784  36.215  13.959  1.00  0.00           C  
ATOM   4304  C   ALA   315     -10.759  35.346  12.684  1.00  0.00           C  
ATOM   4305  O   ALA   315     -10.032  35.700  11.757  1.00  0.00           O  
ATOM   4306  CB  ALA   315     -11.362  35.556  15.220  1.00  0.00           C  
ATOM   4307  H   ALA   315     -12.503  37.409  13.593  1.00  0.00           H  
ATOM   4308  HA  ALA   315      -9.741  36.445  14.181  1.00  0.00           H  
ATOM   4309  HB1 ALA   315     -11.231  36.222  16.072  1.00  0.00           H  
ATOM   4310  HB2 ALA   315     -12.424  35.347  15.089  1.00  0.00           H  
ATOM   4311  HB3 ALA   315     -10.834  34.627  15.429  1.00  0.00           H  
ATOM   4312  N   GLY   316     -11.550  34.268  12.616  1.00  0.00           N  
ATOM   4313  CA  GLY   316     -11.710  33.401  11.439  1.00  0.00           C  
ATOM   4314  C   GLY   316     -11.265  31.959  11.698  1.00  0.00           C  
ATOM   4315  O   GLY   316     -10.067  31.672  11.735  1.00  0.00           O  
ATOM   4316  H   GLY   316     -12.073  34.019  13.444  1.00  0.00           H  
ATOM   4317  HA2 GLY   316     -12.758  33.403  11.138  1.00  0.00           H  
ATOM   4318  HA3 GLY   316     -11.125  33.787  10.603  1.00  0.00           H  
ATOM   4319  N   MET   317     -12.224  31.040  11.856  1.00  0.00           N  
ATOM   4320  CA  MET   317     -11.985  29.655  12.283  1.00  0.00           C  
ATOM   4321  C   MET   317     -12.888  28.655  11.554  1.00  0.00           C  
ATOM   4322  O   MET   317     -14.075  28.913  11.364  1.00  0.00           O  
ATOM   4323  CB  MET   317     -12.211  29.494  13.798  1.00  0.00           C  
ATOM   4324  CG  MET   317     -11.409  30.452  14.688  1.00  0.00           C  
ATOM   4325  SD  MET   317     -12.252  32.014  15.089  1.00  0.00           S  
ATOM   4326  CE  MET   317     -13.450  31.416  16.314  1.00  0.00           C  
ATOM   4327  H   MET   317     -13.190  31.318  11.766  1.00  0.00           H  
ATOM   4328  HA  MET   317     -10.955  29.379  12.073  1.00  0.00           H  
ATOM   4329  HB2 MET   317     -11.927  28.479  14.061  1.00  0.00           H  
ATOM   4330  HB3 MET   317     -13.273  29.600  14.020  1.00  0.00           H  
ATOM   4331  HG2 MET   317     -10.454  30.666  14.209  1.00  0.00           H  
ATOM   4332  HG3 MET   317     -11.190  29.945  15.627  1.00  0.00           H  
ATOM   4333  HE1 MET   317     -14.117  30.685  15.858  1.00  0.00           H  
ATOM   4334  HE2 MET   317     -12.921  30.951  17.147  1.00  0.00           H  
ATOM   4335  HE3 MET   317     -14.040  32.254  16.685  1.00  0.00           H  
ATOM   4336  N   SER   318     -12.349  27.474  11.254  1.00  0.00           N  
ATOM   4337  CA  SER   318     -13.124  26.247  11.061  1.00  0.00           C  
ATOM   4338  C   SER   318     -13.369  25.577  12.415  1.00  0.00           C  
ATOM   4339  O   SER   318     -12.491  25.586  13.278  1.00  0.00           O  
ATOM   4340  CB  SER   318     -12.362  25.294  10.135  1.00  0.00           C  
ATOM   4341  OG  SER   318     -13.059  24.068   9.991  1.00  0.00           O  
ATOM   4342  H   SER   318     -11.361  27.349  11.474  1.00  0.00           H  
ATOM   4343  HA  SER   318     -14.084  26.486  10.602  1.00  0.00           H  
ATOM   4344  HB2 SER   318     -11.374  25.092  10.551  1.00  0.00           H  
ATOM   4345  HB3 SER   318     -12.243  25.764   9.158  1.00  0.00           H  
ATOM   4346  HG  SER   318     -12.625  23.563   9.293  1.00  0.00           H  
ATOM   4347  N   ILE   319     -14.487  24.861  12.573  1.00  0.00           N  
ATOM   4348  CA  ILE   319     -14.683  23.989  13.744  1.00  0.00           C  
ATOM   4349  C   ILE   319     -13.568  22.937  13.864  1.00  0.00           C  
ATOM   4350  O   ILE   319     -13.121  22.659  14.970  1.00  0.00           O  
ATOM   4351  CB  ILE   319     -16.077  23.321  13.746  1.00  0.00           C  
ATOM   4352  CG1 ILE   319     -16.440  22.658  12.395  1.00  0.00           C  
ATOM   4353  CG2 ILE   319     -17.134  24.367  14.140  1.00  0.00           C  
ATOM   4354  CD1 ILE   319     -17.640  21.709  12.487  1.00  0.00           C  
ATOM   4355  H   ILE   319     -15.161  24.840  11.823  1.00  0.00           H  
ATOM   4356  HA  ILE   319     -14.604  24.605  14.641  1.00  0.00           H  
ATOM   4357  HB  ILE   319     -16.070  22.551  14.520  1.00  0.00           H  
ATOM   4358 HG12 ILE   319     -16.650  23.423  11.647  1.00  0.00           H  
ATOM   4359 HG13 ILE   319     -15.593  22.069  12.046  1.00  0.00           H  
ATOM   4360 HG21 ILE   319     -16.858  24.835  15.086  1.00  0.00           H  
ATOM   4361 HG22 ILE   319     -17.213  25.140  13.375  1.00  0.00           H  
ATOM   4362 HG23 ILE   319     -18.107  23.894  14.270  1.00  0.00           H  
ATOM   4363 HD11 ILE   319     -17.459  20.951  13.249  1.00  0.00           H  
ATOM   4364 HD12 ILE   319     -18.547  22.261  12.730  1.00  0.00           H  
ATOM   4365 HD13 ILE   319     -17.782  21.215  11.525  1.00  0.00           H  
ATOM   4366  N   GLU   320     -13.018  22.462  12.742  1.00  0.00           N  
ATOM   4367  CA  GLU   320     -11.848  21.576  12.714  1.00  0.00           C  
ATOM   4368  C   GLU   320     -10.533  22.279  13.091  1.00  0.00           C  
ATOM   4369  O   GLU   320      -9.654  21.592  13.598  1.00  0.00           O  
ATOM   4370  CB  GLU   320     -11.787  20.844  11.354  1.00  0.00           C  
ATOM   4371  CG  GLU   320     -10.416  20.332  10.868  1.00  0.00           C  
ATOM   4372  CD  GLU   320      -9.689  19.303  11.755  1.00  0.00           C  
ATOM   4373  OE1 GLU   320     -10.291  18.683  12.664  1.00  0.00           O  
ATOM   4374  OE2 GLU   320      -8.461  19.129  11.556  1.00  0.00           O1-
ATOM   4375  H   GLU   320     -13.372  22.802  11.858  1.00  0.00           H  
ATOM   4376  HA  GLU   320     -11.983  20.801  13.473  1.00  0.00           H  
ATOM   4377  HB2 GLU   320     -12.489  20.009  11.380  1.00  0.00           H  
ATOM   4378  HB3 GLU   320     -12.142  21.531  10.584  1.00  0.00           H  
ATOM   4379  HG2 GLU   320      -9.773  21.202  10.729  1.00  0.00           H  
ATOM   4380  HG3 GLU   320     -10.561  19.887   9.881  1.00  0.00           H  
ATOM   4381  N   ASP   321     -10.368  23.606  12.950  1.00  0.00           N  
ATOM   4382  CA  ASP   321      -9.144  24.257  13.457  1.00  0.00           C  
ATOM   4383  C   ASP   321      -9.180  24.567  14.962  1.00  0.00           C  
ATOM   4384  O   ASP   321      -8.255  24.173  15.669  1.00  0.00           O  
ATOM   4385  CB  ASP   321      -8.546  25.360  12.565  1.00  0.00           C  
ATOM   4386  CG  ASP   321      -9.437  26.542  12.196  1.00  0.00           C  
ATOM   4387  OD1 ASP   321      -9.923  27.257  13.091  1.00  0.00           O  
ATOM   4388  OD2 ASP   321      -9.538  26.895  10.998  1.00  0.00           O1-
ATOM   4389  H   ASP   321     -11.156  24.185  12.685  1.00  0.00           H  
ATOM   4390  HA  ASP   321      -8.357  23.508  13.394  1.00  0.00           H  
ATOM   4391  HB2 ASP   321      -8.222  24.885  11.638  1.00  0.00           H  
ATOM   4392  HB3 ASP   321      -7.649  25.741  13.049  1.00  0.00           H  
ATOM   4393  N   VAL   322     -10.319  25.026  15.504  1.00  0.00           N  
ATOM   4394  CA  VAL   322     -10.525  25.106  16.970  1.00  0.00           C  
ATOM   4395  C   VAL   322     -10.498  23.750  17.676  1.00  0.00           C  
ATOM   4396  O   VAL   322      -9.775  23.573  18.654  1.00  0.00           O  
ATOM   4397  CB  VAL   322     -11.784  25.892  17.398  1.00  0.00           C  
ATOM   4398  CG1 VAL   322     -11.668  26.353  18.857  1.00  0.00           C  
ATOM   4399  CG2 VAL   322     -12.050  27.126  16.534  1.00  0.00           C  
ATOM   4400  H   VAL   322     -11.057  25.331  14.876  1.00  0.00           H  
ATOM   4401  HA  VAL   322      -9.669  25.658  17.361  1.00  0.00           H  
ATOM   4402  HB  VAL   322     -12.653  25.239  17.311  1.00  0.00           H  
ATOM   4403 HG11 VAL   322     -11.530  25.498  19.520  1.00  0.00           H  
ATOM   4404 HG12 VAL   322     -10.818  27.027  18.965  1.00  0.00           H  
ATOM   4405 HG13 VAL   322     -12.577  26.875  19.159  1.00  0.00           H  
ATOM   4406 HG21 VAL   322     -11.155  27.746  16.491  1.00  0.00           H  
ATOM   4407 HG22 VAL   322     -12.324  26.812  15.530  1.00  0.00           H  
ATOM   4408 HG23 VAL   322     -12.877  27.704  16.946  1.00  0.00           H  
ATOM   4409  N   ILE   323     -11.205  22.750  17.140  1.00  0.00           N  
ATOM   4410  CA  ILE   323     -11.153  21.381  17.672  1.00  0.00           C  
ATOM   4411  C   ILE   323      -9.794  20.728  17.373  1.00  0.00           C  
ATOM   4412  O   ILE   323      -9.365  19.866  18.136  1.00  0.00           O  
ATOM   4413  CB  ILE   323     -12.375  20.543  17.214  1.00  0.00           C  
ATOM   4414  CG1 ILE   323     -13.676  21.193  17.754  1.00  0.00           C  
ATOM   4415  CG2 ILE   323     -12.287  19.083  17.703  1.00  0.00           C  
ATOM   4416  CD1 ILE   323     -14.974  20.590  17.200  1.00  0.00           C  
ATOM   4417  H   ILE   323     -11.785  22.932  16.326  1.00  0.00           H  
ATOM   4418  HA  ILE   323     -11.213  21.449  18.759  1.00  0.00           H  
ATOM   4419  HB  ILE   323     -12.400  20.527  16.125  1.00  0.00           H  
ATOM   4420 HG12 ILE   323     -13.688  21.133  18.842  1.00  0.00           H  
ATOM   4421 HG13 ILE   323     -13.693  22.251  17.495  1.00  0.00           H  
ATOM   4422 HG21 ILE   323     -11.430  18.586  17.250  1.00  0.00           H  
ATOM   4423 HG22 ILE   323     -12.188  19.055  18.788  1.00  0.00           H  
ATOM   4424 HG23 ILE   323     -13.172  18.523  17.405  1.00  0.00           H  
ATOM   4425 HD11 ILE   323     -14.941  20.575  16.110  1.00  0.00           H  
ATOM   4426 HD12 ILE   323     -15.123  19.579  17.577  1.00  0.00           H  
ATOM   4427 HD13 ILE   323     -15.818  21.202  17.519  1.00  0.00           H  
ATOM   4428  N   SER   324      -9.025  21.209  16.388  1.00  0.00           N  
ATOM   4429  CA  SER   324      -7.606  20.855  16.281  1.00  0.00           C  
ATOM   4430  C   SER   324      -6.699  21.506  17.312  1.00  0.00           C  
ATOM   4431  O   SER   324      -5.685  20.897  17.639  1.00  0.00           O  
ATOM   4432  CB  SER   324      -7.006  21.084  14.911  1.00  0.00           C  
ATOM   4433  OG  SER   324      -7.503  20.092  14.057  1.00  0.00           O  
ATOM   4434  H   SER   324      -9.394  21.910  15.759  1.00  0.00           H  
ATOM   4435  HA  SER   324      -7.545  19.788  16.445  1.00  0.00           H  
ATOM   4436  HB2 SER   324      -5.929  20.948  14.981  1.00  0.00           H  
ATOM   4437  HB3 SER   324      -7.226  22.084  14.541  1.00  0.00           H  
ATOM   4438  HG  SER   324      -8.357  20.447  13.726  1.00  0.00           H  
ATOM   4439  N   GLU   325      -7.070  22.638  17.908  1.00  0.00           N  
ATOM   4440  CA  GLU   325      -6.404  23.094  19.128  1.00  0.00           C  
ATOM   4441  C   GLU   325      -6.783  22.220  20.318  1.00  0.00           C  
ATOM   4442  O   GLU   325      -5.878  21.808  21.022  1.00  0.00           O  
ATOM   4443  CB  GLU   325      -6.636  24.578  19.430  1.00  0.00           C  
ATOM   4444  CG  GLU   325      -6.279  25.537  18.286  1.00  0.00           C  
ATOM   4445  CD  GLU   325      -4.967  25.260  17.535  1.00  0.00           C  
ATOM   4446  OE1 GLU   325      -4.028  24.618  18.056  1.00  0.00           O  
ATOM   4447  OE2 GLU   325      -4.858  25.747  16.393  1.00  0.00           O1-
ATOM   4448  H   GLU   325      -7.879  23.149  17.569  1.00  0.00           H  
ATOM   4449  HA  GLU   325      -5.332  22.954  19.003  1.00  0.00           H  
ATOM   4450  HB2 GLU   325      -7.676  24.741  19.711  1.00  0.00           H  
ATOM   4451  HB3 GLU   325      -6.022  24.841  20.292  1.00  0.00           H  
ATOM   4452  HG2 GLU   325      -6.225  26.538  18.705  1.00  0.00           H  
ATOM   4453  HG3 GLU   325      -7.104  25.537  17.573  1.00  0.00           H  
ATOM   4454  N   CYS   326      -8.017  21.718  20.445  1.00  0.00           N  
ATOM   4455  CA  CYS   326      -8.314  20.675  21.444  1.00  0.00           C  
ATOM   4456  C   CYS   326      -7.465  19.403  21.206  1.00  0.00           C  
ATOM   4457  O   CYS   326      -6.829  18.880  22.119  1.00  0.00           O  
ATOM   4458  CB  CYS   326      -9.808  20.323  21.409  1.00  0.00           C  
ATOM   4459  SG  CYS   326     -10.865  21.782  21.645  1.00  0.00           S  
ATOM   4460  H   CYS   326      -8.765  22.097  19.874  1.00  0.00           H  
ATOM   4461  HA  CYS   326      -8.065  21.057  22.437  1.00  0.00           H  
ATOM   4462  HB2 CYS   326     -10.008  19.593  22.191  1.00  0.00           H  
ATOM   4463  HB3 CYS   326     -10.056  19.868  20.452  1.00  0.00           H  
ATOM   4464  HG  CYS   326     -10.681  21.975  22.965  1.00  0.00           H  
ATOM   4465  N   LYS   327      -7.379  18.953  19.946  1.00  0.00           N  
ATOM   4466  CA  LYS   327      -6.601  17.793  19.461  1.00  0.00           C  
ATOM   4467  C   LYS   327      -5.097  17.956  19.732  1.00  0.00           C  
ATOM   4468  O   LYS   327      -4.431  16.999  20.128  1.00  0.00           O  
ATOM   4469  CB  LYS   327      -6.899  17.676  17.952  1.00  0.00           C  
ATOM   4470  CG  LYS   327      -6.513  16.405  17.185  1.00  0.00           C  
ATOM   4471  CD  LYS   327      -6.678  16.621  15.658  1.00  0.00           C  
ATOM   4472  CE  LYS   327      -8.108  16.975  15.194  1.00  0.00           C  
ATOM   4473  NZ  LYS   327      -8.155  17.354  13.757  1.00  0.00           N1+
ATOM   4474  H   LYS   327      -7.948  19.451  19.267  1.00  0.00           H  
ATOM   4475  HA  LYS   327      -6.938  16.894  19.978  1.00  0.00           H  
ATOM   4476  HB2 LYS   327      -7.970  17.812  17.811  1.00  0.00           H  
ATOM   4477  HB3 LYS   327      -6.370  18.492  17.472  1.00  0.00           H  
ATOM   4478  HG2 LYS   327      -5.471  16.162  17.394  1.00  0.00           H  
ATOM   4479  HG3 LYS   327      -7.142  15.576  17.512  1.00  0.00           H  
ATOM   4480  HD2 LYS   327      -6.360  15.712  15.145  1.00  0.00           H  
ATOM   4481  HD3 LYS   327      -6.008  17.427  15.355  1.00  0.00           H  
ATOM   4482  HE2 LYS   327      -8.480  17.817  15.784  1.00  0.00           H  
ATOM   4483  HE3 LYS   327      -8.763  16.119  15.372  1.00  0.00           H  
ATOM   4484  HZ1 LYS   327      -7.687  18.242  13.583  1.00  0.00           H  
ATOM   4485  HZ2 LYS   327      -7.743  16.663  13.139  1.00  0.00           H  
ATOM   4486  HZ3 LYS   327      -9.100  17.575  13.425  1.00  0.00           H  
ATOM   4487  N   LEU   328      -4.565  19.167  19.567  1.00  0.00           N  
ATOM   4488  CA  LEU   328      -3.159  19.509  19.791  1.00  0.00           C  
ATOM   4489  C   LEU   328      -2.847  19.831  21.262  1.00  0.00           C  
ATOM   4490  O   LEU   328      -1.799  19.443  21.758  1.00  0.00           O  
ATOM   4491  CB  LEU   328      -2.798  20.654  18.827  1.00  0.00           C  
ATOM   4492  CG  LEU   328      -1.369  21.207  18.940  1.00  0.00           C  
ATOM   4493  CD1 LEU   328      -0.293  20.130  18.809  1.00  0.00           C  
ATOM   4494  CD2 LEU   328      -1.138  22.217  17.815  1.00  0.00           C  
ATOM   4495  H   LEU   328      -5.169  19.898  19.204  1.00  0.00           H  
ATOM   4496  HA  LEU   328      -2.551  18.643  19.525  1.00  0.00           H  
ATOM   4497  HB2 LEU   328      -2.957  20.300  17.806  1.00  0.00           H  
ATOM   4498  HB3 LEU   328      -3.482  21.485  19.003  1.00  0.00           H  
ATOM   4499  HG  LEU   328      -1.250  21.709  19.900  1.00  0.00           H  
ATOM   4500 HD11 LEU   328      -0.403  19.369  19.579  1.00  0.00           H  
ATOM   4501 HD12 LEU   328      -0.346  19.664  17.825  1.00  0.00           H  
ATOM   4502 HD13 LEU   328       0.681  20.595  18.949  1.00  0.00           H  
ATOM   4503 HD21 LEU   328      -1.285  21.741  16.845  1.00  0.00           H  
ATOM   4504 HD22 LEU   328      -1.844  23.044  17.923  1.00  0.00           H  
ATOM   4505 HD23 LEU   328      -0.121  22.596  17.878  1.00  0.00           H  
ATOM   4506  N   PHE   329      -3.783  20.408  22.010  1.00  0.00           N  
ATOM   4507  CA  PHE   329      -3.692  20.634  23.454  1.00  0.00           C  
ATOM   4508  C   PHE   329      -3.816  19.344  24.280  1.00  0.00           C  
ATOM   4509  O   PHE   329      -3.202  19.212  25.335  1.00  0.00           O  
ATOM   4510  CB  PHE   329      -4.628  21.775  23.903  1.00  0.00           C  
ATOM   4511  CG  PHE   329      -4.246  23.215  23.537  1.00  0.00           C  
ATOM   4512  CD1 PHE   329      -3.717  23.562  22.271  1.00  0.00           C  
ATOM   4513  CD2 PHE   329      -4.531  24.253  24.449  1.00  0.00           C  
ATOM   4514  CE1 PHE   329      -3.476  24.904  21.927  1.00  0.00           C  
ATOM   4515  CE2 PHE   329      -4.287  25.597  24.106  1.00  0.00           C  
ATOM   4516  CZ  PHE   329      -3.758  25.923  22.848  1.00  0.00           C  
ATOM   4517  H   PHE   329      -4.633  20.721  21.554  1.00  0.00           H  
ATOM   4518  HA  PHE   329      -2.681  20.988  23.658  1.00  0.00           H  
ATOM   4519  HB2 PHE   329      -5.638  21.573  23.545  1.00  0.00           H  
ATOM   4520  HB3 PHE   329      -4.681  21.725  24.990  1.00  0.00           H  
ATOM   4521  HD1 PHE   329      -3.535  22.814  21.520  1.00  0.00           H  
ATOM   4522  HD2 PHE   329      -4.978  24.019  25.403  1.00  0.00           H  
ATOM   4523  HE1 PHE   329      -3.117  25.149  20.936  1.00  0.00           H  
ATOM   4524  HE2 PHE   329      -4.530  26.391  24.797  1.00  0.00           H  
ATOM   4525  HZ  PHE   329      -3.600  26.958  22.579  1.00  0.00           H  
ATOM   4526  N   TYR   330      -4.434  18.324  23.673  1.00  0.00           N  
ATOM   4527  CA  TYR   330      -4.204  16.906  23.940  1.00  0.00           C  
ATOM   4528  C   TYR   330      -2.786  16.398  23.641  1.00  0.00           C  
ATOM   4529  O   TYR   330      -2.006  16.154  24.560  1.00  0.00           O  
ATOM   4530  CB  TYR   330      -5.333  16.023  23.359  1.00  0.00           C  
ATOM   4531  CG  TYR   330      -6.597  15.892  24.199  1.00  0.00           C  
ATOM   4532  CD1 TYR   330      -7.179  17.020  24.812  1.00  0.00           C  
ATOM   4533  CD2 TYR   330      -7.168  14.618  24.409  1.00  0.00           C  
ATOM   4534  CE1 TYR   330      -8.249  16.865  25.709  1.00  0.00           C  
ATOM   4535  CE2 TYR   330      -8.284  14.470  25.259  1.00  0.00           C  
ATOM   4536  CZ  TYR   330      -8.808  15.591  25.936  1.00  0.00           C  
ATOM   4537  OH  TYR   330      -9.745  15.431  26.906  1.00  0.00           O  
ATOM   4538  H   TYR   330      -5.026  18.552  22.882  1.00  0.00           H  
ATOM   4539  HA  TYR   330      -4.280  16.797  25.020  1.00  0.00           H  
ATOM   4540  HB2 TYR   330      -5.613  16.395  22.375  1.00  0.00           H  
ATOM   4541  HB3 TYR   330      -4.929  15.021  23.215  1.00  0.00           H  
ATOM   4542  HD1 TYR   330      -6.772  18.008  24.653  1.00  0.00           H  
ATOM   4543  HD2 TYR   330      -6.736  13.747  23.937  1.00  0.00           H  
ATOM   4544  HE1 TYR   330      -8.610  17.720  26.254  1.00  0.00           H  
ATOM   4545  HE2 TYR   330      -8.706  13.495  25.447  1.00  0.00           H  
ATOM   4546  HH  TYR   330      -9.373  15.825  27.715  1.00  0.00           H  
ATOM   4547  N   PHE   331      -2.407  16.333  22.360  1.00  0.00           N  
ATOM   4548  CA  PHE   331      -1.086  15.847  21.929  1.00  0.00           C  
ATOM   4549  C   PHE   331       0.186  16.581  22.401  1.00  0.00           C  
ATOM   4550  O   PHE   331       1.257  15.986  22.424  1.00  0.00           O  
ATOM   4551  CB  PHE   331      -1.091  15.443  20.446  1.00  0.00           C  
ATOM   4552  CG  PHE   331      -1.620  14.044  20.183  1.00  0.00           C  
ATOM   4553  CD1 PHE   331      -2.978  13.814  19.893  1.00  0.00           C  
ATOM   4554  CD2 PHE   331      -0.733  12.953  20.259  1.00  0.00           C  
ATOM   4555  CE1 PHE   331      -3.446  12.501  19.698  1.00  0.00           C  
ATOM   4556  CE2 PHE   331      -1.193  11.644  20.041  1.00  0.00           C  
ATOM   4557  CZ  PHE   331      -2.551  11.416  19.766  1.00  0.00           C  
ATOM   4558  H   PHE   331      -3.079  16.590  21.645  1.00  0.00           H  
ATOM   4559  HA  PHE   331      -0.970  14.897  22.453  1.00  0.00           H  
ATOM   4560  HB2 PHE   331      -1.668  16.171  19.873  1.00  0.00           H  
ATOM   4561  HB3 PHE   331      -0.075  15.485  20.069  1.00  0.00           H  
ATOM   4562  HD1 PHE   331      -3.672  14.642  19.861  1.00  0.00           H  
ATOM   4563  HD2 PHE   331       0.305  13.118  20.520  1.00  0.00           H  
ATOM   4564  HE1 PHE   331      -4.501  12.327  19.531  1.00  0.00           H  
ATOM   4565  HE2 PHE   331      -0.508  10.810  20.140  1.00  0.00           H  
ATOM   4566  HZ  PHE   331      -2.908  10.402  19.649  1.00  0.00           H  
ATOM   4567  N   ALA   332       0.059  17.798  22.928  1.00  0.00           N  
ATOM   4568  CA  ALA   332       1.128  18.563  23.574  1.00  0.00           C  
ATOM   4569  C   ALA   332       0.867  18.814  25.073  1.00  0.00           C  
ATOM   4570  O   ALA   332       1.692  19.428  25.738  1.00  0.00           O  
ATOM   4571  CB  ALA   332       1.376  19.851  22.776  1.00  0.00           C  
ATOM   4572  H   ALA   332      -0.826  18.273  22.793  1.00  0.00           H  
ATOM   4573  HA  ALA   332       2.051  17.983  23.530  1.00  0.00           H  
ATOM   4574  HB1 ALA   332       1.585  19.609  21.733  1.00  0.00           H  
ATOM   4575  HB2 ALA   332       0.500  20.497  22.829  1.00  0.00           H  
ATOM   4576  HB3 ALA   332       2.230  20.385  23.197  1.00  0.00           H  
ATOM   4577  N   GLY   333      -0.223  18.288  25.643  1.00  0.00           N  
ATOM   4578  CA  GLY   333      -0.552  18.449  27.064  1.00  0.00           C  
ATOM   4579  C   GLY   333       0.181  17.499  28.017  1.00  0.00           C  
ATOM   4580  O   GLY   333       0.231  17.774  29.216  1.00  0.00           O  
ATOM   4581  H   GLY   333      -0.867  17.752  25.072  1.00  0.00           H  
ATOM   4582  HA2 GLY   333      -0.348  19.470  27.374  1.00  0.00           H  
ATOM   4583  HA3 GLY   333      -1.619  18.272  27.183  1.00  0.00           H  
ATOM   4584  N   GLN   334       0.674  16.358  27.515  1.00  0.00           N  
ATOM   4585  CA  GLN   334       1.134  15.236  28.345  1.00  0.00           C  
ATOM   4586  C   GLN   334       2.654  15.246  28.521  1.00  0.00           C  
ATOM   4587  O   GLN   334       3.173  15.767  29.508  1.00  0.00           O  
ATOM   4588  CB  GLN   334       0.589  13.907  27.769  1.00  0.00           C  
ATOM   4589  CG  GLN   334       0.350  12.822  28.828  1.00  0.00           C  
ATOM   4590  CD  GLN   334       1.584  12.127  29.401  1.00  0.00           C  
ATOM   4591  OE1 GLN   334       2.691  12.186  28.898  1.00  0.00           O  
ATOM   4592  NE2 GLN   334       1.425  11.401  30.478  1.00  0.00           N  
ATOM   4593  H   GLN   334       0.582  16.206  26.521  1.00  0.00           H  
ATOM   4594  HA  GLN   334       0.712  15.357  29.344  1.00  0.00           H  
ATOM   4595  HB2 GLN   334      -0.375  14.106  27.306  1.00  0.00           H  
ATOM   4596  HB3 GLN   334       1.220  13.513  26.974  1.00  0.00           H  
ATOM   4597  HG2 GLN   334      -0.259  12.046  28.369  1.00  0.00           H  
ATOM   4598  HG3 GLN   334      -0.221  13.258  29.646  1.00  0.00           H  
ATOM   4599 HE21 GLN   334       2.233  10.917  30.814  1.00  0.00           H  
ATOM   4600 HE22 GLN   334       0.536  11.404  30.971  1.00  0.00           H  
ATOM   4601  N   GLU   335       3.376  14.667  27.560  1.00  0.00           N  
ATOM   4602  CA  GLU   335       4.770  14.264  27.751  1.00  0.00           C  
ATOM   4603  C   GLU   335       5.716  15.471  27.816  1.00  0.00           C  
ATOM   4604  O   GLU   335       6.731  15.422  28.510  1.00  0.00           O  
ATOM   4605  CB  GLU   335       5.140  13.264  26.644  1.00  0.00           C  
ATOM   4606  CG  GLU   335       6.493  12.597  26.923  1.00  0.00           C  
ATOM   4607  CD  GLU   335       6.787  11.384  26.031  1.00  0.00           C  
ATOM   4608  OE2 GLU   335       7.692  10.605  26.409  1.00  0.00           O1-
ATOM   4609  OE1 GLU   335       6.129  11.222  24.980  1.00  0.00           O  
ATOM   4610  H   GLU   335       2.881  14.234  26.791  1.00  0.00           H  
ATOM   4611  HA  GLU   335       4.841  13.741  28.706  1.00  0.00           H  
ATOM   4612  HB2 GLU   335       4.372  12.489  26.608  1.00  0.00           H  
ATOM   4613  HB3 GLU   335       5.165  13.775  25.681  1.00  0.00           H  
ATOM   4614  HG2 GLU   335       6.518  12.277  27.968  1.00  0.00           H  
ATOM   4615  HG3 GLU   335       7.272  13.341  26.772  1.00  0.00           H  
ATOM   4616  N   THR   336       5.278  16.604  27.254  1.00  0.00           N  
ATOM   4617  CA  THR   336       5.903  17.926  27.381  1.00  0.00           C  
ATOM   4618  C   THR   336       6.228  18.273  28.836  1.00  0.00           C  
ATOM   4619  O   THR   336       7.381  18.545  29.170  1.00  0.00           O  
ATOM   4620  CB  THR   336       4.996  19.015  26.786  1.00  0.00           C  
ATOM   4621  OG1 THR   336       3.713  18.889  27.352  1.00  0.00           O  
ATOM   4622  CG2 THR   336       4.861  18.889  25.270  1.00  0.00           C  
ATOM   4623  H   THR   336       4.371  16.574  26.810  1.00  0.00           H  
ATOM   4624  HA  THR   336       6.823  17.914  26.819  1.00  0.00           H  
ATOM   4625  HB  THR   336       5.408  19.994  27.017  1.00  0.00           H  
ATOM   4626 HG21 THR   336       5.850  18.900  24.811  1.00  0.00           H  
ATOM   4627 HG22 THR   336       4.347  17.966  25.004  1.00  0.00           H  
ATOM   4628 HG23 THR   336       4.299  19.743  24.888  1.00  0.00           H  
ATOM   4629  HG1 THR   336       3.074  19.324  26.752  1.00  0.00           H  
ATOM   4630  N   THR   337       5.256  18.123  29.734  1.00  0.00           N  
ATOM   4631  CA  THR   337       5.432  18.355  31.173  1.00  0.00           C  
ATOM   4632  C   THR   337       5.705  17.050  31.930  1.00  0.00           C  
ATOM   4633  O   THR   337       6.344  17.081  32.979  1.00  0.00           O  
ATOM   4634  CB  THR   337       4.236  19.135  31.736  1.00  0.00           C  
ATOM   4635  OG1 THR   337       3.983  20.263  30.930  1.00  0.00           O  
ATOM   4636  CG2 THR   337       4.487  19.670  33.144  1.00  0.00           C  
ATOM   4637  H   THR   337       4.322  17.944  29.378  1.00  0.00           H  
ATOM   4638  HA  THR   337       6.304  18.989  31.317  1.00  0.00           H  
ATOM   4639  HB  THR   337       3.354  18.494  31.736  1.00  0.00           H  
ATOM   4640 HG21 THR   337       4.602  18.847  33.845  1.00  0.00           H  
ATOM   4641 HG22 THR   337       5.390  20.282  33.148  1.00  0.00           H  
ATOM   4642 HG23 THR   337       3.647  20.285  33.460  1.00  0.00           H  
ATOM   4643  HG1 THR   337       3.032  20.463  31.024  1.00  0.00           H  
ATOM   4644  N   GLY   338       5.331  15.889  31.378  1.00  0.00           N  
ATOM   4645  CA  GLY   338       5.597  14.568  31.962  1.00  0.00           C  
ATOM   4646  C   GLY   338       7.092  14.243  32.074  1.00  0.00           C  
ATOM   4647  O   GLY   338       7.551  13.845  33.147  1.00  0.00           O  
ATOM   4648  H   GLY   338       4.779  15.924  30.525  1.00  0.00           H  
ATOM   4649  HA2 GLY   338       5.155  14.512  32.957  1.00  0.00           H  
ATOM   4650  HA3 GLY   338       5.127  13.810  31.335  1.00  0.00           H  
ATOM   4651  N   ILE   339       7.878  14.548  31.034  1.00  0.00           N  
ATOM   4652  CA  ILE   339       9.352  14.484  31.054  1.00  0.00           C  
ATOM   4653  C   ILE   339       9.905  15.405  32.150  1.00  0.00           C  
ATOM   4654  O   ILE   339      10.640  14.963  33.031  1.00  0.00           O  
ATOM   4655  CB  ILE   339       9.914  14.825  29.646  1.00  0.00           C  
ATOM   4656  CG1 ILE   339       9.646  13.638  28.691  1.00  0.00           C  
ATOM   4657  CG2 ILE   339      11.415  15.176  29.649  1.00  0.00           C  
ATOM   4658  CD1 ILE   339       9.942  13.916  27.212  1.00  0.00           C  
ATOM   4659  H   ILE   339       7.437  14.890  30.182  1.00  0.00           H  
ATOM   4660  HA  ILE   339       9.665  13.468  31.307  1.00  0.00           H  
ATOM   4661  HB  ILE   339       9.381  15.701  29.271  1.00  0.00           H  
ATOM   4662 HG12 ILE   339      10.232  12.778  29.009  1.00  0.00           H  
ATOM   4663 HG13 ILE   339       8.598  13.356  28.765  1.00  0.00           H  
ATOM   4664 HG21 ILE   339      11.622  16.015  30.311  1.00  0.00           H  
ATOM   4665 HG22 ILE   339      12.001  14.314  29.962  1.00  0.00           H  
ATOM   4666 HG23 ILE   339      11.738  15.477  28.653  1.00  0.00           H  
ATOM   4667 HD11 ILE   339       9.364  14.775  26.872  1.00  0.00           H  
ATOM   4668 HD12 ILE   339      11.004  14.099  27.053  1.00  0.00           H  
ATOM   4669 HD13 ILE   339       9.654  13.048  26.621  1.00  0.00           H  
ATOM   4670  N   LEU   340       9.461  16.664  32.187  1.00  0.00           N  
ATOM   4671  CA  LEU   340       9.949  17.642  33.160  1.00  0.00           C  
ATOM   4672  C   LEU   340       9.632  17.252  34.605  1.00  0.00           C  
ATOM   4673  O   LEU   340      10.523  17.316  35.447  1.00  0.00           O  
ATOM   4674  CB  LEU   340       9.362  19.022  32.841  1.00  0.00           C  
ATOM   4675  CG  LEU   340       9.992  19.651  31.590  1.00  0.00           C  
ATOM   4676  CD1 LEU   340       9.084  20.763  31.102  1.00  0.00           C  
ATOM   4677  CD2 LEU   340      11.353  20.269  31.897  1.00  0.00           C  
ATOM   4678  H   LEU   340       8.824  16.968  31.465  1.00  0.00           H  
ATOM   4679  HA  LEU   340      11.037  17.691  33.084  1.00  0.00           H  
ATOM   4680  HB2 LEU   340       8.286  18.918  32.702  1.00  0.00           H  
ATOM   4681  HB3 LEU   340       9.522  19.690  33.689  1.00  0.00           H  
ATOM   4682  HG  LEU   340      10.093  18.910  30.797  1.00  0.00           H  
ATOM   4683 HD11 LEU   340       8.111  20.347  30.848  1.00  0.00           H  
ATOM   4684 HD12 LEU   340       8.959  21.512  31.884  1.00  0.00           H  
ATOM   4685 HD13 LEU   340       9.508  21.211  30.206  1.00  0.00           H  
ATOM   4686 HD21 LEU   340      11.266  21.028  32.672  1.00  0.00           H  
ATOM   4687 HD22 LEU   340      12.036  19.493  32.228  1.00  0.00           H  
ATOM   4688 HD23 LEU   340      11.768  20.704  30.990  1.00  0.00           H  
ATOM   4689  N   LEU   341       8.405  16.834  34.926  1.00  0.00           N  
ATOM   4690  CA  LEU   341       8.035  16.469  36.298  1.00  0.00           C  
ATOM   4691  C   LEU   341       8.696  15.165  36.751  1.00  0.00           C  
ATOM   4692  O   LEU   341       9.158  15.103  37.892  1.00  0.00           O  
ATOM   4693  CB  LEU   341       6.506  16.382  36.441  1.00  0.00           C  
ATOM   4694  CG  LEU   341       5.866  17.735  36.799  1.00  0.00           C  
ATOM   4695  CD1 LEU   341       4.352  17.637  36.638  1.00  0.00           C  
ATOM   4696  CD2 LEU   341       6.156  18.144  38.249  1.00  0.00           C  
ATOM   4697  H   LEU   341       7.698  16.804  34.197  1.00  0.00           H  
ATOM   4698  HA  LEU   341       8.411  17.241  36.967  1.00  0.00           H  
ATOM   4699  HB2 LEU   341       6.078  15.997  35.513  1.00  0.00           H  
ATOM   4700  HB3 LEU   341       6.261  15.677  37.235  1.00  0.00           H  
ATOM   4701  HG  LEU   341       6.239  18.503  36.123  1.00  0.00           H  
ATOM   4702 HD11 LEU   341       4.117  17.363  35.614  1.00  0.00           H  
ATOM   4703 HD12 LEU   341       3.944  16.891  37.315  1.00  0.00           H  
ATOM   4704 HD13 LEU   341       3.890  18.598  36.851  1.00  0.00           H  
ATOM   4705 HD21 LEU   341       5.820  17.365  38.935  1.00  0.00           H  
ATOM   4706 HD22 LEU   341       7.221  18.313  38.397  1.00  0.00           H  
ATOM   4707 HD23 LEU   341       5.634  19.069  38.486  1.00  0.00           H  
ATOM   4708  N   THR   342       8.830  14.162  35.876  1.00  0.00           N  
ATOM   4709  CA  THR   342       9.542  12.919  36.225  1.00  0.00           C  
ATOM   4710  C   THR   342      11.028  13.179  36.479  1.00  0.00           C  
ATOM   4711  O   THR   342      11.512  12.829  37.559  1.00  0.00           O  
ATOM   4712  CB  THR   342       9.356  11.802  35.186  1.00  0.00           C  
ATOM   4713  OG1 THR   342       9.674  12.243  33.895  1.00  0.00           O  
ATOM   4714  CG2 THR   342       7.930  11.256  35.160  1.00  0.00           C  
ATOM   4715  H   THR   342       8.474  14.276  34.932  1.00  0.00           H  
ATOM   4716  HA  THR   342       9.134  12.550  37.165  1.00  0.00           H  
ATOM   4717  HB  THR   342      10.027  10.980  35.439  1.00  0.00           H  
ATOM   4718 HG21 THR   342       7.725  10.728  36.090  1.00  0.00           H  
ATOM   4719 HG22 THR   342       7.210  12.063  35.037  1.00  0.00           H  
ATOM   4720 HG23 THR   342       7.821  10.559  34.328  1.00  0.00           H  
ATOM   4721  HG1 THR   342       8.914  12.736  33.546  1.00  0.00           H  
ATOM   4722  N   TRP   343      11.710  13.943  35.614  1.00  0.00           N  
ATOM   4723  CA  TRP   343      13.090  14.374  35.863  1.00  0.00           C  
ATOM   4724  C   TRP   343      13.258  15.331  37.050  1.00  0.00           C  
ATOM   4725  O   TRP   343      14.215  15.178  37.806  1.00  0.00           O  
ATOM   4726  CB  TRP   343      13.772  14.905  34.597  1.00  0.00           C  
ATOM   4727  CG  TRP   343      14.204  13.864  33.607  1.00  0.00           C  
ATOM   4728  CD1 TRP   343      13.510  13.482  32.515  1.00  0.00           C  
ATOM   4729  CD2 TRP   343      15.293  12.893  33.716  1.00  0.00           C  
ATOM   4730  NE1 TRP   343      14.165  12.463  31.864  1.00  0.00           N  
ATOM   4731  CE2 TRP   343      15.272  12.044  32.567  1.00  0.00           C  
ATOM   4732  CE3 TRP   343      16.298  12.644  34.676  1.00  0.00           C  
ATOM   4733  CZ2 TRP   343      16.221  11.032  32.359  1.00  0.00           C  
ATOM   4734  CZ3 TRP   343      17.242  11.617  34.487  1.00  0.00           C  
ATOM   4735  CH2 TRP   343      17.213  10.816  33.330  1.00  0.00           C  
ATOM   4736  H   TRP   343      11.274  14.193  34.729  1.00  0.00           H  
ATOM   4737  HA  TRP   343      13.650  13.481  36.134  1.00  0.00           H  
ATOM   4738  HB2 TRP   343      13.113  15.625  34.109  1.00  0.00           H  
ATOM   4739  HB3 TRP   343      14.672  15.443  34.897  1.00  0.00           H  
ATOM   4740  HD1 TRP   343      12.591  13.937  32.173  1.00  0.00           H  
ATOM   4741  HE1 TRP   343      13.799  12.061  31.003  1.00  0.00           H  
ATOM   4742  HE3 TRP   343      16.341  13.263  35.559  1.00  0.00           H  
ATOM   4743  HZ2 TRP   343      16.181  10.425  31.465  1.00  0.00           H  
ATOM   4744  HZ3 TRP   343      18.000  11.454  35.235  1.00  0.00           H  
ATOM   4745  HH2 TRP   343      17.945  10.032  33.190  1.00  0.00           H  
ATOM   4746  N   THR   344      12.300  16.226  37.311  1.00  0.00           N  
ATOM   4747  CA  THR   344      12.321  17.098  38.503  1.00  0.00           C  
ATOM   4748  C   THR   344      12.271  16.270  39.775  1.00  0.00           C  
ATOM   4749  O   THR   344      13.142  16.413  40.628  1.00  0.00           O  
ATOM   4750  CB  THR   344      11.183  18.140  38.517  1.00  0.00           C  
ATOM   4751  OG1 THR   344      11.191  18.958  37.375  1.00  0.00           O  
ATOM   4752  CG2 THR   344      11.316  19.114  39.684  1.00  0.00           C  
ATOM   4753  H   THR   344      11.544  16.325  36.643  1.00  0.00           H  
ATOM   4754  HA  THR   344      13.270  17.625  38.539  1.00  0.00           H  
ATOM   4755  HB  THR   344      10.219  17.633  38.579  1.00  0.00           H  
ATOM   4756 HG21 THR   344      11.134  18.597  40.622  1.00  0.00           H  
ATOM   4757 HG22 THR   344      12.316  19.550  39.692  1.00  0.00           H  
ATOM   4758 HG23 THR   344      10.583  19.913  39.577  1.00  0.00           H  
ATOM   4759  HG1 THR   344      10.977  18.397  36.607  1.00  0.00           H  
ATOM   4760  N   CYS   345      11.339  15.323  39.875  1.00  0.00           N  
ATOM   4761  CA  CYS   345      11.225  14.477  41.057  1.00  0.00           C  
ATOM   4762  C   CYS   345      12.414  13.510  41.204  1.00  0.00           C  
ATOM   4763  O   CYS   345      12.816  13.202  42.320  1.00  0.00           O  
ATOM   4764  CB  CYS   345       9.874  13.758  41.024  1.00  0.00           C  
ATOM   4765  SG  CYS   345       8.540  14.989  41.050  1.00  0.00           S  
ATOM   4766  H   CYS   345      10.650  15.221  39.137  1.00  0.00           H  
ATOM   4767  HA  CYS   345      11.233  15.115  41.942  1.00  0.00           H  
ATOM   4768  HB2 CYS   345       9.786  13.150  41.923  1.00  0.00           H  
ATOM   4769  HB3 CYS   345       9.787  13.130  40.135  1.00  0.00           H  
ATOM   4770  HG  CYS   345       8.482  15.182  39.721  1.00  0.00           H  
ATOM   4771  N   VAL   346      13.020  13.042  40.107  1.00  0.00           N  
ATOM   4772  CA  VAL   346      14.262  12.235  40.101  1.00  0.00           C  
ATOM   4773  C   VAL   346      15.432  13.065  40.648  1.00  0.00           C  
ATOM   4774  O   VAL   346      16.146  12.612  41.546  1.00  0.00           O  
ATOM   4775  CB  VAL   346      14.545  11.780  38.652  1.00  0.00           C  
ATOM   4776  CG1 VAL   346      16.012  11.467  38.356  1.00  0.00           C  
ATOM   4777  CG2 VAL   346      13.704  10.537  38.343  1.00  0.00           C  
ATOM   4778  H   VAL   346      12.624  13.302  39.206  1.00  0.00           H  
ATOM   4779  HA  VAL   346      14.169  11.359  40.739  1.00  0.00           H  
ATOM   4780  HB  VAL   346      14.249  12.569  37.969  1.00  0.00           H  
ATOM   4781 HG11 VAL   346      16.601  12.383  38.344  1.00  0.00           H  
ATOM   4782 HG12 VAL   346      16.402  10.799  39.120  1.00  0.00           H  
ATOM   4783 HG13 VAL   346      16.106  11.004  37.373  1.00  0.00           H  
ATOM   4784 HG21 VAL   346      14.006   9.711  38.986  1.00  0.00           H  
ATOM   4785 HG22 VAL   346      12.648  10.752  38.490  1.00  0.00           H  
ATOM   4786 HG23 VAL   346      13.848  10.252  37.300  1.00  0.00           H  
ATOM   4787  N   LEU   347      15.622  14.286  40.149  1.00  0.00           N  
ATOM   4788  CA  LEU   347      16.750  15.135  40.525  1.00  0.00           C  
ATOM   4789  C   LEU   347      16.589  15.705  41.939  1.00  0.00           C  
ATOM   4790  O   LEU   347      17.570  15.727  42.687  1.00  0.00           O  
ATOM   4791  CB  LEU   347      16.928  16.231  39.461  1.00  0.00           C  
ATOM   4792  CG  LEU   347      17.360  15.691  38.082  1.00  0.00           C  
ATOM   4793  CD1 LEU   347      17.236  16.786  37.024  1.00  0.00           C  
ATOM   4794  CD2 LEU   347      18.808  15.198  38.087  1.00  0.00           C  
ATOM   4795  H   LEU   347      14.999  14.617  39.417  1.00  0.00           H  
ATOM   4796  HA  LEU   347      17.649  14.521  40.549  1.00  0.00           H  
ATOM   4797  HB2 LEU   347      15.988  16.777  39.359  1.00  0.00           H  
ATOM   4798  HB3 LEU   347      17.686  16.929  39.804  1.00  0.00           H  
ATOM   4799  HG  LEU   347      16.727  14.858  37.785  1.00  0.00           H  
ATOM   4800 HD11 LEU   347      16.194  17.098  36.949  1.00  0.00           H  
ATOM   4801 HD12 LEU   347      17.848  17.644  37.300  1.00  0.00           H  
ATOM   4802 HD13 LEU   347      17.558  16.405  36.056  1.00  0.00           H  
ATOM   4803 HD21 LEU   347      19.488  16.022  38.302  1.00  0.00           H  
ATOM   4804 HD22 LEU   347      18.942  14.407  38.821  1.00  0.00           H  
ATOM   4805 HD23 LEU   347      19.035  14.786  37.107  1.00  0.00           H  
ATOM   4806  N   LEU   348      15.357  16.010  42.363  1.00  0.00           N  
ATOM   4807  CA  LEU   348      15.007  16.300  43.755  1.00  0.00           C  
ATOM   4808  C   LEU   348      15.280  15.109  44.675  1.00  0.00           C  
ATOM   4809  O   LEU   348      15.801  15.322  45.768  1.00  0.00           O  
ATOM   4810  CB  LEU   348      13.523  16.692  43.859  1.00  0.00           C  
ATOM   4811  CG  LEU   348      13.187  18.116  43.382  1.00  0.00           C  
ATOM   4812  CD1 LEU   348      11.670  18.287  43.376  1.00  0.00           C  
ATOM   4813  CD2 LEU   348      13.772  19.186  44.305  1.00  0.00           C  
ATOM   4814  H   LEU   348      14.605  15.996  41.679  1.00  0.00           H  
ATOM   4815  HA  LEU   348      15.629  17.118  44.116  1.00  0.00           H  
ATOM   4816  HB2 LEU   348      12.935  15.971  43.290  1.00  0.00           H  
ATOM   4817  HB3 LEU   348      13.211  16.604  44.898  1.00  0.00           H  
ATOM   4818  HG  LEU   348      13.567  18.274  42.374  1.00  0.00           H  
ATOM   4819 HD11 LEU   348      11.216  17.545  42.720  1.00  0.00           H  
ATOM   4820 HD12 LEU   348      11.279  18.156  44.383  1.00  0.00           H  
ATOM   4821 HD13 LEU   348      11.413  19.281  43.012  1.00  0.00           H  
ATOM   4822 HD21 LEU   348      13.392  19.066  45.318  1.00  0.00           H  
ATOM   4823 HD22 LEU   348      14.855  19.115  44.314  1.00  0.00           H  
ATOM   4824 HD23 LEU   348      13.498  20.175  43.940  1.00  0.00           H  
ATOM   4825  N   SER   349      15.031  13.863  44.258  1.00  0.00           N  
ATOM   4826  CA  SER   349      15.390  12.699  45.081  1.00  0.00           C  
ATOM   4827  C   SER   349      16.897  12.561  45.306  1.00  0.00           C  
ATOM   4828  O   SER   349      17.314  12.333  46.440  1.00  0.00           O  
ATOM   4829  CB  SER   349      14.799  11.397  44.532  1.00  0.00           C  
ATOM   4830  OG  SER   349      13.398  11.361  44.699  1.00  0.00           O  
ATOM   4831  H   SER   349      14.520  13.712  43.395  1.00  0.00           H  
ATOM   4832  HA  SER   349      14.971  12.856  46.071  1.00  0.00           H  
ATOM   4833  HB2 SER   349      15.203  10.570  45.107  1.00  0.00           H  
ATOM   4834  HB3 SER   349      15.061  11.270  43.482  1.00  0.00           H  
ATOM   4835  HG  SER   349      13.231  11.587  45.639  1.00  0.00           H  
ATOM   4836  N   ARG   350      17.735  12.854  44.297  1.00  0.00           N  
ATOM   4837  CA  ARG   350      19.200  12.955  44.491  1.00  0.00           C  
ATOM   4838  C   ARG   350      19.638  14.262  45.185  1.00  0.00           C  
ATOM   4839  O   ARG   350      20.824  14.442  45.432  1.00  0.00           O  
ATOM   4840  CB  ARG   350      19.942  12.672  43.163  1.00  0.00           C  
ATOM   4841  CG  ARG   350      21.388  12.171  43.396  1.00  0.00           C  
ATOM   4842  CD  ARG   350      21.994  11.672  42.064  1.00  0.00           C  
ATOM   4843  NE  ARG   350      22.499  12.849  41.333  1.00  0.00           N  
ATOM   4844  CZ  ARG   350      22.587  12.938  40.015  1.00  0.00           C  
ATOM   4845  NH1 ARG   350      23.094  14.009  39.495  1.00  0.00           N  
ATOM   4846  NH2 ARG   350      22.189  12.008  39.198  1.00  0.00           N1+
ATOM   4847  H   ARG   350      17.333  13.050  43.385  1.00  0.00           H  
ATOM   4848  HA  ARG   350      19.482  12.167  45.194  1.00  0.00           H  
ATOM   4849  HB2 ARG   350      19.397  11.889  42.636  1.00  0.00           H  
ATOM   4850  HB3 ARG   350      19.947  13.568  42.541  1.00  0.00           H  
ATOM   4851  HG2 ARG   350      21.357  11.326  44.085  1.00  0.00           H  
ATOM   4852  HG3 ARG   350      22.019  12.948  43.826  1.00  0.00           H  
ATOM   4853  HD2 ARG   350      21.238  11.145  41.497  1.00  0.00           H  
ATOM   4854  HD3 ARG   350      22.837  11.034  42.298  1.00  0.00           H  
ATOM   4855  HE  ARG   350      22.969  13.583  41.847  1.00  0.00           H  
ATOM   4856 HH11 ARG   350      23.173  14.160  38.494  1.00  0.00           H  
ATOM   4857 HH12 ARG   350      23.535  14.699  40.107  1.00  0.00           H  
ATOM   4858 HH21 ARG   350      22.193  12.170  38.197  1.00  0.00           H  
ATOM   4859 HH22 ARG   350      21.875  11.111  39.561  1.00  0.00           H  
ATOM   4860  N   HIS   351      18.716  15.183  45.504  1.00  0.00           N  
ATOM   4861  CA  HIS   351      18.992  16.465  46.183  1.00  0.00           C  
ATOM   4862  C   HIS   351      17.866  16.876  47.158  1.00  0.00           C  
ATOM   4863  O   HIS   351      17.180  17.868  46.893  1.00  0.00           O  
ATOM   4864  CB  HIS   351      19.258  17.589  45.160  1.00  0.00           C  
ATOM   4865  CG  HIS   351      20.337  17.324  44.144  1.00  0.00           C  
ATOM   4866  ND1 HIS   351      20.211  16.495  43.046  1.00  0.00           N1+
ATOM   4867  CD2 HIS   351      21.530  17.985  44.033  1.00  0.00           C  
ATOM   4868  CE1 HIS   351      21.331  16.601  42.310  1.00  0.00           C  
ATOM   4869  NE2 HIS   351      22.139  17.500  42.895  1.00  0.00           N  
ATOM   4870  H   HIS   351      17.749  14.963  45.302  1.00  0.00           H  
ATOM   4871  HA  HIS   351      19.897  16.350  46.782  1.00  0.00           H  
ATOM   4872  HB2 HIS   351      19.509  18.497  45.711  1.00  0.00           H  
ATOM   4873  HB3 HIS   351      18.334  17.777  44.609  1.00  0.00           H  
ATOM   4874  HD1 HIS   351      19.359  15.983  42.812  1.00  0.00           H  
ATOM   4875  HD2 HIS   351      21.911  18.759  44.688  1.00  0.00           H  
ATOM   4876  HE2 HIS   351      23.036  17.809  42.486  1.00  0.00           H  
ATOM   4877  HE1 HIS   351      21.554  16.100  41.374  1.00  0.00           H  
ATOM   4878  N   PRO   352      17.689  16.181  48.304  1.00  0.00           N  
ATOM   4879  CA  PRO   352      16.652  16.519  49.288  1.00  0.00           C  
ATOM   4880  C   PRO   352      16.721  17.960  49.814  1.00  0.00           C  
ATOM   4881  O   PRO   352      15.681  18.550  50.078  1.00  0.00           O  
ATOM   4882  CB  PRO   352      16.799  15.495  50.418  1.00  0.00           C  
ATOM   4883  CG  PRO   352      17.408  14.288  49.708  1.00  0.00           C  
ATOM   4884  CD  PRO   352      18.349  14.943  48.699  1.00  0.00           C  
ATOM   4885  HA  PRO   352      15.680  16.377  48.819  1.00  0.00           H  
ATOM   4886  HB2 PRO   352      17.497  15.863  51.173  1.00  0.00           H  
ATOM   4887  HB3 PRO   352      15.836  15.254  50.870  1.00  0.00           H  
ATOM   4888  HG2 PRO   352      16.628  13.736  49.181  1.00  0.00           H  
ATOM   4889  HG3 PRO   352      17.944  13.636  50.399  1.00  0.00           H  
ATOM   4890  HD2 PRO   352      18.502  14.264  47.862  1.00  0.00           H  
ATOM   4891  HD3 PRO   352      19.303  15.172  49.176  1.00  0.00           H  
ATOM   4892  N   GLU   353      17.908  18.576  49.793  1.00  0.00           N  
ATOM   4893  CA  GLU   353      18.128  20.008  50.042  1.00  0.00           C  
ATOM   4894  C   GLU   353      17.103  20.914  49.338  1.00  0.00           C  
ATOM   4895  O   GLU   353      16.393  21.675  49.995  1.00  0.00           O  
ATOM   4896  CB  GLU   353      19.572  20.340  49.605  1.00  0.00           C  
ATOM   4897  CG  GLU   353      19.926  21.835  49.526  1.00  0.00           C  
ATOM   4898  CD  GLU   353      19.705  22.604  50.834  1.00  0.00           C  
ATOM   4899  OE1 GLU   353      19.592  21.967  51.907  1.00  0.00           O  
ATOM   4900  OE2 GLU   353      19.603  23.852  50.772  1.00  0.00           O1-
ATOM   4901  H   GLU   353      18.721  18.023  49.585  1.00  0.00           H  
ATOM   4902  HA  GLU   353      18.036  20.202  51.112  1.00  0.00           H  
ATOM   4903  HB2 GLU   353      20.266  19.844  50.287  1.00  0.00           H  
ATOM   4904  HB3 GLU   353      19.738  19.918  48.612  1.00  0.00           H  
ATOM   4905  HG2 GLU   353      19.334  22.292  48.733  1.00  0.00           H
[truncated: 239,297 more chars]
