# Supplementary material for: Single mutations toggle the substrate selectivity of multifunctional Camptotheca secologanic acid synthases
Source: J Biol Chem. 2022 Jul 6;298(9):102237. doi: 10.1016/j.jbc.2022.102237 (PMC9424959; doi:10.1016/j.jbc.2022.102237)
Supplement: Supplemental File S1 [file mmc2.zip › cyp72a565_loganic-acid.pdb]

HEADER    OXIDOREDUCTASE                                              
REMARK  99                                                                      
REMARK  99 MOE v2015.10 (Chemical Computing Group Inc.) Wed Jan 20 11:46:41 2021
HELIX    1   1 ARG     53  LEU     55  5               Generated by MOE    3
HELIX    2   2 VAL     56  LEU     59  1               Generated by MOE    4
HELIX    3   3 PRO     73  SER     77  5               Generated by MOE    5
HELIX    4   4 ILE     92  TYR     95  1               Generated by MOE    4
HELIX    5   5 LEU    116  ILE    120  1               Generated by MOE    5
HELIX    6   6 HIS    124  MET    128  3               Generated by MOE    5
HELIX    7   7 GLY    150  ILE    160  1               Generated by MOE   11
HELIX    8   8 SER    161  SER    163  5               Generated by MOE    3
HELIX    9   9 LEU    166  MET    172  1               Generated by MOE    7
HELIX   10  10 PRO    174  TYR    177  1               Generated by MOE    4
HELIX   11  11 TYR    180  CYS    191  1               Generated by MOE   12
HELIX   12  12 PRO    203  ASP    211  1               Generated by MOE    9
HELIX   13  13 ILE    230  LEU    232  5               Generated by MOE    3
HELIX   14  14 MET    243  GLY    250  1               Generated by MOE    8
HELIX   15  15 PRO    255  ARG    258  1               Generated by MOE    4
HELIX   16  16 GLY    267  ILE    269  5               Generated by MOE    3
HELIX   17  17 LEU    273  ILE    276  1               Generated by MOE    4
HELIX   18  18 ASN    302  ILE    306  1               Generated by MOE    5
HELIX   19  19 GLU    320  PHE    331  1               Generated by MOE   12
HELIX   20  20 GLU    335  ARG    350  1               Generated by MOE   16
HELIX   21  21 GLU    353  ILE    362  1               Generated by MOE   10
HELIX   22  22 PHE    373  GLN    377  1               Generated by MOE    5
HELIX   23  23 ILE    381  LEU    392  1               Generated by MOE   12
HELIX   24  24 LEU    409  ASN    411  5               Generated by MOE    3
HELIX   25  25 SER    424  LEU    427  1               Generated by MOE    4
HELIX   26  26 PRO    443  ARG    445  5               Generated by MOE    3
HELIX   27  27 GLN    473  LEU    488  1               Generated by MOE   16
SHEET    1       ASN    98  ILE   103                  Generated by MOE
SHEET    2       MET   106  PRO   107                  Generated by MOE
SHEET    3       ARG   108  HIS   110                  Generated by MOE
SHEET    4       ILE   111  ILE   111                  Generated by MOE
SHEET    5       HIS   131  HIS   132                  Generated by MOE
SHEET    6       SER   193  GLY   195                  Generated by MOE
SHEET    7       GLU   198  ILE   199                  Generated by MOE
SHEET    8       LYS   401  VAL   402                  Generated by MOE
SHEET    9       GLN   419  MET   421                  Generated by MOE
SHEET   10       THR   492  LEU   495                  Generated by MOE
SHEET   11       ARG   520  LYS   523                  Generated by MOE
LINK        Fe   HEM   600                 SG  CYS   470     1555   1555  2.52
ATOM      1  N   SER    51      22.341  10.472   2.182  1.00  0.00           N1+
ATOM      2  CA  SER    51      21.329  11.525   1.964  1.00  0.00           C  
ATOM      3  C   SER    51      21.786  12.458   0.847  1.00  0.00           C  
ATOM      4  O   SER    51      22.818  12.186   0.238  1.00  0.00           O  
ATOM      5  CB  SER    51      21.102  12.262   3.277  1.00  0.00           C  
ATOM      6  OG  SER    51      20.799  11.274   4.234  1.00  0.00           O  
ATOM      7  H1  SER    51      22.210  10.063   3.100  1.00  0.00           H  
ATOM      8  H2  SER    51      23.274  10.852   2.131  1.00  0.00           H  
ATOM      9  H3  SER    51      22.260   9.743   1.479  1.00  0.00           H  
ATOM     10  HA  SER    51      20.391  11.057   1.669  1.00  0.00           H  
ATOM     11  HB2 SER    51      20.278  12.964   3.195  1.00  0.00           H  
ATOM     12  HB3 SER    51      22.010  12.792   3.572  1.00  0.00           H  
ATOM     13  HG  SER    51      19.865  11.330   4.515  1.00  0.00           H  
ATOM     14  N   TYR    52      21.079  13.561   0.575  1.00  0.00           N  
ATOM     15  CA  TYR    52      21.283  14.449  -0.592  1.00  0.00           C  
ATOM     16  C   TYR    52      22.549  15.351  -0.633  1.00  0.00           C  
ATOM     17  O   TYR    52      22.517  16.521  -1.003  1.00  0.00           O  
ATOM     18  CB  TYR    52      19.918  15.035  -0.998  1.00  0.00           C  
ATOM     19  CG  TYR    52      19.810  16.159  -2.015  1.00  0.00           C  
ATOM     20  CD1 TYR    52      19.712  15.848  -3.386  1.00  0.00           C  
ATOM     21  CD2 TYR    52      19.631  17.490  -1.588  1.00  0.00           C  
ATOM     22  CE1 TYR    52      19.436  16.863  -4.323  1.00  0.00           C  
ATOM     23  CE2 TYR    52      19.354  18.508  -2.519  1.00  0.00           C  
ATOM     24  CZ  TYR    52      19.263  18.194  -3.890  1.00  0.00           C  
ATOM     25  OH  TYR    52      18.927  19.156  -4.786  1.00  0.00           O  
ATOM     26  H   TYR    52      20.250  13.745   1.132  1.00  0.00           H  
ATOM     27  HA  TYR    52      21.497  13.765  -1.415  1.00  0.00           H  
ATOM     28  HB2 TYR    52      19.279  14.214  -1.327  1.00  0.00           H  
ATOM     29  HB3 TYR    52      19.477  15.417  -0.080  1.00  0.00           H  
ATOM     30  HD1 TYR    52      19.829  14.825  -3.719  1.00  0.00           H  
ATOM     31  HD2 TYR    52      19.692  17.731  -0.537  1.00  0.00           H  
ATOM     32  HE1 TYR    52      19.366  16.629  -5.375  1.00  0.00           H  
ATOM     33  HE2 TYR    52      19.200  19.521  -2.180  1.00  0.00           H  
ATOM     34  HH  TYR    52      19.337  19.996  -4.556  1.00  0.00           H  
ATOM     35  N   ARG    53      23.687  14.797  -0.187  1.00  0.00           N  
ATOM     36  CA  ARG    53      24.930  15.483   0.223  1.00  0.00           C  
ATOM     37  C   ARG    53      25.618  16.373  -0.820  1.00  0.00           C  
ATOM     38  O   ARG    53      26.516  17.117  -0.449  1.00  0.00           O  
ATOM     39  CB  ARG    53      25.953  14.435   0.705  1.00  0.00           C  
ATOM     40  CG  ARG    53      25.552  13.703   2.001  1.00  0.00           C  
ATOM     41  CD  ARG    53      26.679  12.707   2.370  1.00  0.00           C  
ATOM     42  NE  ARG    53      26.710  11.654   1.332  1.00  0.00           N  
ATOM     43  CZ  ARG    53      26.041  10.512   1.376  1.00  0.00           C  
ATOM     44  NH1 ARG    53      25.994   9.716   0.351  1.00  0.00           N  
ATOM     45  NH2 ARG    53      25.381  10.090   2.410  1.00  0.00           N1+
ATOM     46  H   ARG    53      23.633  13.805   0.006  1.00  0.00           H  
ATOM     47  HA  ARG    53      24.699  16.146   1.058  1.00  0.00           H  
ATOM     48  HB2 ARG    53      26.106  13.719  -0.104  1.00  0.00           H  
ATOM     49  HB3 ARG    53      26.905  14.935   0.893  1.00  0.00           H  
ATOM     50  HG2 ARG    53      24.609  13.174   1.878  1.00  0.00           H  
ATOM     51  HG3 ARG    53      25.445  14.433   2.806  1.00  0.00           H  
ATOM     52  HD2 ARG    53      26.452  12.279   3.336  1.00  0.00           H  
ATOM     53  HD3 ARG    53      27.628  13.228   2.386  1.00  0.00           H  
ATOM     54  HE  ARG    53      27.206  11.850   0.479  1.00  0.00           H  
ATOM     55 HH11 ARG    53      25.444   8.856   0.466  1.00  0.00           H  
ATOM     56 HH12 ARG    53      26.491   9.891  -0.499  1.00  0.00           H  
ATOM     57 HH21 ARG    53      25.022   9.136   2.318  1.00  0.00           H  
ATOM     58 HH22 ARG    53      25.604  10.447   3.335  1.00  0.00           H  
ATOM     59  N   LEU    54      25.278  16.288  -2.109  1.00  0.00           N  
ATOM     60  CA  LEU    54      26.042  16.930  -3.198  1.00  0.00           C  
ATOM     61  C   LEU    54      26.208  18.456  -3.037  1.00  0.00           C  
ATOM     62  O   LEU    54      27.173  19.037  -3.527  1.00  0.00           O  
ATOM     63  CB  LEU    54      25.365  16.618  -4.548  1.00  0.00           C  
ATOM     64  CG  LEU    54      25.278  15.125  -4.918  1.00  0.00           C  
ATOM     65  CD1 LEU    54      24.500  14.968  -6.225  1.00  0.00           C  
ATOM     66  CD2 LEU    54      26.654  14.482  -5.100  1.00  0.00           C  
ATOM     67  H   LEU    54      24.483  15.715  -2.343  1.00  0.00           H  
ATOM     68  HA  LEU    54      27.052  16.519  -3.206  1.00  0.00           H  
ATOM     69  HB2 LEU    54      24.355  17.030  -4.527  1.00  0.00           H  
ATOM     70  HB3 LEU    54      25.915  17.135  -5.336  1.00  0.00           H  
ATOM     71  HG  LEU    54      24.739  14.587  -4.137  1.00  0.00           H  
ATOM     72 HD11 LEU    54      23.500  15.386  -6.114  1.00  0.00           H  
ATOM     73 HD12 LEU    54      25.017  15.486  -7.034  1.00  0.00           H  
ATOM     74 HD13 LEU    54      24.411  13.912  -6.479  1.00  0.00           H  
ATOM     75 HD21 LEU    54      27.223  15.026  -5.856  1.00  0.00           H  
ATOM     76 HD22 LEU    54      27.204  14.494  -4.161  1.00  0.00           H  
ATOM     77 HD23 LEU    54      26.539  13.446  -5.419  1.00  0.00           H  
ATOM     78  N   LEU    55      25.286  19.103  -2.322  1.00  0.00           N  
ATOM     79  CA  LEU    55      25.235  20.553  -2.135  1.00  0.00           C  
ATOM     80  C   LEU    55      26.256  21.110  -1.112  1.00  0.00           C  
ATOM     81  O   LEU    55      26.403  22.331  -1.036  1.00  0.00           O  
ATOM     82  CB  LEU    55      23.786  20.922  -1.757  1.00  0.00           C  
ATOM     83  CG  LEU    55      22.822  21.076  -2.948  1.00  0.00           C  
ATOM     84  CD1 LEU    55      22.523  19.758  -3.668  1.00  0.00           C  
ATOM     85  CD2 LEU    55      21.499  21.655  -2.441  1.00  0.00           C  
ATOM     86  H   LEU    55      24.526  18.554  -1.948  1.00  0.00           H  
ATOM     87  HA  LEU    55      25.477  21.035  -3.084  1.00  0.00           H  
ATOM     88  HB2 LEU    55      23.388  20.202  -1.040  1.00  0.00           H  
ATOM     89  HB3 LEU    55      23.810  21.886  -1.262  1.00  0.00           H  
ATOM     90  HG  LEU    55      23.248  21.777  -3.665  1.00  0.00           H  
ATOM     91 HD11 LEU    55      23.420  19.403  -4.172  1.00  0.00           H  
ATOM     92 HD12 LEU    55      22.180  19.005  -2.956  1.00  0.00           H  
ATOM     93 HD13 LEU    55      21.763  19.918  -4.430  1.00  0.00           H  
ATOM     94 HD21 LEU    55      21.059  20.988  -1.702  1.00  0.00           H  
ATOM     95 HD22 LEU    55      21.680  22.629  -1.982  1.00  0.00           H  
ATOM     96 HD23 LEU    55      20.812  21.795  -3.275  1.00  0.00           H  
ATOM     97  N   VAL    56      26.979  20.273  -0.343  1.00  0.00           N  
ATOM     98  CA  VAL    56      27.872  20.725   0.760  1.00  0.00           C  
ATOM     99  C   VAL    56      28.893  21.783   0.312  1.00  0.00           C  
ATOM    100  O   VAL    56      29.199  22.690   1.088  1.00  0.00           O  
ATOM    101  CB  VAL    56      28.644  19.561   1.422  1.00  0.00           C  
ATOM    102  CG1 VAL    56      27.707  18.700   2.272  1.00  0.00           C  
ATOM    103  CG2 VAL    56      29.439  18.686   0.441  1.00  0.00           C  
ATOM    104  H   VAL    56      26.849  19.274  -0.472  1.00  0.00           H  
ATOM    105  HA  VAL    56      27.266  21.178   1.540  1.00  0.00           H  
ATOM    106  HB  VAL    56      29.370  19.995   2.110  1.00  0.00           H  
ATOM    107 HG11 VAL    56      27.270  19.320   3.055  1.00  0.00           H  
ATOM    108 HG12 VAL    56      26.910  18.278   1.667  1.00  0.00           H  
ATOM    109 HG13 VAL    56      28.270  17.895   2.744  1.00  0.00           H  
ATOM    110 HG21 VAL    56      28.784  18.243  -0.307  1.00  0.00           H  
ATOM    111 HG22 VAL    56      30.204  19.279  -0.059  1.00  0.00           H  
ATOM    112 HG23 VAL    56      29.938  17.887   0.989  1.00  0.00           H  
ATOM    113  N   GLY    57      29.351  21.739  -0.946  1.00  0.00           N  
ATOM    114  CA  GLY    57      30.347  22.670  -1.487  1.00  0.00           C  
ATOM    115  C   GLY    57      29.914  24.141  -1.502  1.00  0.00           C  
ATOM    116  O   GLY    57      30.750  25.009  -1.259  1.00  0.00           O  
ATOM    117  H   GLY    57      29.015  20.996  -1.541  1.00  0.00           H  
ATOM    118  HA2 GLY    57      31.262  22.593  -0.899  1.00  0.00           H  
ATOM    119  HA3 GLY    57      30.574  22.381  -2.513  1.00  0.00           H  
ATOM    120  N   ASP    58      28.618  24.433  -1.680  1.00  0.00           N  
ATOM    121  CA  ASP    58      28.094  25.808  -1.607  1.00  0.00           C  
ATOM    122  C   ASP    58      27.231  26.079  -0.357  1.00  0.00           C  
ATOM    123  O   ASP    58      27.175  27.208   0.125  1.00  0.00           O  
ATOM    124  CB  ASP    58      27.422  26.219  -2.925  1.00  0.00           C  
ATOM    125  CG  ASP    58      26.940  27.672  -2.864  1.00  0.00           C  
ATOM    126  OD1 ASP    58      25.716  27.898  -2.943  1.00  0.00           O  
ATOM    127  OD2 ASP    58      27.788  28.567  -2.632  1.00  0.00           O1-
ATOM    128  H   ASP    58      27.963  23.673  -1.815  1.00  0.00           H  
ATOM    129  HA  ASP    58      28.939  26.489  -1.510  1.00  0.00           H  
ATOM    130  HB2 ASP    58      26.575  25.557  -3.114  1.00  0.00           H  
ATOM    131  HB3 ASP    58      28.136  26.112  -3.744  1.00  0.00           H  
ATOM    132  N   LEU    59      26.746  25.037   0.324  1.00  0.00           N  
ATOM    133  CA  LEU    59      26.265  25.149   1.711  1.00  0.00           C  
ATOM    134  C   LEU    59      27.384  25.612   2.670  1.00  0.00           C  
ATOM    135  O   LEU    59      27.070  26.258   3.664  1.00  0.00           O  
ATOM    136  CB  LEU    59      25.690  23.788   2.142  1.00  0.00           C  
ATOM    137  CG  LEU    59      24.202  23.540   1.819  1.00  0.00           C  
ATOM    138  CD1 LEU    59      23.730  24.060   0.458  1.00  0.00           C  
ATOM    139  CD2 LEU    59      23.947  22.031   1.837  1.00  0.00           C  
ATOM    140  H   LEU    59      26.785  24.117  -0.101  1.00  0.00           H  
ATOM    141  HA  LEU    59      25.475  25.898   1.765  1.00  0.00           H  
ATOM    142  HB2 LEU    59      26.296  23.011   1.688  1.00  0.00           H  
ATOM    143  HB3 LEU    59      25.798  23.685   3.223  1.00  0.00           H  
ATOM    144  HG  LEU    59      23.592  24.006   2.593  1.00  0.00           H  
ATOM    145 HD11 LEU    59      23.735  25.144   0.458  1.00  0.00           H  
ATOM    146 HD12 LEU    59      24.398  23.727  -0.330  1.00  0.00           H  
ATOM    147 HD13 LEU    59      22.712  23.728   0.260  1.00  0.00           H  
ATOM    148 HD21 LEU    59      24.488  21.551   1.025  1.00  0.00           H  
ATOM    149 HD22 LEU    59      24.299  21.612   2.779  1.00  0.00           H  
ATOM    150 HD23 LEU    59      22.881  21.832   1.730  1.00  0.00           H  
ATOM    151  N   LYS    60      28.663  25.385   2.310  1.00  0.00           N  
ATOM    152  CA  LYS    60      29.902  25.698   3.067  1.00  0.00           C  
ATOM    153  C   LYS    60      30.047  24.890   4.369  1.00  0.00           C  
ATOM    154  O   LYS    60      30.704  25.332   5.307  1.00  0.00           O  
ATOM    155  CB  LYS    60      30.077  27.215   3.332  1.00  0.00           C  
ATOM    156  CG  LYS    60      29.729  28.200   2.206  1.00  0.00           C  
ATOM    157  CD  LYS    60      30.436  27.928   0.872  1.00  0.00           C  
ATOM    158  CE  LYS    60      30.194  29.034  -0.169  1.00  0.00           C  
ATOM    159  NZ  LYS    60      28.761  29.387  -0.306  1.00  0.00           N1+
ATOM    160  H   LYS    60      28.781  24.818   1.478  1.00  0.00           H  
ATOM    161  HA  LYS    60      30.738  25.381   2.445  1.00  0.00           H  
ATOM    162  HB2 LYS    60      29.462  27.486   4.191  1.00  0.00           H  
ATOM    163  HB3 LYS    60      31.115  27.389   3.621  1.00  0.00           H  
ATOM    164  HG2 LYS    60      28.654  28.167   2.048  1.00  0.00           H  
ATOM    165  HG3 LYS    60      29.986  29.205   2.544  1.00  0.00           H  
ATOM    166  HD2 LYS    60      30.083  26.980   0.470  1.00  0.00           H  
ATOM    167  HD3 LYS    60      31.510  27.841   1.044  1.00  0.00           H  
ATOM    168  HE2 LYS    60      30.567  28.672  -1.131  1.00  0.00           H  
ATOM    169  HE3 LYS    60      30.766  29.923   0.108  1.00  0.00           H  
ATOM    170  HZ1 LYS    60      28.180  28.587  -0.073  1.00  0.00           H  
ATOM    171  HZ2 LYS    60      28.472  30.145   0.304  1.00  0.00           H  
ATOM    172  HZ3 LYS    60      28.497  29.546  -1.281  1.00  0.00           H  
ATOM    173  N   GLU    61      29.405  23.725   4.444  1.00  0.00           N  
ATOM    174  CA  GLU    61      28.973  23.127   5.714  1.00  0.00           C  
ATOM    175  C   GLU    61      28.924  21.586   5.699  1.00  0.00           C  
ATOM    176  O   GLU    61      28.775  20.974   4.640  1.00  0.00           O  
ATOM    177  CB  GLU    61      27.586  23.701   6.053  1.00  0.00           C  
ATOM    178  CG  GLU    61      27.568  24.737   7.187  1.00  0.00           C  
ATOM    179  CD  GLU    61      27.992  24.192   8.560  1.00  0.00           C  
ATOM    180  OE1 GLU    61      27.746  24.904   9.556  1.00  0.00           O  
ATOM    181  OE2 GLU    61      28.549  23.072   8.634  1.00  0.00           O1-
ATOM    182  H   GLU    61      28.989  23.361   3.600  1.00  0.00           H  
ATOM    183  HA  GLU    61      29.675  23.413   6.498  1.00  0.00           H  
ATOM    184  HB2 GLU    61      27.147  24.160   5.169  1.00  0.00           H  
ATOM    185  HB3 GLU    61      26.922  22.886   6.296  1.00  0.00           H  
ATOM    186  HG2 GLU    61      26.551  25.126   7.264  1.00  0.00           H  
ATOM    187  HG3 GLU    61      28.221  25.567   6.913  1.00  0.00           H  
ATOM    188  N   SER    62      29.068  20.947   6.870  1.00  0.00           N  
ATOM    189  CA  SER    62      29.074  19.477   7.037  1.00  0.00           C  
ATOM    190  C   SER    62      28.956  18.996   8.505  1.00  0.00           C  
ATOM    191  O   SER    62      28.828  19.780   9.442  1.00  0.00           O  
ATOM    192  CB  SER    62      30.343  18.895   6.383  1.00  0.00           C  
ATOM    193  OG  SER    62      31.510  19.501   6.902  1.00  0.00           O  
ATOM    194  H   SER    62      29.065  21.521   7.720  1.00  0.00           H  
ATOM    195  HA  SER    62      28.216  19.073   6.500  1.00  0.00           H  
ATOM    196  HB2 SER    62      30.308  19.067   5.307  1.00  0.00           H  
ATOM    197  HB3 SER    62      30.393  17.817   6.542  1.00  0.00           H  
ATOM    198  HG  SER    62      31.461  20.430   6.642  1.00  0.00           H  
ATOM    199  N   SER    63      28.990  17.672   8.704  1.00  0.00           N  
ATOM    200  CA  SER    63      29.304  16.975   9.967  1.00  0.00           C  
ATOM    201  C   SER    63      29.722  15.522   9.670  1.00  0.00           C  
ATOM    202  O   SER    63      29.792  15.129   8.504  1.00  0.00           O  
ATOM    203  CB  SER    63      28.133  17.017  10.954  1.00  0.00           C  
ATOM    204  OG  SER    63      27.003  16.347  10.430  1.00  0.00           O  
ATOM    205  H   SER    63      29.035  17.080   7.887  1.00  0.00           H  
ATOM    206  HA  SER    63      30.150  17.474  10.439  1.00  0.00           H  
ATOM    207  HB2 SER    63      27.874  18.053  11.177  1.00  0.00           H  
ATOM    208  HB3 SER    63      28.436  16.543  11.883  1.00  0.00           H  
ATOM    209  HG  SER    63      26.539  17.063   9.936  1.00  0.00           H  
ATOM    210  N   MET    64      30.049  14.720  10.692  1.00  0.00           N  
ATOM    211  CA  MET    64      30.534  13.342  10.517  1.00  0.00           C  
ATOM    212  C   MET    64      29.391  12.315  10.424  1.00  0.00           C  
ATOM    213  O   MET    64      28.280  12.547  10.906  1.00  0.00           O  
ATOM    214  CB  MET    64      31.553  13.013  11.621  1.00  0.00           C  
ATOM    215  CG  MET    64      32.241  11.650  11.467  1.00  0.00           C  
ATOM    216  SD  MET    64      33.041  11.339   9.866  1.00  0.00           S  
ATOM    217  CE  MET    64      34.370  12.571   9.896  1.00  0.00           C  
ATOM    218  H   MET    64      29.840  15.025  11.634  1.00  0.00           H  
ATOM    219  HA  MET    64      31.072  13.302   9.569  1.00  0.00           H  
ATOM    220  HB2 MET    64      31.045  13.031  12.584  1.00  0.00           H  
ATOM    221  HB3 MET    64      32.322  13.783  11.623  1.00  0.00           H  
ATOM    222  HG2 MET    64      31.503  10.867  11.623  1.00  0.00           H  
ATOM    223  HG3 MET    64      32.988  11.550  12.255  1.00  0.00           H  
ATOM    224  HE1 MET    64      33.945  13.575   9.914  1.00  0.00           H  
ATOM    225  HE2 MET    64      34.992  12.418  10.778  1.00  0.00           H  
ATOM    226  HE3 MET    64      34.983  12.461   9.002  1.00  0.00           H  
ATOM    227  N   MET    65      29.639  11.182   9.756  1.00  0.00           N  
ATOM    228  CA  MET    65      28.657  10.112   9.527  1.00  0.00           C  
ATOM    229  C   MET    65      27.295  10.613   9.005  1.00  0.00           C  
ATOM    230  O   MET    65      26.237  10.264   9.539  1.00  0.00           O  
ATOM    231  CB  MET    65      28.524   9.186  10.750  1.00  0.00           C  
ATOM    232  CG  MET    65      29.743   8.294  10.984  1.00  0.00           C  
ATOM    233  SD  MET    65      29.324   6.829  11.967  1.00  0.00           S  
ATOM    234  CE  MET    65      30.941   6.009  11.982  1.00  0.00           C  
ATOM    235  H   MET    65      30.583  11.040   9.420  1.00  0.00           H  
ATOM    236  HA  MET    65      29.052   9.498   8.717  1.00  0.00           H  
ATOM    237  HB2 MET    65      27.692   8.510  10.567  1.00  0.00           H  
ATOM    238  HB3 MET    65      28.307   9.764  11.649  1.00  0.00           H  
ATOM    239  HG2 MET    65      30.521   8.863  11.490  1.00  0.00           H  
ATOM    240  HG3 MET    65      30.129   7.955  10.022  1.00  0.00           H  
ATOM    241  HE1 MET    65      31.225   5.738  10.965  1.00  0.00           H  
ATOM    242  HE2 MET    65      31.691   6.682  12.398  1.00  0.00           H  
ATOM    243  HE3 MET    65      30.886   5.109  12.594  1.00  0.00           H  
ATOM    244  N   LEU    66      27.321  11.426   7.944  1.00  0.00           N  
ATOM    245  CA  LEU    66      26.151  11.787   7.133  1.00  0.00           C  
ATOM    246  C   LEU    66      25.728  10.588   6.259  1.00  0.00           C  
ATOM    247  O   LEU    66      26.022  10.551   5.064  1.00  0.00           O  
ATOM    248  CB  LEU    66      26.487  13.032   6.282  1.00  0.00           C  
ATOM    249  CG  LEU    66      26.698  14.331   7.079  1.00  0.00           C  
ATOM    250  CD1 LEU    66      27.265  15.417   6.163  1.00  0.00           C  
ATOM    251  CD2 LEU    66      25.384  14.854   7.656  1.00  0.00           C  
ATOM    252  H   LEU    66      28.226  11.729   7.613  1.00  0.00           H  
ATOM    253  HA  LEU    66      25.315  12.019   7.792  1.00  0.00           H  
ATOM    254  HB2 LEU    66      27.394  12.822   5.712  1.00  0.00           H  
ATOM    255  HB3 LEU    66      25.678  13.198   5.568  1.00  0.00           H  
ATOM    256  HG  LEU    66      27.396  14.155   7.896  1.00  0.00           H  
ATOM    257 HD11 LEU    66      28.250  15.115   5.806  1.00  0.00           H  
ATOM    258 HD12 LEU    66      26.603  15.583   5.314  1.00  0.00           H  
ATOM    259 HD13 LEU    66      27.371  16.347   6.720  1.00  0.00           H  
ATOM    260 HD21 LEU    66      24.668  15.044   6.856  1.00  0.00           H  
ATOM    261 HD22 LEU    66      24.967  14.131   8.352  1.00  0.00           H  
ATOM    262 HD23 LEU    66      25.590  15.781   8.186  1.00  0.00           H  
ATOM    263  N   LYS    67      25.117   9.571   6.879  1.00  0.00           N  
ATOM    264  CA  LYS    67      24.743   8.275   6.270  1.00  0.00           C  
ATOM    265  C   LYS    67      23.564   8.401   5.280  1.00  0.00           C  
ATOM    266  O   LYS    67      23.232   9.496   4.819  1.00  0.00           O  
ATOM    267  CB  LYS    67      24.487   7.248   7.402  1.00  0.00           C  
ATOM    268  CG  LYS    67      25.718   7.024   8.309  1.00  0.00           C  
ATOM    269  CD  LYS    67      25.424   6.233   9.595  1.00  0.00           C  
ATOM    270  CE  LYS    67      24.496   6.934  10.604  1.00  0.00           C  
ATOM    271  NZ  LYS    67      25.079   8.163  11.200  1.00  0.00           N1+
ATOM    272  H   LYS    67      24.943   9.688   7.873  1.00  0.00           H  
ATOM    273  HA  LYS    67      25.587   7.916   5.679  1.00  0.00           H  
ATOM    274  HB2 LYS    67      23.636   7.578   7.993  1.00  0.00           H  
ATOM    275  HB3 LYS    67      24.227   6.282   6.968  1.00  0.00           H  
ATOM    276  HG2 LYS    67      26.467   6.478   7.733  1.00  0.00           H  
ATOM    277  HG3 LYS    67      26.164   7.970   8.592  1.00  0.00           H  
ATOM    278  HD2 LYS    67      26.372   6.008  10.089  1.00  0.00           H  
ATOM    279  HD3 LYS    67      24.970   5.281   9.315  1.00  0.00           H  
ATOM    280  HE2 LYS    67      24.274   6.222  11.402  1.00  0.00           H  
ATOM    281  HE3 LYS    67      23.555   7.183  10.106  1.00  0.00           H  
ATOM    282  HZ1 LYS    67      24.465   8.525  11.925  1.00  0.00           H  
ATOM    283  HZ2 LYS    67      25.987   7.987  11.609  1.00  0.00           H  
ATOM    284  HZ3 LYS    67      25.169   8.891  10.489  1.00  0.00           H  
ATOM    285  N   GLU    68      22.951   7.283   4.896  1.00  0.00           N  
ATOM    286  CA  GLU    68      21.785   7.277   4.002  1.00  0.00           C  
ATOM    287  C   GLU    68      20.440   7.577   4.678  1.00  0.00           C  
ATOM    288  O   GLU    68      20.304   7.506   5.900  1.00  0.00           O  
ATOM    289  CB  GLU    68      21.770   6.025   3.103  1.00  0.00           C  
ATOM    290  CG  GLU    68      22.966   5.976   2.130  1.00  0.00           C  
ATOM    291  CD  GLU    68      23.236   7.323   1.438  1.00  0.00           C  
ATOM    292  OE1 GLU    68      22.272   8.037   1.078  1.00  0.00           O  
ATOM    293  OE2 GLU    68      24.402   7.777   1.425  1.00  0.00           O1-
ATOM    294  H   GLU    68      23.259   6.403   5.275  1.00  0.00           H  
ATOM    295  HA  GLU    68      21.896   8.130   3.349  1.00  0.00           H  
ATOM    296  HB2 GLU    68      21.764   5.127   3.722  1.00  0.00           H  
ATOM    297  HB3 GLU    68      20.854   6.033   2.510  1.00  0.00           H  
ATOM    298  HG2 GLU    68      22.779   5.208   1.377  1.00  0.00           H  
ATOM    299  HG3 GLU    68      23.853   5.679   2.694  1.00  0.00           H  
ATOM    300  N   THR    69      19.499   8.057   3.855  1.00  0.00           N  
ATOM    301  CA  THR    69      18.163   8.574   4.200  1.00  0.00           C  
ATOM    302  C   THR    69      18.163   9.510   5.414  1.00  0.00           C  
ATOM    303  O   THR    69      18.346  10.717   5.256  1.00  0.00           O  
ATOM    304  CB  THR    69      17.115   7.451   4.291  1.00  0.00           C  
ATOM    305  OG1 THR    69      17.194   6.671   3.122  1.00  0.00           O  
ATOM    306  CG2 THR    69      15.698   8.020   4.376  1.00  0.00           C  
ATOM    307  H   THR    69      19.683   7.965   2.865  1.00  0.00           H  
ATOM    308  HA  THR    69      17.850   9.192   3.359  1.00  0.00           H  
ATOM    309  HB  THR    69      17.318   6.819   5.156  1.00  0.00           H  
ATOM    310 HG21 THR    69      15.556   8.546   5.318  1.00  0.00           H  
ATOM    311 HG22 THR    69      15.517   8.702   3.544  1.00  0.00           H  
ATOM    312 HG23 THR    69      14.970   7.214   4.324  1.00  0.00           H  
ATOM    313  HG1 THR    69      16.756   5.823   3.280  1.00  0.00           H  
ATOM    314  N   MET    70      18.030   8.968   6.625  1.00  0.00           N  
ATOM    315  CA  MET    70      17.981   9.695   7.898  1.00  0.00           C  
ATOM    316  C   MET    70      19.302  10.408   8.259  1.00  0.00           C  
ATOM    317  O   MET    70      19.310  11.293   9.108  1.00  0.00           O  
ATOM    318  CB  MET    70      17.649   8.685   9.007  1.00  0.00           C  
ATOM    319  CG  MET    70      16.442   7.785   8.715  1.00  0.00           C  
ATOM    320  SD  MET    70      16.047   6.629  10.051  1.00  0.00           S  
ATOM    321  CE  MET    70      17.477   5.516  10.007  1.00  0.00           C  
ATOM    322  H   MET    70      18.049   7.959   6.672  1.00  0.00           H  
ATOM    323  HA  MET    70      17.189  10.445   7.853  1.00  0.00           H  
ATOM    324  HB2 MET    70      17.447   9.237   9.922  1.00  0.00           H  
ATOM    325  HB3 MET    70      18.522   8.052   9.168  1.00  0.00           H  
ATOM    326  HG2 MET    70      16.620   7.202   7.812  1.00  0.00           H  
ATOM    327  HG3 MET    70      15.575   8.421   8.542  1.00  0.00           H  
ATOM    328  HE1 MET    70      17.567   5.071   9.016  1.00  0.00           H  
ATOM    329  HE2 MET    70      18.386   6.063  10.251  1.00  0.00           H  
ATOM    330  HE3 MET    70      17.335   4.723  10.741  1.00  0.00           H  
ATOM    331  N   SER    71      20.422  10.000   7.653  1.00  0.00           N  
ATOM    332  CA  SER    71      21.805  10.474   7.858  1.00  0.00           C  
ATOM    333  C   SER    71      22.397  10.283   9.265  1.00  0.00           C  
ATOM    334  O   SER    71      23.428   9.623   9.398  1.00  0.00           O  
ATOM    335  CB  SER    71      22.017  11.902   7.324  1.00  0.00           C  
ATOM    336  OG  SER    71      21.738  12.915   8.270  1.00  0.00           O  
ATOM    337  H   SER    71      20.308   9.247   6.981  1.00  0.00           H  
ATOM    338  HA  SER    71      22.407   9.842   7.212  1.00  0.00           H  
ATOM    339  HB2 SER    71      21.398  12.061   6.447  1.00  0.00           H  
ATOM    340  HB3 SER    71      23.060  12.002   7.024  1.00  0.00           H  
ATOM    341  HG  SER    71      20.771  13.068   8.295  1.00  0.00           H  
ATOM    342  N   LYS    72      21.788  10.819  10.328  1.00  0.00           N  
ATOM    343  CA  LYS    72      22.340  10.820  11.698  1.00  0.00           C  
ATOM    344  C   LYS    72      21.941   9.609  12.570  1.00  0.00           C  
ATOM    345  O   LYS    72      22.874   8.953  13.033  1.00  0.00           O  
ATOM    346  CB  LYS    72      22.059  12.156  12.422  1.00  0.00           C  
ATOM    347  CG  LYS    72      22.432  13.433  11.641  1.00  0.00           C  
ATOM    348  CD  LYS    72      23.890  13.551  11.153  1.00  0.00           C  
ATOM    349  CE  LYS    72      24.854  13.811  12.316  1.00  0.00           C  
ATOM    350  NZ  LYS    72      26.239  14.083  11.861  1.00  0.00           N1+
ATOM    351  H   LYS    72      20.936  11.342  10.136  1.00  0.00           H  
ATOM    352  HA  LYS    72      23.424  10.754  11.608  1.00  0.00           H  
ATOM    353  HB2 LYS    72      20.999  12.218  12.668  1.00  0.00           H  
ATOM    354  HB3 LYS    72      22.608  12.158  13.366  1.00  0.00           H  
ATOM    355  HG2 LYS    72      21.773  13.510  10.779  1.00  0.00           H  
ATOM    356  HG3 LYS    72      22.211  14.293  12.274  1.00  0.00           H  
ATOM    357  HD2 LYS    72      23.943  14.391  10.462  1.00  0.00           H  
ATOM    358  HD3 LYS    72      24.185  12.652  10.609  1.00  0.00           H  
ATOM    359  HE2 LYS    72      24.846  12.945  12.980  1.00  0.00           H  
ATOM    360  HE3 LYS    72      24.489  14.671  12.885  1.00  0.00           H  
ATOM    361  HZ1 LYS    72      26.692  13.293  11.406  1.00  0.00           H  
ATOM    362  HZ2 LYS    72      26.306  14.875  11.228  1.00  0.00           H  
ATOM    363  HZ3 LYS    72      26.865  14.327  12.626  1.00  0.00           H  
ATOM    364  N   PRO    73      20.647   9.259  12.775  1.00  0.00           N  
ATOM    365  CA  PRO    73      20.094   8.736  14.043  1.00  0.00           C  
ATOM    366  C   PRO    73      20.663   7.520  14.798  1.00  0.00           C  
ATOM    367  O   PRO    73      20.190   7.285  15.902  1.00  0.00           O  
ATOM    368  CB  PRO    73      18.605   8.495  13.779  1.00  0.00           C  
ATOM    369  CG  PRO    73      18.256   9.626  12.831  1.00  0.00           C  
ATOM    370  CD  PRO    73      19.516   9.735  11.975  1.00  0.00           C  
ATOM    371  HA  PRO    73      20.145   9.559  14.744  1.00  0.00           H  
ATOM    372  HB2 PRO    73      18.458   7.534  13.281  1.00  0.00           H  
ATOM    373  HB3 PRO    73      18.015   8.546  14.695  1.00  0.00           H  
ATOM    374  HG2 PRO    73      18.105  10.549  13.394  1.00  0.00           H  
ATOM    375  HG3 PRO    73      17.375   9.385  12.239  1.00  0.00           H  
ATOM    376  HD2 PRO    73      19.627  10.771  11.665  1.00  0.00           H  
ATOM    377  HD3 PRO    73      19.421   9.094  11.100  1.00  0.00           H  
ATOM    378  N   ILE    74      21.653   6.760  14.323  1.00  0.00           N  
ATOM    379  CA  ILE    74      22.030   5.468  14.952  1.00  0.00           C  
ATOM    380  C   ILE    74      22.402   5.577  16.448  1.00  0.00           C  
ATOM    381  O   ILE    74      22.117   4.665  17.227  1.00  0.00           O  
ATOM    382  CB  ILE    74      23.145   4.756  14.150  1.00  0.00           C  
ATOM    383  CG1 ILE    74      24.469   5.558  14.121  1.00  0.00           C  
ATOM    384  CG2 ILE    74      22.634   4.450  12.729  1.00  0.00           C  
ATOM    385  CD1 ILE    74      25.636   4.831  13.440  1.00  0.00           C  
ATOM    386  H   ILE    74      22.120   7.054  13.480  1.00  0.00           H  
ATOM    387  HA  ILE    74      21.149   4.825  14.921  1.00  0.00           H  
ATOM    388  HB  ILE    74      23.343   3.801  14.642  1.00  0.00           H  
ATOM    389 HG12 ILE    74      24.313   6.518  13.630  1.00  0.00           H  
ATOM    390 HG13 ILE    74      24.782   5.752  15.145  1.00  0.00           H  
ATOM    391 HG21 ILE    74      21.685   3.916  12.792  1.00  0.00           H  
ATOM    392 HG22 ILE    74      22.482   5.364  12.159  1.00  0.00           H  
ATOM    393 HG23 ILE    74      23.337   3.801  12.206  1.00  0.00           H  
ATOM    394 HD11 ILE    74      25.797   3.864  13.918  1.00  0.00           H  
ATOM    395 HD12 ILE    74      25.438   4.682  12.380  1.00  0.00           H  
ATOM    396 HD13 ILE    74      26.541   5.431  13.544  1.00  0.00           H  
ATOM    397  N   ASN    75      22.933   6.725  16.878  1.00  0.00           N  
ATOM    398  CA  ASN    75      23.353   6.977  18.257  1.00  0.00           C  
ATOM    399  C   ASN    75      22.188   7.256  19.232  1.00  0.00           C  
ATOM    400  O   ASN    75      22.411   7.218  20.433  1.00  0.00           O  
ATOM    401  CB  ASN    75      24.396   8.107  18.268  1.00  0.00           C  
ATOM    402  CG  ASN    75      25.496   7.888  17.244  1.00  0.00           C  
ATOM    403  OD1 ASN    75      25.331   8.226  16.078  1.00  0.00           O  
ATOM    404  ND2 ASN    75      26.602   7.294  17.616  1.00  0.00           N  
ATOM    405  H   ASN    75      23.176   7.419  16.186  1.00  0.00           H  
ATOM    406  HA  ASN    75      23.854   6.079  18.627  1.00  0.00           H  
ATOM    407  HB2 ASN    75      24.843   8.174  19.261  1.00  0.00           H  
ATOM    408  HB3 ASN    75      23.910   9.053  18.047  1.00  0.00           H  
ATOM    409 HD21 ASN    75      26.684   6.916  18.574  1.00  0.00           H  
ATOM    410 HD22 ASN    75      27.323   7.144  16.941  1.00  0.00           H  
ATOM    411  N   VAL    76      20.929   7.394  18.786  1.00  0.00           N  
ATOM    412  CA  VAL    76      19.751   7.401  19.699  1.00  0.00           C  
ATOM    413  C   VAL    76      19.482   6.062  20.396  1.00  0.00           C  
ATOM    414  O   VAL    76      18.607   5.960  21.248  1.00  0.00           O  
ATOM    415  CB  VAL    76      18.471   7.959  19.046  1.00  0.00           C  
ATOM    416  CG1 VAL    76      18.758   9.249  18.271  1.00  0.00           C  
ATOM    417  CG2 VAL    76      17.791   6.914  18.148  1.00  0.00           C  
ATOM    418  H   VAL    76      20.754   7.363  17.787  1.00  0.00           H  
ATOM    419  HA  VAL    76      19.989   8.094  20.508  1.00  0.00           H  
ATOM    420  HB  VAL    76      17.769   8.215  19.838  1.00  0.00           H  
ATOM    421 HG11 VAL    76      19.305   9.934  18.915  1.00  0.00           H  
ATOM    422 HG12 VAL    76      19.329   9.037  17.376  1.00  0.00           H  
ATOM    423 HG13 VAL    76      17.828   9.726  17.980  1.00  0.00           H  
ATOM    424 HG21 VAL    76      18.526   6.388  17.542  1.00  0.00           H  
ATOM    425 HG22 VAL    76      17.261   6.189  18.766  1.00  0.00           H  
ATOM    426 HG23 VAL    76      17.073   7.385  17.481  1.00  0.00           H  
ATOM    427  N   SER    77      20.261   5.030  20.071  1.00  0.00           N  
ATOM    428  CA  SER    77      20.403   3.830  20.895  1.00  0.00           C  
ATOM    429  C   SER    77      21.115   4.108  22.230  1.00  0.00           C  
ATOM    430  O   SER    77      20.673   3.614  23.264  1.00  0.00           O  
ATOM    431  CB  SER    77      21.151   2.759  20.091  1.00  0.00           C  
ATOM    432  OG  SER    77      22.385   3.248  19.593  1.00  0.00           O  
ATOM    433  H   SER    77      20.936   5.169  19.335  1.00  0.00           H  
ATOM    434  HA  SER    77      19.411   3.445  21.132  1.00  0.00           H  
ATOM    435  HB2 SER    77      20.530   2.438  19.254  1.00  0.00           H  
ATOM    436  HB3 SER    77      21.338   1.899  20.735  1.00  0.00           H  
ATOM    437  HG  SER    77      22.258   3.626  18.704  1.00  0.00           H  
ATOM    438  N   GLU    78      22.148   4.958  22.230  1.00  0.00           N  
ATOM    439  CA  GLU    78      23.039   5.243  23.367  1.00  0.00           C  
ATOM    440  C   GLU    78      22.826   6.621  24.023  1.00  0.00           C  
ATOM    441  O   GLU    78      22.964   6.716  25.239  1.00  0.00           O  
ATOM    442  CB  GLU    78      24.511   5.047  22.942  1.00  0.00           C  
ATOM    443  CG  GLU    78      24.891   5.815  21.662  1.00  0.00           C  
ATOM    444  CD  GLU    78      26.368   5.734  21.266  1.00  0.00           C  
ATOM    445  OE1 GLU    78      27.212   5.371  22.116  1.00  0.00           O  
ATOM    446  OE2 GLU    78      26.644   6.109  20.103  1.00  0.00           O1-
ATOM    447  H   GLU    78      22.404   5.374  21.344  1.00  0.00           H  
ATOM    448  HA  GLU    78      22.843   4.514  24.155  1.00  0.00           H  
ATOM    449  HB2 GLU    78      25.152   5.366  23.764  1.00  0.00           H  
ATOM    450  HB3 GLU    78      24.683   3.983  22.769  1.00  0.00           H  
ATOM    451  HG2 GLU    78      24.645   6.868  21.801  1.00  0.00           H  
ATOM    452  HG3 GLU    78      24.298   5.426  20.832  1.00  0.00           H  
ATOM    453  N   ASP    79      22.477   7.664  23.253  1.00  0.00           N  
ATOM    454  CA  ASP    79      21.922   8.964  23.681  1.00  0.00           C  
ATOM    455  C   ASP    79      21.619   9.927  22.508  1.00  0.00           C  
ATOM    456  O   ASP    79      22.422  10.054  21.583  1.00  0.00           O  
ATOM    457  CB  ASP    79      22.771   9.617  24.794  1.00  0.00           C  
ATOM    458  CG  ASP    79      22.573  11.120  24.960  1.00  0.00           C  
ATOM    459  OD1 ASP    79      23.584  11.845  24.893  1.00  0.00           O  
ATOM    460  OD2 ASP    79      21.413  11.567  25.112  1.00  0.00           O1-
ATOM    461  H   ASP    79      22.489   7.508  22.249  1.00  0.00           H  
ATOM    462  HA  ASP    79      20.956   8.756  24.133  1.00  0.00           H  
ATOM    463  HB2 ASP    79      23.823   9.426  24.584  1.00  0.00           H  
ATOM    464  HB3 ASP    79      22.531   9.147  25.749  1.00  0.00           H  
ATOM    465  N   ILE    80      20.513  10.679  22.538  1.00  0.00           N  
ATOM    466  CA  ILE    80      20.203  11.671  21.497  1.00  0.00           C  
ATOM    467  C   ILE    80      21.126  12.909  21.536  1.00  0.00           C  
ATOM    468  O   ILE    80      21.345  13.519  20.490  1.00  0.00           O  
ATOM    469  CB  ILE    80      18.691  12.001  21.449  1.00  0.00           C  
ATOM    470  CG1 ILE    80      18.409  13.024  20.323  1.00  0.00           C  
ATOM    471  CG2 ILE    80      18.162  12.507  22.801  1.00  0.00           C  
ATOM    472  CD1 ILE    80      16.946  13.110  19.890  1.00  0.00           C  
ATOM    473  H   ILE    80      19.864  10.567  23.305  1.00  0.00           H  
ATOM    474  HA  ILE    80      20.421  11.187  20.548  1.00  0.00           H  
ATOM    475  HB  ILE    80      18.162  11.079  21.205  1.00  0.00           H  
ATOM    476 HG12 ILE    80      18.744  14.017  20.624  1.00  0.00           H  
ATOM    477 HG13 ILE    80      18.976  12.728  19.440  1.00  0.00           H  
ATOM    478 HG21 ILE    80      18.271  11.730  23.557  1.00  0.00           H  
ATOM    479 HG22 ILE    80      18.702  13.398  23.119  1.00  0.00           H  
ATOM    480 HG23 ILE    80      17.097  12.727  22.728  1.00  0.00           H  
ATOM    481 HD11 ILE    80      16.539  12.112  19.731  1.00  0.00           H  
ATOM    482 HD12 ILE    80      16.372  13.628  20.652  1.00  0.00           H  
ATOM    483 HD13 ILE    80      16.873  13.679  18.962  1.00  0.00           H  
ATOM    484  N   VAL    81      21.812  13.207  22.646  1.00  0.00           N  
ATOM    485  CA  VAL    81      22.974  14.123  22.625  1.00  0.00           C  
ATOM    486  C   VAL    81      24.252  13.513  22.045  1.00  0.00           C  
ATOM    487  O   VAL    81      24.972  14.194  21.313  1.00  0.00           O  
ATOM    488  CB  VAL    81      23.232  14.871  23.947  1.00  0.00           C  
ATOM    489  CG1 VAL    81      23.904  16.221  23.673  1.00  0.00           C  
ATOM    490  CG2 VAL    81      21.947  15.135  24.732  1.00  0.00           C  
ATOM    491  H   VAL    81      21.625  12.684  23.500  1.00  0.00           H  
ATOM    492  HA  VAL    81      22.704  14.908  21.919  1.00  0.00           H  
ATOM    493  HB  VAL    81      23.905  14.295  24.579  1.00  0.00           H  
ATOM    494 HG11 VAL    81      24.857  16.055  23.175  1.00  0.00           H  
ATOM    495 HG12 VAL    81      23.275  16.843  23.039  1.00  0.00           H  
ATOM    496 HG13 VAL    81      24.099  16.743  24.610  1.00  0.00           H  
ATOM    497 HG21 VAL    81      21.192  15.554  24.070  1.00  0.00           H  
ATOM    498 HG22 VAL    81      21.574  14.202  25.155  1.00  0.00           H  
ATOM    499 HG23 VAL    81      22.151  15.835  25.535  1.00  0.00           H  
ATOM    500  N   GLN    82      24.450  12.199  22.170  1.00  0.00           N  
ATOM    501  CA  GLN    82      25.409  11.457  21.342  1.00  0.00           C  
ATOM    502  C   GLN    82      25.036  11.407  19.847  1.00  0.00           C  
ATOM    503  O   GLN    82      25.920  11.419  18.992  1.00  0.00           O  
ATOM    504  CB  GLN    82      25.726  10.072  21.925  1.00  0.00           C  
ATOM    505  CG  GLN    82      26.556  10.170  23.220  1.00  0.00           C  
ATOM    506  CD  GLN    82      27.571   9.039  23.310  1.00  0.00           C  
ATOM    507  OE1 GLN    82      28.724   9.204  22.943  1.00  0.00           O  
ATOM    508  NE2 GLN    82      27.096   7.827  23.487  1.00  0.00           N  
ATOM    509  H   GLN    82      23.897  11.699  22.861  1.00  0.00           H  
ATOM    510  HA  GLN    82      26.331  12.016  21.380  1.00  0.00           H  
ATOM    511  HB2 GLN    82      24.817   9.501  22.108  1.00  0.00           H  
ATOM    512  HB3 GLN    82      26.312   9.531  21.179  1.00  0.00           H  
ATOM    513  HG2 GLN    82      25.898  10.147  24.086  1.00  0.00           H  
ATOM    514  HG3 GLN    82      27.105  11.110  23.248  1.00  0.00           H  
ATOM    515 HE21 GLN    82      26.120   7.686  23.657  1.00  0.00           H  
ATOM    516 HE22 GLN    82      27.651   7.034  23.160  1.00  0.00           H  
ATOM    517  N   ARG    83      23.755  11.583  19.505  1.00  0.00           N  
ATOM    518  CA  ARG    83      23.279  11.900  18.141  1.00  0.00           C  
ATOM    519  C   ARG    83      23.535  13.372  17.723  1.00  0.00           C  
ATOM    520  O   ARG    83      22.983  13.807  16.707  1.00  0.00           O  
ATOM    521  CB  ARG    83      21.799  11.468  18.034  1.00  0.00           C  
ATOM    522  CG  ARG    83      21.299  11.143  16.609  1.00  0.00           C  
ATOM    523  CD  ARG    83      19.922  11.830  16.378  1.00  0.00           C  
ATOM    524  NE  ARG    83      20.258  13.233  16.204  1.00  0.00           N  
ATOM    525  CZ  ARG    83      19.491  14.222  15.798  1.00  0.00           C  
ATOM    526  NH1 ARG    83      20.094  15.359  15.660  1.00  0.00           N  
ATOM    527  NH2 ARG    83      18.221  14.151  15.508  1.00  0.00           N1+
ATOM    528  H   ARG    83      23.073  11.489  20.254  1.00  0.00           H  
ATOM    529  HA  ARG    83      23.867  11.293  17.450  1.00  0.00           H  
ATOM    530  HB2 ARG    83      21.654  10.568  18.634  1.00  0.00           H  
ATOM    531  HB3 ARG    83      21.181  12.244  18.473  1.00  0.00           H  
ATOM    532  HG2 ARG    83      21.198  10.063  16.532  1.00  0.00           H  
ATOM    533  HG3 ARG    83      22.017  11.467  15.854  1.00  0.00           H  
ATOM    534  HD2 ARG    83      19.284  11.706  17.243  1.00  0.00           H  
ATOM    535  HD3 ARG    83      19.474  11.458  15.467  1.00  0.00           H  
ATOM    536  HE  ARG    83      21.213  13.496  16.414  1.00  0.00           H  
ATOM    537 HH11 ARG    83      19.582  16.169  15.312  1.00  0.00           H  
ATOM    538 HH12 ARG    83      21.055  15.455  15.925  1.00  0.00           H  
ATOM    539 HH21 ARG    83      17.725  15.009  15.254  1.00  0.00           H  
ATOM    540 HH22 ARG    83      17.681  13.299  15.607  1.00  0.00           H  
ATOM    541  N   VAL    84      24.361  14.136  18.457  1.00  0.00           N  
ATOM    542  CA  VAL    84      24.729  15.547  18.181  1.00  0.00           C  
ATOM    543  C   VAL    84      26.218  15.862  18.454  1.00  0.00           C  
ATOM    544  O   VAL    84      26.904  16.364  17.567  1.00  0.00           O  
ATOM    545  CB  VAL    84      23.815  16.520  18.971  1.00  0.00           C  
ATOM    546  CG1 VAL    84      24.152  17.995  18.723  1.00  0.00           C  
ATOM    547  CG2 VAL    84      22.329  16.356  18.620  1.00  0.00           C  
ATOM    548  H   VAL    84      24.736  13.719  19.299  1.00  0.00           H  
ATOM    549  HA  VAL    84      24.572  15.744  17.120  1.00  0.00           H  
ATOM    550  HB  VAL    84      23.931  16.328  20.038  1.00  0.00           H  
ATOM    551 HG11 VAL    84      25.168  18.212  19.047  1.00  0.00           H  
ATOM    552 HG12 VAL    84      24.047  18.232  17.665  1.00  0.00           H  
ATOM    553 HG13 VAL    84      23.480  18.630  19.300  1.00  0.00           H  
ATOM    554 HG21 VAL    84      22.176  16.534  17.557  1.00  0.00           H  
ATOM    555 HG22 VAL    84      21.987  15.356  18.874  1.00  0.00           H  
ATOM    556 HG23 VAL    84      21.730  17.064  19.193  1.00  0.00           H  
ATOM    557  N   MET    85      26.710  15.691  19.685  1.00  0.00           N  
ATOM    558  CA  MET    85      27.983  16.276  20.161  1.00  0.00           C  
ATOM    559  C   MET    85      29.290  15.487  19.909  1.00  0.00           C  
ATOM    560  O   MET    85      30.299  16.141  19.654  1.00  0.00           O  
ATOM    561  CB  MET    85      27.871  16.631  21.654  1.00  0.00           C  
ATOM    562  CG  MET    85      26.945  17.828  21.884  1.00  0.00           C  
ATOM    563  SD  MET    85      26.680  18.278  23.624  1.00  0.00           S  
ATOM    564  CE  MET    85      28.302  18.937  24.107  1.00  0.00           C  
ATOM    565  H   MET    85      26.108  15.254  20.375  1.00  0.00           H  
ATOM    566  HA  MET    85      28.128  17.219  19.632  1.00  0.00           H  
ATOM    567  HB2 MET    85      28.861  16.891  22.032  1.00  0.00           H  
ATOM    568  HB3 MET    85      27.502  15.773  22.217  1.00  0.00           H  
ATOM    569  HG2 MET    85      25.970  17.599  21.453  1.00  0.00           H  
ATOM    570  HG3 MET    85      27.351  18.689  21.354  1.00  0.00           H  
ATOM    571  HE1 MET    85      29.059  18.157  24.035  1.00  0.00           H  
ATOM    572  HE2 MET    85      28.573  19.772  23.463  1.00  0.00           H  
ATOM    573  HE3 MET    85      28.252  19.292  25.137  1.00  0.00           H  
ATOM    574  N   PRO    86      29.354  14.144  20.032  1.00  0.00           N  
ATOM    575  CA  PRO    86      30.608  13.389  19.944  1.00  0.00           C  
ATOM    576  C   PRO    86      31.271  13.441  18.569  1.00  0.00           C  
ATOM    577  O   PRO    86      30.608  13.530  17.537  1.00  0.00           O  
ATOM    578  CB  PRO    86      30.278  11.940  20.314  1.00  0.00           C  
ATOM    579  CG  PRO    86      29.008  12.068  21.139  1.00  0.00           C  
ATOM    580  CD  PRO    86      28.305  13.260  20.493  1.00  0.00           C  
ATOM    581  HA  PRO    86      31.300  13.794  20.685  1.00  0.00           H  
ATOM    582  HB2 PRO    86      30.056  11.361  19.415  1.00  0.00           H  
ATOM    583  HB3 PRO    86      31.082  11.471  20.882  1.00  0.00           H  
ATOM    584  HG2 PRO    86      29.259  12.300  22.175  1.00  0.00           H  
ATOM    585  HG3 PRO    86      28.411  11.161  21.073  1.00  0.00           H  
ATOM    586  HD2 PRO    86      27.661  13.741  21.226  1.00  0.00           H  
ATOM    587  HD3 PRO    86      27.728  12.931  19.631  1.00  0.00           H  
ATOM    588  N   HIS    87      32.582  13.204  18.541  1.00  0.00           N  
ATOM    589  CA  HIS    87      33.436  13.379  17.359  1.00  0.00           C  
ATOM    590  C   HIS    87      33.155  12.399  16.206  1.00  0.00           C  
ATOM    591  O   HIS    87      33.601  12.639  15.085  1.00  0.00           O  
ATOM    592  CB  HIS    87      34.907  13.307  17.804  1.00  0.00           C  
ATOM    593  CG  HIS    87      35.179  14.023  19.108  1.00  0.00           C  
ATOM    594  ND1 HIS    87      34.964  13.467  20.371  1.00  0.00           N  
ATOM    595  CD2 HIS    87      35.574  15.320  19.259  1.00  0.00           C  
ATOM    596  CE1 HIS    87      35.243  14.437  21.253  1.00  0.00           C  
ATOM    597  NE2 HIS    87      35.608  15.562  20.613  1.00  0.00           N  
ATOM    598  H   HIS    87      33.065  13.122  19.430  1.00  0.00           H  
ATOM    599  HA  HIS    87      33.244  14.379  16.977  1.00  0.00           H  
ATOM    600  HB2 HIS    87      35.543  13.715  17.019  1.00  0.00           H  
ATOM    601  HB3 HIS    87      35.179  12.259  17.942  1.00  0.00           H  
ATOM    602  HD2 HIS    87      35.745  16.038  18.469  1.00  0.00           H  
ATOM    603  HE2 HIS    87      35.823  16.445  21.056  1.00  0.00           H  
ATOM    604  HE1 HIS    87      35.167  14.330  22.327  1.00  0.00           H  
ATOM    605  N   VAL    88      32.390  11.332  16.462  1.00  0.00           N  
ATOM    606  CA  VAL    88      31.850  10.393  15.457  1.00  0.00           C  
ATOM    607  C   VAL    88      30.615  10.900  14.693  1.00  0.00           C  
ATOM    608  O   VAL    88      30.249  10.358  13.654  1.00  0.00           O  
ATOM    609  CB  VAL    88      31.645   9.003  16.101  1.00  0.00           C  
ATOM    610  CG1 VAL    88      30.341   8.899  16.901  1.00  0.00           C  
ATOM    611  CG2 VAL    88      31.682   7.872  15.070  1.00  0.00           C  
ATOM    612  H   VAL    88      32.080  11.219  17.416  1.00  0.00           H  
ATOM    613  HA  VAL    88      32.626  10.272  14.701  1.00  0.00           H  
ATOM    614  HB  VAL    88      32.474   8.828  16.790  1.00  0.00           H  
ATOM    615 HG11 VAL    88      30.264   9.722  17.610  1.00  0.00           H  
ATOM    616 HG12 VAL    88      29.479   8.916  16.235  1.00  0.00           H  
ATOM    617 HG13 VAL    88      30.327   7.961  17.458  1.00  0.00           H  
ATOM    618 HG21 VAL    88      30.835   7.953  14.389  1.00  0.00           H  
ATOM    619 HG22 VAL    88      32.610   7.920  14.501  1.00  0.00           H  
ATOM    620 HG23 VAL    88      31.632   6.910  15.580  1.00  0.00           H  
ATOM    621  N   ILE    89      30.002  11.985  15.172  1.00  0.00           N  
ATOM    622  CA  ILE    89      28.783  12.597  14.623  1.00  0.00           C  
ATOM    623  C   ILE    89      28.977  14.090  14.318  1.00  0.00           C  
ATOM    624  O   ILE    89      28.561  14.536  13.250  1.00  0.00           O  
ATOM    625  CB  ILE    89      27.615  12.302  15.596  1.00  0.00           C  
ATOM    626  CG1 ILE    89      26.995  10.913  15.326  1.00  0.00           C  
ATOM    627  CG2 ILE    89      26.523  13.379  15.615  1.00  0.00           C  
ATOM    628  CD1 ILE    89      26.135  10.784  14.057  1.00  0.00           C  
ATOM    629  H   ILE    89      30.368  12.377  16.032  1.00  0.00           H  
ATOM    630  HA  ILE    89      28.559  12.133  13.663  1.00  0.00           H  
ATOM    631  HB  ILE    89      28.022  12.277  16.610  1.00  0.00           H  
ATOM    632 HG12 ILE    89      27.794  10.175  15.271  1.00  0.00           H  
ATOM    633 HG13 ILE    89      26.374  10.650  16.182  1.00  0.00           H  
ATOM    634 HG21 ILE    89      26.921  14.305  16.027  1.00  0.00           H  
ATOM    635 HG22 ILE    89      26.146  13.568  14.619  1.00  0.00           H  
ATOM    636 HG23 ILE    89      25.711  13.043  16.253  1.00  0.00           H  
ATOM    637 HD11 ILE    89      25.204  11.336  14.184  1.00  0.00           H  
ATOM    638 HD12 ILE    89      26.670  11.152  13.183  1.00  0.00           H  
ATOM    639 HD13 ILE    89      25.889   9.734  13.898  1.00  0.00           H  
ATOM    640  N   LYS    90      29.714  14.800  15.175  1.00  0.00           N  
ATOM    641  CA  LYS    90      30.155  16.201  15.094  1.00  0.00           C  
ATOM    642  C   LYS    90      29.078  17.286  15.077  1.00  0.00           C  
ATOM    643  O   LYS    90      28.169  17.266  14.251  1.00  0.00           O  
ATOM    644  CB  LYS    90      31.178  16.432  13.972  1.00  0.00           C  
ATOM    645  CG  LYS    90      32.419  15.560  14.165  1.00  0.00           C  
ATOM    646  CD  LYS    90      33.614  16.038  13.331  1.00  0.00           C  
ATOM    647  CE  LYS    90      34.905  15.398  13.852  1.00  0.00           C  
ATOM    648  NZ  LYS    90      35.307  15.998  15.147  1.00  0.00           N1+
ATOM    649  H   LYS    90      29.985  14.316  16.025  1.00  0.00           H  
ATOM    650  HA  LYS    90      30.692  16.363  16.029  1.00  0.00           H  
ATOM    651  HB2 LYS    90      30.730  16.241  12.998  1.00  0.00           H  
ATOM    652  HB3 LYS    90      31.480  17.479  14.018  1.00  0.00           H  
ATOM    653  HG2 LYS    90      32.680  15.582  15.215  1.00  0.00           H  
ATOM    654  HG3 LYS    90      32.185  14.530  13.911  1.00  0.00           H  
ATOM    655  HD2 LYS    90      33.705  17.123  13.389  1.00  0.00           H  
ATOM    656  HD3 LYS    90      33.460  15.760  12.288  1.00  0.00           H  
ATOM    657  HE2 LYS    90      35.697  15.548  13.115  1.00  0.00           H  
ATOM    658  HE3 LYS    90      34.736  14.323  13.968  1.00  0.00           H  
ATOM    659  HZ1 LYS    90      35.555  16.978  15.034  1.00  0.00           H  
ATOM    660  HZ2 LYS    90      34.523  16.041  15.808  1.00  0.00           H  
ATOM    661  HZ3 LYS    90      36.073  15.515  15.584  1.00  0.00           H  
ATOM    662  N   THR    91      29.325  18.323  15.875  1.00  0.00           N  
ATOM    663  CA  THR    91      28.687  19.649  15.824  1.00  0.00           C  
ATOM    664  C   THR    91      29.624  20.696  16.452  1.00  0.00           C  
ATOM    665  O   THR    91      30.532  21.197  15.788  1.00  0.00           O  
ATOM    666  CB  THR    91      27.287  19.694  16.478  1.00  0.00           C  
ATOM    667  OG1 THR    91      27.328  19.069  17.742  1.00  0.00           O  
ATOM    668  CG2 THR    91      26.162  19.041  15.676  1.00  0.00           C  
ATOM    669  H   THR    91      30.183  18.250  16.422  1.00  0.00           H  
ATOM    670  HA  THR    91      28.567  19.929  14.779  1.00  0.00           H  
ATOM    671  HB  THR    91      27.016  20.742  16.613  1.00  0.00           H  
ATOM    672 HG21 THR    91      26.258  19.296  14.623  1.00  0.00           H  
ATOM    673 HG22 THR    91      26.188  17.958  15.768  1.00  0.00           H  
ATOM    674 HG23 THR    91      25.204  19.414  16.036  1.00  0.00           H  
ATOM    675  HG1 THR    91      27.266  18.111  17.572  1.00  0.00           H  
ATOM    676  N   ILE    92      29.464  21.013  17.742  1.00  0.00           N  
ATOM    677  CA  ILE    92      30.243  22.047  18.447  1.00  0.00           C  
ATOM    678  C   ILE    92      31.738  21.699  18.556  1.00  0.00           C  
ATOM    679  O   ILE    92      32.579  22.588  18.482  1.00  0.00           O  
ATOM    680  CB  ILE    92      29.618  22.316  19.836  1.00  0.00           C  
ATOM    681  CG1 ILE    92      30.290  23.532  20.510  1.00  0.00           C  
ATOM    682  CG2 ILE    92      29.691  21.089  20.768  1.00  0.00           C  
ATOM    683  CD1 ILE    92      29.416  24.183  21.587  1.00  0.00           C  
ATOM    684  H   ILE    92      28.730  20.525  18.247  1.00  0.00           H  
ATOM    685  HA  ILE    92      30.175  22.968  17.868  1.00  0.00           H  
ATOM    686  HB  ILE    92      28.568  22.560  19.675  1.00  0.00           H  
ATOM    687 HG12 ILE    92      31.246  23.240  20.949  1.00  0.00           H  
ATOM    688 HG13 ILE    92      30.485  24.293  19.756  1.00  0.00           H  
ATOM    689 HG21 ILE    92      29.166  20.241  20.328  1.00  0.00           H  
ATOM    690 HG22 ILE    92      30.727  20.810  20.961  1.00  0.00           H  
ATOM    691 HG23 ILE    92      29.230  21.320  21.726  1.00  0.00           H  
ATOM    692 HD11 ILE    92      28.463  24.496  21.158  1.00  0.00           H  
ATOM    693 HD12 ILE    92      29.241  23.492  22.410  1.00  0.00           H  
ATOM    694 HD13 ILE    92      29.928  25.060  21.976  1.00  0.00           H  
ATOM    695  N   ASP    93      32.071  20.407  18.597  1.00  0.00           N  
ATOM    696  CA  ASP    93      33.411  19.838  18.809  1.00  0.00           C  
ATOM    697  C   ASP    93      34.404  20.150  17.668  1.00  0.00           C  
ATOM    698  O   ASP    93      35.576  19.780  17.744  1.00  0.00           O  
ATOM    699  CB  ASP    93      33.259  18.308  18.884  1.00  0.00           C  
ATOM    700  CG  ASP    93      32.912  17.681  17.524  1.00  0.00           C  
ATOM    701  OD1 ASP    93      33.635  16.747  17.108  1.00  0.00           O  
ATOM    702  OD2 ASP    93      31.979  18.173  16.849  1.00  0.00           O1-
ATOM    703  H   ASP    93      31.327  19.735  18.475  1.00  0.00           H  
ATOM    704  HA  ASP    93      33.824  20.215  19.745  1.00  0.00           H  
ATOM    705  HB2 ASP    93      32.482  18.055  19.607  1.00  0.00           H  
ATOM    706  HB3 ASP    93      34.197  17.889  19.248  1.00  0.00           H  
ATOM    707  N   THR    94      33.938  20.697  16.545  1.00  0.00           N  
ATOM    708  CA  THR    94      34.755  20.983  15.351  1.00  0.00           C  
ATOM    709  C   THR    94      34.234  22.171  14.540  1.00  0.00           C  
ATOM    710  O   THR    94      35.027  22.829  13.876  1.00  0.00           O  
ATOM    711  CB  THR    94      34.858  19.708  14.495  1.00  0.00           C  
ATOM    712  OG1 THR    94      35.638  18.765  15.202  1.00  0.00           O  
ATOM    713  CG2 THR    94      35.533  19.864  13.134  1.00  0.00           C  
ATOM    714  H   THR    94      32.944  20.873  16.523  1.00  0.00           H  
ATOM    715  HA  THR    94      35.763  21.258  15.667  1.00  0.00           H  
ATOM    716  HB  THR    94      33.858  19.301  14.344  1.00  0.00           H  
ATOM    717 HG21 THR    94      34.910  20.471  12.477  1.00  0.00           H  
ATOM    718 HG22 THR    94      36.504  20.346  13.254  1.00  0.00           H  
ATOM    719 HG23 THR    94      35.666  18.886  12.673  1.00  0.00           H  
ATOM    720  HG1 THR    94      35.688  19.102  16.121  1.00  0.00           H  
ATOM    721  N   TYR    95      32.952  22.532  14.674  1.00  0.00           N  
ATOM    722  CA  TYR    95      32.322  23.605  13.894  1.00  0.00           C  
ATOM    723  C   TYR    95      31.831  24.781  14.774  1.00  0.00           C  
ATOM    724  O   TYR    95      31.629  25.893  14.283  1.00  0.00           O  
ATOM    725  CB  TYR    95      31.210  22.990  13.032  1.00  0.00           C  
ATOM    726  CG  TYR    95      31.601  21.870  12.082  1.00  0.00           C  
ATOM    727  CD1 TYR    95      31.716  20.546  12.559  1.00  0.00           C  
ATOM    728  CD2 TYR    95      31.744  22.130  10.706  1.00  0.00           C  
ATOM    729  CE1 TYR    95      31.995  19.494  11.667  1.00  0.00           C  
ATOM    730  CE2 TYR    95      32.014  21.078   9.811  1.00  0.00           C  
ATOM    731  CZ  TYR    95      32.134  19.755  10.290  1.00  0.00           C  
ATOM    732  OH  TYR    95      32.348  18.722   9.433  1.00  0.00           O  
ATOM    733  H   TYR    95      32.326  21.937  15.202  1.00  0.00           H  
ATOM    734  HA  TYR    95      33.053  24.030  13.205  1.00  0.00           H  
ATOM    735  HB2 TYR    95      30.439  22.609  13.694  1.00  0.00           H  
ATOM    736  HB3 TYR    95      30.775  23.792  12.435  1.00  0.00           H  
ATOM    737  HD1 TYR    95      31.559  20.333  13.607  1.00  0.00           H  
ATOM    738  HD2 TYR    95      31.598  23.134  10.327  1.00  0.00           H  
ATOM    739  HE1 TYR    95      32.070  18.479  12.016  1.00  0.00           H  
ATOM    740  HE2 TYR    95      32.099  21.285   8.759  1.00  0.00           H  
ATOM    741  HH  TYR    95      32.158  18.986   8.517  1.00  0.00           H  
ATOM    742  N   GLY    96      31.767  24.594  16.102  1.00  0.00           N  
ATOM    743  CA  GLY    96      31.718  25.655  17.121  1.00  0.00           C  
ATOM    744  C   GLY    96      30.436  26.497  17.178  1.00  0.00           C  
ATOM    745  O   GLY    96      29.690  26.443  18.154  1.00  0.00           O  
ATOM    746  H   GLY    96      31.974  23.663  16.437  1.00  0.00           H  
ATOM    747  HA2 GLY    96      31.868  25.203  18.102  1.00  0.00           H  
ATOM    748  HA3 GLY    96      32.555  26.333  16.948  1.00  0.00           H  
ATOM    749  N   LYS    97      30.215  27.363  16.184  1.00  0.00           N  
ATOM    750  CA  LYS    97      29.096  28.332  16.121  1.00  0.00           C  
ATOM    751  C   LYS    97      27.976  27.935  15.154  1.00  0.00           C  
ATOM    752  O   LYS    97      26.861  28.437  15.269  1.00  0.00           O  
ATOM    753  CB  LYS    97      29.654  29.731  15.807  1.00  0.00           C  
ATOM    754  CG  LYS    97      30.486  30.310  16.968  1.00  0.00           C  
ATOM    755  CD  LYS    97      29.629  30.786  18.157  1.00  0.00           C  
ATOM    756  CE  LYS    97      30.022  30.166  19.507  1.00  0.00           C  
ATOM    757  NZ  LYS    97      29.425  28.830  19.731  1.00  0.00           N1+
ATOM    758  H   LYS    97      30.848  27.304  15.389  1.00  0.00           H  
ATOM    759  HA  LYS    97      28.602  28.381  17.089  1.00  0.00           H  
ATOM    760  HB2 LYS    97      30.279  29.670  14.914  1.00  0.00           H  
ATOM    761  HB3 LYS    97      28.832  30.416  15.588  1.00  0.00           H  
ATOM    762  HG2 LYS    97      31.222  29.578  17.302  1.00  0.00           H  
ATOM    763  HG3 LYS    97      31.038  31.170  16.587  1.00  0.00           H  
ATOM    764  HD2 LYS    97      28.576  30.595  17.963  1.00  0.00           H  
ATOM    765  HD3 LYS    97      29.741  31.870  18.236  1.00  0.00           H  
ATOM    766  HE2 LYS    97      29.673  30.827  20.304  1.00  0.00           H  
ATOM    767  HE3 LYS    97      31.111  30.104  19.584  1.00  0.00           H  
ATOM    768  HZ1 LYS    97      28.412  28.864  19.719  1.00  0.00           H  
ATOM    769  HZ2 LYS    97      29.757  28.112  19.100  1.00  0.00           H  
ATOM    770  HZ3 LYS    97      29.695  28.496  20.667  1.00  0.00           H  
ATOM    771  N   ASN    98      28.236  26.941  14.314  1.00  0.00           N  
ATOM    772  CA  ASN    98      27.293  26.297  13.402  1.00  0.00           C  
ATOM    773  C   ASN    98      27.747  24.849  13.126  1.00  0.00           C  
ATOM    774  O   ASN    98      28.733  24.418  13.718  1.00  0.00           O  
ATOM    775  CB  ASN    98      27.123  27.157  12.132  1.00  0.00           C  
ATOM    776  CG  ASN    98      28.436  27.706  11.601  1.00  0.00           C  
ATOM    777  OD1 ASN    98      28.916  28.747  12.023  1.00  0.00           O  
ATOM    778  ND2 ASN    98      29.046  27.037  10.658  1.00  0.00           N  
ATOM    779  H   ASN    98      29.171  26.556  14.314  1.00  0.00           H  
ATOM    780  HA  ASN    98      26.327  26.229  13.899  1.00  0.00           H  
ATOM    781  HB2 ASN    98      26.491  28.011  12.373  1.00  0.00           H  
ATOM    782  HB3 ASN    98      26.618  26.587  11.351  1.00  0.00           H  
ATOM    783 HD21 ASN    98      28.608  26.192  10.273  1.00  0.00           H  
ATOM    784 HD22 ASN    98      29.910  27.393  10.306  1.00  0.00           H  
ATOM    785  N   SER    99      26.968  24.063  12.382  1.00  0.00           N  
ATOM    786  CA  SER    99      27.292  22.718  11.850  1.00  0.00           C  
ATOM    787  C   SER    99      26.163  22.254  10.914  1.00  0.00           C  
ATOM    788  O   SER    99      25.167  22.965  10.783  1.00  0.00           O  
ATOM    789  CB  SER    99      27.477  21.713  12.991  1.00  0.00           C  
ATOM    790  OG  SER    99      26.364  21.741  13.859  1.00  0.00           O  
ATOM    791  H   SER    99      26.138  24.489  11.979  1.00  0.00           H  
ATOM    792  HA  SER    99      28.213  22.768  11.267  1.00  0.00           H  
ATOM    793  HB2 SER    99      28.370  21.963  13.557  1.00  0.00           H  
ATOM    794  HB3 SER    99      27.605  20.708  12.587  1.00  0.00           H  
ATOM    795  HG  SER    99      26.190  22.670  14.057  1.00  0.00           H  
ATOM    796  N   PHE   100      26.214  21.056  10.308  1.00  0.00           N  
ATOM    797  CA  PHE   100      25.186  20.699   9.314  1.00  0.00           C  
ATOM    798  C   PHE   100      24.882  19.196   9.332  1.00  0.00           C  
ATOM    799  O   PHE   100      25.764  18.349   9.435  1.00  0.00           O  
ATOM    800  CB  PHE   100      25.735  21.108   7.954  1.00  0.00           C  
ATOM    801  CG  PHE   100      24.674  21.416   6.928  1.00  0.00           C  
ATOM    802  CD1 PHE   100      24.279  22.749   6.713  1.00  0.00           C  
ATOM    803  CD2 PHE   100      24.107  20.383   6.167  1.00  0.00           C  
ATOM    804  CE1 PHE   100      23.326  23.054   5.731  1.00  0.00           C  
ATOM    805  CE2 PHE   100      23.140  20.684   5.200  1.00  0.00           C  
ATOM    806  CZ  PHE   100      22.752  22.020   4.981  1.00  0.00           C  
ATOM    807  H   PHE   100      27.091  20.544  10.310  1.00  0.00           H  
ATOM    808  HA  PHE   100      24.264  21.243   9.506  1.00  0.00           H  
ATOM    809  HB2 PHE   100      26.321  22.008   8.099  1.00  0.00           H  
ATOM    810  HB3 PHE   100      26.401  20.336   7.572  1.00  0.00           H  
ATOM    811  HD1 PHE   100      24.733  23.543   7.287  1.00  0.00           H  
ATOM    812  HD2 PHE   100      24.415  19.359   6.317  1.00  0.00           H  
ATOM    813  HE1 PHE   100      23.048  24.081   5.539  1.00  0.00           H  
ATOM    814  HE2 PHE   100      22.722  19.876   4.622  1.00  0.00           H  
ATOM    815  HZ  PHE   100      22.040  22.272   4.214  1.00  0.00           H  
ATOM    816  N   THR   101      23.614  18.848   9.114  1.00  0.00           N  
ATOM    817  CA  THR   101      23.050  17.486   9.105  1.00  0.00           C  
ATOM    818  C   THR   101      22.068  17.305   7.932  1.00  0.00           C  
ATOM    819  O   THR   101      21.911  18.208   7.112  1.00  0.00           O  
ATOM    820  CB  THR   101      22.425  17.128  10.472  1.00  0.00           C  
ATOM    821  OG1 THR   101      21.343  17.964  10.805  1.00  0.00           O  
ATOM    822  CG2 THR   101      23.417  17.222  11.634  1.00  0.00           C  
ATOM    823  H   THR   101      22.975  19.604   8.889  1.00  0.00           H  
ATOM    824  HA  THR   101      23.854  16.778   8.935  1.00  0.00           H  
ATOM    825  HB  THR   101      22.062  16.102  10.425  1.00  0.00           H  
ATOM    826 HG21 THR   101      24.311  16.644  11.408  1.00  0.00           H  
ATOM    827 HG22 THR   101      23.707  18.259  11.807  1.00  0.00           H  
ATOM    828 HG23 THR   101      22.953  16.831  12.540  1.00  0.00           H  
ATOM    829  HG1 THR   101      21.666  18.873  10.748  1.00  0.00           H  
ATOM    830  N   TRP   102      21.418  16.143   7.806  1.00  0.00           N  
ATOM    831  CA  TRP   102      20.473  15.842   6.716  1.00  0.00           C  
ATOM    832  C   TRP   102      19.257  15.067   7.227  1.00  0.00           C  
ATOM    833  O   TRP   102      19.388  14.254   8.142  1.00  0.00           O  
ATOM    834  CB  TRP   102      21.164  15.038   5.597  1.00  0.00           C  
ATOM    835  CG  TRP   102      21.233  15.701   4.255  1.00  0.00           C  
ATOM    836  CD1 TRP   102      20.204  15.801   3.381  1.00  0.00           C  
ATOM    837  CD2 TRP   102      22.267  16.594   3.737  1.00  0.00           C  
ATOM    838  NE1 TRP   102      20.566  16.597   2.315  1.00  0.00           N  
ATOM    839  CE2 TRP   102      21.831  17.119   2.483  1.00  0.00           C  
ATOM    840  CE3 TRP   102      23.533  17.007   4.204  1.00  0.00           C  
ATOM    841  CZ2 TRP   102      22.620  18.000   1.728  1.00  0.00           C  
ATOM    842  CZ3 TRP   102      24.331  17.891   3.453  1.00  0.00           C  
ATOM    843  CH2 TRP   102      23.878  18.387   2.218  1.00  0.00           C  
ATOM    844  H   TRP   102      21.577  15.404   8.477  1.00  0.00           H  
ATOM    845  HA  TRP   102      20.104  16.774   6.285  1.00  0.00           H  
ATOM    846  HB2 TRP   102      22.184  14.797   5.899  1.00  0.00           H  
ATOM    847  HB3 TRP   102      20.652  14.083   5.472  1.00  0.00           H  
ATOM    848  HD1 TRP   102      19.223  15.360   3.520  1.00  0.00           H  
ATOM    849  HE1 TRP   102      19.897  16.879   1.602  1.00  0.00           H  
ATOM    850  HE3 TRP   102      23.881  16.655   5.163  1.00  0.00           H  
ATOM    851  HZ2 TRP   102      22.263  18.380   0.782  1.00  0.00           H  
ATOM    852  HZ3 TRP   102      25.290  18.207   3.838  1.00  0.00           H  
ATOM    853  HH2 TRP   102      24.496  19.071   1.650  1.00  0.00           H  
ATOM    854  N   ILE   103      18.116  15.212   6.551  1.00  0.00           N  
ATOM    855  CA  ILE   103      16.942  14.346   6.714  1.00  0.00           C  
ATOM    856  C   ILE   103      16.340  14.064   5.332  1.00  0.00           C  
ATOM    857  O   ILE   103      15.624  14.871   4.747  1.00  0.00           O  
ATOM    858  CB  ILE   103      15.958  14.919   7.764  1.00  0.00           C  
ATOM    859  CG1 ILE   103      14.795  13.935   8.006  1.00  0.00           C  
ATOM    860  CG2 ILE   103      15.396  16.316   7.439  1.00  0.00           C  
ATOM    861  CD1 ILE   103      13.964  14.304   9.242  1.00  0.00           C  
ATOM    862  H   ILE   103      18.058  15.945   5.847  1.00  0.00           H  
ATOM    863  HA  ILE   103      17.285  13.388   7.110  1.00  0.00           H  
ATOM    864  HB  ILE   103      16.517  14.998   8.698  1.00  0.00           H  
ATOM    865 HG12 ILE   103      14.142  13.897   7.133  1.00  0.00           H  
ATOM    866 HG13 ILE   103      15.206  12.938   8.164  1.00  0.00           H  
ATOM    867 HG21 ILE   103      16.166  16.957   7.011  1.00  0.00           H  
ATOM    868 HG22 ILE   103      14.572  16.231   6.730  1.00  0.00           H  
ATOM    869 HG23 ILE   103      15.029  16.787   8.351  1.00  0.00           H  
ATOM    870 HD11 ILE   103      14.615  14.439  10.106  1.00  0.00           H  
ATOM    871 HD12 ILE   103      13.398  15.219   9.064  1.00  0.00           H  
ATOM    872 HD13 ILE   103      13.265  13.500   9.454  1.00  0.00           H  
ATOM    873  N   GLY   104      16.737  12.934   4.748  1.00  0.00           N  
ATOM    874  CA  GLY   104      16.329  12.532   3.406  1.00  0.00           C  
ATOM    875  C   GLY   104      16.940  13.382   2.305  1.00  0.00           C  
ATOM    876  O   GLY   104      18.163  13.402   2.115  1.00  0.00           O  
ATOM    877  H   GLY   104      17.359  12.315   5.252  1.00  0.00           H  
ATOM    878  HA2 GLY   104      16.570  11.485   3.227  1.00  0.00           H  
ATOM    879  HA3 GLY   104      15.256  12.663   3.340  1.00  0.00           H  
ATOM    880  N   ARG   105      16.072  14.098   1.578  1.00  0.00           N  
ATOM    881  CA  ARG   105      16.512  15.165   0.680  1.00  0.00           C  
ATOM    882  C   ARG   105      16.859  16.439   1.453  1.00  0.00           C  
ATOM    883  O   ARG   105      17.860  17.061   1.113  1.00  0.00           O  
ATOM    884  CB  ARG   105      15.487  15.422  -0.439  1.00  0.00           C  
ATOM    885  CG  ARG   105      16.129  16.312  -1.517  1.00  0.00           C  
ATOM    886  CD  ARG   105      15.152  16.449  -2.696  1.00  0.00           C  
ATOM    887  NE  ARG   105      15.896  17.247  -3.684  1.00  0.00           N  
ATOM    888  CZ  ARG   105      15.367  17.894  -4.707  1.00  0.00           C  
ATOM    889  NH1 ARG   105      16.133  18.601  -5.488  1.00  0.00           N  
ATOM    890  NH2 ARG   105      14.090  17.861  -4.983  1.00  0.00           N1+
ATOM    891  H   ARG   105      15.087  14.035   1.828  1.00  0.00           H  
ATOM    892  HA  ARG   105      17.431  14.830   0.207  1.00  0.00           H  
ATOM    893  HB2 ARG   105      15.196  14.468  -0.884  1.00  0.00           H  
ATOM    894  HB3 ARG   105      14.603  15.914  -0.031  1.00  0.00           H  
ATOM    895  HG2 ARG   105      17.048  15.842  -1.867  1.00  0.00           H  
ATOM    896  HG3 ARG   105      16.352  17.301  -1.111  1.00  0.00           H  
ATOM    897  HD2 ARG   105      14.269  16.980  -2.362  1.00  0.00           H  
ATOM    898  HD3 ARG   105      14.943  15.467  -3.103  1.00  0.00           H  
ATOM    899  HE  ARG   105      16.900  17.292  -3.587  1.00  0.00           H  
ATOM    900 HH11 ARG   105      17.125  18.681  -5.291  1.00  0.00           H  
ATOM    901 HH12 ARG   105      15.750  19.096  -6.270  1.00  0.00           H  
ATOM    902 HH21 ARG   105      13.726  18.386  -5.755  1.00  0.00           H  
ATOM    903 HH22 ARG   105      13.478  17.312  -4.404  1.00  0.00           H  
ATOM    904  N   MET   106      16.088  16.795   2.487  1.00  0.00           N  
ATOM    905  CA  MET   106      16.204  18.079   3.194  1.00  0.00           C  
ATOM    906  C   MET   106      17.579  18.254   3.871  1.00  0.00           C  
ATOM    907  O   MET   106      17.882  17.543   4.836  1.00  0.00           O  
ATOM    908  CB  MET   106      15.078  18.258   4.223  1.00  0.00           C  
ATOM    909  CG  MET   106      13.696  18.379   3.576  1.00  0.00           C  
ATOM    910  SD  MET   106      12.365  18.747   4.753  1.00  0.00           S  
ATOM    911  CE  MET   106      10.956  18.787   3.612  1.00  0.00           C  
ATOM    912  H   MET   106      15.401  16.133   2.824  1.00  0.00           H  
ATOM    913  HA  MET   106      16.057  18.877   2.470  1.00  0.00           H  
ATOM    914  HB2 MET   106      15.268  19.169   4.793  1.00  0.00           H  
ATOM    915  HB3 MET   106      15.075  17.417   4.907  1.00  0.00           H  
ATOM    916  HG2 MET   106      13.463  17.444   3.068  1.00  0.00           H  
ATOM    917  HG3 MET   106      13.726  19.177   2.834  1.00  0.00           H  
ATOM    918  HE1 MET   106      11.120  19.552   2.853  1.00  0.00           H  
ATOM    919  HE2 MET   106      10.844  17.815   3.129  1.00  0.00           H  
ATOM    920  HE3 MET   106      10.046  19.018   4.165  1.00  0.00           H  
ATOM    921  N   PRO   107      18.408  19.206   3.404  1.00  0.00           N  
ATOM    922  CA  PRO   107      19.641  19.609   4.080  1.00  0.00           C  
ATOM    923  C   PRO   107      19.304  20.386   5.371  1.00  0.00           C  
ATOM    924  O   PRO   107      18.227  20.977   5.451  1.00  0.00           O  
ATOM    925  CB  PRO   107      20.392  20.452   3.033  1.00  0.00           C  
ATOM    926  CG  PRO   107      19.701  20.172   1.703  1.00  0.00           C  
ATOM    927  CD  PRO   107      18.272  19.958   2.163  1.00  0.00           C  
ATOM    928  HA  PRO   107      20.229  18.726   4.330  1.00  0.00           H  
ATOM    929  HB2 PRO   107      20.277  21.509   3.252  1.00  0.00           H  
ATOM    930  HB3 PRO   107      21.442  20.188   2.965  1.00  0.00           H  
ATOM    931  HG2 PRO   107      20.085  19.252   1.264  1.00  0.00           H  
ATOM    932  HG3 PRO   107      19.795  21.000   1.001  1.00  0.00           H  
ATOM    933  HD2 PRO   107      17.721  19.430   1.389  1.00  0.00           H  
ATOM    934  HD3 PRO   107      17.789  20.912   2.367  1.00  0.00           H  
ATOM    935  N   ARG   108      20.173  20.406   6.395  1.00  0.00           N  
ATOM    936  CA  ARG   108      19.851  21.000   7.713  1.00  0.00           C  
ATOM    937  C   ARG   108      21.064  21.706   8.349  1.00  0.00           C  
ATOM    938  O   ARG   108      21.916  21.031   8.922  1.00  0.00           O  
ATOM    939  CB  ARG   108      19.334  19.896   8.673  1.00  0.00           C  
ATOM    940  CG  ARG   108      18.338  18.849   8.143  1.00  0.00           C  
ATOM    941  CD  ARG   108      18.227  17.720   9.197  1.00  0.00           C  
ATOM    942  NE  ARG   108      17.393  18.170  10.325  1.00  0.00           N  
ATOM    943  CZ  ARG   108      17.539  17.738  11.571  1.00  0.00           C  
ATOM    944  NH1 ARG   108      16.540  17.746  12.393  1.00  0.00           N  
ATOM    945  NH2 ARG   108      18.665  17.297  12.058  1.00  0.00           N1+
ATOM    946  H   ARG   108      21.031  19.865   6.319  1.00  0.00           H  
ATOM    947  HA  ARG   108      19.071  21.751   7.594  1.00  0.00           H  
ATOM    948  HB2 ARG   108      20.196  19.341   9.026  1.00  0.00           H  
ATOM    949  HB3 ARG   108      18.877  20.388   9.525  1.00  0.00           H  
ATOM    950  HG2 ARG   108      18.733  18.396   7.236  1.00  0.00           H  
ATOM    951  HG3 ARG   108      17.372  19.295   7.919  1.00  0.00           H  
ATOM    952  HD2 ARG   108      19.214  17.428   9.523  1.00  0.00           H  
ATOM    953  HD3 ARG   108      17.720  16.892   8.731  1.00  0.00           H  
ATOM    954  HE  ARG   108      16.509  18.626  10.107  1.00  0.00           H  
ATOM    955 HH11 ARG   108      16.668  17.352  13.325  1.00  0.00           H  
ATOM    956 HH12 ARG   108      15.687  18.240  12.155  1.00  0.00           H  
ATOM    957 HH21 ARG   108      19.504  17.409  11.510  1.00  0.00           H  
ATOM    958 HH22 ARG   108      18.725  17.228  13.073  1.00  0.00           H  
ATOM    959  N   VAL   109      21.090  23.042   8.402  1.00  0.00           N  
ATOM    960  CA  VAL   109      22.050  23.782   9.248  1.00  0.00           C  
ATOM    961  C   VAL   109      21.638  23.824  10.723  1.00  0.00           C  
ATOM    962  O   VAL   109      20.490  24.125  11.051  1.00  0.00           O  
ATOM    963  CB  VAL   109      22.447  25.159   8.668  1.00  0.00           C  
ATOM    964  CG1 VAL   109      21.405  26.258   8.880  1.00  0.00           C  
ATOM    965  CG2 VAL   109      23.766  25.663   9.267  1.00  0.00           C  
ATOM    966  H   VAL   109      20.307  23.554   8.009  1.00  0.00           H  
ATOM    967  HA  VAL   109      22.975  23.205   9.220  1.00  0.00           H  
ATOM    968  HB  VAL   109      22.600  25.048   7.597  1.00  0.00           H  
ATOM    969 HG11 VAL   109      20.484  25.982   8.372  1.00  0.00           H  
ATOM    970 HG12 VAL   109      21.222  26.397   9.943  1.00  0.00           H  
ATOM    971 HG13 VAL   109      21.768  27.197   8.463  1.00  0.00           H  
ATOM    972 HG21 VAL   109      23.659  25.851  10.335  1.00  0.00           H  
ATOM    973 HG22 VAL   109      24.559  24.930   9.121  1.00  0.00           H  
ATOM    974 HG23 VAL   109      24.070  26.588   8.777  1.00  0.00           H  
ATOM    975  N   HIS   110      22.600  23.565  11.607  1.00  0.00           N  
ATOM    976  CA  HIS   110      22.525  23.755  13.052  1.00  0.00           C  
ATOM    977  C   HIS   110      23.260  25.028  13.450  1.00  0.00           C  
ATOM    978  O   HIS   110      24.355  25.296  12.957  1.00  0.00           O  
ATOM    979  CB  HIS   110      23.101  22.544  13.806  1.00  0.00           C  
ATOM    980  CG  HIS   110      22.034  21.628  14.329  1.00  0.00           C  
ATOM    981  ND1 HIS   110      20.978  22.036  15.143  1.00  0.00           N  
ATOM    982  CD2 HIS   110      22.000  20.270  14.199  1.00  0.00           C  
ATOM    983  CE1 HIS   110      20.292  20.924  15.429  1.00  0.00           C  
ATOM    984  NE2 HIS   110      20.882  19.852  14.884  1.00  0.00           N  
ATOM    985  H   HIS   110      23.526  23.381  11.236  1.00  0.00           H  
ATOM    986  HA  HIS   110      21.482  23.875  13.343  1.00  0.00           H  
ATOM    987  HB2 HIS   110      23.671  22.891  14.669  1.00  0.00           H  
ATOM    988  HB3 HIS   110      23.783  21.993  13.157  1.00  0.00           H  
ATOM    989  HD2 HIS   110      22.708  19.663  13.656  1.00  0.00           H  
ATOM    990  HE2 HIS   110      20.467  18.917  14.890  1.00  0.00           H  
ATOM    991  HE1 HIS   110      19.374  20.903  16.000  1.00  0.00           H  
ATOM    992  N   ILE   111      22.681  25.792  14.371  1.00  0.00           N  
ATOM    993  CA  ILE   111      23.195  27.080  14.830  1.00  0.00           C  
ATOM    994  C   ILE   111      23.482  27.006  16.335  1.00  0.00           C  
ATOM    995  O   ILE   111      22.640  26.581  17.125  1.00  0.00           O  
ATOM    996  CB  ILE   111      22.202  28.209  14.464  1.00  0.00           C  
ATOM    997  CG1 ILE   111      21.734  28.212  12.986  1.00  0.00           C  
ATOM    998  CG2 ILE   111      22.800  29.574  14.827  1.00  0.00           C  
ATOM    999  CD1 ILE   111      22.832  28.463  11.941  1.00  0.00           C  
ATOM   1000  H   ILE   111      21.754  25.525  14.685  1.00  0.00           H  
ATOM   1001  HA  ILE   111      24.137  27.291  14.322  1.00  0.00           H  
ATOM   1002  HB  ILE   111      21.309  28.069  15.074  1.00  0.00           H  
ATOM   1003 HG12 ILE   111      21.249  27.264  12.754  1.00  0.00           H  
ATOM   1004 HG13 ILE   111      20.974  28.984  12.868  1.00  0.00           H  
ATOM   1005 HG21 ILE   111      22.937  29.638  15.901  1.00  0.00           H  
ATOM   1006 HG22 ILE   111      23.764  29.716  14.336  1.00  0.00           H  
ATOM   1007 HG23 ILE   111      22.122  30.371  14.525  1.00  0.00           H  
ATOM   1008 HD11 ILE   111      23.250  29.462  12.062  1.00  0.00           H  
ATOM   1009 HD12 ILE   111      23.626  27.725  12.037  1.00  0.00           H  
ATOM   1010 HD13 ILE   111      22.401  28.389  10.943  1.00  0.00           H  
ATOM   1011  N   MET   112      24.661  27.481  16.736  1.00  0.00           N  
ATOM   1012  CA  MET   112      25.150  27.558  18.120  1.00  0.00           C  
ATOM   1013  C   MET   112      25.717  28.960  18.424  1.00  0.00           C  
ATOM   1014  O   MET   112      26.716  29.114  19.124  1.00  0.00           O  
ATOM   1015  CB  MET   112      26.152  26.422  18.411  1.00  0.00           C  
ATOM   1016  CG  MET   112      25.586  25.010  18.190  1.00  0.00           C  
ATOM   1017  SD  MET   112      25.808  24.288  16.535  1.00  0.00           S  
ATOM   1018  CE  MET   112      27.569  23.873  16.619  1.00  0.00           C  
ATOM   1019  H   MET   112      25.297  27.815  16.017  1.00  0.00           H  
ATOM   1020  HA  MET   112      24.301  27.430  18.791  1.00  0.00           H  
ATOM   1021  HB2 MET   112      26.450  26.496  19.458  1.00  0.00           H  
ATOM   1022  HB3 MET   112      27.042  26.555  17.798  1.00  0.00           H  
ATOM   1023  HG2 MET   112      24.521  25.018  18.415  1.00  0.00           H  
ATOM   1024  HG3 MET   112      26.061  24.341  18.907  1.00  0.00           H  
ATOM   1025  HE1 MET   112      28.165  24.785  16.599  1.00  0.00           H  
ATOM   1026  HE2 MET   112      27.770  23.326  17.538  1.00  0.00           H  
ATOM   1027  HE3 MET   112      27.841  23.249  15.768  1.00  0.00           H  
ATOM   1028  N   GLU   113      25.127  29.975  17.798  1.00  0.00           N  
ATOM   1029  CA  GLU   113      25.520  31.388  17.815  1.00  0.00           C  
ATOM   1030  C   GLU   113      24.836  32.179  18.965  1.00  0.00           C  
ATOM   1031  O   GLU   113      23.610  32.321  18.937  1.00  0.00           O  
ATOM   1032  CB  GLU   113      25.227  31.936  16.405  1.00  0.00           C  
ATOM   1033  CG  GLU   113      25.103  33.451  16.270  1.00  0.00           C  
ATOM   1034  CD  GLU   113      26.089  34.237  17.128  1.00  0.00           C  
ATOM   1035  OE1 GLU   113      27.277  33.847  17.158  1.00  0.00           O  
ATOM   1036  OE2 GLU   113      25.596  35.153  17.825  1.00  0.00           O1-
ATOM   1037  H   GLU   113      24.328  29.748  17.229  1.00  0.00           H  
ATOM   1038  HA  GLU   113      26.595  31.459  17.932  1.00  0.00           H  
ATOM   1039  HB2 GLU   113      26.015  31.586  15.736  1.00  0.00           H  
ATOM   1040  HB3 GLU   113      24.287  31.521  16.046  1.00  0.00           H  
ATOM   1041  HG2 GLU   113      24.089  33.703  16.579  1.00  0.00           H  
ATOM   1042  HG3 GLU   113      25.221  33.724  15.219  1.00  0.00           H  
ATOM   1043  N   PRO   114      25.582  32.719  19.958  1.00  0.00           N  
ATOM   1044  CA  PRO   114      25.016  33.248  21.203  1.00  0.00           C  
ATOM   1045  C   PRO   114      23.934  34.334  21.129  1.00  0.00           C  
ATOM   1046  O   PRO   114      23.152  34.444  22.084  1.00  0.00           O  
ATOM   1047  CB  PRO   114      26.209  33.760  22.015  1.00  0.00           C  
ATOM   1048  CG  PRO   114      27.352  32.856  21.575  1.00  0.00           C  
ATOM   1049  CD  PRO   114      27.032  32.607  20.107  1.00  0.00           C  
ATOM   1050  HA  PRO   114      24.578  32.401  21.720  1.00  0.00           H  
ATOM   1051  HB2 PRO   114      26.436  34.790  21.732  1.00  0.00           H  
ATOM   1052  HB3 PRO   114      26.027  33.689  23.088  1.00  0.00           H  
ATOM   1053  HG2 PRO   114      27.325  31.917  22.123  1.00  0.00           H  
ATOM   1054  HG3 PRO   114      28.321  33.341  21.698  1.00  0.00           H  
ATOM   1055  HD2 PRO   114      27.391  31.616  19.833  1.00  0.00           H  
ATOM   1056  HD3 PRO   114      27.522  33.371  19.506  1.00  0.00           H  
ATOM   1057  N   ASP   115      23.856  35.157  20.076  1.00  0.00           N  
ATOM   1058  CA  ASP   115      22.813  36.188  19.992  1.00  0.00           C  
ATOM   1059  C   ASP   115      22.147  36.344  18.615  1.00  0.00           C  
ATOM   1060  O   ASP   115      20.966  36.687  18.587  1.00  0.00           O  
ATOM   1061  CB  ASP   115      23.337  37.527  20.530  1.00  0.00           C  
ATOM   1062  CG  ASP   115      22.176  38.506  20.718  1.00  0.00           C  
ATOM   1063  OD1 ASP   115      22.155  39.571  20.069  1.00  0.00           O  
ATOM   1064  OD2 ASP   115      21.258  38.145  21.497  1.00  0.00           O1-
ATOM   1065  H   ASP   115      24.552  35.088  19.328  1.00  0.00           H  
ATOM   1066  HA  ASP   115      21.992  35.887  20.640  1.00  0.00           H  
ATOM   1067  HB2 ASP   115      24.071  37.939  19.835  1.00  0.00           H  
ATOM   1068  HB3 ASP   115      23.820  37.369  21.496  1.00  0.00           H  
ATOM   1069  N   LEU   116      22.743  35.911  17.499  1.00  0.00           N  
ATOM   1070  CA  LEU   116      21.979  35.808  16.236  1.00  0.00           C  
ATOM   1071  C   LEU   116      20.853  34.749  16.334  1.00  0.00           C  
ATOM   1072  O   LEU   116      19.808  34.903  15.705  1.00  0.00           O  
ATOM   1073  CB  LEU   116      22.931  35.594  15.040  1.00  0.00           C  
ATOM   1074  CG  LEU   116      22.626  36.465  13.805  1.00  0.00           C  
ATOM   1075  CD1 LEU   116      23.825  36.433  12.852  1.00  0.00           C  
ATOM   1076  CD2 LEU   116      21.411  35.981  13.013  1.00  0.00           C  
ATOM   1077  H   LEU   116      23.726  35.640  17.529  1.00  0.00           H  
ATOM   1078  HA  LEU   116      21.484  36.770  16.088  1.00  0.00           H  
ATOM   1079  HB2 LEU   116      23.938  35.859  15.366  1.00  0.00           H  
ATOM   1080  HB3 LEU   116      22.932  34.544  14.749  1.00  0.00           H  
ATOM   1081  HG  LEU   116      22.467  37.497  14.116  1.00  0.00           H  
ATOM   1082 HD11 LEU   116      24.714  36.795  13.370  1.00  0.00           H  
ATOM   1083 HD12 LEU   116      24.000  35.416  12.504  1.00  0.00           H  
ATOM   1084 HD13 LEU   116      23.633  37.086  12.001  1.00  0.00           H  
ATOM   1085 HD21 LEU   116      21.525  34.933  12.742  1.00  0.00           H  
ATOM   1086 HD22 LEU   116      20.516  36.101  13.618  1.00  0.00           H  
ATOM   1087 HD23 LEU   116      21.290  36.584  12.114  1.00  0.00           H  
ATOM   1088  N   ILE   117      20.949  33.778  17.258  1.00  0.00           N  
ATOM   1089  CA  ILE   117      19.825  32.889  17.627  1.00  0.00           C  
ATOM   1090  C   ILE   117      18.594  33.662  18.143  1.00  0.00           C  
ATOM   1091  O   ILE   117      17.463  33.261  17.866  1.00  0.00           O  
ATOM   1092  CB  ILE   117      20.304  31.797  18.619  1.00  0.00           C  
ATOM   1093  CG1 ILE   117      21.088  30.725  17.831  1.00  0.00           C  
ATOM   1094  CG2 ILE   117      19.149  31.134  19.391  1.00  0.00           C  
ATOM   1095  CD1 ILE   117      21.761  29.660  18.707  1.00  0.00           C  
ATOM   1096  H   ILE   117      21.827  33.681  17.754  1.00  0.00           H  
ATOM   1097  HA  ILE   117      19.491  32.379  16.727  1.00  0.00           H  
ATOM   1098  HB  ILE   117      20.966  32.259  19.354  1.00  0.00           H  
ATOM   1099 HG12 ILE   117      20.422  30.230  17.124  1.00  0.00           H  
ATOM   1100 HG13 ILE   117      21.870  31.222  17.256  1.00  0.00           H  
ATOM   1101 HG21 ILE   117      18.659  31.866  20.027  1.00  0.00           H  
ATOM   1102 HG22 ILE   117      18.422  30.706  18.699  1.00  0.00           H  
ATOM   1103 HG23 ILE   117      19.516  30.353  20.055  1.00  0.00           H  
ATOM   1104 HD11 ILE   117      22.363  30.142  19.474  1.00  0.00           H  
ATOM   1105 HD12 ILE   117      21.021  29.015  19.175  1.00  0.00           H  
ATOM   1106 HD13 ILE   117      22.408  29.042  18.091  1.00  0.00           H  
ATOM   1107  N   LYS   118      18.786  34.802  18.824  1.00  0.00           N  
ATOM   1108  CA  LYS   118      17.691  35.682  19.272  1.00  0.00           C  
ATOM   1109  C   LYS   118      16.952  36.341  18.103  1.00  0.00           C  
ATOM   1110  O   LYS   118      15.750  36.543  18.215  1.00  0.00           O  
ATOM   1111  CB  LYS   118      18.220  36.678  20.332  1.00  0.00           C  
ATOM   1112  CG  LYS   118      17.340  37.894  20.665  1.00  0.00           C  
ATOM   1113  CD  LYS   118      17.518  39.126  19.751  1.00  0.00           C  
ATOM   1114  CE  LYS   118      18.923  39.755  19.794  1.00  0.00           C  
ATOM   1115  NZ  LYS   118      19.827  39.290  18.716  1.00  0.00           N1+
ATOM   1116  H   LYS   118      19.735  35.151  18.903  1.00  0.00           H  
ATOM   1117  HA  LYS   118      16.932  35.065  19.754  1.00  0.00           H  
ATOM   1118  HB2 LYS   118      18.380  36.124  21.254  1.00  0.00           H  
ATOM   1119  HB3 LYS   118      19.194  37.048  20.055  1.00  0.00           H  
ATOM   1120  HG2 LYS   118      16.293  37.591  20.668  1.00  0.00           H  
ATOM   1121  HG3 LYS   118      17.584  38.209  21.681  1.00  0.00           H  
ATOM   1122  HD2 LYS   118      16.815  39.883  20.099  1.00  0.00           H  
ATOM   1123  HD3 LYS   118      17.238  38.895  18.725  1.00  0.00           H  
ATOM   1124  HE2 LYS   118      19.386  39.547  20.763  1.00  0.00           H  
ATOM   1125  HE3 LYS   118      18.816  40.838  19.697  1.00  0.00           H  
ATOM   1126  HZ1 LYS   118      20.765  39.662  18.869  1.00  0.00           H  
ATOM   1127  HZ2 LYS   118      19.963  38.287  18.711  1.00  0.00           H  
ATOM   1128  HZ3 LYS   118      19.502  39.556  17.780  1.00  0.00           H  
ATOM   1129  N   ASP   119      17.624  36.621  16.985  1.00  0.00           N  
ATOM   1130  CA  ASP   119      16.989  37.195  15.784  1.00  0.00           C  
ATOM   1131  C   ASP   119      16.344  36.090  14.932  1.00  0.00           C  
ATOM   1132  O   ASP   119      15.208  36.235  14.478  1.00  0.00           O  
ATOM   1133  CB  ASP   119      18.042  37.950  14.960  1.00  0.00           C  
ATOM   1134  CG  ASP   119      18.814  38.947  15.820  1.00  0.00           C  
ATOM   1135  OD1 ASP   119      18.186  39.780  16.507  1.00  0.00           O  
ATOM   1136  OD2 ASP   119      20.045  38.795  15.947  1.00  0.00           O1-
ATOM   1137  H   ASP   119      18.611  36.405  16.943  1.00  0.00           H  
ATOM   1138  HA  ASP   119      16.211  37.902  16.080  1.00  0.00           H  
ATOM   1139  HB2 ASP   119      17.546  38.484  14.148  1.00  0.00           H  
ATOM   1140  HB3 ASP   119      18.738  37.235  14.522  1.00  0.00           H  
ATOM   1141  N   ILE   120      17.007  34.931  14.820  1.00  0.00           N  
ATOM   1142  CA  ILE   120      16.455  33.718  14.197  1.00  0.00           C  
ATOM   1143  C   ILE   120      15.134  33.319  14.873  1.00  0.00           C  
ATOM   1144  O   ILE   120      14.152  33.027  14.190  1.00  0.00           O  
ATOM   1145  CB  ILE   120      17.501  32.575  14.235  1.00  0.00           C  
ATOM   1146  CG1 ILE   120      18.680  32.858  13.272  1.00  0.00           C  
ATOM   1147  CG2 ILE   120      16.891  31.201  13.898  1.00  0.00           C  
ATOM   1148  CD1 ILE   120      19.973  32.115  13.634  1.00  0.00           C  
ATOM   1149  H   ILE   120      17.947  34.889  15.202  1.00  0.00           H  
ATOM   1150  HA  ILE   120      16.227  33.941  13.158  1.00  0.00           H  
ATOM   1151  HB  ILE   120      17.887  32.518  15.251  1.00  0.00           H  
ATOM   1152 HG12 ILE   120      18.396  32.579  12.259  1.00  0.00           H  
ATOM   1153 HG13 ILE   120      18.908  33.924  13.269  1.00  0.00           H  
ATOM   1154 HG21 ILE   120      16.132  30.930  14.630  1.00  0.00           H  
ATOM   1155 HG22 ILE   120      16.443  31.225  12.904  1.00  0.00           H  
ATOM   1156 HG23 ILE   120      17.659  30.430  13.924  1.00  0.00           H  
ATOM   1157 HD11 ILE   120      20.323  32.426  14.616  1.00  0.00           H  
ATOM   1158 HD12 ILE   120      19.811  31.039  13.638  1.00  0.00           H  
ATOM   1159 HD13 ILE   120      20.742  32.352  12.899  1.00  0.00           H  
ATOM   1160  N   LEU   121      15.077  33.394  16.206  1.00  0.00           N  
ATOM   1161  CA  LEU   121      13.870  33.160  17.000  1.00  0.00           C  
ATOM   1162  C   LEU   121      13.085  34.440  17.364  1.00  0.00           C  
ATOM   1163  O   LEU   121      12.409  34.480  18.389  1.00  0.00           O  
ATOM   1164  CB  LEU   121      14.191  32.261  18.205  1.00  0.00           C  
ATOM   1165  CG  LEU   121      14.810  30.892  17.872  1.00  0.00           C  
ATOM   1166  CD1 LEU   121      14.955  30.103  19.173  1.00  0.00           C  
ATOM   1167  CD2 LEU   121      13.922  30.093  16.911  1.00  0.00           C  
ATOM   1168  H   LEU   121      15.931  33.618  16.706  1.00  0.00           H  
ATOM   1169  HA  LEU   121      13.181  32.595  16.380  1.00  0.00           H  
ATOM   1170  HB2 LEU   121      14.858  32.800  18.880  1.00  0.00           H  
ATOM   1171  HB3 LEU   121      13.250  32.067  18.718  1.00  0.00           H  
ATOM   1172  HG  LEU   121      15.797  31.016  17.427  1.00  0.00           H  
ATOM   1173 HD11 LEU   121      15.639  30.623  19.843  1.00  0.00           H  
ATOM   1174 HD12 LEU   121      13.983  30.009  19.652  1.00  0.00           H  
ATOM   1175 HD13 LEU   121      15.356  29.111  18.974  1.00  0.00           H  
ATOM   1176 HD21 LEU   121      12.881  30.179  17.217  1.00  0.00           H  
ATOM   1177 HD22 LEU   121      14.032  30.490  15.903  1.00  0.00           H  
ATOM   1178 HD23 LEU   121      14.196  29.041  16.912  1.00  0.00           H  
ATOM   1179  N   ALA   122      13.131  35.476  16.524  1.00  0.00           N  
ATOM   1180  CA  ALA   122      12.233  36.637  16.603  1.00  0.00           C  
ATOM   1181  C   ALA   122      11.882  37.216  15.216  1.00  0.00           C  
ATOM   1182  O   ALA   122      11.562  38.402  15.098  1.00  0.00           O  
ATOM   1183  CB  ALA   122      12.836  37.681  17.555  1.00  0.00           C  
ATOM   1184  H   ALA   122      13.782  35.440  15.749  1.00  0.00           H  
ATOM   1185  HA  ALA   122      11.286  36.300  17.024  1.00  0.00           H  
ATOM   1186  HB1 ALA   122      13.047  37.226  18.522  1.00  0.00           H  
ATOM   1187  HB2 ALA   122      13.762  38.072  17.132  1.00  0.00           H  
ATOM   1188  HB3 ALA   122      12.133  38.502  17.694  1.00  0.00           H  
ATOM   1189  N   ASN   123      12.049  36.404  14.163  1.00  0.00           N  
ATOM   1190  CA  ASN   123      11.717  36.761  12.783  1.00  0.00           C  
ATOM   1191  C   ASN   123      11.753  35.548  11.840  1.00  0.00           C  
ATOM   1192  O   ASN   123      10.905  35.408  10.957  1.00  0.00           O  
ATOM   1193  CB  ASN   123      12.724  37.812  12.273  1.00  0.00           C  
ATOM   1194  CG  ASN   123      12.293  38.356  10.930  1.00  0.00           C  
ATOM   1195  OD1 ASN   123      12.824  38.009   9.890  1.00  0.00           O  
ATOM   1196  ND2 ASN   123      11.327  39.245  10.924  1.00  0.00           N  
ATOM   1197  H   ASN   123      12.201  35.428  14.380  1.00  0.00           H  
ATOM   1198  HA  ASN   123      10.705  37.174  12.767  1.00  0.00           H  
ATOM   1199  HB2 ASN   123      13.717  37.373  12.185  1.00  0.00           H  
ATOM   1200  HB3 ASN   123      12.794  38.648  12.967  1.00  0.00           H  
ATOM   1201 HD21 ASN   123      11.038  39.595  10.030  1.00  0.00           H  
ATOM   1202 HD22 ASN   123      10.891  39.498  11.795  1.00  0.00           H  
ATOM   1203  N   HIS   124      12.758  34.673  11.973  1.00  0.00           N  
ATOM   1204  CA  HIS   124      12.941  33.580  11.009  1.00  0.00           C  
ATOM   1205  C   HIS   124      11.991  32.426  11.321  1.00  0.00           C  
ATOM   1206  O   HIS   124      11.288  31.979  10.419  1.00  0.00           O  
ATOM   1207  CB  HIS   124      14.406  33.123  10.908  1.00  0.00           C  
ATOM   1208  CG  HIS   124      15.461  34.170  10.619  1.00  0.00           C  
ATOM   1209  ND1 HIS   124      16.828  33.893  10.584  1.00  0.00           N  
ATOM   1210  CD2 HIS   124      15.279  35.487  10.303  1.00  0.00           C  
ATOM   1211  CE1 HIS   124      17.438  35.053  10.299  1.00  0.00           C  
ATOM   1212  NE2 HIS   124      16.531  36.025  10.117  1.00  0.00           N  
ATOM   1213  H   HIS   124      13.439  34.803  12.712  1.00  0.00           H  
ATOM   1214  HA  HIS   124      12.661  33.949  10.023  1.00  0.00           H  
ATOM   1215  HB2 HIS   124      14.462  32.394  10.106  1.00  0.00           H  
ATOM   1216  HB3 HIS   124      14.687  32.602  11.819  1.00  0.00           H  
ATOM   1217  HD2 HIS   124      14.336  36.005  10.194  1.00  0.00           H  
ATOM   1218  HE2 HIS   124      16.735  36.933   9.707  1.00  0.00           H  
ATOM   1219  HE1 HIS   124      18.504  35.170  10.157  1.00  0.00           H  
ATOM   1220  N   ASN   125      11.824  32.085  12.598  1.00  0.00           N  
ATOM   1221  CA  ASN   125      10.755  31.213  13.094  1.00  0.00           C  
ATOM   1222  C   ASN   125       9.340  31.731  12.772  1.00  0.00           C  
ATOM   1223  O   ASN   125       8.435  30.929  12.570  1.00  0.00           O  
ATOM   1224  CB  ASN   125      10.919  31.033  14.613  1.00  0.00           C  
ATOM   1225  CG  ASN   125      10.776  32.321  15.417  1.00  0.00           C  
ATOM   1226  OD1 ASN   125      11.201  33.393  15.006  1.00  0.00           O  
ATOM   1227  ND2 ASN   125      10.344  32.197  16.647  1.00  0.00           N  
ATOM   1228  H   ASN   125      12.408  32.549  13.291  1.00  0.00           H  
ATOM   1229  HA  ASN   125      10.858  30.238  12.613  1.00  0.00           H  
ATOM   1230  HB2 ASN   125      11.900  30.613  14.822  1.00  0.00           H  
ATOM   1231  HB3 ASN   125      10.169  30.325  14.963  1.00  0.00           H  
ATOM   1232 HD21 ASN   125      10.298  33.018  17.238  1.00  0.00           H  
ATOM   1233 HD22 ASN   125       9.943  31.334  16.994  1.00  0.00           H  
ATOM   1234  N   ASP   126       9.152  33.046  12.670  1.00  0.00           N  
ATOM   1235  CA  ASP   126       7.862  33.652  12.315  1.00  0.00           C  
ATOM   1236  C   ASP   126       7.606  33.580  10.800  1.00  0.00           C  
ATOM   1237  O   ASP   126       6.459  33.472  10.373  1.00  0.00           O  
ATOM   1238  CB  ASP   126       7.865  35.124  12.742  1.00  0.00           C  
ATOM   1239  CG  ASP   126       8.289  35.349  14.192  1.00  0.00           C  
ATOM   1240  OD1 ASP   126       8.014  34.477  15.050  1.00  0.00           O  
ATOM   1241  OD2 ASP   126       8.872  36.426  14.430  1.00  0.00           O1-
ATOM   1242  H   ASP   126       9.891  33.653  12.998  1.00  0.00           H  
ATOM   1243  HA  ASP   126       7.055  33.135  12.837  1.00  0.00           H  
ATOM   1244  HB2 ASP   126       6.860  35.527  12.607  1.00  0.00           H  
ATOM   1245  HB3 ASP   126       8.536  35.683  12.089  1.00  0.00           H  
ATOM   1246  N   PHE   127       8.660  33.592   9.976  1.00  0.00           N  
ATOM   1247  CA  PHE   127       8.574  33.651   8.511  1.00  0.00           C  
ATOM   1248  C   PHE   127       9.632  32.882   7.712  1.00  0.00           C  
ATOM   1249  O   PHE   127       9.342  31.872   7.071  1.00  0.00           O  
ATOM   1250  CB  PHE   127       8.433  35.105   8.024  1.00  0.00           C  
ATOM   1251  CG  PHE   127       7.075  35.733   8.268  1.00  0.00           C  
ATOM   1252  CD1 PHE   127       5.981  35.400   7.445  1.00  0.00           C  
ATOM   1253  CD2 PHE   127       6.900  36.642   9.329  1.00  0.00           C  
ATOM   1254  CE1 PHE   127       4.720  35.975   7.683  1.00  0.00           C  
ATOM   1255  CE2 PHE   127       5.639  37.218   9.565  1.00  0.00           C  
ATOM   1256  CZ  PHE   127       4.549  36.885   8.741  1.00  0.00           C  
ATOM   1257  H   PHE   127       9.571  33.693  10.406  1.00  0.00           H  
ATOM   1258  HA  PHE   127       7.641  33.159   8.232  1.00  0.00           H  
ATOM   1259  HB2 PHE   127       9.210  35.716   8.487  1.00  0.00           H  
ATOM   1260  HB3 PHE   127       8.608  35.128   6.947  1.00  0.00           H  
ATOM   1261  HD1 PHE   127       6.105  34.691   6.640  1.00  0.00           H  
ATOM   1262  HD2 PHE   127       7.732  36.885   9.975  1.00  0.00           H  
ATOM   1263  HE1 PHE   127       3.880  35.708   7.057  1.00  0.00           H  
ATOM   1264  HE2 PHE   127       5.508  37.905  10.388  1.00  0.00           H  
ATOM   1265  HZ  PHE   127       3.579  37.322   8.927  1.00  0.00           H  
ATOM   1266  N   MET   128      10.867  33.391   7.715  1.00  0.00           N  
ATOM   1267  CA  MET   128      11.894  33.018   6.730  1.00  0.00           C  
ATOM   1268  C   MET   128      12.336  31.549   6.818  1.00  0.00           C  
ATOM   1269  O   MET   128      12.710  30.946   5.812  1.00  0.00           O  
ATOM   1270  CB  MET   128      13.126  33.923   6.888  1.00  0.00           C  
ATOM   1271  CG  MET   128      12.822  35.420   7.052  1.00  0.00           C  
ATOM   1272  SD  MET   128      11.671  36.124   5.841  1.00  0.00           S  
ATOM   1273  CE  MET   128      12.431  37.756   5.639  1.00  0.00           C  
ATOM   1274  H   MET   128      11.013  34.228   8.261  1.00  0.00           H  
ATOM   1275  HA  MET   128      11.483  33.175   5.732  1.00  0.00           H  
ATOM   1276  HB2 MET   128      13.747  33.784   6.005  1.00  0.00           H  
ATOM   1277  HB3 MET   128      13.703  33.603   7.756  1.00  0.00           H  
ATOM   1278  HG2 MET   128      13.770  35.953   6.975  1.00  0.00           H  
ATOM   1279  HG3 MET   128      12.429  35.607   8.052  1.00  0.00           H  
ATOM   1280  HE1 MET   128      12.456  38.272   6.599  1.00  0.00           H  
ATOM   1281  HE2 MET   128      13.449  37.641   5.265  1.00  0.00           H  
ATOM   1282  HE3 MET   128      11.855  38.341   4.922  1.00  0.00           H  
ATOM   1283  N   LYS   129      12.274  30.973   8.022  1.00  0.00           N  
ATOM   1284  CA  LYS   129      12.673  29.616   8.427  1.00  0.00           C  
ATOM   1285  C   LYS   129      11.617  29.092   9.425  1.00  0.00           C  
ATOM   1286  O   LYS   129      11.922  28.876  10.595  1.00  0.00           O  
ATOM   1287  CB  LYS   129      14.098  29.627   9.044  1.00  0.00           C  
ATOM   1288  CG  LYS   129      15.218  30.356   8.271  1.00  0.00           C  
ATOM   1289  CD  LYS   129      15.594  29.688   6.949  1.00  0.00           C  
ATOM   1290  CE  LYS   129      16.751  30.422   6.261  1.00  0.00           C  
ATOM   1291  NZ  LYS   129      16.760  30.125   4.813  1.00  0.00           N1+
ATOM   1292  H   LYS   129      11.861  31.542   8.755  1.00  0.00           H  
ATOM   1293  HA  LYS   129      12.659  28.954   7.565  1.00  0.00           H  
ATOM   1294  HB2 LYS   129      14.043  30.102  10.024  1.00  0.00           H  
ATOM   1295  HB3 LYS   129      14.407  28.594   9.215  1.00  0.00           H  
ATOM   1296  HG2 LYS   129      14.925  31.387   8.075  1.00  0.00           H  
ATOM   1297  HG3 LYS   129      16.104  30.386   8.903  1.00  0.00           H  
ATOM   1298  HD2 LYS   129      14.729  29.702   6.297  1.00  0.00           H  
ATOM   1299  HD3 LYS   129      15.875  28.649   7.126  1.00  0.00           H  
ATOM   1300  HE2 LYS   129      17.692  30.115   6.725  1.00  0.00           H  
ATOM   1301  HE3 LYS   129      16.627  31.499   6.406  1.00  0.00           H  
ATOM   1302  HZ1 LYS   129      17.648  30.299   4.359  1.00  0.00           H  
ATOM   1303  HZ2 LYS   129      16.520  29.151   4.635  1.00  0.00           H  
ATOM   1304  HZ3 LYS   129      16.049  30.684   4.341  1.00  0.00           H  
ATOM   1305  N   ASN   130      10.335  29.127   9.039  1.00  0.00           N  
ATOM   1306  CA  ASN   130       9.220  29.141   9.997  1.00  0.00           C  
ATOM   1307  C   ASN   130       8.961  27.807  10.735  1.00  0.00           C  
ATOM   1308  O   ASN   130       8.978  27.771  11.968  1.00  0.00           O  
ATOM   1309  CB  ASN   130       7.970  29.732   9.309  1.00  0.00           C  
ATOM   1310  CG  ASN   130       6.699  29.668  10.148  1.00  0.00           C  
ATOM   1311  OD1 ASN   130       6.210  28.610  10.492  1.00  0.00           O  
ATOM   1312  ND2 ASN   130       5.989  30.747  10.351  1.00  0.00           N  
ATOM   1313  H   ASN   130      10.139  29.373   8.081  1.00  0.00           H  
ATOM   1314  HA  ASN   130       9.502  29.842  10.776  1.00  0.00           H  
ATOM   1315  HB2 ASN   130       7.776  29.193   8.383  1.00  0.00           H  
ATOM   1316  HB3 ASN   130       8.166  30.772   9.066  1.00  0.00           H  
ATOM   1317 HD21 ASN   130       6.322  31.675  10.111  1.00  0.00           H  
ATOM   1318 HD22 ASN   130       5.169  30.664  10.922  1.00  0.00           H  
ATOM   1319  N   HIS   131       8.715  26.710  10.011  1.00  0.00           N  
ATOM   1320  CA  HIS   131       8.010  25.528  10.539  1.00  0.00           C  
ATOM   1321  C   HIS   131       8.868  24.264  10.528  1.00  0.00           C  
ATOM   1322  O   HIS   131       9.570  23.990   9.559  1.00  0.00           O  
ATOM   1323  CB  HIS   131       6.708  25.304   9.755  1.00  0.00           C  
ATOM   1324  CG  HIS   131       6.901  25.271   8.261  1.00  0.00           C  
ATOM   1325  ND1 HIS   131       7.063  26.396   7.448  1.00  0.00           N  
ATOM   1326  CD2 HIS   131       6.840  24.164   7.471  1.00  0.00           C  
ATOM   1327  CE1 HIS   131       7.131  25.938   6.190  1.00  0.00           C  
ATOM   1328  NE2 HIS   131       6.985  24.602   6.173  1.00  0.00           N  
ATOM   1329  H   HIS   131       8.733  26.803   9.003  1.00  0.00           H  
ATOM   1330  HA  HIS   131       7.724  25.715  11.575  1.00  0.00           H  
ATOM   1331  HB2 HIS   131       6.018  26.116   9.966  1.00  0.00           H  
ATOM   1332  HB3 HIS   131       6.237  24.378  10.091  1.00  0.00           H  
ATOM   1333  HD2 HIS   131       6.695  23.146   7.812  1.00  0.00           H  
ATOM   1334  HE2 HIS   131       6.996  24.021   5.348  1.00  0.00           H  
ATOM   1335  HE1 HIS   131       7.271  26.561   5.316  1.00  0.00           H  
ATOM   1336  N   HIS   132       8.817  23.480  11.606  1.00  0.00           N  
ATOM   1337  CA  HIS   132       9.522  22.198  11.707  1.00  0.00           C  
ATOM   1338  C   HIS   132       8.896  21.112  10.834  1.00  0.00           C  
ATOM   1339  O   HIS   132       7.721  21.173  10.479  1.00  0.00           O  
ATOM   1340  CB  HIS   132       9.644  21.749  13.175  1.00  0.00           C  
ATOM   1341  CG  HIS   132       8.442  22.066  14.024  1.00  0.00           C  
ATOM   1342  ND1 HIS   132       8.293  23.221  14.794  1.00  0.00           N  
ATOM   1343  CD2 HIS   132       7.301  21.326  14.097  1.00  0.00           C  
ATOM   1344  CE1 HIS   132       7.073  23.129  15.353  1.00  0.00           C  
ATOM   1345  NE2 HIS   132       6.454  22.012  14.933  1.00  0.00           N  
ATOM   1346  H   HIS   132       8.201  23.724  12.372  1.00  0.00           H  
ATOM   1347  HA  HIS   132      10.527  22.328  11.320  1.00  0.00           H  
ATOM   1348  HB2 HIS   132      10.506  22.242  13.621  1.00  0.00           H  
ATOM   1349  HB3 HIS   132       9.828  20.676  13.221  1.00  0.00           H  
ATOM   1350  HD2 HIS   132       7.089  20.401  13.577  1.00  0.00           H  
ATOM   1351  HE2 HIS   132       5.503  21.710  15.183  1.00  0.00           H  
ATOM   1352  HE1 HIS   132       6.645  23.856  16.034  1.00  0.00           H  
ATOM   1353  N   ALA   133       9.689  20.094  10.501  1.00  0.00           N  
ATOM   1354  CA  ALA   133       9.175  18.900   9.848  1.00  0.00           C  
ATOM   1355  C   ALA   133       8.266  18.104  10.802  1.00  0.00           C  
ATOM   1356  O   ALA   133       8.637  17.809  11.939  1.00  0.00           O  
ATOM   1357  CB  ALA   133      10.352  18.063   9.334  1.00  0.00           C  
ATOM   1358  H   ALA   133      10.650  20.094  10.808  1.00  0.00           H  
ATOM   1359  HA  ALA   133       8.579  19.208   8.987  1.00  0.00           H  
ATOM   1360  HB1 ALA   133      10.940  18.648   8.627  1.00  0.00           H  
ATOM   1361  HB2 ALA   133      10.985  17.758  10.170  1.00  0.00           H  
ATOM   1362  HB3 ALA   133       9.977  17.170   8.833  1.00  0.00           H  
ATOM   1363  N   TYR   134       7.113  17.667  10.295  1.00  0.00           N  
ATOM   1364  CA  TYR   134       6.210  16.725  10.958  1.00  0.00           C  
ATOM   1365  C   TYR   134       6.705  15.268  11.035  1.00  0.00           C  
ATOM   1366  O   TYR   134       6.207  14.398  10.324  1.00  0.00           O  
ATOM   1367  CB  TYR   134       4.739  16.961  10.556  1.00  0.00           C  
ATOM   1368  CG  TYR   134       4.513  17.438   9.126  1.00  0.00           C  
ATOM   1369  CD1 TYR   134       4.061  18.753   8.888  1.00  0.00           C  
ATOM   1370  CD2 TYR   134       4.785  16.590   8.035  1.00  0.00           C  
ATOM   1371  CE1 TYR   134       3.873  19.217   7.571  1.00  0.00           C  
ATOM   1372  CE2 TYR   134       4.594  17.049   6.714  1.00  0.00           C  
ATOM   1373  CZ  TYR   134       4.138  18.365   6.478  1.00  0.00           C  
ATOM   1374  OH  TYR   134       3.961  18.811   5.204  1.00  0.00           O  
ATOM   1375  H   TYR   134       6.833  18.000   9.385  1.00  0.00           H  
ATOM   1376  HA  TYR   134       6.216  17.027  12.006  1.00  0.00           H  
ATOM   1377  HB2 TYR   134       4.164  16.050  10.725  1.00  0.00           H  
ATOM   1378  HB3 TYR   134       4.327  17.715  11.228  1.00  0.00           H  
ATOM   1379  HD1 TYR   134       3.854  19.416   9.720  1.00  0.00           H  
ATOM   1380  HD2 TYR   134       5.154  15.593   8.220  1.00  0.00           H  
ATOM   1381  HE1 TYR   134       3.522  20.224   7.401  1.00  0.00           H  
ATOM   1382  HE2 TYR   134       4.807  16.407   5.874  1.00  0.00           H  
ATOM   1383  HH  TYR   134       3.852  19.784   5.178  1.00  0.00           H  
ATOM   1384  N   ASN   135       7.769  15.035  11.816  1.00  0.00           N  
ATOM   1385  CA  ASN   135       8.534  13.780  11.866  1.00  0.00           C  
ATOM   1386  C   ASN   135       7.707  12.491  12.096  1.00  0.00           C  
ATOM   1387  O   ASN   135       7.727  11.636  11.204  1.00  0.00           O  
ATOM   1388  CB  ASN   135       9.718  13.928  12.844  1.00  0.00           C  
ATOM   1389  CG  ASN   135      10.986  14.385  12.144  1.00  0.00           C  
ATOM   1390  OD1 ASN   135      11.179  15.542  11.818  1.00  0.00           O  
ATOM   1391  ND2 ASN   135      11.901  13.481  11.890  1.00  0.00           N  
ATOM   1392  H   ASN   135       8.183  15.847  12.265  1.00  0.00           H  
ATOM   1393  HA  ASN   135       8.957  13.646  10.871  1.00  0.00           H  
ATOM   1394  HB2 ASN   135       9.918  12.966  13.317  1.00  0.00           H  
ATOM   1395  HB3 ASN   135       9.480  14.639  13.635  1.00  0.00           H  
ATOM   1396 HD21 ASN   135      11.671  12.503  12.045  1.00  0.00           H  
ATOM   1397 HD22 ASN   135      12.730  13.793  11.423  1.00  0.00           H  
ATOM   1398  N   PRO   136       6.898  12.366  13.173  1.00  0.00           N  
ATOM   1399  CA  PRO   136       5.926  11.278  13.338  1.00  0.00           C  
ATOM   1400  C   PRO   136       4.707  11.498  12.423  1.00  0.00           C  
ATOM   1401  O   PRO   136       3.600  11.815  12.863  1.00  0.00           O  
ATOM   1402  CB  PRO   136       5.601  11.235  14.835  1.00  0.00           C  
ATOM   1403  CG  PRO   136       5.796  12.683  15.267  1.00  0.00           C  
ATOM   1404  CD  PRO   136       6.944  13.174  14.384  1.00  0.00           C  
ATOM   1405  HA  PRO   136       6.391  10.333  13.061  1.00  0.00           H  
ATOM   1406  HB2 PRO   136       4.590  10.886  15.043  1.00  0.00           H  
ATOM   1407  HB3 PRO   136       6.323  10.597  15.342  1.00  0.00           H  
ATOM   1408  HG2 PRO   136       6.037  12.762  16.328  1.00  0.00           H  
ATOM   1409  HG3 PRO   136       4.892  13.246  15.033  1.00  0.00           H  
ATOM   1410  HD2 PRO   136       7.890  13.001  14.898  1.00  0.00           H  
ATOM   1411  HD3 PRO   136       6.822  14.234  14.167  1.00  0.00           H  
ATOM   1412  N   LEU   137       4.966  11.436  11.117  1.00  0.00           N  
ATOM   1413  CA  LEU   137       4.153  11.998  10.050  1.00  0.00           C  
ATOM   1414  C   LEU   137       2.731  11.433  10.004  1.00  0.00           C  
ATOM   1415  O   LEU   137       2.519  10.227   9.867  1.00  0.00           O  
ATOM   1416  CB  LEU   137       4.928  11.817   8.737  1.00  0.00           C  
ATOM   1417  CG  LEU   137       4.394  12.684   7.587  1.00  0.00           C  
ATOM   1418  CD1 LEU   137       5.548  13.098   6.672  1.00  0.00           C  
ATOM   1419  CD2 LEU   137       3.363  11.929   6.747  1.00  0.00           C  
ATOM   1420  H   LEU   137       5.928  11.221  10.878  1.00  0.00           H  
ATOM   1421  HA  LEU   137       4.082  13.068  10.251  1.00  0.00           H  
ATOM   1422  HB2 LEU   137       5.966  12.098   8.928  1.00  0.00           H  
ATOM   1423  HB3 LEU   137       4.918  10.767   8.450  1.00  0.00           H  
ATOM   1424  HG  LEU   137       3.930  13.585   7.987  1.00  0.00           H  
ATOM   1425 HD11 LEU   137       6.283  13.662   7.249  1.00  0.00           H  
ATOM   1426 HD12 LEU   137       6.031  12.218   6.250  1.00  0.00           H  
ATOM   1427 HD13 LEU   137       5.172  13.742   5.881  1.00  0.00           H  
ATOM   1428 HD21 LEU   137       3.833  11.060   6.288  1.00  0.00           H  
ATOM   1429 HD22 LEU   137       2.533  11.592   7.360  1.00  0.00           H  
ATOM   1430 HD23 LEU   137       2.973  12.579   5.968  1.00  0.00           H  
ATOM   1431  N   THR   138       1.755  12.343  10.005  1.00  0.00           N  
ATOM   1432  CA  THR   138       0.371  12.054  10.405  1.00  0.00           C  
ATOM   1433  C   THR   138      -0.680  12.644   9.449  1.00  0.00           C  
ATOM   1434  O   THR   138      -1.707  13.165   9.873  1.00  0.00           O  
ATOM   1435  CB  THR   138       0.190  12.410  11.891  1.00  0.00           C  
ATOM   1436  OG1 THR   138      -1.075  12.001  12.335  1.00  0.00           O  
ATOM   1437  CG2 THR   138       0.363  13.896  12.217  1.00  0.00           C  
ATOM   1438  H   THR   138       2.048  13.306  10.076  1.00  0.00           H  
ATOM   1439  HA  THR   138       0.227  10.974  10.351  1.00  0.00           H  
ATOM   1440  HB  THR   138       0.932  11.855  12.465  1.00  0.00           H  
ATOM   1441 HG21 THR   138       1.368  14.225  11.951  1.00  0.00           H  
ATOM   1442 HG22 THR   138      -0.369  14.499  11.683  1.00  0.00           H  
ATOM   1443 HG23 THR   138       0.237  14.050  13.287  1.00  0.00           H  
ATOM   1444  HG1 THR   138      -1.732  12.425  11.762  1.00  0.00           H  
ATOM   1445  N   LYS   139      -0.425  12.522   8.137  1.00  0.00           N  
ATOM   1446  CA  LYS   139      -1.351  12.646   6.984  1.00  0.00           C  
ATOM   1447  C   LYS   139      -2.134  13.954   6.758  1.00  0.00           C  
ATOM   1448  O   LYS   139      -2.208  14.367   5.601  1.00  0.00           O  
ATOM   1449  CB  LYS   139      -2.303  11.431   6.977  1.00  0.00           C  
ATOM   1450  CG  LYS   139      -3.277  11.359   5.784  1.00  0.00           C  
ATOM   1451  CD  LYS   139      -2.586  11.032   4.446  1.00  0.00           C  
ATOM   1452  CE  LYS   139      -3.236  11.741   3.248  1.00  0.00           C  
ATOM   1453  NZ  LYS   139      -2.849  13.169   3.194  1.00  0.00           N1+
ATOM   1454  H   LYS   139       0.485  12.136   7.929  1.00  0.00           H  
ATOM   1455  HA  LYS   139      -0.722  12.565   6.097  1.00  0.00           H  
ATOM   1456  HB2 LYS   139      -1.715  10.513   7.008  1.00  0.00           H  
ATOM   1457  HB3 LYS   139      -2.907  11.477   7.885  1.00  0.00           H  
ATOM   1458  HG2 LYS   139      -4.007  10.574   5.985  1.00  0.00           H  
ATOM   1459  HG3 LYS   139      -3.840  12.289   5.706  1.00  0.00           H  
ATOM   1460  HD2 LYS   139      -2.653   9.955   4.301  1.00  0.00           H  
ATOM   1461  HD3 LYS   139      -1.527  11.293   4.478  1.00  0.00           H  
ATOM   1462  HE2 LYS   139      -4.322  11.643   3.318  1.00  0.00           H  
ATOM   1463  HE3 LYS   139      -2.906  11.252   2.326  1.00  0.00           H  
ATOM   1464  HZ1 LYS   139      -3.056  13.666   4.055  1.00  0.00           H  
ATOM   1465  HZ2 LYS   139      -1.842  13.254   3.072  1.00  0.00           H  
ATOM   1466  HZ3 LYS   139      -3.252  13.653   2.395  1.00  0.00           H  
ATOM   1467  N   PHE   140      -2.843  14.502   7.744  1.00  0.00           N  
ATOM   1468  CA  PHE   140      -3.957  15.448   7.514  1.00  0.00           C  
ATOM   1469  C   PHE   140      -3.718  16.762   8.278  1.00  0.00           C  
ATOM   1470  O   PHE   140      -4.269  17.785   7.887  1.00  0.00           O  
ATOM   1471  CB  PHE   140      -5.259  14.792   8.021  1.00  0.00           C  
ATOM   1472  CG  PHE   140      -5.437  14.841   9.531  1.00  0.00           C  
ATOM   1473  CD1 PHE   140      -6.160  15.894  10.127  1.00  0.00           C  
ATOM   1474  CD2 PHE   140      -4.794  13.899  10.352  1.00  0.00           C  
ATOM   1475  CE1 PHE   140      -6.224  16.007  11.526  1.00  0.00           C  
ATOM   1476  CE2 PHE   140      -4.840  14.029  11.751  1.00  0.00           C  
ATOM   1477  CZ  PHE   140      -5.555  15.081  12.342  1.00  0.00           C  
ATOM   1478  H   PHE   140      -2.765  14.071   8.658  1.00  0.00           H  
ATOM   1479  HA  PHE   140      -4.066  15.685   6.455  1.00  0.00           H  
ATOM   1480  HB2 PHE   140      -6.099  15.317   7.565  1.00  0.00           H  
ATOM   1481  HB3 PHE   140      -5.307  13.755   7.683  1.00  0.00           H  
ATOM   1482  HD1 PHE   140      -6.641  16.647   9.516  1.00  0.00           H  
ATOM   1483  HD2 PHE   140      -4.251  13.076   9.913  1.00  0.00           H  
ATOM   1484  HE1 PHE   140      -6.762  16.835  11.965  1.00  0.00           H  
ATOM   1485  HE2 PHE   140      -4.323  13.314  12.368  1.00  0.00           H  
ATOM   1486  HZ  PHE   140      -5.576  15.185  13.415  1.00  0.00           H  
ATOM   1487  N   LEU   141      -2.905  16.735   9.341  1.00  0.00           N  
ATOM   1488  CA  LEU   141      -2.859  17.719  10.433  1.00  0.00           C  
ATOM   1489  C   LEU   141      -2.204  19.075  10.090  1.00  0.00           C  
ATOM   1490  O   LEU   141      -1.692  19.787  10.951  1.00  0.00           O  
ATOM   1491  CB  LEU   141      -2.240  16.980  11.635  1.00  0.00           C  
ATOM   1492  CG  LEU   141      -2.343  17.639  13.023  1.00  0.00           C  
ATOM   1493  CD1 LEU   141      -3.660  18.361  13.281  1.00  0.00           C  
ATOM   1494  CD2 LEU   141      -2.262  16.523  14.065  1.00  0.00           C  
ATOM   1495  H   LEU   141      -2.476  15.848   9.549  1.00  0.00           H  
ATOM   1496  HA  LEU   141      -3.898  17.950  10.676  1.00  0.00           H  
ATOM   1497  HB2 LEU   141      -2.731  16.007  11.686  1.00  0.00           H  
ATOM   1498  HB3 LEU   141      -1.185  16.800  11.428  1.00  0.00           H  
ATOM   1499  HG  LEU   141      -1.517  18.333  13.168  1.00  0.00           H  
ATOM   1500 HD11 LEU   141      -3.728  19.237  12.639  1.00  0.00           H  
ATOM   1501 HD12 LEU   141      -4.502  17.701  13.079  1.00  0.00           H  
ATOM   1502 HD13 LEU   141      -3.697  18.710  14.312  1.00  0.00           H  
ATOM   1503 HD21 LEU   141      -3.052  15.803  13.870  1.00  0.00           H  
ATOM   1504 HD22 LEU   141      -1.285  16.045  14.008  1.00  0.00           H  
ATOM   1505 HD23 LEU   141      -2.415  16.927  15.063  1.00  0.00           H  
ATOM   1506  N   LEU   142      -2.217  19.437   8.808  1.00  0.00           N  
ATOM   1507  CA  LEU   142      -1.742  20.696   8.239  1.00  0.00           C  
ATOM   1508  C   LEU   142      -2.750  21.838   8.489  1.00  0.00           C  
ATOM   1509  O   LEU   142      -3.176  22.543   7.576  1.00  0.00           O  
ATOM   1510  CB  LEU   142      -1.412  20.413   6.760  1.00  0.00           C  
ATOM   1511  CG  LEU   142      -0.860  21.591   5.941  1.00  0.00           C  
ATOM   1512  CD1 LEU   142       0.255  22.321   6.685  1.00  0.00           C  
ATOM   1513  CD2 LEU   142      -0.307  21.062   4.623  1.00  0.00           C  
ATOM   1514  H   LEU   142      -2.770  18.847   8.200  1.00  0.00           H  
ATOM   1515  HA  LEU   142      -0.819  20.963   8.758  1.00  0.00           H  
ATOM   1516  HB2 LEU   142      -0.675  19.608   6.740  1.00  0.00           H  
ATOM   1517  HB3 LEU   142      -2.314  20.052   6.263  1.00  0.00           H  
ATOM   1518  HG  LEU   142      -1.648  22.300   5.700  1.00  0.00           H  
ATOM   1519 HD11 LEU   142      -0.153  22.799   7.568  1.00  0.00           H  
ATOM   1520 HD12 LEU   142       1.026  21.609   6.986  1.00  0.00           H  
ATOM   1521 HD13 LEU   142       0.684  23.083   6.045  1.00  0.00           H  
ATOM   1522 HD21 LEU   142       0.520  20.385   4.831  1.00  0.00           H  
ATOM   1523 HD22 LEU   142      -1.090  20.533   4.081  1.00  0.00           H  
ATOM   1524 HD23 LEU   142       0.050  21.892   4.016  1.00  0.00           H  
ATOM   1525  N   THR   143      -3.206  21.944   9.734  1.00  0.00           N  
ATOM   1526  CA  THR   143      -4.454  22.615  10.129  1.00  0.00           C  
ATOM   1527  C   THR   143      -4.310  23.278  11.494  1.00  0.00           C  
ATOM   1528  O   THR   143      -4.503  24.487  11.600  1.00  0.00           O  
ATOM   1529  CB  THR   143      -5.627  21.615  10.158  1.00  0.00           C  
ATOM   1530  OG1 THR   143      -5.267  20.469  10.898  1.00  0.00           O  
ATOM   1531  CG2 THR   143      -6.030  21.134   8.764  1.00  0.00           C  
ATOM   1532  H   THR   143      -2.801  21.309  10.412  1.00  0.00           H  
ATOM   1533  HA  THR   143      -4.695  23.402   9.415  1.00  0.00           H  
ATOM   1534  HB  THR   143      -6.488  22.093  10.626  1.00  0.00           H  
ATOM   1535 HG21 THR   143      -6.256  21.991   8.130  1.00  0.00           H  
ATOM   1536 HG22 THR   143      -5.225  20.551   8.316  1.00  0.00           H  
ATOM   1537 HG23 THR   143      -6.914  20.503   8.838  1.00  0.00           H  
ATOM   1538  HG1 THR   143      -6.084  19.918  10.998  1.00  0.00           H  
ATOM   1539  N   GLY   144      -3.879  22.520  12.506  1.00  0.00           N  
ATOM   1540  CA  GLY   144      -3.591  23.035  13.842  1.00  0.00           C  
ATOM   1541  C   GLY   144      -2.210  23.697  13.950  1.00  0.00           C  
ATOM   1542  O   GLY   144      -1.244  23.242  13.331  1.00  0.00           O  
ATOM   1543  H   GLY   144      -3.755  21.532  12.332  1.00  0.00           H  
ATOM   1544  HA2 GLY   144      -4.359  23.761  14.095  1.00  0.00           H  
ATOM   1545  HA3 GLY   144      -3.654  22.228  14.568  1.00  0.00           H  
ATOM   1546  N   ILE   145      -2.099  24.757  14.753  1.00  0.00           N  
ATOM   1547  CA  ILE   145      -0.837  25.438  15.070  1.00  0.00           C  
ATOM   1548  C   ILE   145       0.142  24.443  15.722  1.00  0.00           C  
ATOM   1549  O   ILE   145      -0.269  23.538  16.447  1.00  0.00           O  
ATOM   1550  CB  ILE   145      -1.123  26.708  15.913  1.00  0.00           C  
ATOM   1551  CG1 ILE   145      -0.249  27.890  15.453  1.00  0.00           C  
ATOM   1552  CG2 ILE   145      -0.935  26.520  17.422  1.00  0.00           C  
ATOM   1553  CD1 ILE   145      -0.804  28.562  14.198  1.00  0.00           C  
ATOM   1554  H   ILE   145      -2.945  25.076  15.226  1.00  0.00           H  
ATOM   1555  HA  ILE   145      -0.400  25.741  14.120  1.00  0.00           H  
ATOM   1556  HB  ILE   145      -2.166  26.998  15.765  1.00  0.00           H  
ATOM   1557 HG12 ILE   145      -0.213  28.642  16.239  1.00  0.00           H  
ATOM   1558 HG13 ILE   145       0.765  27.541  15.261  1.00  0.00           H  
ATOM   1559 HG21 ILE   145      -1.494  25.642  17.751  1.00  0.00           H  
ATOM   1560 HG22 ILE   145       0.122  26.405  17.656  1.00  0.00           H  
ATOM   1561 HG23 ILE   145      -1.327  27.387  17.952  1.00  0.00           H  
ATOM   1562 HD11 ILE   145      -0.854  27.841  13.387  1.00  0.00           H  
ATOM   1563 HD12 ILE   145      -1.797  28.957  14.409  1.00  0.00           H  
ATOM   1564 HD13 ILE   145      -0.158  29.384  13.901  1.00  0.00           H  
ATOM   1565  N   GLY   146       1.429  24.553  15.393  1.00  0.00           N  
ATOM   1566  CA  GLY   146       2.368  23.429  15.401  1.00  0.00           C  
ATOM   1567  C   GLY   146       2.595  22.946  13.971  1.00  0.00           C  
ATOM   1568  O   GLY   146       3.302  23.592  13.189  1.00  0.00           O  
ATOM   1569  H   GLY   146       1.779  25.412  14.989  1.00  0.00           H  
ATOM   1570  HA2 GLY   146       3.326  23.731  15.817  1.00  0.00           H  
ATOM   1571  HA3 GLY   146       1.981  22.611  16.010  1.00  0.00           H  
ATOM   1572  N   SER   147       1.905  21.867  13.612  1.00  0.00           N  
ATOM   1573  CA  SER   147       1.971  21.189  12.312  1.00  0.00           C  
ATOM   1574  C   SER   147       1.567  22.062  11.110  1.00  0.00           C  
ATOM   1575  O   SER   147       1.855  21.712   9.963  1.00  0.00           O  
ATOM   1576  CB  SER   147       1.085  19.943  12.385  1.00  0.00           C  
ATOM   1577  OG  SER   147       1.620  18.995  13.293  1.00  0.00           O  
ATOM   1578  H   SER   147       1.473  21.354  14.376  1.00  0.00           H  
ATOM   1579  HA  SER   147       2.999  20.868  12.145  1.00  0.00           H  
ATOM   1580  HB2 SER   147       1.023  19.483  11.397  1.00  0.00           H  
ATOM   1581  HB3 SER   147       0.084  20.231  12.706  1.00  0.00           H  
ATOM   1582  HG  SER   147       1.763  19.433  14.175  1.00  0.00           H  
ATOM   1583  N   LEU   148       0.932  23.217  11.344  1.00  0.00           N  
ATOM   1584  CA  LEU   148       0.643  24.222  10.324  1.00  0.00           C  
ATOM   1585  C   LEU   148       1.919  24.892   9.765  1.00  0.00           C  
ATOM   1586  O   LEU   148       2.667  25.571  10.475  1.00  0.00           O  
ATOM   1587  CB  LEU   148      -0.376  25.231  10.887  1.00  0.00           C  
ATOM   1588  CG  LEU   148      -1.026  26.154   9.845  1.00  0.00           C  
ATOM   1589  CD1 LEU   148      -1.801  25.352   8.799  1.00  0.00           C  
ATOM   1590  CD2 LEU   148      -2.036  27.069  10.535  1.00  0.00           C  
ATOM   1591  H   LEU   148       0.619  23.392  12.291  1.00  0.00           H  
ATOM   1592  HA  LEU   148       0.161  23.688   9.511  1.00  0.00           H  
ATOM   1593  HB2 LEU   148      -1.184  24.677  11.360  1.00  0.00           H  
ATOM   1594  HB3 LEU   148       0.114  25.837  11.650  1.00  0.00           H  
ATOM   1595  HG  LEU   148      -0.266  26.758   9.354  1.00  0.00           H  
ATOM   1596 HD11 LEU   148      -1.117  24.867   8.109  1.00  0.00           H  
ATOM   1597 HD12 LEU   148      -2.413  24.604   9.299  1.00  0.00           H  
ATOM   1598 HD13 LEU   148      -2.472  25.995   8.238  1.00  0.00           H  
ATOM   1599 HD21 LEU   148      -2.831  26.472  10.988  1.00  0.00           H  
ATOM   1600 HD22 LEU   148      -1.542  27.643  11.310  1.00  0.00           H  
ATOM   1601 HD23 LEU   148      -2.479  27.752   9.812  1.00  0.00           H  
ATOM   1602  N   GLU   149       2.126  24.734   8.457  1.00  0.00           N  
ATOM   1603  CA  GLU   149       3.219  25.347   7.684  1.00  0.00           C  
ATOM   1604  C   GLU   149       3.129  26.885   7.631  1.00  0.00           C  
ATOM   1605  O   GLU   149       2.038  27.455   7.696  1.00  0.00           O  
ATOM   1606  CB  GLU   149       3.227  24.774   6.257  1.00  0.00           C  
ATOM   1607  CG  GLU   149       3.558  23.270   6.176  1.00  0.00           C  
ATOM   1608  CD  GLU   149       3.096  22.592   4.877  1.00  0.00           C  
ATOM   1609  OE2 GLU   149       3.429  21.399   4.683  1.00  0.00           O1-
ATOM   1610  OE1 GLU   149       2.379  23.209   4.049  1.00  0.00           O  
ATOM   1611  H   GLU   149       1.522  24.089   7.975  1.00  0.00           H  
ATOM   1612  HA  GLU   149       4.161  25.090   8.165  1.00  0.00           H  
ATOM   1613  HB2 GLU   149       2.235  24.948   5.852  1.00  0.00           H  
ATOM   1614  HB3 GLU   149       3.949  25.318   5.647  1.00  0.00           H  
ATOM   1615  HG2 GLU   149       3.092  22.750   7.013  1.00  0.00           H  
ATOM   1616  HG3 GLU   149       4.631  23.133   6.274  1.00  0.00           H  
ATOM   1617  N   GLY   150       4.281  27.555   7.497  1.00  0.00           N  
ATOM   1618  CA  GLY   150       4.463  28.993   7.737  1.00  0.00           C  
ATOM   1619  C   GLY   150       3.590  29.958   6.927  1.00  0.00           C  
ATOM   1620  O   GLY   150       3.122  30.963   7.462  1.00  0.00           O  
ATOM   1621  H   GLY   150       5.133  27.009   7.433  1.00  0.00           H  
ATOM   1622  HA2 GLY   150       4.311  29.188   8.794  1.00  0.00           H  
ATOM   1623  HA3 GLY   150       5.499  29.237   7.506  1.00  0.00           H  
ATOM   1624  N   ASP   151       3.288  29.610   5.677  1.00  0.00           N  
ATOM   1625  CA  ASP   151       2.344  30.320   4.802  1.00  0.00           C  
ATOM   1626  C   ASP   151       0.942  30.454   5.419  1.00  0.00           C  
ATOM   1627  O   ASP   151       0.323  31.518   5.407  1.00  0.00           O  
ATOM   1628  CB  ASP   151       2.247  29.601   3.431  1.00  0.00           C  
ATOM   1629  CG  ASP   151       1.895  28.098   3.492  1.00  0.00           C  
ATOM   1630  OD1 ASP   151       1.339  27.544   2.520  1.00  0.00           O  
ATOM   1631  OD2 ASP   151       2.107  27.447   4.543  1.00  0.00           O1-
ATOM   1632  H   ASP   151       3.547  28.676   5.385  1.00  0.00           H  
ATOM   1633  HA  ASP   151       2.715  31.331   4.632  1.00  0.00           H  
ATOM   1634  HB2 ASP   151       3.210  29.699   2.928  1.00  0.00           H  
ATOM   1635  HB3 ASP   151       1.504  30.116   2.820  1.00  0.00           H  
ATOM   1636  N   LYS   152       0.461  29.355   6.003  1.00  0.00           N  
ATOM   1637  CA  LYS   152      -0.861  29.226   6.624  1.00  0.00           C  
ATOM   1638  C   LYS   152      -0.830  29.575   8.118  1.00  0.00           C  
ATOM   1639  O   LYS   152      -1.806  30.094   8.654  1.00  0.00           O  
ATOM   1640  CB  LYS   152      -1.376  27.803   6.347  1.00  0.00           C  
ATOM   1641  CG  LYS   152      -1.566  27.528   4.840  1.00  0.00           C  
ATOM   1642  CD  LYS   152      -1.852  26.058   4.493  1.00  0.00           C  
ATOM   1643  CE  LYS   152      -0.704  25.065   4.751  1.00  0.00           C  
ATOM   1644  NZ  LYS   152       0.522  25.338   3.958  1.00  0.00           N1+
ATOM   1645  H   LYS   152       1.071  28.538   5.982  1.00  0.00           H  
ATOM   1646  HA  LYS   152      -1.542  29.939   6.157  1.00  0.00           H  
ATOM   1647  HB2 LYS   152      -0.667  27.087   6.764  1.00  0.00           H  
ATOM   1648  HB3 LYS   152      -2.341  27.684   6.838  1.00  0.00           H  
ATOM   1649  HG2 LYS   152      -2.405  28.132   4.490  1.00  0.00           H  
ATOM   1650  HG3 LYS   152      -0.691  27.842   4.280  1.00  0.00           H  
ATOM   1651  HD2 LYS   152      -2.119  26.006   3.436  1.00  0.00           H  
ATOM   1652  HD3 LYS   152      -2.722  25.732   5.066  1.00  0.00           H  
ATOM   1653  HE2 LYS   152      -1.070  24.065   4.507  1.00  0.00           H  
ATOM   1654  HE3 LYS   152      -0.458  25.075   5.816  1.00  0.00           H  
ATOM   1655  HZ1 LYS   152       0.351  25.677   3.018  1.00  0.00           H  
ATOM   1656  HZ2 LYS   152       1.053  26.119   4.348  1.00  0.00           H  
ATOM   1657  HZ3 LYS   152       1.179  24.555   3.939  1.00  0.00           H  
ATOM   1658  N   TRP   153       0.318  29.407   8.771  1.00  0.00           N  
ATOM   1659  CA  TRP   153       0.580  29.771  10.168  1.00  0.00           C  
ATOM   1660  C   TRP   153       0.311  31.259  10.450  1.00  0.00           C  
ATOM   1661  O   TRP   153      -0.320  31.591  11.458  1.00  0.00           O  
ATOM   1662  CB  TRP   153       2.034  29.390  10.465  1.00  0.00           C  
ATOM   1663  CG  TRP   153       2.539  29.641  11.847  1.00  0.00           C  
ATOM   1664  CD1 TRP   153       2.433  28.782  12.884  1.00  0.00           C  
ATOM   1665  CD2 TRP   153       3.020  30.895  12.418  1.00  0.00           C  
ATOM   1666  NE1 TRP   153       2.882  29.385  14.039  1.00  0.00           N  
ATOM   1667  CE2 TRP   153       3.230  30.701  13.815  1.00  0.00           C  
ATOM   1668  CE3 TRP   153       3.334  32.167  11.886  1.00  0.00           C  
ATOM   1669  CZ2 TRP   153       3.696  31.728  14.645  1.00  0.00           C  
ATOM   1670  CZ3 TRP   153       3.829  33.194  12.710  1.00  0.00           C  
ATOM   1671  CH2 TRP   153       4.005  32.980  14.088  1.00  0.00           C  
ATOM   1672  H   TRP   153       1.064  28.940   8.263  1.00  0.00           H  
ATOM   1673  HA  TRP   153      -0.066  29.193  10.823  1.00  0.00           H  
ATOM   1674  HB2 TRP   153       2.182  28.334  10.230  1.00  0.00           H  
ATOM   1675  HB3 TRP   153       2.663  29.973   9.800  1.00  0.00           H  
ATOM   1676  HD1 TRP   153       2.067  27.763  12.816  1.00  0.00           H  
ATOM   1677  HE1 TRP   153       2.934  28.887  14.940  1.00  0.00           H  
ATOM   1678  HE3 TRP   153       3.230  32.344  10.825  1.00  0.00           H  
ATOM   1679  HZ2 TRP   153       3.856  31.544  15.695  1.00  0.00           H  
ATOM   1680  HZ3 TRP   153       4.104  34.146  12.274  1.00  0.00           H  
ATOM   1681  HH2 TRP   153       4.412  33.767  14.710  1.00  0.00           H  
ATOM   1682  N   ALA   154       0.624  32.138   9.489  1.00  0.00           N  
ATOM   1683  CA  ALA   154       0.379  33.581   9.573  1.00  0.00           C  
ATOM   1684  C   ALA   154      -1.119  33.966   9.628  1.00  0.00           C  
ATOM   1685  O   ALA   154      -1.493  34.887  10.362  1.00  0.00           O  
ATOM   1686  CB  ALA   154       1.089  34.238   8.383  1.00  0.00           C  
ATOM   1687  H   ALA   154       1.141  31.797   8.686  1.00  0.00           H  
ATOM   1688  HA  ALA   154       0.842  33.952  10.489  1.00  0.00           H  
ATOM   1689  HB1 ALA   154       2.153  33.998   8.408  1.00  0.00           H  
ATOM   1690  HB2 ALA   154       0.666  33.875   7.444  1.00  0.00           H  
ATOM   1691  HB3 ALA   154       0.970  35.321   8.436  1.00  0.00           H  
ATOM   1692  N   LYS   155      -2.015  33.187   8.995  1.00  0.00           N  
ATOM   1693  CA  LYS   155      -3.474  33.324   9.190  1.00  0.00           C  
ATOM   1694  C   LYS   155      -3.871  33.094  10.648  1.00  0.00           C  
ATOM   1695  O   LYS   155      -4.846  33.687  11.107  1.00  0.00           O  
ATOM   1696  CB  LYS   155      -4.233  32.395   8.206  1.00  0.00           C  
ATOM   1697  CG  LYS   155      -5.745  32.166   8.446  1.00  0.00           C  
ATOM   1698  CD  LYS   155      -6.064  30.997   9.403  1.00  0.00           C  
ATOM   1699  CE  LYS   155      -7.572  30.787   9.572  1.00  0.00           C  
ATOM   1700  NZ  LYS   155      -7.887  29.790  10.626  1.00  0.00           N1+
ATOM   1701  H   LYS   155      -1.669  32.404   8.450  1.00  0.00           H  
ATOM   1702  HA  LYS   155      -3.759  34.351   8.958  1.00  0.00           H  
ATOM   1703  HB2 LYS   155      -4.118  32.825   7.209  1.00  0.00           H  
ATOM   1704  HB3 LYS   155      -3.760  31.418   8.178  1.00  0.00           H  
ATOM   1705  HG2 LYS   155      -6.202  33.086   8.814  1.00  0.00           H  
ATOM   1706  HG3 LYS   155      -6.202  31.933   7.483  1.00  0.00           H  
ATOM   1707  HD2 LYS   155      -5.656  31.212  10.384  1.00  0.00           H  
ATOM   1708  HD3 LYS   155      -5.613  30.078   9.024  1.00  0.00           H  
ATOM   1709  HE2 LYS   155      -8.016  30.483   8.621  1.00  0.00           H  
ATOM   1710  HE3 LYS   155      -8.022  31.745   9.856  1.00  0.00           H  
ATOM   1711  HZ1 LYS   155      -7.897  28.813  10.317  1.00  0.00           H  
ATOM   1712  HZ2 LYS   155      -7.257  29.835  11.421  1.00  0.00           H  
ATOM   1713  HZ3 LYS   155      -8.832  29.951  10.965  1.00  0.00           H  
ATOM   1714  N   HIS   156      -3.115  32.288  11.395  1.00  0.00           N  
ATOM   1715  CA  HIS   156      -3.689  31.454  12.447  1.00  0.00           C  
ATOM   1716  C   HIS   156      -3.115  31.658  13.849  1.00  0.00           C  
ATOM   1717  O   HIS   156      -3.901  31.779  14.788  1.00  0.00           O  
ATOM   1718  CB  HIS   156      -3.603  29.999  11.980  1.00  0.00           C  
ATOM   1719  CG  HIS   156      -4.579  29.129  12.713  1.00  0.00           C  
ATOM   1720  ND1 HIS   156      -5.957  29.358  12.786  1.00  0.00           N  
ATOM   1721  CD2 HIS   156      -4.291  27.937  13.297  1.00  0.00           C  
ATOM   1722  CE1 HIS   156      -6.454  28.320  13.483  1.00  0.00           C  
ATOM   1723  NE2 HIS   156      -5.473  27.460  13.790  1.00  0.00           N  
ATOM   1724  H   HIS   156      -2.243  31.969  10.988  1.00  0.00           H  
ATOM   1725  HA  HIS   156      -4.750  31.692  12.540  1.00  0.00           H  
ATOM   1726  HB2 HIS   156      -2.585  29.636  12.125  1.00  0.00           H  
ATOM   1727  HB3 HIS   156      -3.827  29.926  10.916  1.00  0.00           H  
ATOM   1728  HD2 HIS   156      -3.333  27.444  13.365  1.00  0.00           H  
ATOM   1729  HE2 HIS   156      -5.550  26.609  14.356  1.00  0.00           H  
ATOM   1730  HE1 HIS   156      -7.494  28.178  13.752  1.00  0.00           H  
ATOM   1731  N   ARG   157      -1.800  31.866  14.023  1.00  0.00           N  
ATOM   1732  CA  ARG   157      -1.219  32.067  15.372  1.00  0.00           C  
ATOM   1733  C   ARG   157      -1.832  33.265  16.106  1.00  0.00           C  
ATOM   1734  O   ARG   157      -2.076  33.187  17.310  1.00  0.00           O  
ATOM   1735  CB  ARG   157       0.314  32.197  15.287  1.00  0.00           C  
ATOM   1736  CG  ARG   157       1.001  32.342  16.663  1.00  0.00           C  
ATOM   1737  CD  ARG   157       0.908  30.981  17.379  1.00  0.00           C  
ATOM   1738  NE  ARG   157       1.483  31.189  18.711  1.00  0.00           N  
ATOM   1739  CZ  ARG   157       2.599  30.651  19.160  1.00  0.00           C  
ATOM   1740  NH1 ARG   157       3.367  29.882  18.454  1.00  0.00           N  
ATOM   1741  NH2 ARG   157       2.954  30.879  20.388  1.00  0.00           N1+
ATOM   1742  H   ARG   157      -1.180  31.769  13.219  1.00  0.00           H  
ATOM   1743  HA  ARG   157      -1.472  31.186  15.963  1.00  0.00           H  
ATOM   1744  HB2 ARG   157       0.722  31.328  14.772  1.00  0.00           H  
ATOM   1745  HB3 ARG   157       0.560  33.077  14.690  1.00  0.00           H  
ATOM   1746  HG2 ARG   157       0.533  33.127  17.255  1.00  0.00           H  
ATOM   1747  HG3 ARG   157       2.046  32.612  16.529  1.00  0.00           H  
ATOM   1748  HD2 ARG   157       1.470  30.248  16.814  1.00  0.00           H  
ATOM   1749  HD3 ARG   157      -0.127  30.696  17.506  1.00  0.00           H  
ATOM   1750  HE  ARG   157       1.006  31.781  19.373  1.00  0.00           H  
ATOM   1751 HH11 ARG   157       4.172  29.478  18.919  1.00  0.00           H  
ATOM   1752 HH12 ARG   157       3.035  29.411  17.608  1.00  0.00           H  
ATOM   1753 HH21 ARG   157       3.757  30.371  20.752  1.00  0.00           H  
ATOM   1754 HH22 ARG   157       2.380  31.443  20.986  1.00  0.00           H  
ATOM   1755  N   ARG   158      -2.179  34.310  15.345  1.00  0.00           N  
ATOM   1756  CA  ARG   158      -2.888  35.529  15.776  1.00  0.00           C  
ATOM   1757  C   ARG   158      -4.220  35.206  16.469  1.00  0.00           C  
ATOM   1758  O   ARG   158      -4.585  35.848  17.450  1.00  0.00           O  
ATOM   1759  CB  ARG   158      -3.183  36.407  14.539  1.00  0.00           C  
ATOM   1760  CG  ARG   158      -2.010  36.575  13.541  1.00  0.00           C  
ATOM   1761  CD  ARG   158      -2.467  37.466  12.362  1.00  0.00           C  
ATOM   1762  NE  ARG   158      -3.536  36.729  11.656  1.00  0.00           N  
ATOM   1763  CZ  ARG   158      -4.775  37.163  11.482  1.00  0.00           C  
ATOM   1764  NH1 ARG   158      -5.731  36.352  11.147  1.00  0.00           N  
ATOM   1765  NH2 ARG   158      -5.105  38.410  11.642  1.00  0.00           N1+
ATOM   1766  H   ARG   158      -1.938  34.225  14.370  1.00  0.00           H  
ATOM   1767  HA  ARG   158      -2.274  36.086  16.486  1.00  0.00           H  
ATOM   1768  HB2 ARG   158      -4.025  35.953  14.016  1.00  0.00           H  
ATOM   1769  HB3 ARG   158      -3.500  37.392  14.884  1.00  0.00           H  
ATOM   1770  HG2 ARG   158      -1.687  35.611  13.146  1.00  0.00           H  
ATOM   1771  HG3 ARG   158      -1.170  37.053  14.046  1.00  0.00           H  
ATOM   1772  HD2 ARG   158      -1.630  37.591  11.686  1.00  0.00           H  
ATOM   1773  HD3 ARG   158      -2.819  38.409  12.758  1.00  0.00           H  
ATOM   1774  HE  ARG   158      -3.317  35.802  11.317  1.00  0.00           H  
ATOM   1775 HH11 ARG   158      -6.682  36.702  11.187  1.00  0.00           H  
ATOM   1776 HH12 ARG   158      -5.555  35.355  11.077  1.00  0.00           H  
ATOM   1777 HH21 ARG   158      -6.002  38.712  11.268  1.00  0.00           H  
ATOM   1778 HH22 ARG   158      -4.388  39.086  11.806  1.00  0.00           H  
ATOM   1779  N   ILE   159      -4.933  34.201  15.956  1.00  0.00           N  
ATOM   1780  CA  ILE   159      -6.226  33.741  16.467  1.00  0.00           C  
ATOM   1781  C   ILE   159      -6.029  32.931  17.750  1.00  0.00           C  
ATOM   1782  O   ILE   159      -6.702  33.187  18.744  1.00  0.00           O  
ATOM   1783  CB  ILE   159      -6.986  32.899  15.409  1.00  0.00           C  
ATOM   1784  CG1 ILE   159      -7.000  33.561  14.009  1.00  0.00           C  
ATOM   1785  CG2 ILE   159      -8.410  32.619  15.921  1.00  0.00           C  
ATOM   1786  CD1 ILE   159      -7.632  32.694  12.910  1.00  0.00           C  
ATOM   1787  H   ILE   159      -4.519  33.662  15.207  1.00  0.00           H  
ATOM   1788  HA  ILE   159      -6.829  34.616  16.707  1.00  0.00           H  
ATOM   1789  HB  ILE   159      -6.480  31.937  15.307  1.00  0.00           H  
ATOM   1790 HG12 ILE   159      -7.525  34.515  14.065  1.00  0.00           H  
ATOM   1791 HG13 ILE   159      -5.978  33.761  13.690  1.00  0.00           H  
ATOM   1792 HG21 ILE   159      -8.384  32.101  16.880  1.00  0.00           H  
ATOM   1793 HG22 ILE   159      -8.964  33.550  16.036  1.00  0.00           H  
ATOM   1794 HG23 ILE   159      -8.933  31.967  15.227  1.00  0.00           H  
ATOM   1795 HD11 ILE   159      -7.150  31.720  12.889  1.00  0.00           H  
ATOM   1796 HD12 ILE   159      -8.698  32.560  13.080  1.00  0.00           H  
ATOM   1797 HD13 ILE   159      -7.493  33.176  11.942  1.00  0.00           H  
ATOM   1798  N   ILE   160      -5.087  31.987  17.745  1.00  0.00           N  
ATOM   1799  CA  ILE   160      -4.920  31.001  18.821  1.00  0.00           C  
ATOM   1800  C   ILE   160      -4.228  31.576  20.064  1.00  0.00           C  
ATOM   1801  O   ILE   160      -4.732  31.445  21.181  1.00  0.00           O  
ATOM   1802  CB  ILE   160      -4.157  29.771  18.272  1.00  0.00           C  
ATOM   1803  CG1 ILE   160      -4.858  29.137  17.047  1.00  0.00           C  
ATOM   1804  CG2 ILE   160      -3.944  28.730  19.384  1.00  0.00           C  
ATOM   1805  CD1 ILE   160      -6.329  28.750  17.256  1.00  0.00           C  
ATOM   1806  H   ILE   160      -4.585  31.833  16.877  1.00  0.00           H  
ATOM   1807  HA  ILE   160      -5.907  30.671  19.147  1.00  0.00           H  
ATOM   1808  HB  ILE   160      -3.169  30.096  17.940  1.00  0.00           H  
ATOM   1809 HG12 ILE   160      -4.812  29.825  16.205  1.00  0.00           H  
ATOM   1810 HG13 ILE   160      -4.300  28.252  16.746  1.00  0.00           H  
ATOM   1811 HG21 ILE   160      -3.267  29.104  20.151  1.00  0.00           H  
ATOM   1812 HG22 ILE   160      -4.896  28.467  19.845  1.00  0.00           H  
ATOM   1813 HG23 ILE   160      -3.502  27.828  18.961  1.00  0.00           H  
ATOM   1814 HD11 ILE   160      -6.421  28.080  18.108  1.00  0.00           H  
ATOM   1815 HD12 ILE   160      -6.940  29.637  17.418  1.00  0.00           H  
ATOM   1816 HD13 ILE   160      -6.697  28.239  16.367  1.00  0.00           H  
ATOM   1817  N   SER   161      -3.053  32.190  19.890  1.00  0.00           N  
ATOM   1818  CA  SER   161      -2.075  32.344  20.979  1.00  0.00           C  
ATOM   1819  C   SER   161      -2.586  33.142  22.193  1.00  0.00           C  
ATOM   1820  O   SER   161      -2.263  32.740  23.308  1.00  0.00           O  
ATOM   1821  CB  SER   161      -0.778  32.965  20.449  1.00  0.00           C  
ATOM   1822  OG  SER   161       0.335  32.515  21.204  1.00  0.00           O  
ATOM   1823  H   SER   161      -2.746  32.363  18.938  1.00  0.00           H  
ATOM   1824  HA  SER   161      -1.840  31.340  21.338  1.00  0.00           H  
ATOM   1825  HB2 SER   161      -0.834  34.054  20.484  1.00  0.00           H  
ATOM   1826  HB3 SER   161      -0.636  32.663  19.412  1.00  0.00           H  
ATOM   1827  HG  SER   161       0.174  32.735  22.135  1.00  0.00           H  
ATOM   1828  N   PRO   162      -3.415  34.202  22.054  1.00  0.00           N  
ATOM   1829  CA  PRO   162      -3.921  34.947  23.213  1.00  0.00           C  
ATOM   1830  C   PRO   162      -4.920  34.194  24.114  1.00  0.00           C  
ATOM   1831  O   PRO   162      -5.280  34.715  25.164  1.00  0.00           O  
ATOM   1832  CB  PRO   162      -4.505  36.251  22.656  1.00  0.00           C  
ATOM   1833  CG  PRO   162      -3.766  36.424  21.329  1.00  0.00           C  
ATOM   1834  CD  PRO   162      -3.639  34.983  20.844  1.00  0.00           C  
ATOM   1835  HA  PRO   162      -3.064  35.206  23.837  1.00  0.00           H  
ATOM   1836  HB2 PRO   162      -5.574  36.137  22.477  1.00  0.00           H  
ATOM   1837  HB3 PRO   162      -4.324  37.090  23.330  1.00  0.00           H  
ATOM   1838  HG2 PRO   162      -2.774  36.839  21.511  1.00  0.00           H  
ATOM   1839  HG3 PRO   162      -4.315  37.048  20.625  1.00  0.00           H  
ATOM   1840  HD2 PRO   162      -2.813  34.908  20.137  1.00  0.00           H  
ATOM   1841  HD3 PRO   162      -4.563  34.660  20.365  1.00  0.00           H  
ATOM   1842  N   SER   163      -5.342  32.969  23.765  1.00  0.00           N  
ATOM   1843  CA  SER   163      -6.099  32.098  24.686  1.00  0.00           C  
ATOM   1844  C   SER   163      -5.222  31.468  25.793  1.00  0.00           C  
ATOM   1845  O   SER   163      -5.733  30.713  26.623  1.00  0.00           O  
ATOM   1846  CB  SER   163      -6.852  31.019  23.892  1.00  0.00           C  
ATOM   1847  OG  SER   163      -7.662  30.238  24.752  1.00  0.00           O  
ATOM   1848  H   SER   163      -5.023  32.564  22.890  1.00  0.00           H  
ATOM   1849  HA  SER   163      -6.850  32.709  25.189  1.00  0.00           H  
ATOM   1850  HB2 SER   163      -6.134  30.372  23.386  1.00  0.00           H  
ATOM   1851  HB3 SER   163      -7.485  31.497  23.143  1.00  0.00           H  
ATOM   1852  HG  SER   163      -7.086  29.924  25.468  1.00  0.00           H  
ATOM   1853  N   PHE   164      -3.915  31.753  25.812  1.00  0.00           N  
ATOM   1854  CA  PHE   164      -2.908  31.105  26.656  1.00  0.00           C  
ATOM   1855  C   PHE   164      -2.199  32.013  27.665  1.00  0.00           C  
ATOM   1856  O   PHE   164      -1.103  32.507  27.405  1.00  0.00           O  
ATOM   1857  CB  PHE   164      -1.992  30.192  25.828  1.00  0.00           C  
ATOM   1858  CG  PHE   164      -2.667  28.908  25.393  1.00  0.00           C  
ATOM   1859  CD1 PHE   164      -3.469  28.884  24.235  1.00  0.00           C  
ATOM   1860  CD2 PHE   164      -2.507  27.739  26.159  1.00  0.00           C  
ATOM   1861  CE1 PHE   164      -4.114  27.695  23.849  1.00  0.00           C  
ATOM   1862  CE2 PHE   164      -3.153  26.554  25.774  1.00  0.00           C  
ATOM   1863  CZ  PHE   164      -3.957  26.531  24.621  1.00  0.00           C  
ATOM   1864  H   PHE   164      -3.556  32.371  25.096  1.00  0.00           H  
ATOM   1865  HA  PHE   164      -3.444  30.405  27.298  1.00  0.00           H  
ATOM   1866  HB2 PHE   164      -1.624  30.730  24.954  1.00  0.00           H  
ATOM   1867  HB3 PHE   164      -1.122  29.929  26.432  1.00  0.00           H  
ATOM   1868  HD1 PHE   164      -3.580  29.776  23.636  1.00  0.00           H  
ATOM   1869  HD2 PHE   164      -1.873  27.747  27.034  1.00  0.00           H  
ATOM   1870  HE1 PHE   164      -4.723  27.671  22.956  1.00  0.00           H  
ATOM   1871  HE2 PHE   164      -3.019  25.659  26.360  1.00  0.00           H  
ATOM   1872  HZ  PHE   164      -4.444  25.615  24.322  1.00  0.00           H  
ATOM   1873  N   HIS   165      -2.860  32.272  28.798  1.00  0.00           N  
ATOM   1874  CA  HIS   165      -2.372  33.148  29.869  1.00  0.00           C  
ATOM   1875  C   HIS   165      -2.756  32.617  31.262  1.00  0.00           C  
ATOM   1876  O   HIS   165      -3.757  31.910  31.411  1.00  0.00           O  
ATOM   1877  CB  HIS   165      -2.839  34.595  29.623  1.00  0.00           C  
ATOM   1878  CG  HIS   165      -2.444  35.515  30.752  1.00  0.00           C  
ATOM   1879  ND1 HIS   165      -1.130  35.792  31.131  1.00  0.00           N  
ATOM   1880  CD2 HIS   165      -3.293  36.076  31.660  1.00  0.00           C  
ATOM   1881  CE1 HIS   165      -1.217  36.496  32.269  1.00  0.00           C  
ATOM   1882  NE2 HIS   165      -2.501  36.660  32.623  1.00  0.00           N  
ATOM   1883  H   HIS   165      -3.745  31.811  28.948  1.00  0.00           H  
ATOM   1884  HA  HIS   165      -1.282  33.166  29.836  1.00  0.00           H  
ATOM   1885  HB2 HIS   165      -3.924  34.609  29.506  1.00  0.00           H  
ATOM   1886  HB3 HIS   165      -2.390  34.964  28.699  1.00  0.00           H  
ATOM   1887  HD2 HIS   165      -4.369  35.982  31.671  1.00  0.00           H  
ATOM   1888  HE2 HIS   165      -2.804  36.946  33.562  1.00  0.00           H  
ATOM   1889  HE1 HIS   165      -0.370  36.813  32.863  1.00  0.00           H  
ATOM   1890  N   LEU   166      -2.007  33.036  32.286  1.00  0.00           N  
ATOM   1891  CA  LEU   166      -2.131  32.636  33.693  1.00  0.00           C  
ATOM   1892  C   LEU   166      -3.575  32.747  34.224  1.00  0.00           C  
ATOM   1893  O   LEU   166      -4.178  31.736  34.579  1.00  0.00           O  
ATOM   1894  CB  LEU   166      -1.161  33.468  34.562  1.00  0.00           C  
ATOM   1895  CG  LEU   166       0.272  33.697  34.042  1.00  0.00           C  
ATOM   1896  CD1 LEU   166       0.986  34.732  34.914  1.00  0.00           C  
ATOM   1897  CD2 LEU   166       1.100  32.415  34.055  1.00  0.00           C  
ATOM   1898  H   LEU   166      -1.265  33.685  32.054  1.00  0.00           H  
ATOM   1899  HA  LEU   166      -1.838  31.587  33.768  1.00  0.00           H  
ATOM   1900  HB2 LEU   166      -1.607  34.450  34.717  1.00  0.00           H  
ATOM   1901  HB3 LEU   166      -1.096  32.984  35.532  1.00  0.00           H  
ATOM   1902  HG  LEU   166       0.247  34.086  33.026  1.00  0.00           H  
ATOM   1903 HD11 LEU   166       0.406  35.655  34.940  1.00  0.00           H  
ATOM   1904 HD12 LEU   166       1.094  34.359  35.931  1.00  0.00           H  
ATOM   1905 HD13 LEU   166       1.971  34.947  34.502  1.00  0.00           H  
ATOM   1906 HD21 LEU   166       1.136  32.003  35.061  1.00  0.00           H  
ATOM   1907 HD22 LEU   166       0.659  31.684  33.376  1.00  0.00           H  
ATOM   1908 HD23 LEU   166       2.117  32.635  33.737  1.00  0.00           H  
ATOM   1909  N   GLU   167      -4.194  33.931  34.141  1.00  0.00           N  
ATOM   1910  CA  GLU   167      -5.594  34.158  34.532  1.00  0.00           C  
ATOM   1911  C   GLU   167      -6.626  33.401  33.678  1.00  0.00           C  
ATOM   1912  O   GLU   167      -7.705  33.064  34.173  1.00  0.00           O  
ATOM   1913  CB  GLU   167      -5.932  35.662  34.550  1.00  0.00           C  
ATOM   1914  CG  GLU   167      -5.564  36.343  35.877  1.00  0.00           C  
ATOM   1915  CD  GLU   167      -4.064  36.352  36.190  1.00  0.00           C  
ATOM   1916  OE1 GLU   167      -3.737  36.274  37.398  1.00  0.00           O  
ATOM   1917  OE2 GLU   167      -3.253  36.426  35.239  1.00  0.00           O1-
ATOM   1918  H   GLU   167      -3.614  34.750  33.979  1.00  0.00           H  
ATOM   1919  HA  GLU   167      -5.709  33.792  35.548  1.00  0.00           H  
ATOM   1920  HB2 GLU   167      -5.453  36.171  33.714  1.00  0.00           H  
ATOM   1921  HB3 GLU   167      -7.009  35.779  34.425  1.00  0.00           H  
ATOM   1922  HG2 GLU   167      -6.105  35.843  36.683  1.00  0.00           H  
ATOM   1923  HG3 GLU   167      -5.917  37.376  35.837  1.00  0.00           H  
ATOM   1924  N   LYS   168      -6.296  33.041  32.430  1.00  0.00           N  
ATOM   1925  CA  LYS   168      -7.155  32.176  31.606  1.00  0.00           C  
ATOM   1926  C   LYS   168      -7.178  30.776  32.223  1.00  0.00           C  
ATOM   1927  O   LYS   168      -8.249  30.279  32.552  1.00  0.00           O  
ATOM   1928  CB  LYS   168      -6.672  32.180  30.138  1.00  0.00           C  
ATOM   1929  CG  LYS   168      -7.794  31.985  29.104  1.00  0.00           C  
ATOM   1930  CD  LYS   168      -8.459  30.599  29.108  1.00  0.00           C  
ATOM   1931  CE  LYS   168      -9.420  30.496  27.918  1.00  0.00           C  
ATOM   1932  NZ  LYS   168     -10.193  29.236  27.932  1.00  0.00           N1+
ATOM   1933  H   LYS   168      -5.351  33.229  32.114  1.00  0.00           H  
ATOM   1934  HA  LYS   168      -8.174  32.566  31.647  1.00  0.00           H  
ATOM   1935  HB2 LYS   168      -6.214  33.148  29.926  1.00  0.00           H  
ATOM   1936  HB3 LYS   168      -5.908  31.416  29.987  1.00  0.00           H  
ATOM   1937  HG2 LYS   168      -8.556  32.747  29.267  1.00  0.00           H  
ATOM   1938  HG3 LYS   168      -7.367  32.159  28.116  1.00  0.00           H  
ATOM   1939  HD2 LYS   168      -9.020  30.463  30.033  1.00  0.00           H  
ATOM   1940  HD3 LYS   168      -7.696  29.823  29.026  1.00  0.00           H  
ATOM   1941  HE2 LYS   168      -8.846  30.567  26.990  1.00  0.00           H  
ATOM   1942  HE3 LYS   168     -10.113  31.340  27.950  1.00  0.00           H  
ATOM   1943  HZ1 LYS   168      -9.623  28.401  27.835  1.00  0.00           H  
ATOM   1944  HZ2 LYS   168     -10.760  29.107  28.774  1.00  0.00           H  
ATOM   1945  HZ3 LYS   168     -10.892  29.215  27.196  1.00  0.00           H  
ATOM   1946  N   LEU   169      -6.009  30.221  32.550  1.00  0.00           N  
ATOM   1947  CA  LEU   169      -5.880  28.920  33.216  1.00  0.00           C  
ATOM   1948  C   LEU   169      -6.414  28.911  34.665  1.00  0.00           C  
ATOM   1949  O   LEU   169      -7.043  27.938  35.083  1.00  0.00           O  
ATOM   1950  CB  LEU   169      -4.408  28.485  33.117  1.00  0.00           C  
ATOM   1951  CG  LEU   169      -4.142  27.070  33.660  1.00  0.00           C  
ATOM   1952  CD1 LEU   169      -4.935  26.023  32.885  1.00  0.00           C  
ATOM   1953  CD2 LEU   169      -2.652  26.755  33.568  1.00  0.00           C  
ATOM   1954  H   LEU   169      -5.162  30.731  32.319  1.00  0.00           H  
ATOM   1955  HA  LEU   169      -6.483  28.209  32.653  1.00  0.00           H  
ATOM   1956  HB2 LEU   169      -4.098  28.521  32.071  1.00  0.00           H  
ATOM   1957  HB3 LEU   169      -3.793  29.198  33.669  1.00  0.00           H  
ATOM   1958  HG  LEU   169      -4.430  27.013  34.706  1.00  0.00           H  
ATOM   1959 HD11 LEU   169      -5.970  26.037  33.214  1.00  0.00           H  
ATOM   1960 HD12 LEU   169      -4.922  26.241  31.822  1.00  0.00           H  
ATOM   1961 HD13 LEU   169      -4.525  25.029  33.058  1.00  0.00           H  
ATOM   1962 HD21 LEU   169      -2.343  26.726  32.526  1.00  0.00           H  
ATOM   1963 HD22 LEU   169      -2.075  27.519  34.087  1.00  0.00           H  
ATOM   1964 HD23 LEU   169      -2.449  25.787  34.025  1.00  0.00           H  
ATOM   1965  N   LYS   170      -6.295  30.036  35.383  1.00  0.00           N  
ATOM   1966  CA  LYS   170      -6.921  30.275  36.697  1.00  0.00           C  
ATOM   1967  C   LYS   170      -8.444  30.158  36.630  1.00  0.00           C  
ATOM   1968  O   LYS   170      -9.051  29.617  37.552  1.00  0.00           O  
ATOM   1969  CB  LYS   170      -6.504  31.674  37.182  1.00  0.00           C  
ATOM   1970  CG  LYS   170      -6.932  32.018  38.619  1.00  0.00           C  
ATOM   1971  CD  LYS   170      -6.424  33.406  39.049  1.00  0.00           C  
ATOM   1972  CE  LYS   170      -4.897  33.434  39.186  1.00  0.00           C  
ATOM   1973  NZ  LYS   170      -4.378  34.761  39.570  1.00  0.00           N1+
ATOM   1974  H   LYS   170      -5.694  30.762  35.003  1.00  0.00           H  
ATOM   1975  HA  LYS   170      -6.564  29.527  37.405  1.00  0.00           H  
ATOM   1976  HB2 LYS   170      -5.422  31.762  37.095  1.00  0.00           H  
ATOM   1977  HB3 LYS   170      -6.962  32.409  36.527  1.00  0.00           H  
ATOM   1978  HG2 LYS   170      -8.021  32.018  38.677  1.00  0.00           H  
ATOM   1979  HG3 LYS   170      -6.553  31.263  39.307  1.00  0.00           H  
ATOM   1980  HD2 LYS   170      -6.865  33.654  40.016  1.00  0.00           H  
ATOM   1981  HD3 LYS   170      -6.744  34.152  38.320  1.00  0.00           H  
ATOM   1982  HE2 LYS   170      -4.429  33.125  38.248  1.00  0.00           H  
ATOM   1983  HE3 LYS   170      -4.612  32.723  39.965  1.00  0.00           H  
ATOM   1984  HZ1 LYS   170      -3.399  34.662  39.845  1.00  0.00           H  
ATOM   1985  HZ2 LYS   170      -4.388  35.445  38.813  1.00  0.00           H  
ATOM   1986  HZ3 LYS   170      -4.796  35.080  40.438  1.00  0.00           H  
ATOM   1987  N   THR   171      -9.027  30.614  35.517  1.00  0.00           N  
ATOM   1988  CA  THR   171     -10.466  30.557  35.215  1.00  0.00           C  
ATOM   1989  C   THR   171     -10.898  29.183  34.691  1.00  0.00           C  
ATOM   1990  O   THR   171     -12.003  28.749  34.996  1.00  0.00           O  
ATOM   1991  CB  THR   171     -10.845  31.660  34.207  1.00  0.00           C  
ATOM   1992  OG1 THR   171     -10.388  32.913  34.665  1.00  0.00           O  
ATOM   1993  CG2 THR   171     -12.352  31.801  34.006  1.00  0.00           C  
ATOM   1994  H   THR   171      -8.427  31.058  34.834  1.00  0.00           H  
ATOM   1995  HA  THR   171     -11.025  30.741  36.133  1.00  0.00           H  
ATOM   1996  HB  THR   171     -10.383  31.452  33.243  1.00  0.00           H  
ATOM   1997 HG21 THR   171     -12.753  30.908  33.526  1.00  0.00           H  
ATOM   1998 HG22 THR   171     -12.844  31.950  34.967  1.00  0.00           H  
ATOM   1999 HG23 THR   171     -12.553  32.658  33.363  1.00  0.00           H  
ATOM   2000  HG1 THR   171      -9.435  32.982  34.481  1.00  0.00           H  
ATOM   2001  N   MET   172     -10.015  28.457  33.992  1.00  0.00           N  
ATOM   2002  CA  MET   172     -10.259  27.076  33.548  1.00  0.00           C  
ATOM   2003  C   MET   172     -10.378  26.081  34.712  1.00  0.00           C  
ATOM   2004  O   MET   172     -11.339  25.323  34.787  1.00  0.00           O  
ATOM   2005  CB  MET   172      -9.128  26.598  32.619  1.00  0.00           C  
ATOM   2006  CG  MET   172      -9.066  27.312  31.267  1.00  0.00           C  
ATOM   2007  SD  MET   172      -7.612  26.909  30.259  1.00  0.00           S  
ATOM   2008  CE  MET   172      -7.998  25.179  29.857  1.00  0.00           C  
ATOM   2009  H   MET   172      -9.144  28.898  33.726  1.00  0.00           H  
ATOM   2010  HA  MET   172     -11.202  27.047  33.003  1.00  0.00           H  
ATOM   2011  HB2 MET   172      -9.257  25.532  32.437  1.00  0.00           H  
ATOM   2012  HB3 MET   172      -8.176  26.729  33.124  1.00  0.00           H  
ATOM   2013  HG2 MET   172      -9.086  28.384  31.424  1.00  0.00           H  
ATOM   2014  HG3 MET   172      -9.951  27.057  30.699  1.00  0.00           H  
ATOM   2015  HE1 MET   172      -7.964  24.568  30.760  1.00  0.00           H  
ATOM   2016  HE2 MET   172      -8.998  25.114  29.426  1.00  0.00           H  
ATOM   2017  HE3 MET   172      -7.273  24.799  29.138  1.00  0.00           H  
ATOM   2018  N   LEU   173      -9.397  26.075  35.622  1.00  0.00           N  
ATOM   2019  CA  LEU   173      -9.201  24.999  36.602  1.00  0.00           C  
ATOM   2020  C   LEU   173      -9.851  25.129  38.011  1.00  0.00           C  
ATOM   2021  O   LEU   173      -9.461  24.330  38.867  1.00  0.00           O  
ATOM   2022  CB  LEU   173      -7.687  24.686  36.664  1.00  0.00           C  
ATOM   2023  CG  LEU   173      -7.089  24.103  35.367  1.00  0.00           C  
ATOM   2024  CD1 LEU   173      -5.595  23.847  35.582  1.00  0.00           C  
ATOM   2025  CD2 LEU   173      -7.715  22.776  34.934  1.00  0.00           C  
ATOM   2026  H   LEU   173      -8.647  26.746  35.499  1.00  0.00           H  
ATOM   2027  HA  LEU   173      -9.692  24.111  36.199  1.00  0.00           H  
ATOM   2028  HB2 LEU   173      -7.156  25.605  36.916  1.00  0.00           H  
ATOM   2029  HB3 LEU   173      -7.487  23.974  37.460  1.00  0.00           H  
ATOM   2030  HG  LEU   173      -7.212  24.821  34.561  1.00  0.00           H  
ATOM   2031 HD11 LEU   173      -5.090  24.781  35.817  1.00  0.00           H  
ATOM   2032 HD12 LEU   173      -5.451  23.137  36.398  1.00  0.00           H  
ATOM   2033 HD13 LEU   173      -5.159  23.430  34.675  1.00  0.00           H  
ATOM   2034 HD21 LEU   173      -7.625  22.036  35.727  1.00  0.00           H  
ATOM   2035 HD22 LEU   173      -8.767  22.911  34.682  1.00  0.00           H  
ATOM   2036 HD23 LEU   173      -7.212  22.403  34.042  1.00  0.00           H  
ATOM   2037  N   PRO   174     -10.847  25.994  38.334  1.00  0.00           N  
ATOM   2038  CA  PRO   174     -11.509  25.954  39.650  1.00  0.00           C  
ATOM   2039  C   PRO   174     -12.092  24.577  40.001  1.00  0.00           C  
ATOM   2040  O   PRO   174     -11.940  24.108  41.128  1.00  0.00           O  
ATOM   2041  CB  PRO   174     -12.615  27.014  39.605  1.00  0.00           C  
ATOM   2042  CG  PRO   174     -12.132  27.997  38.546  1.00  0.00           C  
ATOM   2043  CD  PRO   174     -11.393  27.099  37.561  1.00  0.00           C  
ATOM   2044  HA  PRO   174     -10.785  26.226  40.417  1.00  0.00           H  
ATOM   2045  HB2 PRO   174     -13.556  26.569  39.274  1.00  0.00           H  
ATOM   2046  HB3 PRO   174     -12.745  27.499  40.574  1.00  0.00           H  
ATOM   2047  HG2 PRO   174     -11.440  28.710  38.990  1.00  0.00           H  
ATOM   2048  HG3 PRO   174     -12.961  28.520  38.067  1.00  0.00           H  
ATOM   2049  HD2 PRO   174     -10.609  27.679  37.082  1.00  0.00           H  
ATOM   2050  HD3 PRO   174     -12.097  26.716  36.823  1.00  0.00           H  
ATOM   2051  N   ALA   175     -12.617  23.863  39.000  1.00  0.00           N  
ATOM   2052  CA  ALA   175     -13.085  22.480  39.113  1.00  0.00           C  
ATOM   2053  C   ALA   175     -11.945  21.437  39.134  1.00  0.00           C  
ATOM   2054  O   ALA   175     -12.193  20.257  38.896  1.00  0.00           O  
ATOM   2055  CB  ALA   175     -14.112  22.227  38.002  1.00  0.00           C  
ATOM   2056  H   ALA   175     -12.645  24.284  38.083  1.00  0.00           H  
ATOM   2057  HA  ALA   175     -13.602  22.379  40.069  1.00  0.00           H  
ATOM   2058  HB1 ALA   175     -14.901  22.978  38.046  1.00  0.00           H  
ATOM   2059  HB2 ALA   175     -13.623  22.276  37.031  1.00  0.00           H  
ATOM   2060  HB3 ALA   175     -14.559  21.240  38.126  1.00  0.00           H  
ATOM   2061  N   PHE   176     -10.705  21.857  39.409  1.00  0.00           N  
ATOM   2062  CA  PHE   176      -9.537  20.980  39.496  1.00  0.00           C  
ATOM   2063  C   PHE   176      -8.736  21.366  40.750  1.00  0.00           C  
ATOM   2064  O   PHE   176      -8.394  20.470  41.522  1.00  0.00           O  
ATOM   2065  CB  PHE   176      -8.682  21.150  38.236  1.00  0.00           C  
ATOM   2066  CG  PHE   176      -7.761  19.978  37.972  1.00  0.00           C  
ATOM   2067  CD1 PHE   176      -8.175  18.960  37.093  1.00  0.00           C  
ATOM   2068  CD2 PHE   176      -6.518  19.878  38.625  1.00  0.00           C  
ATOM   2069  CE1 PHE   176      -7.357  17.839  36.880  1.00  0.00           C  
ATOM   2070  CE2 PHE   176      -5.696  18.757  38.408  1.00  0.00           C  
ATOM   2071  CZ  PHE   176      -6.119  17.735  37.539  1.00  0.00           C  
ATOM   2072  H   PHE   176     -10.560  22.852  39.517  1.00  0.00           H  
ATOM   2073  HA  PHE   176      -9.873  19.951  39.587  1.00  0.00           H  
ATOM   2074  HB2 PHE   176      -9.333  21.267  37.374  1.00  0.00           H  
ATOM   2075  HB3 PHE   176      -8.084  22.053  38.321  1.00  0.00           H  
ATOM   2076  HD1 PHE   176      -9.130  19.028  36.593  1.00  0.00           H  
ATOM   2077  HD2 PHE   176      -6.195  20.654  39.304  1.00  0.00           H  
ATOM   2078  HE1 PHE   176      -7.697  17.051  36.224  1.00  0.00           H  
ATOM   2079  HE2 PHE   176      -4.748  18.674  38.919  1.00  0.00           H  
ATOM   2080  HZ  PHE   176      -5.502  16.860  37.389  1.00  0.00           H  
ATOM   2081  N   TYR   177      -8.555  22.661  41.071  1.00  0.00           N  
ATOM   2082  CA  TYR   177      -8.123  23.039  42.428  1.00  0.00           C  
ATOM   2083  C   TYR   177      -9.129  22.736  43.551  1.00  0.00           C  
ATOM   2084  O   TYR   177      -8.748  22.564  44.708  1.00  0.00           O  
ATOM   2085  CB  TYR   177      -7.344  24.360  42.552  1.00  0.00           C  
ATOM   2086  CG  TYR   177      -7.906  25.602  41.880  1.00  0.00           C  
ATOM   2087  CD1 TYR   177      -8.633  26.528  42.654  1.00  0.00           C  
ATOM   2088  CD2 TYR   177      -7.613  25.898  40.534  1.00  0.00           C  
ATOM   2089  CE1 TYR   177      -9.061  27.744  42.088  1.00  0.00           C  
ATOM   2090  CE2 TYR   177      -8.059  27.107  39.956  1.00  0.00           C  
ATOM   2091  CZ  TYR   177      -8.774  28.038  40.739  1.00  0.00           C  
ATOM   2092  OH  TYR   177      -9.176  29.227  40.221  1.00  0.00           O  
ATOM   2093  H   TYR   177      -8.848  23.384  40.422  1.00  0.00           H  
ATOM   2094  HA  TYR   177      -7.339  22.316  42.664  1.00  0.00           H  
ATOM   2095  HB2 TYR   177      -7.190  24.572  43.611  1.00  0.00           H  
ATOM   2096  HB3 TYR   177      -6.350  24.193  42.133  1.00  0.00           H  
ATOM   2097  HD1 TYR   177      -8.840  26.314  43.694  1.00  0.00           H  
ATOM   2098  HD2 TYR   177      -7.053  25.188  39.941  1.00  0.00           H  
ATOM   2099  HE1 TYR   177      -9.606  28.464  42.680  1.00  0.00           H  
ATOM   2100  HE2 TYR   177      -7.843  27.333  38.922  1.00  0.00           H  
ATOM   2101  HH  TYR   177      -9.099  29.275  39.253  1.00  0.00           H  
ATOM   2102  N   VAL   178     -10.386  22.481  43.176  1.00  0.00           N  
ATOM   2103  CA  VAL   178     -11.344  21.646  43.913  1.00  0.00           C  
ATOM   2104  C   VAL   178     -11.464  20.261  43.261  1.00  0.00           C  
ATOM   2105  O   VAL   178     -11.527  20.145  42.042  1.00  0.00           O  
ATOM   2106  CB  VAL   178     -12.719  22.342  44.019  1.00  0.00           C  
ATOM   2107  CG1 VAL   178     -13.698  21.548  44.893  1.00  0.00           C  
ATOM   2108  CG2 VAL   178     -12.593  23.754  44.611  1.00  0.00           C  
ATOM   2109  H   VAL   178     -10.643  22.718  42.225  1.00  0.00           H  
ATOM   2110  HA  VAL   178     -10.974  21.499  44.928  1.00  0.00           H  
ATOM   2111  HB  VAL   178     -13.150  22.428  43.021  1.00  0.00           H  
ATOM   2112 HG11 VAL   178     -13.922  20.586  44.433  1.00  0.00           H  
ATOM   2113 HG12 VAL   178     -13.275  21.390  45.886  1.00  0.00           H  
ATOM   2114 HG13 VAL   178     -14.635  22.097  44.988  1.00  0.00           H  
ATOM   2115 HG21 VAL   178     -12.105  23.711  45.585  1.00  0.00           H  
ATOM   2116 HG22 VAL   178     -12.013  24.391  43.943  1.00  0.00           H  
ATOM   2117 HG23 VAL   178     -13.581  24.200  44.721  1.00  0.00           H  
ATOM   2118  N   SER   179     -11.552  19.210  44.075  1.00  0.00           N  
ATOM   2119  CA  SER   179     -11.700  17.789  43.721  1.00  0.00           C  
ATOM   2120  C   SER   179     -10.478  17.109  43.085  1.00  0.00           C  
ATOM   2121  O   SER   179     -10.324  15.906  43.292  1.00  0.00           O  
ATOM   2122  CB  SER   179     -12.975  17.553  42.897  1.00  0.00           C  
ATOM   2123  OG  SER   179     -13.248  16.170  42.775  1.00  0.00           O  
ATOM   2124  H   SER   179     -11.286  19.375  45.043  1.00  0.00           H  
ATOM   2125  HA  SER   179     -11.855  17.267  44.665  1.00  0.00           H  
ATOM   2126  HB2 SER   179     -12.861  17.984  41.903  1.00  0.00           H  
ATOM   2127  HB3 SER   179     -13.819  18.036  43.391  1.00  0.00           H  
ATOM   2128  HG  SER   179     -12.450  15.721  42.463  1.00  0.00           H  
ATOM   2129  N   TYR   180      -9.582  17.818  42.382  1.00  0.00           N  
ATOM   2130  CA  TYR   180      -8.463  17.195  41.645  1.00  0.00           C  
ATOM   2131  C   TYR   180      -7.034  17.448  42.141  1.00  0.00           C  
ATOM   2132  O   TYR   180      -6.200  16.551  42.076  1.00  0.00           O  
ATOM   2133  CB  TYR   180      -8.691  17.161  40.128  1.00  0.00           C  
ATOM   2134  CG  TYR   180      -9.773  16.175  39.732  1.00  0.00           C  
ATOM   2135  CD1 TYR   180     -11.131  16.520  39.886  1.00  0.00           C  
ATOM   2136  CD2 TYR   180      -9.423  14.879  39.314  1.00  0.00           C  
ATOM   2137  CE1 TYR   180     -12.129  15.537  39.742  1.00  0.00           C  
ATOM   2138  CE2 TYR   180     -10.420  13.901  39.146  1.00  0.00           C  
ATOM   2139  CZ  TYR   180     -11.767  14.215  39.411  1.00  0.00           C  
ATOM   2140  OH  TYR   180     -12.710  13.238  39.356  1.00  0.00           O  
ATOM   2141  H   TYR   180      -9.767  18.801  42.215  1.00  0.00           H  
ATOM   2142  HA  TYR   180      -8.529  16.135  41.877  1.00  0.00           H  
ATOM   2143  HB2 TYR   180      -8.938  18.150  39.768  1.00  0.00           H  
ATOM   2144  HB3 TYR   180      -7.760  16.857  39.648  1.00  0.00           H  
ATOM   2145  HD1 TYR   180     -11.406  17.534  40.149  1.00  0.00           H  
ATOM   2146  HD2 TYR   180      -8.383  14.631  39.136  1.00  0.00           H  
ATOM   2147  HE1 TYR   180     -13.167  15.788  39.900  1.00  0.00           H  
ATOM   2148  HE2 TYR   180     -10.143  12.905  38.835  1.00  0.00           H  
ATOM   2149  HH  TYR   180     -12.300  12.387  39.139  1.00  0.00           H  
ATOM   2150  N   ASP   181      -6.834  18.534  42.886  1.00  0.00           N  
ATOM   2151  CA  ASP   181      -5.792  18.660  43.915  1.00  0.00           C  
ATOM   2152  C   ASP   181      -5.999  17.698  45.113  1.00  0.00           C  
ATOM   2153  O   ASP   181      -5.073  17.090  45.656  1.00  0.00           O  
ATOM   2154  CB  ASP   181      -5.731  20.137  44.335  1.00  0.00           C  
ATOM   2155  CG  ASP   181      -4.843  20.386  45.551  1.00  0.00           C  
ATOM   2156  OD1 ASP   181      -5.342  21.011  46.521  1.00  0.00           O  
ATOM   2157  OD2 ASP   181      -3.669  19.976  45.498  1.00  0.00           O1-
ATOM   2158  H   ASP   181      -7.518  19.277  42.798  1.00  0.00           H  
ATOM   2159  HA  ASP   181      -4.825  18.413  43.474  1.00  0.00           H  
ATOM   2160  HB2 ASP   181      -6.743  20.477  44.560  1.00  0.00           H  
ATOM   2161  HB3 ASP   181      -5.361  20.731  43.497  1.00  0.00           H  
ATOM   2162  N   ASP   182      -7.268  17.448  45.444  1.00  0.00           N  
ATOM   2163  CA  ASP   182      -7.685  16.481  46.468  1.00  0.00           C  
ATOM   2164  C   ASP   182      -7.467  15.048  45.948  1.00  0.00           C  
ATOM   2165  O   ASP   182      -6.884  14.225  46.662  1.00  0.00           O  
ATOM   2166  CB  ASP   182      -9.163  16.731  46.812  1.00  0.00           C  
ATOM   2167  CG  ASP   182      -9.418  18.218  47.053  1.00  0.00           C  
ATOM   2168  OD1 ASP   182      -9.134  18.728  48.153  1.00  0.00           O  
ATOM   2169  OD2 ASP   182      -9.730  18.938  46.078  1.00  0.00           O1-
ATOM   2170  H   ASP   182      -7.993  17.983  44.984  1.00  0.00           H  
ATOM   2171  HA  ASP   182      -7.085  16.625  47.368  1.00  0.00           H  
ATOM   2172  HB2 ASP   182      -9.427  16.160  47.703  1.00  0.00           H  
ATOM   2173  HB3 ASP   182      -9.794  16.392  45.989  1.00  0.00           H  
ATOM   2174  N   LEU   183      -7.792  14.767  44.673  1.00  0.00           N  
ATOM   2175  CA  LEU   183      -7.400  13.502  44.048  1.00  0.00           C  
ATOM   2176  C   LEU   183      -5.878  13.361  43.960  1.00  0.00           C  
ATOM   2177  O   LEU   183      -5.387  12.319  44.366  1.00  0.00           O  
ATOM   2178  CB  LEU   183      -8.072  13.272  42.681  1.00  0.00           C  
ATOM   2179  CG  LEU   183      -7.694  11.906  42.056  1.00  0.00           C  
ATOM   2180  CD1 LEU   183      -8.087  10.715  42.939  1.00  0.00           C  
ATOM   2181  CD2 LEU   183      -8.398  11.709  40.718  1.00  0.00           C  
ATOM   2182  H   LEU   183      -8.327  15.437  44.135  1.00  0.00           H  
ATOM   2183  HA  LEU   183      -7.746  12.716  44.717  1.00  0.00           H  
ATOM   2184  HB2 LEU   183      -9.155  13.328  42.801  1.00  0.00           H  
ATOM   2185  HB3 LEU   183      -7.759  14.058  41.995  1.00  0.00           H  
ATOM   2186  HG  LEU   183      -6.620  11.867  41.874  1.00  0.00           H  
ATOM   2187 HD11 LEU   183      -7.493  10.709  43.851  1.00  0.00           H  
ATOM   2188 HD12 LEU   183      -9.146  10.770  43.190  1.00  0.00           H  
ATOM   2189 HD13 LEU   183      -7.889   9.784  42.408  1.00  0.00           H  
ATOM   2190 HD21 LEU   183      -9.477  11.770  40.851  1.00  0.00           H  
ATOM   2191 HD22 LEU   183      -8.064  12.483  40.028  1.00  0.00           H  
ATOM   2192 HD23 LEU   183      -8.133  10.743  40.290  1.00  0.00           H  
ATOM   2193  N   LEU   184      -5.122  14.395  43.567  1.00  0.00           N  
ATOM   2194  CA  LEU   184      -3.651  14.385  43.570  1.00  0.00           C  
ATOM   2195  C   LEU   184      -3.096  13.983  44.944  1.00  0.00           C  
ATOM   2196  O   LEU   184      -2.272  13.075  45.026  1.00  0.00           O  
ATOM   2197  CB  LEU   184      -3.131  15.766  43.119  1.00  0.00           C  
ATOM   2198  CG  LEU   184      -1.626  16.027  43.325  1.00  0.00           C  
ATOM   2199  CD1 LEU   184      -0.749  15.029  42.565  1.00  0.00           C  
ATOM   2200  CD2 LEU   184      -1.287  17.444  42.861  1.00  0.00           C  
ATOM   2201  H   LEU   184      -5.588  15.225  43.213  1.00  0.00           H  
ATOM   2202  HA  LEU   184      -3.309  13.640  42.851  1.00  0.00           H  
ATOM   2203  HB2 LEU   184      -3.382  15.908  42.069  1.00  0.00           H  
ATOM   2204  HB3 LEU   184      -3.661  16.529  43.680  1.00  0.00           H  
ATOM   2205  HG  LEU   184      -1.385  15.961  44.386  1.00  0.00           H  
ATOM   2206 HD11 LEU   184      -0.866  14.031  42.986  1.00  0.00           H  
ATOM   2207 HD12 LEU   184      -1.031  15.005  41.515  1.00  0.00           H  
ATOM   2208 HD13 LEU   184       0.299  15.317  42.654  1.00  0.00           H  
ATOM   2209 HD21 LEU   184      -1.551  17.574  41.814  1.00  0.00           H  
ATOM   2210 HD22 LEU   184      -1.846  18.168  43.459  1.00  0.00           H  
ATOM   2211 HD23 LEU   184      -0.222  17.637  42.989  1.00  0.00           H  
ATOM   2212  N   THR   185      -3.648  14.538  46.025  1.00  0.00           N  
ATOM   2213  CA  THR   185      -3.297  14.154  47.402  1.00  0.00           C  
ATOM   2214  C   THR   185      -3.594  12.672  47.675  1.00  0.00           C  
ATOM   2215  O   THR   185      -2.723  11.942  48.149  1.00  0.00           O  
ATOM   2216  CB  THR   185      -4.034  15.044  48.414  1.00  0.00           C  
ATOM   2217  OG1 THR   185      -3.775  16.403  48.152  1.00  0.00           O  
ATOM   2218  CG2 THR   185      -3.562  14.799  49.848  1.00  0.00           C  
ATOM   2219  H   THR   185      -4.325  15.281  45.879  1.00  0.00           H  
ATOM   2220  HA  THR   185      -2.226  14.303  47.539  1.00  0.00           H  
ATOM   2221  HB  THR   185      -5.108  14.869  48.357  1.00  0.00           H  
ATOM   2222 HG21 THR   185      -3.813  13.785  50.160  1.00  0.00           H  
ATOM   2223 HG22 THR   185      -2.483  14.942  49.911  1.00  0.00           H  
ATOM   2224 HG23 THR   185      -4.058  15.503  50.515  1.00  0.00           H  
ATOM   2225  HG1 THR   185      -4.207  16.666  47.321  1.00  0.00           H  
ATOM   2226  N   LYS   186      -4.780  12.180  47.293  1.00  0.00           N  
ATOM   2227  CA  LYS   186      -5.156  10.758  47.412  1.00  0.00           C  
ATOM   2228  C   LYS   186      -4.468   9.835  46.384  1.00  0.00           C  
ATOM   2229  O   LYS   186      -4.528   8.616  46.543  1.00  0.00           O  
ATOM   2230  CB  LYS   186      -6.698  10.661  47.398  1.00  0.00           C  
ATOM   2231  CG  LYS   186      -7.301   9.244  47.478  1.00  0.00           C  
ATOM   2232  CD  LYS   186      -6.924   8.454  48.751  1.00  0.00           C  
ATOM   2233  CE  LYS   186      -6.983   6.937  48.519  1.00  0.00           C  
ATOM   2234  NZ  LYS   186      -5.810   6.467  47.744  1.00  0.00           N1+
ATOM   2235  H   LYS   186      -5.451  12.826  46.879  1.00  0.00           H  
ATOM   2236  HA  LYS   186      -4.797  10.419  48.383  1.00  0.00           H  
ATOM   2237  HB2 LYS   186      -7.089  11.248  48.232  1.00  0.00           H  
ATOM   2238  HB3 LYS   186      -7.062  11.122  46.478  1.00  0.00           H  
ATOM   2239  HG2 LYS   186      -8.387   9.331  47.444  1.00  0.00           H  
ATOM   2240  HG3 LYS   186      -7.012   8.688  46.587  1.00  0.00           H  
ATOM   2241  HD2 LYS   186      -7.624   8.724  49.544  1.00  0.00           H  
ATOM   2242  HD3 LYS   186      -5.922   8.712  49.093  1.00  0.00           H  
ATOM   2243  HE2 LYS   186      -7.908   6.702  47.984  1.00  0.00           H  
ATOM   2244  HE3 LYS   186      -7.009   6.426  49.486  1.00  0.00           H  
ATOM   2245  HZ1 LYS   186      -5.577   7.114  46.995  1.00  0.00           H  
ATOM   2246  HZ2 LYS   186      -4.960   6.430  48.304  1.00  0.00           H  
ATOM   2247  HZ3 LYS   186      -5.927   5.537  47.345  1.00  0.00           H  
ATOM   2248  N   TRP   187      -3.787  10.374  45.374  1.00  0.00           N  
ATOM   2249  CA  TRP   187      -3.207   9.646  44.237  1.00  0.00           C  
ATOM   2250  C   TRP   187      -1.677   9.581  44.300  1.00  0.00           C  
ATOM   2251  O   TRP   187      -1.108   8.557  43.919  1.00  0.00           O  
ATOM   2252  CB  TRP   187      -3.785  10.207  42.930  1.00  0.00           C  
ATOM   2253  CG  TRP   187      -3.358   9.578  41.638  1.00  0.00           C  
ATOM   2254  CD1 TRP   187      -2.480  10.099  40.749  1.00  0.00           C  
ATOM   2255  CD2 TRP   187      -3.702   8.254  41.120  1.00  0.00           C  
ATOM   2256  NE1 TRP   187      -2.342   9.238  39.678  1.00  0.00           N  
ATOM   2257  CE2 TRP   187      -3.037   8.067  39.873  1.00  0.00           C  
ATOM   2258  CE3 TRP   187      -4.552   7.211  41.552  1.00  0.00           C  
ATOM   2259  CZ2 TRP   187      -3.194   6.908  39.099  1.00  0.00           C  
ATOM   2260  CZ3 TRP   187      -4.731   6.048  40.774  1.00  0.00           C  
ATOM   2261  CH2 TRP   187      -4.057   5.896  39.549  1.00  0.00           C  
ATOM   2262  H   TRP   187      -3.849  11.380  45.281  1.00  0.00           H  
ATOM   2263  HA  TRP   187      -3.540   8.613  44.289  1.00  0.00           H  
ATOM   2264  HB2 TRP   187      -4.872  10.128  42.978  1.00  0.00           H  
ATOM   2265  HB3 TRP   187      -3.538  11.268  42.883  1.00  0.00           H  
ATOM   2266  HD1 TRP   187      -2.030  11.082  40.822  1.00  0.00           H  
ATOM   2267  HE1 TRP   187      -1.916   9.508  38.791  1.00  0.00           H  
ATOM   2268  HE3 TRP   187      -5.092   7.332  42.478  1.00  0.00           H  
ATOM   2269  HZ2 TRP   187      -2.684   6.817  38.153  1.00  0.00           H  
ATOM   2270  HZ3 TRP   187      -5.405   5.271  41.109  1.00  0.00           H  
ATOM   2271  HH2 TRP   187      -4.209   5.008  38.949  1.00  0.00           H  
ATOM   2272  N   GLU   188      -1.052  10.507  45.042  1.00  0.00           N  
ATOM   2273  CA  GLU   188       0.201  10.222  45.745  1.00  0.00           C  
ATOM   2274  C   GLU   188      -0.013   8.986  46.623  1.00  0.00           C  
ATOM   2275  O   GLU   188       0.615   7.957  46.377  1.00  0.00           O  
ATOM   2276  CB  GLU   188       0.674  11.426  46.592  1.00  0.00           C  
ATOM   2277  CG  GLU   188       2.145  11.365  47.065  1.00  0.00           C  
ATOM   2278  CD  GLU   188       2.567  10.134  47.899  1.00  0.00           C  
ATOM   2279  OE1 GLU   188       3.688   9.634  47.676  1.00  0.00           O  
ATOM   2280  OE2 GLU   188       1.783   9.644  48.743  1.00  0.00           O1-
ATOM   2281  H   GLU   188      -1.549  11.361  45.278  1.00  0.00           H  
ATOM   2282  HA  GLU   188       0.945  10.004  44.988  1.00  0.00           H  
ATOM   2283  HB2 GLU   188       0.568  12.328  45.987  1.00  0.00           H  
ATOM   2284  HB3 GLU   188       0.024  11.543  47.460  1.00  0.00           H  
ATOM   2285  HG2 GLU   188       2.340  12.262  47.655  1.00  0.00           H  
ATOM   2286  HG3 GLU   188       2.779  11.432  46.179  1.00  0.00           H  
ATOM   2287  N   GLN   189      -1.031   9.033  47.495  1.00  0.00           N  
ATOM   2288  CA  GLN   189      -1.405   7.970  48.434  1.00  0.00           C  
ATOM   2289  C   GLN   189      -2.154   6.793  47.768  1.00  0.00           C  
ATOM   2290  O   GLN   189      -3.140   6.269  48.297  1.00  0.00           O  
ATOM   2291  CB  GLN   189      -2.169   8.599  49.612  1.00  0.00           C  
ATOM   2292  CG  GLN   189      -2.082   7.740  50.886  1.00  0.00           C  
ATOM   2293  CD  GLN   189      -1.020   8.245  51.859  1.00  0.00           C  
ATOM   2294  OE1 GLN   189      -1.327   8.932  52.818  1.00  0.00           O  
ATOM   2295  NE2 GLN   189       0.250   8.201  51.522  1.00  0.00           N  
ATOM   2296  H   GLN   189      -1.485   9.930  47.614  1.00  0.00           H  
ATOM   2297  HA  GLN   189      -0.477   7.559  48.821  1.00  0.00           H  
ATOM   2298  HB2 GLN   189      -1.767   9.591  49.830  1.00  0.00           H  
ATOM   2299  HB3 GLN   189      -3.214   8.726  49.329  1.00  0.00           H  
ATOM   2300  HG2 GLN   189      -1.877   6.698  50.641  1.00  0.00           H  
ATOM   2301  HG3 GLN   189      -3.045   7.781  51.395  1.00  0.00           H  
ATOM   2302 HE21 GLN   189       0.571   7.783  50.655  1.00  0.00           H  
ATOM   2303 HE22 GLN   189       0.877   8.728  52.098  1.00  0.00           H  
ATOM   2304  N   GLN   190      -1.720   6.419  46.566  1.00  0.00           N  
ATOM   2305  CA  GLN   190      -2.228   5.318  45.747  1.00  0.00           C  
ATOM   2306  C   GLN   190      -1.144   4.811  44.787  1.00  0.00           C  
ATOM   2307  O   GLN   190      -1.054   3.599  44.573  1.00  0.00           O  
ATOM   2308  CB  GLN   190      -3.441   5.800  44.929  1.00  0.00           C  
ATOM   2309  CG  GLN   190      -4.214   4.672  44.227  1.00  0.00           C  
ATOM   2310  CD  GLN   190      -4.975   3.767  45.189  1.00  0.00           C  
ATOM   2311  OE1 GLN   190      -5.439   4.172  46.246  1.00  0.00           O  
ATOM   2312  NE2 GLN   190      -5.196   2.521  44.835  1.00  0.00           N  
ATOM   2313  H   GLN   190      -0.863   6.872  46.265  1.00  0.00           H  
ATOM   2314  HA  GLN   190      -2.527   4.499  46.402  1.00  0.00           H  
ATOM   2315  HB2 GLN   190      -4.130   6.337  45.573  1.00  0.00           H  
ATOM   2316  HB3 GLN   190      -3.091   6.492  44.164  1.00  0.00           H  
ATOM   2317  HG2 GLN   190      -3.534   4.076  43.620  1.00  0.00           H  
ATOM   2318  HG3 GLN   190      -4.946   5.117  43.555  1.00  0.00           H  
ATOM   2319 HE21 GLN   190      -5.767   1.971  45.453  1.00  0.00           H  
ATOM   2320 HE22 GLN   190      -4.891   2.189  43.937  1.00  0.00           H  
ATOM   2321  N   CYS   191      -0.380   5.732  44.188  1.00  0.00           N  
ATOM   2322  CA  CYS   191       0.505   5.477  43.052  1.00  0.00           C  
ATOM   2323  C   CYS   191       1.880   6.166  43.119  1.00  0.00           C  
ATOM   2324  O   CYS   191       2.729   5.838  42.291  1.00  0.00           O  
ATOM   2325  CB  CYS   191      -0.244   5.849  41.762  1.00  0.00           C  
ATOM   2326  SG  CYS   191      -1.508   4.603  41.384  1.00  0.00           S  
ATOM   2327  H   CYS   191      -0.578   6.708  44.387  1.00  0.00           H  
ATOM   2328  HA  CYS   191       0.728   4.410  43.012  1.00  0.00           H  
ATOM   2329  HB2 CYS   191       0.460   5.897  40.929  1.00  0.00           H  
ATOM   2330  HB3 CYS   191      -0.714   6.826  41.882  1.00  0.00           H  
ATOM   2331  HG  CYS   191      -2.272   5.394  40.613  1.00  0.00           H  
ATOM   2332  N   SER   192       2.126   7.066  44.081  1.00  0.00           N  
ATOM   2333  CA  SER   192       3.486   7.488  44.454  1.00  0.00           C  
ATOM   2334  C   SER   192       3.964   6.725  45.676  1.00  0.00           C  
ATOM   2335  O   SER   192       4.809   5.853  45.521  1.00  0.00           O  
ATOM   2336  CB  SER   192       3.633   8.995  44.652  1.00  0.00           C  
ATOM   2337  OG  SER   192       3.820   9.626  43.401  1.00  0.00           O  
ATOM   2338  H   SER   192       1.383   7.292  44.734  1.00  0.00           H  
ATOM   2339  HA  SER   192       4.171   7.216  43.652  1.00  0.00           H  
ATOM   2340  HB2 SER   192       4.516   9.193  45.262  1.00  0.00           H  
ATOM   2341  HB3 SER   192       2.772   9.387  45.170  1.00  0.00           H  
ATOM   2342  HG  SER   192       4.752   9.407  43.196  1.00  0.00           H  
ATOM   2343  N   SER   193       3.348   6.890  46.844  1.00  0.00           N  
ATOM   2344  CA  SER   193       3.506   5.942  47.944  1.00  0.00           C  
ATOM   2345  C   SER   193       2.756   4.640  47.623  1.00  0.00           C  
ATOM   2346  O   SER   193       1.644   4.654  47.088  1.00  0.00           O  
ATOM   2347  CB  SER   193       3.138   6.577  49.291  1.00  0.00           C  
ATOM   2348  OG  SER   193       1.830   7.102  49.321  1.00  0.00           O  
ATOM   2349  H   SER   193       2.658   7.627  46.946  1.00  0.00           H  
ATOM   2350  HA  SER   193       4.562   5.690  48.012  1.00  0.00           H  
ATOM   2351  HB2 SER   193       3.839   7.386  49.499  1.00  0.00           H  
ATOM   2352  HB3 SER   193       3.238   5.826  50.075  1.00  0.00           H  
ATOM   2353  HG  SER   193       1.883   8.048  49.018  1.00  0.00           H  
ATOM   2354  N   LYS   194       3.438   3.496  47.810  1.00  0.00           N  
ATOM   2355  CA  LYS   194       3.078   2.201  47.191  1.00  0.00           C  
ATOM   2356  C   LYS   194       3.047   2.310  45.646  1.00  0.00           C  
ATOM   2357  O   LYS   194       2.165   1.761  44.983  1.00  0.00           O  
ATOM   2358  CB  LYS   194       1.803   1.643  47.864  1.00  0.00           C  
ATOM   2359  CG  LYS   194       1.428   0.192  47.491  1.00  0.00           C  
ATOM   2360  CD  LYS   194      -0.090  -0.082  47.502  1.00  0.00           C  
ATOM   2361  CE  LYS   194      -0.942   0.887  46.657  1.00  0.00           C  
ATOM   2362  NZ  LYS   194      -0.461   1.015  45.260  1.00  0.00           N1+
ATOM   2363  H   LYS   194       4.388   3.577  48.153  1.00  0.00           H  
ATOM   2364  HA  LYS   194       3.893   1.509  47.409  1.00  0.00           H  
ATOM   2365  HB2 LYS   194       1.928   1.686  48.948  1.00  0.00           H  
ATOM   2366  HB3 LYS   194       0.983   2.312  47.619  1.00  0.00           H  
ATOM   2367  HG2 LYS   194       1.816  -0.074  46.510  1.00  0.00           H  
ATOM   2368  HG3 LYS   194       1.910  -0.482  48.201  1.00  0.00           H  
ATOM   2369  HD2 LYS   194      -0.441  -0.029  48.534  1.00  0.00           H  
ATOM   2370  HD3 LYS   194      -0.257  -1.101  47.150  1.00  0.00           H  
ATOM   2371  HE2 LYS   194      -0.914   1.872  47.131  1.00  0.00           H  
ATOM   2372  HE3 LYS   194      -1.982   0.552  46.668  1.00  0.00           H  
ATOM   2373  HZ1 LYS   194      -0.889   1.823  44.808  1.00  0.00           H  
ATOM   2374  HZ2 LYS   194       0.535   1.232  45.244  1.00  0.00           H  
ATOM   2375  HZ3 LYS   194      -0.615   0.184  44.713  1.00  0.00           H  
ATOM   2376  N   GLY   195       3.970   3.080  45.073  1.00  0.00           N  
ATOM   2377  CA  GLY   195       4.096   3.344  43.640  1.00  0.00           C  
ATOM   2378  C   GLY   195       5.092   2.407  42.962  1.00  0.00           C  
ATOM   2379  O   GLY   195       6.224   2.280  43.425  1.00  0.00           O  
ATOM   2380  H   GLY   195       4.684   3.476  45.673  1.00  0.00           H  
ATOM   2381  HA2 GLY   195       3.122   3.261  43.159  1.00  0.00           H  
ATOM   2382  HA3 GLY   195       4.445   4.362  43.499  1.00  0.00           H  
ATOM   2383  N   SER   196       4.617   1.735  41.905  1.00  0.00           N  
ATOM   2384  CA  SER   196       5.260   0.722  41.036  1.00  0.00           C  
ATOM   2385  C   SER   196       6.066  -0.409  41.708  1.00  0.00           C  
ATOM   2386  O   SER   196       5.717  -1.570  41.503  1.00  0.00           O  
ATOM   2387  CB  SER   196       6.004   1.359  39.854  1.00  0.00           C  
ATOM   2388  OG  SER   196       7.046   2.209  40.257  1.00  0.00           O  
ATOM   2389  H   SER   196       3.677   1.982  41.644  1.00  0.00           H  
ATOM   2390  HA  SER   196       4.430   0.193  40.570  1.00  0.00           H  
ATOM   2391  HB2 SER   196       5.297   1.936  39.256  1.00  0.00           H  
ATOM   2392  HB3 SER   196       6.417   0.567  39.228  1.00  0.00           H  
ATOM   2393  HG  SER   196       6.746   3.151  40.163  1.00  0.00           H  
ATOM   2394  N   VAL   197       7.074  -0.112  42.537  1.00  0.00           N  
ATOM   2395  CA  VAL   197       7.795  -1.077  43.401  1.00  0.00           C  
ATOM   2396  C   VAL   197       7.915  -0.702  44.885  1.00  0.00           C  
ATOM   2397  O   VAL   197       7.894  -1.591  45.730  1.00  0.00           O  
ATOM   2398  CB  VAL   197       9.132  -1.591  42.805  1.00  0.00           C  
ATOM   2399  CG1 VAL   197       9.169  -1.612  41.269  1.00  0.00           C  
ATOM   2400  CG2 VAL   197      10.362  -0.810  43.289  1.00  0.00           C  
ATOM   2401  H   VAL   197       7.262   0.877  42.658  1.00  0.00           H  
ATOM   2402  HA  VAL   197       7.162  -1.965  43.424  1.00  0.00           H  
ATOM   2403  HB  VAL   197       9.262  -2.620  43.144  1.00  0.00           H  
ATOM   2404 HG11 VAL   197       8.321  -2.182  40.890  1.00  0.00           H  
ATOM   2405 HG12 VAL   197       9.131  -0.596  40.874  1.00  0.00           H  
ATOM   2406 HG13 VAL   197      10.088  -2.090  40.929  1.00  0.00           H  
ATOM   2407 HG21 VAL   197      10.240   0.250  43.075  1.00  0.00           H  
ATOM   2408 HG22 VAL   197      10.498  -0.945  44.362  1.00  0.00           H  
ATOM   2409 HG23 VAL   197      11.259  -1.172  42.789  1.00  0.00           H  
ATOM   2410  N   GLU   198       7.978   0.591  45.223  1.00  0.00           N  
ATOM   2411  CA  GLU   198       7.937   1.089  46.610  1.00  0.00           C  
ATOM   2412  C   GLU   198       7.386   2.523  46.701  1.00  0.00           C  
ATOM   2413  O   GLU   198       6.183   2.677  46.935  1.00  0.00           O  
ATOM   2414  CB  GLU   198       9.250   0.850  47.395  1.00  0.00           C  
ATOM   2415  CG  GLU   198      10.591   1.194  46.712  1.00  0.00           C  
ATOM   2416  CD  GLU   198      11.392   2.275  47.453  1.00  0.00           C  
ATOM   2417  OE1 GLU   198      10.801   3.340  47.737  1.00  0.00           O  
ATOM   2418  OE2 GLU   198      12.618   2.086  47.648  1.00  0.00           O1-
ATOM   2419  H   GLU   198       7.905   1.275  44.481  1.00  0.00           H  
ATOM   2420  HA  GLU   198       7.190   0.488  47.130  1.00  0.00           H  
ATOM   2421  HB2 GLU   198       9.177   1.364  48.354  1.00  0.00           H  
ATOM   2422  HB3 GLU   198       9.288  -0.213  47.637  1.00  0.00           H  
ATOM   2423  HG2 GLU   198      10.410   1.536  45.693  1.00  0.00           H  
ATOM   2424  HG3 GLU   198      11.189   0.282  46.645  1.00  0.00           H  
ATOM   2425  N   ILE   199       8.207   3.563  46.495  1.00  0.00           N  
ATOM   2426  CA  ILE   199       7.759   4.966  46.470  1.00  0.00           C  
ATOM   2427  C   ILE   199       8.309   5.729  45.251  1.00  0.00           C  
ATOM   2428  O   ILE   199       9.519   5.836  45.057  1.00  0.00           O  
ATOM   2429  CB  ILE   199       8.058   5.676  47.804  1.00  0.00           C  
ATOM   2430  CG1 ILE   199       7.525   4.845  48.999  1.00  0.00           C  
ATOM   2431  CG2 ILE   199       7.445   7.093  47.791  1.00  0.00           C  
ATOM   2432  CD1 ILE   199       7.573   5.527  50.366  1.00  0.00           C  
ATOM   2433  H   ILE   199       9.211   3.402  46.508  1.00  0.00           H  
ATOM   2434  HA  ILE   199       6.683   4.947  46.376  1.00  0.00           H  
ATOM   2435  HB  ILE   199       9.139   5.754  47.892  1.00  0.00           H  
ATOM   2436 HG12 ILE   199       6.488   4.567  48.808  1.00  0.00           H  
ATOM   2437 HG13 ILE   199       8.113   3.930  49.081  1.00  0.00           H  
ATOM   2438 HG21 ILE   199       7.729   7.642  46.895  1.00  0.00           H  
ATOM   2439 HG22 ILE   199       6.358   7.043  47.829  1.00  0.00           H  
ATOM   2440 HG23 ILE   199       7.814   7.660  48.641  1.00  0.00           H  
ATOM   2441 HD11 ILE   199       8.582   5.888  50.566  1.00  0.00           H  
ATOM   2442 HD12 ILE   199       6.863   6.351  50.389  1.00  0.00           H  
ATOM   2443 HD13 ILE   199       7.294   4.809  51.137  1.00  0.00           H  
ATOM   2444  N   ASP   200       7.407   6.284  44.441  1.00  0.00           N  
ATOM   2445  CA  ASP   200       7.612   6.636  43.027  1.00  0.00           C  
ATOM   2446  C   ASP   200       7.206   8.101  42.731  1.00  0.00           C  
ATOM   2447  O   ASP   200       6.320   8.658  43.376  1.00  0.00           O  
ATOM   2448  CB  ASP   200       6.793   5.602  42.227  1.00  0.00           C  
ATOM   2449  CG  ASP   200       6.888   5.639  40.702  1.00  0.00           C  
ATOM   2450  OD1 ASP   200       6.329   4.704  40.083  1.00  0.00           O  
ATOM   2451  OD2 ASP   200       7.482   6.588  40.145  1.00  0.00           O1-
ATOM   2452  H   ASP   200       6.440   6.213  44.738  1.00  0.00           H  
ATOM   2453  HA  ASP   200       8.663   6.511  42.765  1.00  0.00           H  
ATOM   2454  HB2 ASP   200       5.744   5.738  42.487  1.00  0.00           H  
ATOM   2455  HB3 ASP   200       7.095   4.608  42.553  1.00  0.00           H  
ATOM   2456  N   LEU   201       7.828   8.739  41.735  1.00  0.00           N  
ATOM   2457  CA  LEU   201       7.518  10.100  41.268  1.00  0.00           C  
ATOM   2458  C   LEU   201       7.540  10.191  39.729  1.00  0.00           C  
ATOM   2459  O   LEU   201       8.193  11.058  39.144  1.00  0.00           O  
ATOM   2460  CB  LEU   201       8.426  11.133  41.968  1.00  0.00           C  
ATOM   2461  CG  LEU   201       8.097  11.408  43.447  1.00  0.00           C  
ATOM   2462  CD1 LEU   201       9.108  12.422  43.976  1.00  0.00           C  
ATOM   2463  CD2 LEU   201       6.711  12.022  43.664  1.00  0.00           C  
ATOM   2464  H   LEU   201       8.368   8.142  41.114  1.00  0.00           H  
ATOM   2465  HA  LEU   201       6.485  10.325  41.532  1.00  0.00           H  
ATOM   2466  HB2 LEU   201       9.460  10.797  41.885  1.00  0.00           H  
ATOM   2467  HB3 LEU   201       8.344  12.081  41.441  1.00  0.00           H  
ATOM   2468  HG  LEU   201       8.184  10.493  44.029  1.00  0.00           H  
ATOM   2469 HD11 LEU   201      10.118  12.020  43.913  1.00  0.00           H  
ATOM   2470 HD12 LEU   201       9.034  13.349  43.416  1.00  0.00           H  
ATOM   2471 HD13 LEU   201       8.872  12.644  45.010  1.00  0.00           H  
ATOM   2472 HD21 LEU   201       6.609  12.945  43.096  1.00  0.00           H  
ATOM   2473 HD22 LEU   201       5.934  11.326  43.361  1.00  0.00           H  
ATOM   2474 HD23 LEU   201       6.564  12.228  44.725  1.00  0.00           H  
ATOM   2475  N   PHE   202       6.817   9.274  39.081  1.00  0.00           N  
ATOM   2476  CA  PHE   202       6.561   9.241  37.636  1.00  0.00           C  
ATOM   2477  C   PHE   202       5.102   9.074  37.161  1.00  0.00           C  
ATOM   2478  O   PHE   202       4.553  10.017  36.580  1.00  0.00           O  
ATOM   2479  CB  PHE   202       7.604   8.387  36.895  1.00  0.00           C  
ATOM   2480  CG  PHE   202       7.198   7.926  35.505  1.00  0.00           C  
ATOM   2481  CD1 PHE   202       6.883   8.864  34.501  1.00  0.00           C  
ATOM   2482  CD2 PHE   202       7.103   6.550  35.222  1.00  0.00           C  
ATOM   2483  CE1 PHE   202       6.476   8.429  33.227  1.00  0.00           C  
ATOM   2484  CE2 PHE   202       6.695   6.114  33.949  1.00  0.00           C  
ATOM   2485  CZ  PHE   202       6.380   7.054  32.951  1.00  0.00           C  
ATOM   2486  H   PHE   202       6.521   8.467  39.620  1.00  0.00           H  
ATOM   2487  HA  PHE   202       6.782  10.252  37.290  1.00  0.00           H  
ATOM   2488  HB2 PHE   202       8.539   8.944  36.829  1.00  0.00           H  
ATOM   2489  HB3 PHE   202       7.808   7.502  37.501  1.00  0.00           H  
ATOM   2490  HD1 PHE   202       6.932   9.922  34.708  1.00  0.00           H  
ATOM   2491  HD2 PHE   202       7.342   5.822  35.986  1.00  0.00           H  
ATOM   2492  HE1 PHE   202       6.228   9.151  32.461  1.00  0.00           H  
ATOM   2493  HE2 PHE   202       6.620   5.057  33.738  1.00  0.00           H  
ATOM   2494  HZ  PHE   202       6.060   6.722  31.974  1.00  0.00           H  
ATOM   2495  N   PRO   203       4.422   7.941  37.433  1.00  0.00           N  
ATOM   2496  CA  PRO   203       3.111   7.643  36.851  1.00  0.00           C  
ATOM   2497  C   PRO   203       2.003   8.558  37.388  1.00  0.00           C  
ATOM   2498  O   PRO   203       1.051   8.860  36.673  1.00  0.00           O  
ATOM   2499  CB  PRO   203       2.851   6.170  37.179  1.00  0.00           C  
ATOM   2500  CG  PRO   203       3.636   5.944  38.470  1.00  0.00           C  
ATOM   2501  CD  PRO   203       4.854   6.847  38.289  1.00  0.00           C  
ATOM   2502  HA  PRO   203       3.152   7.758  35.767  1.00  0.00           H  
ATOM   2503  HB2 PRO   203       1.789   5.954  37.306  1.00  0.00           H  
ATOM   2504  HB3 PRO   203       3.271   5.546  36.388  1.00  0.00           H  
ATOM   2505  HG2 PRO   203       3.924   4.899  38.594  1.00  0.00           H  
ATOM   2506  HG3 PRO   203       3.050   6.283  39.325  1.00  0.00           H  
ATOM   2507  HD2 PRO   203       5.661   6.291  37.810  1.00  0.00           H  
ATOM   2508  HD3 PRO   203       5.171   7.214  39.263  1.00  0.00           H  
ATOM   2509  N   THR   204       2.150   9.082  38.608  1.00  0.00           N  
ATOM   2510  CA  THR   204       1.255  10.092  39.198  1.00  0.00           C  
ATOM   2511  C   THR   204       1.316  11.437  38.474  1.00  0.00           C  
ATOM   2512  O   THR   204       0.283  12.079  38.291  1.00  0.00           O  
ATOM   2513  CB  THR   204       1.593  10.299  40.682  1.00  0.00           C  
ATOM   2514  OG1 THR   204       2.989  10.406  40.848  1.00  0.00           O  
ATOM   2515  CG2 THR   204       1.138   9.104  41.510  1.00  0.00           C  
ATOM   2516  H   THR   204       2.965   8.828  39.150  1.00  0.00           H  
ATOM   2517  HA  THR   204       0.229   9.741  39.127  1.00  0.00           H  
ATOM   2518  HB  THR   204       1.099  11.197  41.056  1.00  0.00           H  
ATOM   2519 HG21 THR   204       0.081   8.917  41.339  1.00  0.00           H  
ATOM   2520 HG22 THR   204       1.714   8.220  41.237  1.00  0.00           H  
ATOM   2521 HG23 THR   204       1.279   9.322  42.567  1.00  0.00           H  
ATOM   2522  HG1 THR   204       3.181  10.237  41.790  1.00  0.00           H  
ATOM   2523  N   PHE   205       2.488  11.825  37.962  1.00  0.00           N  
ATOM   2524  CA  PHE   205       2.645  13.023  37.138  1.00  0.00           C  
ATOM   2525  C   PHE   205       2.131  12.846  35.713  1.00  0.00           C  
ATOM   2526  O   PHE   205       1.357  13.667  35.227  1.00  0.00           O  
ATOM   2527  CB  PHE   205       4.105  13.485  37.128  1.00  0.00           C  
ATOM   2528  CG  PHE   205       4.689  13.917  38.459  1.00  0.00           C  
ATOM   2529  CD1 PHE   205       3.932  14.646  39.399  1.00  0.00           C  
ATOM   2530  CD2 PHE   205       6.026  13.596  38.748  1.00  0.00           C  
ATOM   2531  CE1 PHE   205       4.510  15.061  40.611  1.00  0.00           C  
ATOM   2532  CE2 PHE   205       6.604  14.013  39.955  1.00  0.00           C  
ATOM   2533  CZ  PHE   205       5.850  14.745  40.887  1.00  0.00           C  
ATOM   2534  H   PHE   205       3.299  11.245  38.124  1.00  0.00           H  
ATOM   2535  HA  PHE   205       2.038  13.818  37.568  1.00  0.00           H  
ATOM   2536  HB2 PHE   205       4.719  12.683  36.716  1.00  0.00           H  
ATOM   2537  HB3 PHE   205       4.187  14.327  36.443  1.00  0.00           H  
ATOM   2538  HD1 PHE   205       2.899  14.878  39.208  1.00  0.00           H  
ATOM   2539  HD2 PHE   205       6.621  13.035  38.041  1.00  0.00           H  
ATOM   2540  HE1 PHE   205       3.926  15.619  41.331  1.00  0.00           H  
ATOM   2541  HE2 PHE   205       7.635  13.771  40.155  1.00  0.00           H  
ATOM   2542  HZ  PHE   205       6.299  15.063  41.815  1.00  0.00           H  
ATOM   2543  N   ASP   206       2.491  11.731  35.079  1.00  0.00           N  
ATOM   2544  CA  ASP   206       1.966  11.306  33.778  1.00  0.00           C  
ATOM   2545  C   ASP   206       0.429  11.294  33.675  1.00  0.00           C  
ATOM   2546  O   ASP   206      -0.159  11.964  32.823  1.00  0.00           O  
ATOM   2547  CB  ASP   206       2.656   9.987  33.381  1.00  0.00           C  
ATOM   2548  CG  ASP   206       1.807   9.104  32.472  1.00  0.00           C  
ATOM   2549  OD1 ASP   206       1.818   9.329  31.246  1.00  0.00           O  
ATOM   2550  OD2 ASP   206       1.101   8.221  33.010  1.00  0.00           O1-
ATOM   2551  H   ASP   206       3.134  11.101  35.550  1.00  0.00           H  
ATOM   2552  HA  ASP   206       2.286  12.043  33.040  1.00  0.00           H  
ATOM   2553  HB2 ASP   206       2.880   9.417  34.283  1.00  0.00           H  
ATOM   2554  HB3 ASP   206       3.606  10.214  32.895  1.00  0.00           H  
ATOM   2555  N   THR   207      -0.228  10.694  34.667  1.00  0.00           N  
ATOM   2556  CA  THR   207      -1.695  10.663  34.771  1.00  0.00           C  
ATOM   2557  C   THR   207      -2.317  12.029  35.076  1.00  0.00           C  
ATOM   2558  O   THR   207      -3.231  12.434  34.356  1.00  0.00           O  
ATOM   2559  CB  THR   207      -2.163   9.610  35.786  1.00  0.00           C  
ATOM   2560  OG1 THR   207      -1.428   9.674  36.986  1.00  0.00           O  
ATOM   2561  CG2 THR   207      -2.009   8.197  35.231  1.00  0.00           C  
ATOM   2562  H   THR   207       0.316  10.159  35.333  1.00  0.00           H  
ATOM   2563  HA  THR   207      -2.090  10.369  33.799  1.00  0.00           H  
ATOM   2564  HB  THR   207      -3.210   9.780  36.015  1.00  0.00           H  
ATOM   2565 HG21 THR   207      -2.645   8.083  34.355  1.00  0.00           H  
ATOM   2566 HG22 THR   207      -0.974   8.001  34.950  1.00  0.00           H  
ATOM   2567 HG23 THR   207      -2.328   7.469  35.975  1.00  0.00           H  
ATOM   2568  HG1 THR   207      -0.547   9.292  36.798  1.00  0.00           H  
ATOM   2569  N   LEU   208      -1.789  12.807  36.034  1.00  0.00           N  
ATOM   2570  CA  LEU   208      -2.326  14.145  36.345  1.00  0.00           C  
ATOM   2571  C   LEU   208      -2.147  15.154  35.192  1.00  0.00           C  
ATOM   2572  O   LEU   208      -3.018  15.986  34.943  1.00  0.00           O  
ATOM   2573  CB  LEU   208      -1.682  14.678  37.638  1.00  0.00           C  
ATOM   2574  CG  LEU   208      -2.436  15.898  38.219  1.00  0.00           C  
ATOM   2575  CD1 LEU   208      -3.525  15.451  39.193  1.00  0.00           C  
ATOM   2576  CD2 LEU   208      -1.472  16.836  38.940  1.00  0.00           C  
ATOM   2577  H   LEU   208      -1.047  12.433  36.617  1.00  0.00           H  
ATOM   2578  HA  LEU   208      -3.396  14.037  36.525  1.00  0.00           H  
ATOM   2579  HB2 LEU   208      -1.657  13.887  38.389  1.00  0.00           H  
ATOM   2580  HB3 LEU   208      -0.651  14.954  37.414  1.00  0.00           H  
ATOM   2581  HG  LEU   208      -2.904  16.476  37.426  1.00  0.00           H  
ATOM   2582 HD11 LEU   208      -4.259  14.839  38.667  1.00  0.00           H  
ATOM   2583 HD12 LEU   208      -3.093  14.862  39.999  1.00  0.00           H  
ATOM   2584 HD13 LEU   208      -4.040  16.317  39.611  1.00  0.00           H  
ATOM   2585 HD21 LEU   208      -0.910  16.293  39.696  1.00  0.00           H  
ATOM   2586 HD22 LEU   208      -0.782  17.263  38.215  1.00  0.00           H  
ATOM   2587 HD23 LEU   208      -2.029  17.649  39.407  1.00  0.00           H  
ATOM   2588  N   THR   209      -1.040  15.081  34.449  1.00  0.00           N  
ATOM   2589  CA  THR   209      -0.790  15.970  33.297  1.00  0.00           C  
ATOM   2590  C   THR   209      -1.690  15.645  32.103  1.00  0.00           C  
ATOM   2591  O   THR   209      -2.169  16.576  31.453  1.00  0.00           O  
ATOM   2592  CB  THR   209       0.685  15.978  32.873  1.00  0.00           C  
ATOM   2593  OG1 THR   209       1.171  14.671  32.716  1.00  0.00           O  
ATOM   2594  CG2 THR   209       1.577  16.683  33.893  1.00  0.00           C  
ATOM   2595  H   THR   209      -0.354  14.369  34.676  1.00  0.00           H  
ATOM   2596  HA  THR   209      -1.043  16.988  33.593  1.00  0.00           H  
ATOM   2597  HB  THR   209       0.777  16.503  31.921  1.00  0.00           H  
ATOM   2598 HG21 THR   209       1.320  17.739  33.936  1.00  0.00           H  
ATOM   2599 HG22 THR   209       1.452  16.248  34.884  1.00  0.00           H  
ATOM   2600 HG23 THR   209       2.616  16.582  33.587  1.00  0.00           H  
ATOM   2601  HG1 THR   209       1.277  14.274  33.597  1.00  0.00           H  
ATOM   2602  N   SER   210      -2.065  14.373  31.918  1.00  0.00           N  
ATOM   2603  CA  SER   210      -3.173  13.972  31.036  1.00  0.00           C  
ATOM   2604  C   SER   210      -4.570  14.358  31.541  1.00  0.00           C  
ATOM   2605  O   SER   210      -5.494  14.454  30.735  1.00  0.00           O  
ATOM   2606  CB  SER   210      -3.136  12.466  30.774  1.00  0.00           C  
ATOM   2607  OG  SER   210      -2.181  12.190  29.775  1.00  0.00           O  
ATOM   2608  H   SER   210      -1.588  13.645  32.440  1.00  0.00           H  
ATOM   2609  HA  SER   210      -3.035  14.464  30.075  1.00  0.00           H  
ATOM   2610  HB2 SER   210      -4.111  12.123  30.423  1.00  0.00           H  
ATOM   2611  HB3 SER   210      -2.884  11.937  31.694  1.00  0.00           H  
ATOM   2612  HG  SER   210      -2.634  12.173  28.907  1.00  0.00           H  
ATOM   2613  N   ASP   211      -4.761  14.605  32.840  1.00  0.00           N  
ATOM   2614  CA  ASP   211      -6.083  14.864  33.436  1.00  0.00           C  
ATOM   2615  C   ASP   211      -6.581  16.247  32.980  1.00  0.00           C  
ATOM   2616  O   ASP   211      -7.633  16.328  32.357  1.00  0.00           O  
ATOM   2617  CB  ASP   211      -5.954  14.832  34.965  1.00  0.00           C  
ATOM   2618  CG  ASP   211      -7.249  14.447  35.684  1.00  0.00           C  
ATOM   2619  OD1 ASP   211      -7.137  14.106  36.882  1.00  0.00           O  
ATOM   2620  OD2 ASP   211      -8.328  14.439  35.047  1.00  0.00           O1-
ATOM   2621  H   ASP   211      -3.983  14.465  33.473  1.00  0.00           H  
ATOM   2622  HA  ASP   211      -6.787  14.097  33.108  1.00  0.00           H  
ATOM   2623  HB2 ASP   211      -5.617  15.801  35.330  1.00  0.00           H  
ATOM   2624  HB3 ASP   211      -5.192  14.105  35.234  1.00  0.00           H  
ATOM   2625  N   VAL   212      -5.755  17.299  33.069  1.00  0.00           N  
ATOM   2626  CA  VAL   212      -6.057  18.635  32.490  1.00  0.00           C  
ATOM   2627  C   VAL   212      -6.055  18.684  30.949  1.00  0.00           C  
ATOM   2628  O   VAL   212      -6.508  19.655  30.343  1.00  0.00           O  
ATOM   2629  CB  VAL   212      -5.172  19.746  33.093  1.00  0.00           C  
ATOM   2630  CG1 VAL   212      -5.110  19.688  34.625  1.00  0.00           C  
ATOM   2631  CG2 VAL   212      -3.734  19.710  32.552  1.00  0.00           C  
ATOM   2632  H   VAL   212      -4.885  17.169  33.571  1.00  0.00           H  
ATOM   2633  HA  VAL   212      -7.081  18.873  32.784  1.00  0.00           H  
ATOM   2634  HB  VAL   212      -5.604  20.707  32.816  1.00  0.00           H  
ATOM   2635 HG11 VAL   212      -6.124  19.696  35.027  1.00  0.00           H  
ATOM   2636 HG12 VAL   212      -4.598  18.787  34.965  1.00  0.00           H  
ATOM   2637 HG13 VAL   212      -4.582  20.560  35.010  1.00  0.00           H  
ATOM   2638 HG21 VAL   212      -3.266  18.756  32.798  1.00  0.00           H  
ATOM   2639 HG22 VAL   212      -3.730  19.847  31.471  1.00  0.00           H  
ATOM   2640 HG23 VAL   212      -3.162  20.520  33.002  1.00  0.00           H  
ATOM   2641  N   ILE   213      -5.565  17.620  30.308  1.00  0.00           N  
ATOM   2642  CA  ILE   213      -5.710  17.331  28.869  1.00  0.00           C  
ATOM   2643  C   ILE   213      -7.023  16.588  28.542  1.00  0.00           C  
ATOM   2644  O   ILE   213      -7.442  16.516  27.384  1.00  0.00           O  
ATOM   2645  CB  ILE   213      -4.418  16.609  28.397  1.00  0.00           C  
ATOM   2646  CG1 ILE   213      -3.469  17.658  27.789  1.00  0.00           C  
ATOM   2647  CG2 ILE   213      -4.618  15.385  27.487  1.00  0.00           C  
ATOM   2648  CD1 ILE   213      -2.037  17.174  27.580  1.00  0.00           C  
ATOM   2649  H   ILE   213      -5.179  16.885  30.885  1.00  0.00           H  
ATOM   2650  HA  ILE   213      -5.785  18.279  28.334  1.00  0.00           H  
ATOM   2651  HB  ILE   213      -3.917  16.229  29.285  1.00  0.00           H  
ATOM   2652 HG12 ILE   213      -3.870  18.007  26.838  1.00  0.00           H  
ATOM   2653 HG13 ILE   213      -3.411  18.502  28.476  1.00  0.00           H  
ATOM   2654 HG21 ILE   213      -5.270  14.662  27.976  1.00  0.00           H  
ATOM   2655 HG22 ILE   213      -5.051  15.679  26.533  1.00  0.00           H  
ATOM   2656 HG23 ILE   213      -3.667  14.886  27.313  1.00  0.00           H  
ATOM   2657 HD11 ILE   213      -1.602  16.889  28.538  1.00  0.00           H  
ATOM   2658 HD12 ILE   213      -2.010  16.330  26.895  1.00  0.00           H  
ATOM   2659 HD13 ILE   213      -1.458  17.988  27.147  1.00  0.00           H  
ATOM   2660  N   SER   214      -7.705  16.073  29.564  1.00  0.00           N  
ATOM   2661  CA  SER   214      -8.935  15.289  29.468  1.00  0.00           C  
ATOM   2662  C   SER   214     -10.166  16.075  29.932  1.00  0.00           C  
ATOM   2663  O   SER   214     -11.161  16.098  29.202  1.00  0.00           O  
ATOM   2664  CB  SER   214      -8.785  13.988  30.265  1.00  0.00           C  
ATOM   2665  OG  SER   214      -7.718  13.233  29.731  1.00  0.00           O  
ATOM   2666  H   SER   214      -7.300  16.170  30.489  1.00  0.00           H  
ATOM   2667  HA  SER   214      -9.095  14.991  28.435  1.00  0.00           H  
ATOM   2668  HB2 SER   214      -9.703  13.406  30.178  1.00  0.00           H  
ATOM   2669  HB3 SER   214      -8.599  14.199  31.319  1.00  0.00           H  
ATOM   2670  HG  SER   214      -6.886  13.662  30.011  1.00  0.00           H  
ATOM   2671  N   ARG   215     -10.110  16.715  31.111  1.00  0.00           N  
ATOM   2672  CA  ARG   215     -11.256  17.204  31.901  1.00  0.00           C  
ATOM   2673  C   ARG   215     -10.940  18.477  32.720  1.00  0.00           C  
ATOM   2674  O   ARG   215      -9.794  18.747  33.055  1.00  0.00           O  
ATOM   2675  CB  ARG   215     -11.704  16.070  32.849  1.00  0.00           C  
ATOM   2676  CG  ARG   215     -12.202  14.760  32.192  1.00  0.00           C  
ATOM   2677  CD  ARG   215     -13.513  15.003  31.418  1.00  0.00           C  
ATOM   2678  NE  ARG   215     -14.534  15.281  32.439  1.00  0.00           N  
ATOM   2679  CZ  ARG   215     -15.180  16.416  32.612  1.00  0.00           C  
ATOM   2680  NH1 ARG   215     -15.994  16.560  33.605  1.00  0.00           N  
ATOM   2681  NH2 ARG   215     -15.051  17.451  31.834  1.00  0.00           N1+
ATOM   2682  H   ARG   215      -9.216  16.704  31.602  1.00  0.00           H  
ATOM   2683  HA  ARG   215     -12.063  17.465  31.221  1.00  0.00           H  
ATOM   2684  HB2 ARG   215     -10.848  15.813  33.476  1.00  0.00           H  
ATOM   2685  HB3 ARG   215     -12.476  16.448  33.517  1.00  0.00           H  
ATOM   2686  HG2 ARG   215     -12.385  14.010  32.960  1.00  0.00           H  
ATOM   2687  HG3 ARG   215     -11.447  14.358  31.520  1.00  0.00           H  
ATOM   2688  HD2 ARG   215     -13.776  14.083  30.910  1.00  0.00           H  
ATOM   2689  HD3 ARG   215     -13.389  15.820  30.721  1.00  0.00           H  
ATOM   2690  HE  ARG   215     -14.656  14.609  33.192  1.00  0.00           H  
ATOM   2691 HH11 ARG   215     -16.550  17.418  33.633  1.00  0.00           H  
ATOM   2692 HH12 ARG   215     -16.190  15.815  34.263  1.00  0.00           H  
ATOM   2693 HH21 ARG   215     -15.740  18.204  31.968  1.00  0.00           H  
ATOM   2694 HH22 ARG   215     -14.560  17.382  30.967  1.00  0.00           H  
ATOM   2695  N   VAL   216     -11.994  19.239  33.040  1.00  0.00           N  
ATOM   2696  CA  VAL   216     -11.976  20.546  33.741  1.00  0.00           C  
ATOM   2697  C   VAL   216     -11.750  20.583  35.273  1.00  0.00           C  
ATOM   2698  O   VAL   216     -11.189  21.557  35.761  1.00  0.00           O  
ATOM   2699  CB  VAL   216     -13.263  21.316  33.363  1.00  0.00           C  
ATOM   2700  CG1 VAL   216     -14.544  20.728  33.966  1.00  0.00           C  
ATOM   2701  CG2 VAL   216     -13.226  22.794  33.757  1.00  0.00           C  
ATOM   2702  H   VAL   216     -12.888  18.934  32.696  1.00  0.00           H  
ATOM   2703  HA  VAL   216     -11.145  21.115  33.319  1.00  0.00           H  
ATOM   2704  HB  VAL   216     -13.360  21.267  32.281  1.00  0.00           H  
ATOM   2705 HG11 VAL   216     -14.642  19.679  33.696  1.00  0.00           H  
ATOM   2706 HG12 VAL   216     -14.548  20.842  35.050  1.00  0.00           H  
ATOM   2707 HG13 VAL   216     -15.405  21.261  33.562  1.00  0.00           H  
ATOM   2708 HG21 VAL   216     -13.263  22.915  34.838  1.00  0.00           H  
ATOM   2709 HG22 VAL   216     -12.305  23.250  33.402  1.00  0.00           H  
ATOM   2710 HG23 VAL   216     -14.075  23.320  33.320  1.00  0.00           H  
ATOM   2711  N   ALA   217     -12.216  19.666  36.126  1.00  0.00           N  
ATOM   2712  CA  ALA   217     -12.822  18.358  35.918  1.00  0.00           C  
ATOM   2713  C   ALA   217     -14.031  18.131  36.847  1.00  0.00           C  
ATOM   2714  O   ALA   217     -13.898  17.628  37.962  1.00  0.00           O  
ATOM   2715  CB  ALA   217     -11.722  17.309  36.134  1.00  0.00           C  
ATOM   2716  H   ALA   217     -12.039  19.891  37.101  1.00  0.00           H  
ATOM   2717  HA  ALA   217     -13.193  18.260  34.904  1.00  0.00           H  
ATOM   2718  HB1 ALA   217     -12.152  16.314  36.051  1.00  0.00           H  
ATOM   2719  HB2 ALA   217     -10.922  17.430  35.404  1.00  0.00           H  
ATOM   2720  HB3 ALA   217     -11.297  17.416  37.133  1.00  0.00           H  
ATOM   2721  N   PHE   218     -15.246  18.330  36.323  1.00  0.00           N  
ATOM   2722  CA  PHE   218     -16.481  17.836  36.945  1.00  0.00           C  
ATOM   2723  C   PHE   218     -16.619  16.306  36.807  1.00  0.00           C  
ATOM   2724  O   PHE   218     -17.377  15.808  35.976  1.00  0.00           O  
ATOM   2725  CB  PHE   218     -17.704  18.613  36.428  1.00  0.00           C  
ATOM   2726  CG  PHE   218     -17.698  20.101  36.735  1.00  0.00           C  
ATOM   2727  CD1 PHE   218     -17.622  21.039  35.686  1.00  0.00           C  
ATOM   2728  CD2 PHE   218     -17.768  20.556  38.066  1.00  0.00           C  
ATOM   2729  CE1 PHE   218     -17.605  22.417  35.963  1.00  0.00           C  
ATOM   2730  CE2 PHE   218     -17.754  21.935  38.345  1.00  0.00           C  
ATOM   2731  CZ  PHE   218     -17.672  22.865  37.294  1.00  0.00           C  
ATOM   2732  H   PHE   218     -15.327  18.781  35.424  1.00  0.00           H  
ATOM   2733  HA  PHE   218     -16.416  18.036  38.016  1.00  0.00           H  
ATOM   2734  HB2 PHE   218     -17.798  18.459  35.355  1.00  0.00           H  
ATOM   2735  HB3 PHE   218     -18.597  18.188  36.888  1.00  0.00           H  
ATOM   2736  HD1 PHE   218     -17.575  20.704  34.660  1.00  0.00           H  
ATOM   2737  HD2 PHE   218     -17.831  19.846  38.878  1.00  0.00           H  
ATOM   2738  HE1 PHE   218     -17.534  23.129  35.151  1.00  0.00           H  
ATOM   2739  HE2 PHE   218     -17.799  22.279  39.369  1.00  0.00           H  
ATOM   2740  HZ  PHE   218     -17.653  23.924  37.507  1.00  0.00           H  
ATOM   2741  N   GLY   219     -15.740  15.563  37.481  1.00  0.00           N  
ATOM   2742  CA  GLY   219     -15.531  14.126  37.297  1.00  0.00           C  
ATOM   2743  C   GLY   219     -14.498  13.797  36.208  1.00  0.00           C  
ATOM   2744  O   GLY   219     -14.629  14.200  35.050  1.00  0.00           O  
ATOM   2745  H   GLY   219     -15.071  16.065  38.059  1.00  0.00           H  
ATOM   2746  HA2 GLY   219     -15.202  13.701  38.246  1.00  0.00           H  
ATOM   2747  HA3 GLY   219     -16.472  13.646  37.029  1.00  0.00           H  
ATOM   2748  N   SER   220     -13.484  13.026  36.599  1.00  0.00           N  
ATOM   2749  CA  SER   220     -12.395  12.463  35.787  1.00  0.00           C  
ATOM   2750  C   SER   220     -11.754  11.271  36.518  1.00  0.00           C  
ATOM   2751  O   SER   220     -11.900  11.141  37.737  1.00  0.00           O  
ATOM   2752  CB  SER   220     -11.321  13.518  35.528  1.00  0.00           C  
ATOM   2753  OG  SER   220     -10.407  13.033  34.572  1.00  0.00           O  
ATOM   2754  H   SER   220     -13.445  12.802  37.586  1.00  0.00           H  
ATOM   2755  HA  SER   220     -12.792  12.124  34.830  1.00  0.00           H  
ATOM   2756  HB2 SER   220     -10.795  13.757  36.454  1.00  0.00           H  
ATOM   2757  HB3 SER   220     -11.786  14.420  35.142  1.00  0.00           H  
ATOM   2758  HG  SER   220      -9.570  13.559  34.708  1.00  0.00           H  
ATOM   2759  N   SER   221     -11.074  10.382  35.789  1.00  0.00           N  
ATOM   2760  CA  SER   221     -10.361   9.219  36.342  1.00  0.00           C  
ATOM   2761  C   SER   221      -9.352   8.655  35.334  1.00  0.00           C  
ATOM   2762  O   SER   221      -9.501   8.848  34.128  1.00  0.00           O  
ATOM   2763  CB  SER   221     -11.354   8.122  36.755  1.00  0.00           C  
ATOM   2764  OG  SER   221     -11.996   7.561  35.628  1.00  0.00           O  
ATOM   2765  H   SER   221     -10.886  10.616  34.820  1.00  0.00           H  
ATOM   2766  HA  SER   221      -9.810   9.538  37.228  1.00  0.00           H  
ATOM   2767  HB2 SER   221     -12.103   8.538  37.430  1.00  0.00           H  
ATOM   2768  HB3 SER   221     -10.819   7.332  37.284  1.00  0.00           H  
ATOM   2769  HG  SER   221     -12.290   8.278  35.058  1.00  0.00           H  
ATOM   2770  N   TYR   222      -8.350   7.916  35.814  1.00  0.00           N  
ATOM   2771  CA  TYR   222      -7.220   7.445  35.003  1.00  0.00           C  
ATOM   2772  C   TYR   222      -7.556   6.089  34.367  1.00  0.00           C  
ATOM   2773  O   TYR   222      -7.122   5.027  34.812  1.00  0.00           O  
ATOM   2774  CB  TYR   222      -5.957   7.452  35.881  1.00  0.00           C  
ATOM   2775  CG  TYR   222      -5.758   8.792  36.569  1.00  0.00           C  
ATOM   2776  CD1 TYR   222      -5.736   8.882  37.976  1.00  0.00           C  
ATOM   2777  CD2 TYR   222      -5.733   9.968  35.795  1.00  0.00           C  
ATOM   2778  CE1 TYR   222      -5.695  10.143  38.605  1.00  0.00           C  
ATOM   2779  CE2 TYR   222      -5.711  11.223  36.423  1.00  0.00           C  
ATOM   2780  CZ  TYR   222      -5.706  11.320  37.829  1.00  0.00           C  
ATOM   2781  OH  TYR   222      -5.762  12.537  38.427  1.00  0.00           O  
ATOM   2782  H   TYR   222      -8.275   7.795  36.812  1.00  0.00           H  
ATOM   2783  HA  TYR   222      -7.055   8.144  34.182  1.00  0.00           H  
ATOM   2784  HB2 TYR   222      -6.035   6.666  36.634  1.00  0.00           H  
ATOM   2785  HB3 TYR   222      -5.088   7.238  35.257  1.00  0.00           H  
ATOM   2786  HD1 TYR   222      -5.762   7.984  38.578  1.00  0.00           H  
ATOM   2787  HD2 TYR   222      -5.762   9.918  34.716  1.00  0.00           H  
ATOM   2788  HE1 TYR   222      -5.679  10.225  39.681  1.00  0.00           H  
ATOM   2789  HE2 TYR   222      -5.719  12.117  35.828  1.00  0.00           H  
ATOM   2790  HH  TYR   222      -6.265  13.172  37.864  1.00  0.00           H  
ATOM   2791  N   GLY   223      -8.425   6.128  33.354  1.00  0.00           N  
ATOM   2792  CA  GLY   223      -8.937   4.956  32.639  1.00  0.00           C  
ATOM   2793  C   GLY   223      -7.934   4.357  31.649  1.00  0.00           C  
ATOM   2794  O   GLY   223      -8.229   4.304  30.459  1.00  0.00           O  
ATOM   2795  H   GLY   223      -8.782   7.041  33.093  1.00  0.00           H  
ATOM   2796  HA2 GLY   223      -9.205   4.186  33.363  1.00  0.00           H  
ATOM   2797  HA3 GLY   223      -9.835   5.239  32.091  1.00  0.00           H  
ATOM   2798  N   GLU   224      -6.760   3.932  32.128  1.00  0.00           N  
ATOM   2799  CA  GLU   224      -5.551   3.604  31.344  1.00  0.00           C  
ATOM   2800  C   GLU   224      -5.782   2.816  30.043  1.00  0.00           C  
ATOM   2801  O   GLU   224      -5.258   3.198  29.002  1.00  0.00           O  
ATOM   2802  CB  GLU   224      -4.570   2.805  32.226  1.00  0.00           C  
ATOM   2803  CG  GLU   224      -3.989   3.586  33.411  1.00  0.00           C  
ATOM   2804  CD  GLU   224      -3.157   4.781  32.942  1.00  0.00           C  
ATOM   2805  OE1 GLU   224      -2.048   4.567  32.401  1.00  0.00           O  
ATOM   2806  OE2 GLU   224      -3.638   5.927  33.067  1.00  0.00           O1-
ATOM   2807  H   GLU   224      -6.623   4.059  33.128  1.00  0.00           H  
ATOM   2808  HA  GLU   224      -5.065   4.536  31.051  1.00  0.00           H  
ATOM   2809  HB2 GLU   224      -5.082   1.921  32.611  1.00  0.00           H  
ATOM   2810  HB3 GLU   224      -3.741   2.461  31.606  1.00  0.00           H  
ATOM   2811  HG2 GLU   224      -3.356   2.913  33.993  1.00  0.00           H  
ATOM   2812  HG3 GLU   224      -4.798   3.919  34.063  1.00  0.00           H  
ATOM   2813  N   GLY   225      -6.573   1.737  30.078  1.00  0.00           N  
ATOM   2814  CA  GLY   225      -6.845   0.889  28.905  1.00  0.00           C  
ATOM   2815  C   GLY   225      -7.990   1.364  27.998  1.00  0.00           C  
ATOM   2816  O   GLY   225      -8.325   0.688  27.028  1.00  0.00           O  
ATOM   2817  H   GLY   225      -6.990   1.492  30.962  1.00  0.00           H  
ATOM   2818  HA2 GLY   225      -5.944   0.825  28.294  1.00  0.00           H  
ATOM   2819  HA3 GLY   225      -7.089  -0.116  29.248  1.00  0.00           H  
ATOM   2820  N   GLY   226      -8.664   2.466  28.333  1.00  0.00           N  
ATOM   2821  CA  GLY   226      -9.851   2.943  27.628  1.00  0.00           C  
ATOM   2822  C   GLY   226      -9.507   3.767  26.388  1.00  0.00           C  
ATOM   2823  O   GLY   226      -8.864   4.807  26.499  1.00  0.00           O  
ATOM   2824  H   GLY   226      -8.313   3.027  29.104  1.00  0.00           H  
ATOM   2825  HA2 GLY   226     -10.470   2.092  27.343  1.00  0.00           H  
ATOM   2826  HA3 GLY   226     -10.430   3.573  28.303  1.00  0.00           H  
ATOM   2827  N   ARG   227     -10.077   3.408  25.228  1.00  0.00           N  
ATOM   2828  CA  ARG   227      -9.919   4.119  23.935  1.00  0.00           C  
ATOM   2829  C   ARG   227     -10.229   5.627  23.997  1.00  0.00           C  
ATOM   2830  O   ARG   227      -9.608   6.409  23.292  1.00  0.00           O  
ATOM   2831  CB  ARG   227     -10.792   3.395  22.891  1.00  0.00           C  
ATOM   2832  CG  ARG   227     -10.644   3.939  21.458  1.00  0.00           C  
ATOM   2833  CD  ARG   227     -11.559   3.078  20.562  1.00  0.00           C  
ATOM   2834  NE  ARG   227     -11.324   3.540  19.193  1.00  0.00           N  
ATOM   2835  CZ  ARG   227     -11.888   3.070  18.097  1.00  0.00           C  
ATOM   2836  NH1 ARG   227     -11.451   3.463  16.938  1.00  0.00           N  
ATOM   2837  NH2 ARG   227     -12.872   2.212  18.121  1.00  0.00           N1+
ATOM   2838  H   ARG   227     -10.551   2.516  25.219  1.00  0.00           H  
ATOM   2839  HA  ARG   227      -8.876   4.042  23.622  1.00  0.00           H  
ATOM   2840  HB2 ARG   227     -10.516   2.338  22.888  1.00  0.00           H  
ATOM   2841  HB3 ARG   227     -11.838   3.474  23.192  1.00  0.00           H  
ATOM   2842  HG2 ARG   227      -9.604   3.853  21.136  1.00  0.00           H  
ATOM   2843  HG3 ARG   227     -10.962   4.979  21.412  1.00  0.00           H  
ATOM   2844  HD2 ARG   227     -12.591   3.254  20.838  1.00  0.00           H  
ATOM   2845  HD3 ARG   227     -11.257   2.041  20.644  1.00  0.00           H  
ATOM   2846  HE  ARG   227     -10.551   4.188  19.013  1.00  0.00           H  
ATOM   2847 HH11 ARG   227     -11.784   3.091  16.076  1.00  0.00           H  
ATOM   2848 HH12 ARG   227     -10.629   4.085  16.950  1.00  0.00           H  
ATOM   2849 HH21 ARG   227     -13.272   1.886  17.263  1.00  0.00           H  
ATOM   2850 HH22 ARG   227     -13.228   1.916  19.009  1.00  0.00           H  
ATOM   2851  N   ILE   228     -11.121   6.036  24.902  1.00  0.00           N  
ATOM   2852  CA  ILE   228     -11.486   7.439  25.182  1.00  0.00           C  
ATOM   2853  C   ILE   228     -10.319   8.273  25.752  1.00  0.00           C  
ATOM   2854  O   ILE   228     -10.309   9.492  25.591  1.00  0.00           O  
ATOM   2855  CB  ILE   228     -12.709   7.434  26.137  1.00  0.00           C  
ATOM   2856  CG1 ILE   228     -13.967   6.947  25.375  1.00  0.00           C  
ATOM   2857  CG2 ILE   228     -13.004   8.793  26.802  1.00  0.00           C  
ATOM   2858  CD1 ILE   228     -15.033   6.336  26.294  1.00  0.00           C  
ATOM   2859  H   ILE   228     -11.556   5.320  25.459  1.00  0.00           H  
ATOM   2860  HA  ILE   228     -11.779   7.918  24.249  1.00  0.00           H  
ATOM   2861  HB  ILE   228     -12.493   6.727  26.940  1.00  0.00           H  
ATOM   2862 HG12 ILE   228     -14.398   7.774  24.809  1.00  0.00           H  
ATOM   2863 HG13 ILE   228     -13.694   6.174  24.657  1.00  0.00           H  
ATOM   2864 HG21 ILE   228     -12.173   9.097  27.439  1.00  0.00           H  
ATOM   2865 HG22 ILE   228     -13.162   9.558  26.040  1.00  0.00           H  
ATOM   2866 HG23 ILE   228     -13.882   8.723  27.442  1.00  0.00           H  
ATOM   2867 HD11 ILE   228     -14.621   5.472  26.817  1.00  0.00           H  
ATOM   2868 HD12 ILE   228     -15.381   7.064  27.025  1.00  0.00           H  
ATOM   2869 HD13 ILE   228     -15.883   6.011  25.693  1.00  0.00           H  
ATOM   2870  N   PHE   229      -9.358   7.625  26.422  1.00  0.00           N  
ATOM   2871  CA  PHE   229      -8.331   8.249  27.263  1.00  0.00           C  
ATOM   2872  C   PHE   229      -6.870   7.839  27.032  1.00  0.00           C  
ATOM   2873  O   PHE   229      -5.985   8.680  27.142  1.00  0.00           O  
ATOM   2874  CB  PHE   229      -8.783   8.255  28.735  1.00  0.00           C  
ATOM   2875  CG  PHE   229      -7.704   8.521  29.773  1.00  0.00           C  
ATOM   2876  CD1 PHE   229      -7.533   9.814  30.303  1.00  0.00           C  
ATOM   2877  CD2 PHE   229      -6.881   7.472  30.226  1.00  0.00           C  
ATOM   2878  CE1 PHE   229      -6.546  10.059  31.276  1.00  0.00           C  
ATOM   2879  CE2 PHE   229      -5.895   7.717  31.198  1.00  0.00           C  
ATOM   2880  CZ  PHE   229      -5.723   9.009  31.721  1.00  0.00           C  
ATOM   2881  H   PHE   229      -9.406   6.615  26.445  1.00  0.00           H  
ATOM   2882  HA  PHE   229      -8.313   9.304  26.988  1.00  0.00           H  
ATOM   2883  HB2 PHE   229      -9.585   8.986  28.852  1.00  0.00           H  
ATOM   2884  HB3 PHE   229      -9.209   7.276  28.963  1.00  0.00           H  
ATOM   2885  HD1 PHE   229      -8.160  10.626  29.963  1.00  0.00           H  
ATOM   2886  HD2 PHE   229      -6.995   6.479  29.818  1.00  0.00           H  
ATOM   2887  HE1 PHE   229      -6.424  11.056  31.676  1.00  0.00           H  
ATOM   2888  HE2 PHE   229      -5.263   6.910  31.539  1.00  0.00           H  
ATOM   2889  HZ  PHE   229      -4.958   9.191  32.463  1.00  0.00           H  
ATOM   2890  N   ILE   230      -6.605   6.607  26.580  1.00  0.00           N  
ATOM   2891  CA  ILE   230      -5.239   6.122  26.293  1.00  0.00           C  
ATOM   2892  C   ILE   230      -4.556   6.965  25.193  1.00  0.00           C  
ATOM   2893  O   ILE   230      -3.441   7.449  25.384  1.00  0.00           O  
ATOM   2894  CB  ILE   230      -5.298   4.613  25.957  1.00  0.00           C  
ATOM   2895  CG1 ILE   230      -3.881   4.007  26.054  1.00  0.00           C  
ATOM   2896  CG2 ILE   230      -5.956   4.314  24.596  1.00  0.00           C  
ATOM   2897  CD1 ILE   230      -3.836   2.485  25.875  1.00  0.00           C  
ATOM   2898  H   ILE   230      -7.365   5.940  26.516  1.00  0.00           H  
ATOM   2899  HA  ILE   230      -4.649   6.242  27.203  1.00  0.00           H  
ATOM   2900  HB  ILE   230      -5.913   4.134  26.719  1.00  0.00           H  
ATOM   2901 HG12 ILE   230      -3.230   4.465  25.313  1.00  0.00           H  
ATOM   2902 HG13 ILE   230      -3.474   4.237  27.040  1.00  0.00           H  
ATOM   2903 HG21 ILE   230      -6.889   4.864  24.495  1.00  0.00           H  
ATOM   2904 HG22 ILE   230      -5.280   4.588  23.782  1.00  0.00           H  
ATOM   2905 HG23 ILE   230      -6.174   3.249  24.517  1.00  0.00           H  
ATOM   2906 HD11 ILE   230      -4.532   2.006  26.563  1.00  0.00           H  
ATOM   2907 HD12 ILE   230      -4.091   2.218  24.849  1.00  0.00           H  
ATOM   2908 HD13 ILE   230      -2.827   2.129  26.084  1.00  0.00           H  
ATOM   2909  N   LEU   231      -5.326   7.370  24.178  1.00  0.00           N  
ATOM   2910  CA  LEU   231      -4.920   8.288  23.105  1.00  0.00           C  
ATOM   2911  C   LEU   231      -4.624   9.721  23.602  1.00  0.00           C  
ATOM   2912  O   LEU   231      -3.962  10.495  22.915  1.00  0.00           O  
ATOM   2913  CB  LEU   231      -6.041   8.319  22.047  1.00  0.00           C  
ATOM   2914  CG  LEU   231      -6.499   6.949  21.508  1.00  0.00           C  
ATOM   2915  CD1 LEU   231      -7.723   7.139  20.618  1.00  0.00           C  
ATOM   2916  CD2 LEU   231      -5.410   6.263  20.692  1.00  0.00           C  
ATOM   2917  H   LEU   231      -6.239   6.952  24.111  1.00  0.00           H  
ATOM   2918  HA  LEU   231      -4.006   7.904  22.647  1.00  0.00           H  
ATOM   2919  HB2 LEU   231      -6.904   8.811  22.497  1.00  0.00           H  
ATOM   2920  HB3 LEU   231      -5.707   8.926  21.206  1.00  0.00           H  
ATOM   2921  HG  LEU   231      -6.790   6.301  22.334  1.00  0.00           H  
ATOM   2922 HD11 LEU   231      -8.479   7.699  21.163  1.00  0.00           H  
ATOM   2923 HD12 LEU   231      -7.450   7.680  19.713  1.00  0.00           H  
ATOM   2924 HD13 LEU   231      -8.132   6.168  20.342  1.00  0.00           H  
ATOM   2925 HD21 LEU   231      -5.154   6.875  19.829  1.00  0.00           H  
ATOM   2926 HD22 LEU   231      -4.522   6.111  21.305  1.00  0.00           H  
ATOM   2927 HD23 LEU   231      -5.756   5.285  20.363  1.00  0.00           H  
ATOM   2928  N   LEU   232      -5.099  10.065  24.806  1.00  0.00           N  
ATOM   2929  CA  LEU   232      -4.806  11.298  25.546  1.00  0.00           C  
ATOM   2930  C   LEU   232      -3.631  11.123  26.531  1.00  0.00           C  
ATOM   2931  O   LEU   232      -3.451  11.949  27.431  1.00  0.00           O  
ATOM   2932  CB  LEU   232      -6.069  11.822  26.265  1.00  0.00           C  
ATOM   2933  CG  LEU   232      -7.371  11.833  25.446  1.00  0.00           C  
ATOM   2934  CD1 LEU   232      -8.522  12.288  26.342  1.00  0.00           C  
ATOM   2935  CD2 LEU   232      -7.290  12.781  24.247  1.00  0.00           C  
ATOM   2936  H   LEU   232      -5.584   9.346  25.328  1.00  0.00           H  
ATOM   2937  HA  LEU   232      -4.498  12.058  24.827  1.00  0.00           H  
ATOM   2938  HB2 LEU   232      -6.234  11.213  27.154  1.00  0.00           H  
ATOM   2939  HB3 LEU   232      -5.871  12.836  26.610  1.00  0.00           H  
ATOM   2940  HG  LEU   232      -7.596  10.827  25.092  1.00  0.00           H  
ATOM   2941 HD11 LEU   232      -8.569  11.657  27.229  1.00  0.00           H  
ATOM   2942 HD12 LEU   232      -8.370  13.320  26.656  1.00  0.00           H  
ATOM   2943 HD13 LEU   232      -9.463  12.180  25.804  1.00  0.00           H  
ATOM   2944 HD21 LEU   232      -7.065  13.794  24.583  1.00  0.00           H  
ATOM   2945 HD22 LEU   232      -6.504  12.449  23.569  1.00  0.00           H  
ATOM   2946 HD23 LEU   232      -8.236  12.770  23.708  1.00  0.00           H  
ATOM   2947  N   LYS   233      -2.835  10.054  26.384  1.00  0.00           N  
ATOM   2948  CA  LYS   233      -1.606   9.803  27.158  1.00  0.00           C  
ATOM   2949  C   LYS   233      -0.462   9.179  26.340  1.00  0.00           C  
ATOM   2950  O   LYS   233       0.695   9.390  26.677  1.00  0.00           O  
ATOM   2951  CB  LYS   233      -1.975   8.993  28.414  1.00  0.00           C  
ATOM   2952  CG  LYS   233      -0.919   9.157  29.522  1.00  0.00           C  
ATOM   2953  CD  LYS   233      -1.543   9.088  30.924  1.00  0.00           C  
ATOM   2954  CE  LYS   233      -1.945   7.676  31.342  1.00  0.00           C  
ATOM   2955  NZ  LYS   233      -0.767   6.833  31.625  1.00  0.00           N1+
ATOM   2956  H   LYS   233      -3.136   9.345  25.726  1.00  0.00           H  
ATOM   2957  HA  LYS   233      -1.222  10.769  27.489  1.00  0.00           H  
ATOM   2958  HB2 LYS   233      -2.932   9.363  28.786  1.00  0.00           H  
ATOM   2959  HB3 LYS   233      -2.098   7.938  28.163  1.00  0.00           H  
ATOM   2960  HG2 LYS   233      -0.139   8.405  29.406  1.00  0.00           H  
ATOM   2961  HG3 LYS   233      -0.449  10.135  29.429  1.00  0.00           H  
ATOM   2962  HD2 LYS   233      -2.427   9.723  30.960  1.00  0.00           H  
ATOM   2963  HD3 LYS   233      -0.835   9.489  31.648  1.00  0.00           H  
ATOM   2964  HE2 LYS   233      -2.563   7.218  30.566  1.00  0.00           H  
ATOM   2965  HE3 LYS   233      -2.555   7.737  32.247  1.00  0.00           H  
ATOM   2966  HZ1 LYS   233      -0.200   6.696  30.808  1.00  0.00           H  
ATOM   2967  HZ2 LYS   233      -0.164   7.280  32.319  1.00  0.00           H  
ATOM   2968  HZ3 LYS   233      -1.084   5.932  31.995  1.00  0.00           H  
ATOM   2969  N   GLU   234      -0.742   8.593  25.172  1.00  0.00           N  
ATOM   2970  CA  GLU   234       0.233   8.203  24.125  1.00  0.00           C  
ATOM   2971  C   GLU   234       0.879   9.399  23.374  1.00  0.00           C  
ATOM   2972  O   GLU   234       1.014   9.399  22.149  1.00  0.00           O  
ATOM   2973  CB  GLU   234      -0.448   7.230  23.143  1.00  0.00           C  
ATOM   2974  CG  GLU   234      -0.799   5.878  23.772  1.00  0.00           C  
ATOM   2975  CD  GLU   234      -1.588   5.035  22.767  1.00  0.00           C  
ATOM   2976  OE1 GLU   234      -0.932   4.428  21.892  1.00  0.00           O  
ATOM   2977  OE2 GLU   234      -2.836   5.039  22.865  1.00  0.00           O1-
ATOM   2978  H   GLU   234      -1.711   8.346  25.005  1.00  0.00           H  
ATOM   2979  HA  GLU   234       1.055   7.670  24.606  1.00  0.00           H  
ATOM   2980  HB2 GLU   234      -1.356   7.698  22.756  1.00  0.00           H  
ATOM   2981  HB3 GLU   234       0.218   7.031  22.303  1.00  0.00           H  
ATOM   2982  HG2 GLU   234      -1.384   6.023  24.680  1.00  0.00           H  
ATOM   2983  HG3 GLU   234       0.125   5.365  24.051  1.00  0.00           H  
ATOM   2984  N   LEU   235       1.192  10.482  24.087  1.00  0.00           N  
ATOM   2985  CA  LEU   235       1.353  11.836  23.547  1.00  0.00           C  
ATOM   2986  C   LEU   235       2.783  12.153  23.073  1.00  0.00           C  
ATOM   2987  O   LEU   235       3.413  13.087  23.558  1.00  0.00           O  
ATOM   2988  CB  LEU   235       0.775  12.836  24.564  1.00  0.00           C  
ATOM   2989  CG  LEU   235      -0.739  12.650  24.789  1.00  0.00           C  
ATOM   2990  CD1 LEU   235      -1.235  13.582  25.888  1.00  0.00           C  
ATOM   2991  CD2 LEU   235      -1.551  12.889  23.516  1.00  0.00           C  
ATOM   2992  H   LEU   235       1.180  10.387  25.098  1.00  0.00           H  
ATOM   2993  HA  LEU   235       0.746  11.908  22.650  1.00  0.00           H  
ATOM   2994  HB2 LEU   235       1.299  12.707  25.511  1.00  0.00           H  
ATOM   2995  HB3 LEU   235       0.957  13.851  24.210  1.00  0.00           H  
ATOM   2996  HG  LEU   235      -0.938  11.634  25.115  1.00  0.00           H  
ATOM   2997 HD11 LEU   235      -0.879  13.219  26.851  1.00  0.00           H  
ATOM   2998 HD12 LEU   235      -0.865  14.588  25.722  1.00  0.00           H  
ATOM   2999 HD13 LEU   235      -2.320  13.606  25.901  1.00  0.00           H  
ATOM   3000 HD21 LEU   235      -1.255  13.828  23.054  1.00  0.00           H  
ATOM   3001 HD22 LEU   235      -1.384  12.073  22.817  1.00  0.00           H  
ATOM   3002 HD23 LEU   235      -2.616  12.895  23.739  1.00  0.00           H  
ATOM   3003  N   MET   236       3.255  11.365  22.102  1.00  0.00           N  
ATOM   3004  CA  MET   236       4.637  11.351  21.596  1.00  0.00           C  
ATOM   3005  C   MET   236       5.187  12.740  21.213  1.00  0.00           C  
ATOM   3006  O   MET   236       4.584  13.457  20.405  1.00  0.00           O  
ATOM   3007  CB  MET   236       4.760  10.430  20.364  1.00  0.00           C  
ATOM   3008  CG  MET   236       4.103   9.049  20.500  1.00  0.00           C  
ATOM   3009  SD  MET   236       4.766   7.984  21.806  1.00  0.00           S  
ATOM   3010  CE  MET   236       3.508   6.680  21.788  1.00  0.00           C  
ATOM   3011  H   MET   236       2.654  10.595  21.838  1.00  0.00           H  
ATOM   3012  HA  MET   236       5.268  10.940  22.383  1.00  0.00           H  
ATOM   3013  HB2 MET   236       5.819  10.292  20.138  1.00  0.00           H  
ATOM   3014  HB3 MET   236       4.300  10.927  19.509  1.00  0.00           H  
ATOM   3015  HG2 MET   236       4.221   8.525  19.551  1.00  0.00           H  
ATOM   3016  HG3 MET   236       3.035   9.181  20.663  1.00  0.00           H  
ATOM   3017  HE1 MET   236       2.531   7.113  22.002  1.00  0.00           H  
ATOM   3018  HE2 MET   236       3.483   6.203  20.809  1.00  0.00           H  
ATOM   3019  HE3 MET   236       3.744   5.935  22.548  1.00  0.00           H  
ATOM   3020  N   ASP   237       6.408  13.030  21.669  1.00  0.00           N  
ATOM   3021  CA  ASP   237       7.203  14.219  21.323  1.00  0.00           C  
ATOM   3022  C   ASP   237       7.572  14.202  19.807  1.00  0.00           C  
ATOM   3023  O   ASP   237       7.185  13.333  19.022  1.00  0.00           O  
ATOM   3024  CB  ASP   237       8.462  14.187  22.224  1.00  0.00           C  
ATOM   3025  CG  ASP   237       9.080  15.570  22.479  1.00  0.00           C  
ATOM   3026  OD1 ASP   237       9.649  16.140  21.518  1.00  0.00           O  
ATOM   3027  OD2 ASP   237       8.967  16.067  23.620  1.00  0.00           O1-
ATOM   3028  H   ASP   237       6.782  12.408  22.389  1.00  0.00           H  
ATOM   3029  HA  ASP   237       6.622  15.116  21.546  1.00  0.00           H  
ATOM   3030  HB2 ASP   237       9.210  13.527  21.780  1.00  0.00           H  
ATOM   3031  HB3 ASP   237       8.196  13.765  23.193  1.00  0.00           H  
ATOM   3032  N   LEU   238       8.308  15.221  19.363  1.00  0.00           N  
ATOM   3033  CA  LEU   238       8.838  15.444  18.017  1.00  0.00           C  
ATOM   3034  C   LEU   238       9.941  14.423  17.652  1.00  0.00           C  
ATOM   3035  O   LEU   238      11.121  14.757  17.622  1.00  0.00           O  
ATOM   3036  CB  LEU   238       9.330  16.911  18.005  1.00  0.00           C  
ATOM   3037  CG  LEU   238       9.863  17.458  16.668  1.00  0.00           C  
ATOM   3038  CD1 LEU   238       8.733  17.622  15.657  1.00  0.00           C  
ATOM   3039  CD2 LEU   238      10.492  18.832  16.896  1.00  0.00           C  
ATOM   3040  H   LEU   238       8.672  15.846  20.080  1.00  0.00           H  
ATOM   3041  HA  LEU   238       8.026  15.333  17.299  1.00  0.00           H  
ATOM   3042  HB2 LEU   238       8.514  17.554  18.336  1.00  0.00           H  
ATOM   3043  HB3 LEU   238      10.126  17.001  18.746  1.00  0.00           H  
ATOM   3044  HG  LEU   238      10.618  16.798  16.247  1.00  0.00           H  
ATOM   3045 HD11 LEU   238       8.278  16.653  15.457  1.00  0.00           H  
ATOM   3046 HD12 LEU   238       7.982  18.305  16.055  1.00  0.00           H  
ATOM   3047 HD13 LEU   238       9.128  18.020  14.722  1.00  0.00           H  
ATOM   3048 HD21 LEU   238       9.764  19.515  17.337  1.00  0.00           H  
ATOM   3049 HD22 LEU   238      11.345  18.735  17.569  1.00  0.00           H  
ATOM   3050 HD23 LEU   238      10.846  19.239  15.952  1.00  0.00           H  
ATOM   3051  N   THR   239       9.586  13.154  17.434  1.00  0.00           N  
ATOM   3052  CA  THR   239      10.518  12.011  17.296  1.00  0.00           C  
ATOM   3053  C   THR   239      11.452  12.066  16.070  1.00  0.00           C  
ATOM   3054  O   THR   239      11.289  11.343  15.086  1.00  0.00           O  
ATOM   3055  CB  THR   239       9.755  10.672  17.392  1.00  0.00           C  
ATOM   3056  OG1 THR   239       8.523  10.727  16.706  1.00  0.00           O  
ATOM   3057  CG2 THR   239       9.413  10.333  18.842  1.00  0.00           C  
ATOM   3058  H   THR   239       8.608  12.916  17.579  1.00  0.00           H  
ATOM   3059  HA  THR   239      11.188  12.033  18.155  1.00  0.00           H  
ATOM   3060  HB  THR   239      10.355   9.859  16.983  1.00  0.00           H  
ATOM   3061 HG21 THR   239      10.333  10.205  19.412  1.00  0.00           H  
ATOM   3062 HG22 THR   239       8.816  11.129  19.288  1.00  0.00           H  
ATOM   3063 HG23 THR   239       8.849   9.401  18.874  1.00  0.00           H  
ATOM   3064  HG1 THR   239       8.693  10.536  15.768  1.00  0.00           H  
ATOM   3065  N   VAL   240      12.486  12.909  16.138  1.00  0.00           N  
ATOM   3066  CA  VAL   240      13.611  13.040  15.189  1.00  0.00           C  
ATOM   3067  C   VAL   240      14.744  12.014  15.432  1.00  0.00           C  
ATOM   3068  O   VAL   240      15.945  12.286  15.332  1.00  0.00           O  
ATOM   3069  CB  VAL   240      14.012  14.525  15.073  1.00  0.00           C  
ATOM   3070  CG1 VAL   240      14.730  15.060  16.316  1.00  0.00           C  
ATOM   3071  CG2 VAL   240      14.827  14.816  13.807  1.00  0.00           C  
ATOM   3072  H   VAL   240      12.491  13.534  16.941  1.00  0.00           H  
ATOM   3073  HA  VAL   240      13.206  12.776  14.215  1.00  0.00           H  
ATOM   3074  HB  VAL   240      13.089  15.097  14.969  1.00  0.00           H  
ATOM   3075 HG11 VAL   240      14.084  14.953  17.187  1.00  0.00           H  
ATOM   3076 HG12 VAL   240      15.661  14.530  16.499  1.00  0.00           H  
ATOM   3077 HG13 VAL   240      14.944  16.118  16.184  1.00  0.00           H  
ATOM   3078 HG21 VAL   240      15.814  14.363  13.869  1.00  0.00           H  
ATOM   3079 HG22 VAL   240      14.306  14.435  12.932  1.00  0.00           H  
ATOM   3080 HG23 VAL   240      14.939  15.894  13.704  1.00  0.00           H  
ATOM   3081  N   ASP   241      14.325  10.797  15.776  1.00  0.00           N  
ATOM   3082  CA  ASP   241      15.143   9.697  16.289  1.00  0.00           C  
ATOM   3083  C   ASP   241      14.654   8.310  15.812  1.00  0.00           C  
ATOM   3084  O   ASP   241      15.444   7.522  15.292  1.00  0.00           O  
ATOM   3085  CB  ASP   241      15.112   9.756  17.828  1.00  0.00           C  
ATOM   3086  CG  ASP   241      13.727   9.577  18.457  1.00  0.00           C  
ATOM   3087  OD1 ASP   241      12.710   9.989  17.856  1.00  0.00           O  
ATOM   3088  OD2 ASP   241      13.685   8.963  19.538  1.00  0.00           O1-
ATOM   3089  H   ASP   241      13.325  10.691  15.906  1.00  0.00           H  
ATOM   3090  HA  ASP   241      16.173   9.818  15.955  1.00  0.00           H  
ATOM   3091  HB2 ASP   241      15.517  10.717  18.149  1.00  0.00           H  
ATOM   3092  HB3 ASP   241      15.756   8.976  18.224  1.00  0.00           H  
ATOM   3093  N   VAL   242      13.363   8.002  15.994  1.00  0.00           N  
ATOM   3094  CA  VAL   242      12.763   6.679  15.758  1.00  0.00           C  
ATOM   3095  C   VAL   242      12.716   6.412  14.255  1.00  0.00           C  
ATOM   3096  O   VAL   242      12.151   7.203  13.505  1.00  0.00           O  
ATOM   3097  CB  VAL   242      11.342   6.621  16.367  1.00  0.00           C  
ATOM   3098  CG1 VAL   242      10.531   5.400  15.905  1.00  0.00           C  
ATOM   3099  CG2 VAL   242      11.415   6.567  17.896  1.00  0.00           C  
ATOM   3100  H   VAL   242      12.794   8.698  16.471  1.00  0.00           H  
ATOM   3101  HA  VAL   242      13.383   5.920  16.233  1.00  0.00           H  
ATOM   3102  HB  VAL   242      10.791   7.517  16.083  1.00  0.00           H  
ATOM   3103 HG11 VAL   242      10.310   5.470  14.840  1.00  0.00           H  
ATOM   3104 HG12 VAL   242      11.078   4.480  16.113  1.00  0.00           H  
ATOM   3105 HG13 VAL   242       9.576   5.373  16.432  1.00  0.00           H  
ATOM   3106 HG21 VAL   242      11.968   5.685  18.218  1.00  0.00           H  
ATOM   3107 HG22 VAL   242      11.912   7.457  18.278  1.00  0.00           H  
ATOM   3108 HG23 VAL   242      10.410   6.542  18.317  1.00  0.00           H  
ATOM   3109  N   MET   243      13.196   5.232  13.843  1.00  0.00           N  
ATOM   3110  CA  MET   243      13.393   4.813  12.445  1.00  0.00           C  
ATOM   3111  C   MET   243      12.377   5.385  11.443  1.00  0.00           C  
ATOM   3112  O   MET   243      12.728   6.254  10.653  1.00  0.00           O  
ATOM   3113  CB  MET   243      13.492   3.275  12.389  1.00  0.00           C  
ATOM   3114  CG  MET   243      13.491   2.664  10.979  1.00  0.00           C  
ATOM   3115  SD  MET   243      14.901   3.119   9.938  1.00  0.00           S  
ATOM   3116  CE  MET   243      14.472   2.210   8.430  1.00  0.00           C  
ATOM   3117  H   MET   243      13.643   4.670  14.549  1.00  0.00           H  
ATOM   3118  HA  MET   243      14.361   5.205  12.128  1.00  0.00           H  
ATOM   3119  HB2 MET   243      12.641   2.853  12.927  1.00  0.00           H  
ATOM   3120  HB3 MET   243      14.401   2.962  12.905  1.00  0.00           H  
ATOM   3121  HG2 MET   243      12.571   2.933  10.460  1.00  0.00           H  
ATOM   3122  HG3 MET   243      13.496   1.579  11.087  1.00  0.00           H  
ATOM   3123  HE1 MET   243      14.376   1.148   8.654  1.00  0.00           H  
ATOM   3124  HE2 MET   243      13.530   2.587   8.029  1.00  0.00           H  
ATOM   3125  HE3 MET   243      15.257   2.349   7.686  1.00  0.00           H  
ATOM   3126  N   ARG   244      11.109   4.955  11.463  1.00  0.00           N  
ATOM   3127  CA  ARG   244      10.120   5.358  10.444  1.00  0.00           C  
ATOM   3128  C   ARG   244       9.679   6.829  10.577  1.00  0.00           C  
ATOM   3129  O   ARG   244       9.582   7.499   9.551  1.00  0.00           O  
ATOM   3130  CB  ARG   244       8.994   4.311  10.437  1.00  0.00           C  
ATOM   3131  CG  ARG   244       7.870   4.536   9.410  1.00  0.00           C  
ATOM   3132  CD  ARG   244       6.978   3.277   9.512  1.00  0.00           C  
ATOM   3133  NE  ARG   244       5.719   3.556   8.797  1.00  0.00           N  
ATOM   3134  CZ  ARG   244       4.516   3.518   9.355  1.00  0.00           C  
ATOM   3135  NH1 ARG   244       3.453   3.727   8.641  1.00  0.00           N  
ATOM   3136  NH2 ARG   244       4.309   3.345  10.623  1.00  0.00           N1+
ATOM   3137  H   ARG   244      10.823   4.315  12.189  1.00  0.00           H  
ATOM   3138  HA  ARG   244      10.605   5.303   9.470  1.00  0.00           H  
ATOM   3139  HB2 ARG   244       9.452   3.342  10.232  1.00  0.00           H  
ATOM   3140  HB3 ARG   244       8.559   4.254  11.434  1.00  0.00           H  
ATOM   3141  HG2 ARG   244       8.284   4.623   8.404  1.00  0.00           H  
ATOM   3142  HG3 ARG   244       7.313   5.440   9.654  1.00  0.00           H  
ATOM   3143  HD2 ARG   244       6.786   3.071  10.557  1.00  0.00           H  
ATOM   3144  HD3 ARG   244       7.485   2.450   9.031  1.00  0.00           H  
ATOM   3145  HE  ARG   244       5.754   3.778   7.818  1.00  0.00           H  
ATOM   3146 HH11 ARG   244       2.596   3.870   9.146  1.00  0.00           H  
ATOM   3147 HH12 ARG   244       3.580   4.209   7.764  1.00  0.00           H  
ATOM   3148 HH21 ARG   244       3.400   3.581  10.977  1.00  0.00           H  
ATOM   3149 HH22 ARG   244       5.090   3.662  11.209  1.00  0.00           H  
ATOM   3150  N   SER   245       9.674   7.381  11.791  1.00  0.00           N  
ATOM   3151  CA  SER   245       9.561   8.815  12.126  1.00  0.00           C  
ATOM   3152  C   SER   245      10.753   9.687  11.671  1.00  0.00           C  
ATOM   3153  O   SER   245      10.672  10.916  11.685  1.00  0.00           O  
ATOM   3154  CB  SER   245       9.332   8.929  13.641  1.00  0.00           C  
ATOM   3155  OG  SER   245       9.113  10.257  14.063  1.00  0.00           O  
ATOM   3156  H   SER   245       9.662   6.733  12.567  1.00  0.00           H  
ATOM   3157  HA  SER   245       8.677   9.212  11.628  1.00  0.00           H  
ATOM   3158  HB2 SER   245      10.199   8.539  14.170  1.00  0.00           H  
ATOM   3159  HB3 SER   245       8.465   8.328  13.918  1.00  0.00           H  
ATOM   3160  HG  SER   245       9.992  10.669  14.203  1.00  0.00           H  
ATOM   3161  N   VAL   246      11.843   9.093  11.169  1.00  0.00           N  
ATOM   3162  CA  VAL   246      12.896   9.793  10.403  1.00  0.00           C  
ATOM   3163  C   VAL   246      13.023   9.340   8.944  1.00  0.00           C  
ATOM   3164  O   VAL   246      13.401  10.137   8.089  1.00  0.00           O  
ATOM   3165  CB  VAL   246      14.253   9.857  11.142  1.00  0.00           C  
ATOM   3166  CG1 VAL   246      15.124  11.012  10.629  1.00  0.00           C  
ATOM   3167  CG2 VAL   246      14.109  10.056  12.652  1.00  0.00           C  
ATOM   3168  H   VAL   246      11.944   8.095  11.326  1.00  0.00           H  
ATOM   3169  HA  VAL   246      12.585  10.831  10.325  1.00  0.00           H  
ATOM   3170  HB  VAL   246      14.783   8.922  10.983  1.00  0.00           H  
ATOM   3171 HG11 VAL   246      15.332  10.891   9.568  1.00  0.00           H  
ATOM   3172 HG12 VAL   246      14.617  11.960  10.795  1.00  0.00           H  
ATOM   3173 HG13 VAL   246      16.075  11.031  11.159  1.00  0.00           H  
ATOM   3174 HG21 VAL   246      13.498  10.933  12.858  1.00  0.00           H  
ATOM   3175 HG22 VAL   246      13.643   9.184  13.103  1.00  0.00           H  
ATOM   3176 HG23 VAL   246      15.091  10.174  13.108  1.00  0.00           H  
ATOM   3177  N   TYR   247      12.607   8.120   8.600  1.00  0.00           N  
ATOM   3178  CA  TYR   247      12.749   7.573   7.244  1.00  0.00           C  
ATOM   3179  C   TYR   247      11.567   8.063   6.378  1.00  0.00           C  
ATOM   3180  O   TYR   247      11.749   8.263   5.177  1.00  0.00           O  
ATOM   3181  CB  TYR   247      12.742   6.038   7.333  1.00  0.00           C  
ATOM   3182  CG  TYR   247      13.550   5.389   6.229  1.00  0.00           C  
ATOM   3183  CD1 TYR   247      14.879   5.000   6.489  1.00  0.00           C  
ATOM   3184  CD2 TYR   247      13.011   5.232   4.937  1.00  0.00           C  
ATOM   3185  CE1 TYR   247      15.676   4.474   5.457  1.00  0.00           C  
ATOM   3186  CE2 TYR   247      13.806   4.709   3.899  1.00  0.00           C  
ATOM   3187  CZ  TYR   247      15.144   4.339   4.159  1.00  0.00           C  
ATOM   3188  OH  TYR   247      15.953   3.930   3.149  1.00  0.00           O  
ATOM   3189  H   TYR   247      12.362   7.483   9.351  1.00  0.00           H  
ATOM   3190  HA  TYR   247      13.687   7.911   6.802  1.00  0.00           H  
ATOM   3191  HB2 TYR   247      13.188   5.726   8.276  1.00  0.00           H  
ATOM   3192  HB3 TYR   247      11.718   5.662   7.315  1.00  0.00           H  
ATOM   3193  HD1 TYR   247      15.289   5.113   7.484  1.00  0.00           H  
ATOM   3194  HD2 TYR   247      11.998   5.550   4.728  1.00  0.00           H  
ATOM   3195  HE1 TYR   247      16.700   4.187   5.644  1.00  0.00           H  
ATOM   3196  HE2 TYR   247      13.402   4.629   2.901  1.00  0.00           H  
ATOM   3197  HH  TYR   247      15.458   3.709   2.357  1.00  0.00           H  
ATOM   3198  N   VAL   248      10.379   8.332   6.939  1.00  0.00           N  
ATOM   3199  CA  VAL   248       9.230   8.900   6.206  1.00  0.00           C  
ATOM   3200  C   VAL   248       9.278  10.411   5.902  1.00  0.00           C  
ATOM   3201  O   VAL   248       9.043  10.765   4.744  1.00  0.00           O  
ATOM   3202  CB  VAL   248       7.873   8.372   6.721  1.00  0.00           C  
ATOM   3203  CG1 VAL   248       7.223   9.220   7.814  1.00  0.00           C  
ATOM   3204  CG2 VAL   248       6.869   8.301   5.568  1.00  0.00           C  
ATOM   3205  H   VAL   248      10.257   8.130   7.929  1.00  0.00           H  
ATOM   3206  HA  VAL   248       9.315   8.450   5.216  1.00  0.00           H  
ATOM   3207  HB  VAL   248       8.008   7.358   7.099  1.00  0.00           H  
ATOM   3208 HG11 VAL   248       7.844   9.214   8.708  1.00  0.00           H  
ATOM   3209 HG12 VAL   248       7.077  10.244   7.474  1.00  0.00           H  
ATOM   3210 HG13 VAL   248       6.255   8.796   8.070  1.00  0.00           H  
ATOM   3211 HG21 VAL   248       6.667   9.302   5.190  1.00  0.00           H  
ATOM   3212 HG22 VAL   248       7.271   7.681   4.766  1.00  0.00           H  
ATOM   3213 HG23 VAL   248       5.940   7.851   5.917  1.00  0.00           H  
ATOM   3214  N   PRO   249       9.745  11.303   6.805  1.00  0.00           N  
ATOM   3215  CA  PRO   249      10.213  12.639   6.409  1.00  0.00           C  
ATOM   3216  C   PRO   249      11.552  12.579   5.650  1.00  0.00           C  
ATOM   3217  O   PRO   249      11.853  13.472   4.861  1.00  0.00           O  
ATOM   3218  CB  PRO   249      10.337  13.430   7.713  1.00  0.00           C  
ATOM   3219  CG  PRO   249      10.702  12.340   8.713  1.00  0.00           C  
ATOM   3220  CD  PRO   249       9.858  11.158   8.253  1.00  0.00           C  
ATOM   3221  HA  PRO   249       9.477  13.123   5.767  1.00  0.00           H  
ATOM   3222  HB2 PRO   249      11.101  14.207   7.659  1.00  0.00           H  
ATOM   3223  HB3 PRO   249       9.369  13.861   7.978  1.00  0.00           H  
ATOM   3224  HG2 PRO   249      10.467  12.631   9.731  1.00  0.00           H  
ATOM   3225  HG3 PRO   249      11.756  12.094   8.615  1.00  0.00           H  
ATOM   3226  HD2 PRO   249       8.871  11.241   8.707  1.00  0.00           H  
ATOM   3227  HD3 PRO   249      10.330  10.227   8.558  1.00  0.00           H  
ATOM   3228  N   GLY   250      12.320  11.494   5.800  1.00  0.00           N  
ATOM   3229  CA  GLY   250      13.478  11.170   4.962  1.00  0.00           C  
ATOM   3230  C   GLY   250      13.111  10.776   3.521  1.00  0.00           C  
ATOM   3231  O   GLY   250      13.896  10.957   2.594  1.00  0.00           O  
ATOM   3232  H   GLY   250      12.112  10.857   6.558  1.00  0.00           H  
ATOM   3233  HA2 GLY   250      14.136  12.034   4.946  1.00  0.00           H  
ATOM   3234  HA3 GLY   250      14.009  10.335   5.416  1.00  0.00           H  
ATOM   3235  N   SER   251      11.864  10.372   3.288  1.00  0.00           N  
ATOM   3236  CA  SER   251      11.276  10.172   1.961  1.00  0.00           C  
ATOM   3237  C   SER   251      10.717  11.507   1.438  1.00  0.00           C  
ATOM   3238  O   SER   251       9.536  11.607   1.112  1.00  0.00           O  
ATOM   3239  CB  SER   251      10.213   9.067   2.038  1.00  0.00           C  
ATOM   3240  OG  SER   251      10.785   7.869   2.531  1.00  0.00           O  
ATOM   3241  H   SER   251      11.264  10.232   4.089  1.00  0.00           H  
ATOM   3242  HA  SER   251      12.051   9.839   1.269  1.00  0.00           H  
ATOM   3243  HB2 SER   251       9.809   8.883   1.041  1.00  0.00           H  
ATOM   3244  HB3 SER   251       9.400   9.376   2.693  1.00  0.00           H  
ATOM   3245  HG  SER   251      11.207   8.048   3.389  1.00  0.00           H  
ATOM   3246  N   SER   252      11.521  12.577   1.508  1.00  0.00           N  
ATOM   3247  CA  SER   252      11.107  13.967   1.808  1.00  0.00           C  
ATOM   3248  C   SER   252      10.122  14.666   0.860  1.00  0.00           C  
ATOM   3249  O   SER   252       9.706  15.790   1.137  1.00  0.00           O  
ATOM   3250  CB  SER   252      12.354  14.856   1.885  1.00  0.00           C  
ATOM   3251  OG  SER   252      13.345  14.288   2.715  1.00  0.00           O  
ATOM   3252  H   SER   252      12.487  12.370   1.745  1.00  0.00           H  
ATOM   3253  HA  SER   252      10.631  13.971   2.788  1.00  0.00           H  
ATOM   3254  HB2 SER   252      12.076  15.835   2.278  1.00  0.00           H  
ATOM   3255  HB3 SER   252      12.761  14.982   0.882  1.00  0.00           H  
ATOM   3256  HG  SER   252      12.947  14.147   3.599  1.00  0.00           H  
ATOM   3257  N   PHE   253       9.731  14.052  -0.255  1.00  0.00           N  
ATOM   3258  CA  PHE   253       8.770  14.641  -1.184  1.00  0.00           C  
ATOM   3259  C   PHE   253       7.352  14.827  -0.620  1.00  0.00           C  
ATOM   3260  O   PHE   253       6.661  13.848  -0.329  1.00  0.00           O  
ATOM   3261  CB  PHE   253       8.833  13.951  -2.553  1.00  0.00           C  
ATOM   3262  CG  PHE   253      10.069  14.307  -3.364  1.00  0.00           C  
ATOM   3263  CD1 PHE   253      10.025  15.345  -4.316  1.00  0.00           C  
ATOM   3264  CD2 PHE   253      11.262  13.580  -3.185  1.00  0.00           C  
ATOM   3265  CE1 PHE   253      11.160  15.640  -5.095  1.00  0.00           C  
ATOM   3266  CE2 PHE   253      12.398  13.878  -3.960  1.00  0.00           C  
ATOM   3267  CZ  PHE   253      12.344  14.900  -4.923  1.00  0.00           C  
ATOM   3268  H   PHE   253      10.019  13.095  -0.394  1.00  0.00           H  
ATOM   3269  HA  PHE   253       9.126  15.655  -1.373  1.00  0.00           H  
ATOM   3270  HB2 PHE   253       8.781  12.870  -2.417  1.00  0.00           H  
ATOM   3271  HB3 PHE   253       7.956  14.242  -3.131  1.00  0.00           H  
ATOM   3272  HD1 PHE   253       9.110  15.897  -4.475  1.00  0.00           H  
ATOM   3273  HD2 PHE   253      11.303  12.771  -2.470  1.00  0.00           H  
ATOM   3274  HE1 PHE   253      11.103  16.405  -5.857  1.00  0.00           H  
ATOM   3275  HE2 PHE   253      13.298  13.290  -3.843  1.00  0.00           H  
ATOM   3276  HZ  PHE   253      13.201  15.090  -5.555  1.00  0.00           H  
ATOM   3277  N   LEU   254       6.908  16.073  -0.428  1.00  0.00           N  
ATOM   3278  CA  LEU   254       5.609  16.372   0.192  1.00  0.00           C  
ATOM   3279  C   LEU   254       4.370  15.843  -0.568  1.00  0.00           C  
ATOM   3280  O   LEU   254       3.430  15.438   0.119  1.00  0.00           O  
ATOM   3281  CB  LEU   254       5.476  17.880   0.487  1.00  0.00           C  
ATOM   3282  CG  LEU   254       6.548  18.470   1.428  1.00  0.00           C  
ATOM   3283  CD1 LEU   254       6.214  19.934   1.717  1.00  0.00           C  
ATOM   3284  CD2 LEU   254       6.637  17.735   2.768  1.00  0.00           C  
ATOM   3285  H   LEU   254       7.546  16.838  -0.591  1.00  0.00           H  
ATOM   3286  HA  LEU   254       5.589  15.860   1.153  1.00  0.00           H  
ATOM   3287  HB2 LEU   254       5.499  18.429  -0.455  1.00  0.00           H  
ATOM   3288  HB3 LEU   254       4.499  18.047   0.943  1.00  0.00           H  
ATOM   3289  HG  LEU   254       7.521  18.426   0.937  1.00  0.00           H  
ATOM   3290 HD11 LEU   254       6.146  20.493   0.784  1.00  0.00           H  
ATOM   3291 HD12 LEU   254       5.269  20.010   2.256  1.00  0.00           H  
ATOM   3292 HD13 LEU   254       7.002  20.374   2.329  1.00  0.00           H  
ATOM   3293 HD21 LEU   254       5.657  17.694   3.243  1.00  0.00           H  
ATOM   3294 HD22 LEU   254       7.023  16.727   2.619  1.00  0.00           H  
ATOM   3295 HD23 LEU   254       7.326  18.260   3.429  1.00  0.00           H  
ATOM   3296  N   PRO   255       4.320  15.743  -1.917  1.00  0.00           N  
ATOM   3297  CA  PRO   255       3.128  15.263  -2.628  1.00  0.00           C  
ATOM   3298  C   PRO   255       2.613  13.882  -2.192  1.00  0.00           C  
ATOM   3299  O   PRO   255       1.401  13.699  -2.084  1.00  0.00           O  
ATOM   3300  CB  PRO   255       3.502  15.279  -4.113  1.00  0.00           C  
ATOM   3301  CG  PRO   255       4.482  16.445  -4.192  1.00  0.00           C  
ATOM   3302  CD  PRO   255       5.258  16.304  -2.884  1.00  0.00           C  
ATOM   3303  HA  PRO   255       2.329  15.987  -2.472  1.00  0.00           H  
ATOM   3304  HB2 PRO   255       4.011  14.353  -4.387  1.00  0.00           H  
ATOM   3305  HB3 PRO   255       2.629  15.439  -4.747  1.00  0.00           H  
ATOM   3306  HG2 PRO   255       3.936  17.390  -4.199  1.00  0.00           H  
ATOM   3307  HG3 PRO   255       5.136  16.369  -5.061  1.00  0.00           H  
ATOM   3308  HD2 PRO   255       5.631  17.279  -2.567  1.00  0.00           H  
ATOM   3309  HD3 PRO   255       6.085  15.612  -3.032  1.00  0.00           H  
ATOM   3310  N   THR   256       3.494  12.958  -1.786  1.00  0.00           N  
ATOM   3311  CA  THR   256       3.070  11.635  -1.284  1.00  0.00           C  
ATOM   3312  C   THR   256       2.501  11.667   0.138  1.00  0.00           C  
ATOM   3313  O   THR   256       1.786  10.746   0.539  1.00  0.00           O  
ATOM   3314  CB  THR   256       4.189  10.587  -1.375  1.00  0.00           C  
ATOM   3315  OG1 THR   256       5.324  10.957  -0.625  1.00  0.00           O  
ATOM   3316  CG2 THR   256       4.658  10.372  -2.813  1.00  0.00           C  
ATOM   3317  H   THR   256       4.484  13.162  -1.820  1.00  0.00           H  
ATOM   3318  HA  THR   256       2.260  11.298  -1.925  1.00  0.00           H  
ATOM   3319  HB  THR   256       3.816   9.637  -0.993  1.00  0.00           H  
ATOM   3320 HG21 THR   256       3.805  10.128  -3.446  1.00  0.00           H  
ATOM   3321 HG22 THR   256       5.139  11.272  -3.199  1.00  0.00           H  
ATOM   3322 HG23 THR   256       5.366   9.544  -2.851  1.00  0.00           H  
ATOM   3323  HG1 THR   256       6.026  10.367  -0.925  1.00  0.00           H  
ATOM   3324  N   LYS   257       2.767  12.747   0.882  1.00  0.00           N  
ATOM   3325  CA  LYS   257       2.186  13.045   2.199  1.00  0.00           C  
ATOM   3326  C   LYS   257       0.845  13.766   2.024  1.00  0.00           C  
ATOM   3327  O   LYS   257      -0.127  13.416   2.693  1.00  0.00           O  
ATOM   3328  CB  LYS   257       3.153  13.921   3.026  1.00  0.00           C  
ATOM   3329  CG  LYS   257       4.646  13.567   2.903  1.00  0.00           C  
ATOM   3330  CD  LYS   257       4.973  12.104   3.242  1.00  0.00           C  
ATOM   3331  CE  LYS   257       6.470  11.831   3.074  1.00  0.00           C  
ATOM   3332  NZ  LYS   257       6.870  11.899   1.651  1.00  0.00           N1+
ATOM   3333  H   LYS   257       3.335  13.468   0.451  1.00  0.00           H  
ATOM   3334  HA  LYS   257       1.998  12.113   2.738  1.00  0.00           H  
ATOM   3335  HB2 LYS   257       3.047  14.963   2.722  1.00  0.00           H  
ATOM   3336  HB3 LYS   257       2.859  13.866   4.074  1.00  0.00           H  
ATOM   3337  HG2 LYS   257       4.970  13.781   1.886  1.00  0.00           H  
ATOM   3338  HG3 LYS   257       5.211  14.221   3.567  1.00  0.00           H  
ATOM   3339  HD2 LYS   257       4.413  11.428   2.598  1.00  0.00           H  
ATOM   3340  HD3 LYS   257       4.685  11.897   4.268  1.00  0.00           H  
ATOM   3341  HE2 LYS   257       6.695  10.834   3.464  1.00  0.00           H  
ATOM   3342  HE3 LYS   257       7.041  12.552   3.666  1.00  0.00           H  
ATOM   3343  HZ1 LYS   257       6.348  11.238   1.088  1.00  0.00           H  
ATOM   3344  HZ2 LYS   257       6.712  12.811   1.231  1.00  0.00           H  
ATOM   3345  HZ3 LYS   257       7.858  11.689   1.543  1.00  0.00           H  
ATOM   3346  N   ARG   258       0.776  14.718   1.077  1.00  0.00           N  
ATOM   3347  CA  ARG   258      -0.433  15.465   0.676  1.00  0.00           C  
ATOM   3348  C   ARG   258      -1.524  14.531   0.134  1.00  0.00           C  
ATOM   3349  O   ARG   258      -2.576  14.417   0.761  1.00  0.00           O  
ATOM   3350  CB  ARG   258      -0.088  16.547  -0.372  1.00  0.00           C  
ATOM   3351  CG  ARG   258       0.878  17.677   0.043  1.00  0.00           C  
ATOM   3352  CD  ARG   258       0.188  18.583   1.082  1.00  0.00           C  
ATOM   3353  NE  ARG   258       0.842  19.904   0.976  1.00  0.00           N  
ATOM   3354  CZ  ARG   258       1.661  20.453   1.862  1.00  0.00           C  
ATOM   3355  NH1 ARG   258       1.973  21.712   1.775  1.00  0.00           N  
ATOM   3356  NH2 ARG   258       2.188  19.803   2.853  1.00  0.00           N1+
ATOM   3357  H   ARG   258       1.645  14.924   0.595  1.00  0.00           H  
ATOM   3358  HA  ARG   258      -0.860  15.950   1.555  1.00  0.00           H  
ATOM   3359  HB2 ARG   258       0.352  16.053  -1.238  1.00  0.00           H  
ATOM   3360  HB3 ARG   258      -1.018  17.004  -0.717  1.00  0.00           H  
ATOM   3361  HG2 ARG   258       1.118  18.252  -0.853  1.00  0.00           H  
ATOM   3362  HG3 ARG   258       1.798  17.280   0.464  1.00  0.00           H  
ATOM   3363  HD2 ARG   258       0.307  18.155   2.069  1.00  0.00           H  
ATOM   3364  HD3 ARG   258      -0.855  18.707   0.816  1.00  0.00           H  
ATOM   3365  HE  ARG   258       0.555  20.500   0.219  1.00  0.00           H  
ATOM   3366 HH11 ARG   258       2.405  22.153   2.597  1.00  0.00           H  
ATOM   3367 HH12 ARG   258       1.632  22.302   1.044  1.00  0.00           H  
ATOM   3368 HH21 ARG   258       2.741  20.335   3.533  1.00  0.00           H  
ATOM   3369 HH22 ARG   258       2.029  18.829   2.999  1.00  0.00           H  
ATOM   3370  N   ASN   259      -1.237  13.800  -0.947  1.00  0.00           N  
ATOM   3371  CA  ASN   259      -2.103  12.753  -1.494  1.00  0.00           C  
ATOM   3372  C   ASN   259      -1.766  11.378  -0.907  1.00  0.00           C  
ATOM   3373  O   ASN   259      -2.528  10.883  -0.081  1.00  0.00           O  
ATOM   3374  CB  ASN   259      -2.073  12.783  -3.039  1.00  0.00           C  
ATOM   3375  CG  ASN   259      -2.830  11.645  -3.728  1.00  0.00           C  
ATOM   3376  OD1 ASN   259      -3.503  10.809  -3.132  1.00  0.00           O  
ATOM   3377  ND2 ASN   259      -2.744  11.579  -5.035  1.00  0.00           N  
ATOM   3378  H   ASN   259      -0.328  13.929  -1.378  1.00  0.00           H  
ATOM   3379  HA  ASN   259      -3.134  12.960  -1.197  1.00  0.00           H  
ATOM   3380  HB2 ASN   259      -1.038  12.752  -3.379  1.00  0.00           H  
ATOM   3381  HB3 ASN   259      -2.500  13.726  -3.380  1.00  0.00           H  
ATOM   3382 HD21 ASN   259      -3.274  10.871  -5.510  1.00  0.00           H  
ATOM   3383 HD22 ASN   259      -2.166  12.234  -5.532  1.00  0.00           H  
ATOM   3384  N   ASN   260      -0.668  10.758  -1.364  1.00  0.00           N  
ATOM   3385  CA  ASN   260      -0.544   9.298  -1.538  1.00  0.00           C  
ATOM   3386  C   ASN   260      -0.689   8.404  -0.287  1.00  0.00           C  
ATOM   3387  O   ASN   260      -0.801   7.190  -0.451  1.00  0.00           O  
ATOM   3388  CB  ASN   260       0.743   8.937  -2.311  1.00  0.00           C  
ATOM   3389  CG  ASN   260       0.843   9.561  -3.696  1.00  0.00           C  
ATOM   3390  OD1 ASN   260       0.606  10.741  -3.886  1.00  0.00           O  
ATOM   3391  ND2 ASN   260       1.294   8.826  -4.686  1.00  0.00           N  
ATOM   3392  H   ASN   260      -0.084  11.307  -1.986  1.00  0.00           H  
ATOM   3393  HA  ASN   260      -1.363   9.015  -2.190  1.00  0.00           H  
ATOM   3394  HB2 ASN   260       0.772   7.854  -2.433  1.00  0.00           H  
ATOM   3395  HB3 ASN   260       1.615   9.209  -1.726  1.00  0.00           H  
ATOM   3396 HD21 ASN   260       1.539   7.861  -4.552  1.00  0.00           H  
ATOM   3397 HD22 ASN   260       1.396   9.285  -5.575  1.00  0.00           H  
ATOM   3398  N   ARG   261      -0.796   8.983   0.916  1.00  0.00           N  
ATOM   3399  CA  ARG   261      -0.942   8.322   2.232  1.00  0.00           C  
ATOM   3400  C   ARG   261       0.335   7.660   2.767  1.00  0.00           C  
ATOM   3401  O   ARG   261       0.275   6.877   3.711  1.00  0.00           O  
ATOM   3402  CB  ARG   261      -2.201   7.421   2.299  1.00  0.00           C  
ATOM   3403  CG  ARG   261      -3.526   8.174   2.024  1.00  0.00           C  
ATOM   3404  CD  ARG   261      -4.462   7.303   1.155  1.00  0.00           C  
ATOM   3405  NE  ARG   261      -3.885   7.230  -0.201  1.00  0.00           N  
ATOM   3406  CZ  ARG   261      -4.080   8.096  -1.185  1.00  0.00           C  
ATOM   3407  NH1 ARG   261      -3.536   7.900  -2.348  1.00  0.00           N  
ATOM   3408  NH2 ARG   261      -4.786   9.182  -1.074  1.00  0.00           N1+
ATOM   3409  H   ARG   261      -0.756   9.994   0.902  1.00  0.00           H  
ATOM   3410  HA  ARG   261      -1.101   9.121   2.948  1.00  0.00           H  
ATOM   3411  HB2 ARG   261      -2.074   6.581   1.616  1.00  0.00           H  
ATOM   3412  HB3 ARG   261      -2.274   6.989   3.298  1.00  0.00           H  
ATOM   3413  HG2 ARG   261      -3.351   9.125   1.530  1.00  0.00           H  
ATOM   3414  HG3 ARG   261      -4.018   8.375   2.976  1.00  0.00           H  
ATOM   3415  HD2 ARG   261      -5.437   7.770   1.115  1.00  0.00           H  
ATOM   3416  HD3 ARG   261      -4.516   6.307   1.579  1.00  0.00           H  
ATOM   3417  HE  ARG   261      -3.172   6.532  -0.362  1.00  0.00           H  
ATOM   3418 HH11 ARG   261      -3.648   8.620  -3.048  1.00  0.00           H  
ATOM   3419 HH12 ARG   261      -2.995   7.072  -2.518  1.00  0.00           H  
ATOM   3420 HH21 ARG   261      -4.694   9.883  -1.800  1.00  0.00           H  
ATOM   3421 HH22 ARG   261      -5.173   9.426  -0.186  1.00  0.00           H  
ATOM   3422  N   MET   262       1.496   8.098   2.274  1.00  0.00           N  
ATOM   3423  CA  MET   262       2.793   7.832   2.902  1.00  0.00           C  
ATOM   3424  C   MET   262       2.844   8.488   4.296  1.00  0.00           C  
ATOM   3425  O   MET   262       2.596   9.688   4.419  1.00  0.00           O  
ATOM   3426  CB  MET   262       3.902   8.315   1.953  1.00  0.00           C  
ATOM   3427  CG  MET   262       5.299   8.257   2.571  1.00  0.00           C  
ATOM   3428  SD  MET   262       6.646   8.667   1.428  1.00  0.00           S  
ATOM   3429  CE  MET   262       6.813   7.095   0.538  1.00  0.00           C  
ATOM   3430  H   MET   262       1.457   8.815   1.563  1.00  0.00           H  
ATOM   3431  HA  MET   262       2.902   6.753   3.027  1.00  0.00           H  
ATOM   3432  HB2 MET   262       3.707   9.347   1.666  1.00  0.00           H  
ATOM   3433  HB3 MET   262       3.882   7.700   1.053  1.00  0.00           H  
ATOM   3434  HG2 MET   262       5.474   7.261   2.978  1.00  0.00           H  
ATOM   3435  HG3 MET   262       5.329   8.974   3.390  1.00  0.00           H  
ATOM   3436  HE1 MET   262       7.042   6.297   1.244  1.00  0.00           H  
ATOM   3437  HE2 MET   262       5.887   6.861   0.013  1.00  0.00           H  
ATOM   3438  HE3 MET   262       7.626   7.170  -0.185  1.00  0.00           H  
ATOM   3439  N   ARG   263       3.074   7.681   5.344  1.00  0.00           N  
ATOM   3440  CA  ARG   263       2.719   7.991   6.744  1.00  0.00           C  
ATOM   3441  C   ARG   263       3.588   7.219   7.753  1.00  0.00           C  
ATOM   3442  O   ARG   263       4.073   6.136   7.423  1.00  0.00           O  
ATOM   3443  CB  ARG   263       1.219   7.646   6.892  1.00  0.00           C  
ATOM   3444  CG  ARG   263       0.611   8.022   8.247  1.00  0.00           C  
ATOM   3445  CD  ARG   263      -0.873   7.616   8.223  1.00  0.00           C  
ATOM   3446  NE  ARG   263      -1.334   8.021   9.545  1.00  0.00           N  
ATOM   3447  CZ  ARG   263      -2.333   8.827   9.833  1.00  0.00           C  
ATOM   3448  NH1 ARG   263      -2.334   9.424  10.981  1.00  0.00           N  
ATOM   3449  NH2 ARG   263      -3.313   9.046   9.010  1.00  0.00           N1+
ATOM   3450  H   ARG   263       3.283   6.713   5.145  1.00  0.00           H  
ATOM   3451  HA  ARG   263       2.858   9.056   6.929  1.00  0.00           H  
ATOM   3452  HB2 ARG   263       0.662   8.177   6.118  1.00  0.00           H  
ATOM   3453  HB3 ARG   263       1.087   6.574   6.729  1.00  0.00           H  
ATOM   3454  HG2 ARG   263       0.699   9.099   8.397  1.00  0.00           H  
ATOM   3455  HG3 ARG   263       1.111   7.486   9.053  1.00  0.00           H  
ATOM   3456  HD2 ARG   263      -0.951   6.540   8.124  1.00  0.00           H  
ATOM   3457  HD3 ARG   263      -1.385   8.161   7.441  1.00  0.00           H  
ATOM   3458  HE  ARG   263      -0.715   7.839  10.328  1.00  0.00           H  
ATOM   3459 HH11 ARG   263      -3.105  10.053  11.221  1.00  0.00           H  
ATOM   3460 HH12 ARG   263      -1.637   9.193  11.676  1.00  0.00           H  
ATOM   3461 HH21 ARG   263      -4.079   9.662   9.311  1.00  0.00           H  
ATOM   3462 HH22 ARG   263      -3.413   8.486   8.192  1.00  0.00           H  
ATOM   3463  N   GLU   264       3.709   7.728   8.983  1.00  0.00           N  
ATOM   3464  CA  GLU   264       4.238   7.019  10.166  1.00  0.00           C  
ATOM   3465  C   GLU   264       3.091   6.530  11.081  1.00  0.00           C  
ATOM   3466  O   GLU   264       2.469   5.502  10.789  1.00  0.00           O  
ATOM   3467  CB  GLU   264       5.336   7.871  10.845  1.00  0.00           C  
ATOM   3468  CG  GLU   264       5.930   7.489  12.218  1.00  0.00           C  
ATOM   3469  CD  GLU   264       6.495   6.069  12.348  1.00  0.00           C  
ATOM   3470  OE1 GLU   264       7.544   5.907  13.008  1.00  0.00           O  
ATOM   3471  OE2 GLU   264       5.893   5.134  11.776  1.00  0.00           O1-
ATOM   3472  H   GLU   264       3.272   8.626   9.163  1.00  0.00           H  
ATOM   3473  HA  GLU   264       4.744   6.117   9.828  1.00  0.00           H  
ATOM   3474  HB2 GLU   264       6.173   7.931  10.152  1.00  0.00           H  
ATOM   3475  HB3 GLU   264       4.936   8.874  10.953  1.00  0.00           H  
ATOM   3476  HG2 GLU   264       5.174   7.630  12.985  1.00  0.00           H  
ATOM   3477  HG3 GLU   264       6.720   8.206  12.434  1.00  0.00           H  
ATOM   3478  N   VAL   265       2.750   7.273  12.140  1.00  0.00           N  
ATOM   3479  CA  VAL   265       1.751   6.872  13.148  1.00  0.00           C  
ATOM   3480  C   VAL   265       0.324   6.783  12.604  1.00  0.00           C  
ATOM   3481  O   VAL   265      -0.137   7.735  11.977  1.00  0.00           O  
ATOM   3482  CB  VAL   265       1.781   7.750  14.421  1.00  0.00           C  
ATOM   3483  CG1 VAL   265       1.194   6.982  15.607  1.00  0.00           C  
ATOM   3484  CG2 VAL   265       3.176   8.239  14.829  1.00  0.00           C  
ATOM   3485  H   VAL   265       3.244   8.141  12.289  1.00  0.00           H  
ATOM   3486  HA  VAL   265       2.037   5.867  13.458  1.00  0.00           H  
ATOM   3487  HB  VAL   265       1.168   8.637  14.251  1.00  0.00           H  
ATOM   3488 HG11 VAL   265       0.176   6.673  15.380  1.00  0.00           H  
ATOM   3489 HG12 VAL   265       1.800   6.101  15.825  1.00  0.00           H  
ATOM   3490 HG13 VAL   265       1.172   7.623  16.487  1.00  0.00           H  
ATOM   3491 HG21 VAL   265       3.853   7.392  14.947  1.00  0.00           H  
ATOM   3492 HG22 VAL   265       3.564   8.923  14.076  1.00  0.00           H  
ATOM   3493 HG23 VAL   265       3.120   8.780  15.773  1.00  0.00           H  
ATOM   3494  N   ASP   266      -0.398   5.689  12.877  1.00  0.00           N  
ATOM   3495  CA  ASP   266      -1.799   5.506  12.460  1.00  0.00           C  
ATOM   3496  C   ASP   266      -2.792   6.593  12.924  1.00  0.00           C  
ATOM   3497  O   ASP   266      -2.590   7.270  13.933  1.00  0.00           O  
ATOM   3498  CB  ASP   266      -2.293   4.059  12.689  1.00  0.00           C  
ATOM   3499  CG  ASP   266      -3.823   3.922  12.605  1.00  0.00           C  
ATOM   3500  OD1 ASP   266      -4.399   4.113  11.509  1.00  0.00           O  
ATOM   3501  OD2 ASP   266      -4.478   3.826  13.660  1.00  0.00           O1-
ATOM   3502  H   ASP   266       0.020   4.961  13.433  1.00  0.00           H  
ATOM   3503  HA  ASP   266      -1.790   5.614  11.374  1.00  0.00           H  
ATOM   3504  HB2 ASP   266      -1.973   3.737  13.682  1.00  0.00           H  
ATOM   3505  HB3 ASP   266      -1.825   3.399  11.956  1.00  0.00           H  
ATOM   3506  N   GLY   267      -3.885   6.743  12.175  1.00  0.00           N  
ATOM   3507  CA  GLY   267      -4.943   7.697  12.444  1.00  0.00           C  
ATOM   3508  C   GLY   267      -5.708   7.499  13.751  1.00  0.00           C  
ATOM   3509  O   GLY   267      -6.401   8.433  14.129  1.00  0.00           O  
ATOM   3510  H   GLY   267      -4.050   6.044  11.456  1.00  0.00           H  
ATOM   3511  HA2 GLY   267      -4.493   8.685  12.490  1.00  0.00           H  
ATOM   3512  HA3 GLY   267      -5.656   7.677  11.621  1.00  0.00           H  
ATOM   3513  N   GLU   268      -5.583   6.400  14.504  1.00  0.00           N  
ATOM   3514  CA  GLU   268      -6.160   6.361  15.861  1.00  0.00           C  
ATOM   3515  C   GLU   268      -5.505   7.426  16.749  1.00  0.00           C  
ATOM   3516  O   GLU   268      -6.179   8.232  17.385  1.00  0.00           O  
ATOM   3517  CB  GLU   268      -5.971   4.981  16.521  1.00  0.00           C  
ATOM   3518  CG  GLU   268      -7.008   4.763  17.628  1.00  0.00           C  
ATOM   3519  CD  GLU   268      -8.456   4.716  17.118  1.00  0.00           C  
ATOM   3520  OE2 GLU   268      -9.379   4.946  17.926  1.00  0.00           O1-
ATOM   3521  OE1 GLU   268      -8.711   4.410  15.926  1.00  0.00           O  
ATOM   3522  H   GLU   268      -5.030   5.607  14.182  1.00  0.00           H  
ATOM   3523  HA  GLU   268      -7.222   6.594  15.795  1.00  0.00           H  
ATOM   3524  HB2 GLU   268      -6.058   4.176  15.804  1.00  0.00           H  
ATOM   3525  HB3 GLU   268      -4.970   4.908  16.947  1.00  0.00           H  
ATOM   3526  HG2 GLU   268      -6.912   5.568  18.353  1.00  0.00           H  
ATOM   3527  HG3 GLU   268      -6.783   3.822  18.134  1.00  0.00           H  
ATOM   3528  N   ILE   269      -4.177   7.511  16.655  1.00  0.00           N  
ATOM   3529  CA  ILE   269      -3.303   8.346  17.480  1.00  0.00           C  
ATOM   3530  C   ILE   269      -3.381   9.835  17.077  1.00  0.00           C  
ATOM   3531  O   ILE   269      -2.653  10.661  17.629  1.00  0.00           O  
ATOM   3532  CB  ILE   269      -1.860   7.760  17.436  1.00  0.00           C  
ATOM   3533  CG1 ILE   269      -1.784   6.208  17.468  1.00  0.00           C  
ATOM   3534  CG2 ILE   269      -0.964   8.307  18.562  1.00  0.00           C  
ATOM   3535  CD1 ILE   269      -2.424   5.538  18.691  1.00  0.00           C  
ATOM   3536  H   ILE   269      -3.725   6.890  15.994  1.00  0.00           H  
ATOM   3537  HA  ILE   269      -3.663   8.279  18.508  1.00  0.00           H  
ATOM   3538  HB  ILE   269      -1.419   8.071  16.488  1.00  0.00           H  
ATOM   3539 HG12 ILE   269      -2.241   5.797  16.567  1.00  0.00           H  
ATOM   3540 HG13 ILE   269      -0.737   5.905  17.443  1.00  0.00           H  
ATOM   3541 HG21 ILE   269      -0.686   9.336  18.352  1.00  0.00           H  
ATOM   3542 HG22 ILE   269      -1.485   8.252  19.519  1.00  0.00           H  
ATOM   3543 HG23 ILE   269      -0.044   7.727  18.640  1.00  0.00           H  
ATOM   3544 HD11 ILE   269      -1.977   5.910  19.613  1.00  0.00           H  
ATOM   3545 HD12 ILE   269      -3.494   5.725  18.704  1.00  0.00           H  
ATOM   3546 HD13 ILE   269      -2.263   4.461  18.638  1.00  0.00           H  
ATOM   3547  N   LYS   270      -4.229  10.219  16.102  1.00  0.00           N  
ATOM   3548  CA  LYS   270      -4.327  11.620  15.645  1.00  0.00           C  
ATOM   3549  C   LYS   270      -5.609  11.996  14.884  1.00  0.00           C  
ATOM   3550  O   LYS   270      -6.208  13.029  15.181  1.00  0.00           O  
ATOM   3551  CB  LYS   270      -3.093  11.924  14.772  1.00  0.00           C  
ATOM   3552  CG  LYS   270      -2.557  13.339  15.022  1.00  0.00           C  
ATOM   3553  CD  LYS   270      -1.633  13.485  16.243  1.00  0.00           C  
ATOM   3554  CE  LYS   270      -0.378  12.607  16.127  1.00  0.00           C  
ATOM   3555  NZ  LYS   270       0.617  12.958  17.164  1.00  0.00           N1+
ATOM   3556  H   LYS   270      -4.843   9.513  15.715  1.00  0.00           H  
ATOM   3557  HA  LYS   270      -4.297  12.255  16.530  1.00  0.00           H  
ATOM   3558  HB2 LYS   270      -2.298  11.198  14.941  1.00  0.00           H  
ATOM   3559  HB3 LYS   270      -3.363  11.827  13.723  1.00  0.00           H  
ATOM   3560  HG2 LYS   270      -2.002  13.654  14.141  1.00  0.00           H  
ATOM   3561  HG3 LYS   270      -3.404  14.014  15.143  1.00  0.00           H  
ATOM   3562  HD2 LYS   270      -2.181  13.225  17.149  1.00  0.00           H  
ATOM   3563  HD3 LYS   270      -1.332  14.532  16.314  1.00  0.00           H  
ATOM   3564  HE2 LYS   270       0.057  12.743  15.133  1.00  0.00           H  
ATOM   3565  HE3 LYS   270      -0.675  11.559  16.233  1.00  0.00           H  
ATOM   3566  HZ1 LYS   270       0.887  13.939  17.085  1.00  0.00           H  
ATOM   3567  HZ2 LYS   270       0.237  12.815  18.093  1.00  0.00           H  
ATOM   3568  HZ3 LYS   270       1.473  12.428  17.081  1.00  0.00           H  
ATOM   3569  N   ASP   271      -6.014  11.227  13.880  1.00  0.00           N  
ATOM   3570  CA  ASP   271      -7.091  11.588  12.943  1.00  0.00           C  
ATOM   3571  C   ASP   271      -8.452  11.239  13.585  1.00  0.00           C  
ATOM   3572  O   ASP   271      -9.246  12.120  13.920  1.00  0.00           O  
ATOM   3573  CB  ASP   271      -6.948  10.844  11.586  1.00  0.00           C  
ATOM   3574  CG  ASP   271      -5.564  10.800  10.916  1.00  0.00           C  
ATOM   3575  OD1 ASP   271      -5.499  10.496   9.706  1.00  0.00           O  
ATOM   3576  OD2 ASP   271      -4.520  10.921  11.593  1.00  0.00           O1-
ATOM   3577  H   ASP   271      -5.419  10.452  13.620  1.00  0.00           H  
ATOM   3578  HA  ASP   271      -7.064  12.660  12.746  1.00  0.00           H  
ATOM   3579  HB2 ASP   271      -7.656  11.292  10.887  1.00  0.00           H  
ATOM   3580  HB3 ASP   271      -7.247   9.804  11.715  1.00  0.00           H  
ATOM   3581  N   ARG   272      -8.685   9.944  13.840  1.00  0.00           N  
ATOM   3582  CA  ARG   272      -9.947   9.330  14.292  1.00  0.00           C  
ATOM   3583  C   ARG   272     -10.325   9.709  15.729  1.00  0.00           C  
ATOM   3584  O   ARG   272     -11.507   9.700  16.070  1.00  0.00           O  
ATOM   3585  CB  ARG   272      -9.875   7.799  14.096  1.00  0.00           C  
ATOM   3586  CG  ARG   272      -9.486   7.426  12.645  1.00  0.00           C  
ATOM   3587  CD  ARG   272      -9.785   5.936  12.370  1.00  0.00           C  
ATOM   3588  NE  ARG   272      -8.894   5.115  13.200  1.00  0.00           N  
ATOM   3589  CZ  ARG   272      -7.747   4.561  12.845  1.00  0.00           C  
ATOM   3590  NH1 ARG   272      -7.202   3.747  13.681  1.00  0.00           N  
ATOM   3591  NH2 ARG   272      -7.115   4.788  11.725  1.00  0.00           N1+
ATOM   3592  H   ARG   272      -7.900   9.320  13.678  1.00  0.00           H  
ATOM   3593  HA  ARG   272     -10.753   9.714  13.666  1.00  0.00           H  
ATOM   3594  HB2 ARG   272      -9.146   7.378  14.790  1.00  0.00           H  
ATOM   3595  HB3 ARG   272     -10.854   7.378  14.330  1.00  0.00           H  
ATOM   3596  HG2 ARG   272      -8.431   7.630  12.463  1.00  0.00           H  
ATOM   3597  HG3 ARG   272     -10.084   8.020  11.952  1.00  0.00           H  
ATOM   3598  HD2 ARG   272      -9.598   5.736  11.323  1.00  0.00           H  
ATOM   3599  HD3 ARG   272     -10.813   5.725  12.636  1.00  0.00           H  
ATOM   3600  HE  ARG   272      -9.140   4.939  14.175  1.00  0.00           H  
ATOM   3601 HH11 ARG   272      -6.209   3.524  13.579  1.00  0.00           H  
ATOM   3602 HH12 ARG   272      -7.634   3.684  14.600  1.00  0.00           H  
ATOM   3603 HH21 ARG   272      -6.183   4.373  11.600  1.00  0.00           H  
ATOM   3604 HH22 ARG   272      -7.512   5.376  11.026  1.00  0.00           H  
ATOM   3605  N   LEU   273      -9.368  10.269  16.475  1.00  0.00           N  
ATOM   3606  CA  LEU   273      -9.596  11.043  17.699  1.00  0.00           C  
ATOM   3607  C   LEU   273     -10.670  12.135  17.529  1.00  0.00           C  
ATOM   3608  O   LEU   273     -11.370  12.414  18.494  1.00  0.00           O  
ATOM   3609  CB  LEU   273      -8.265  11.691  18.134  1.00  0.00           C  
ATOM   3610  CG  LEU   273      -7.555  10.974  19.295  1.00  0.00           C  
ATOM   3611  CD1 LEU   273      -6.126  11.507  19.422  1.00  0.00           C  
ATOM   3612  CD2 LEU   273      -8.279  11.240  20.620  1.00  0.00           C  
ATOM   3613  H   LEU   273      -8.426  10.207  16.121  1.00  0.00           H  
ATOM   3614  HA  LEU   273      -9.947  10.365  18.477  1.00  0.00           H  
ATOM   3615  HB2 LEU   273      -7.591  11.732  17.278  1.00  0.00           H  
ATOM   3616  HB3 LEU   273      -8.454  12.717  18.450  1.00  0.00           H  
ATOM   3617  HG  LEU   273      -7.523   9.905  19.102  1.00  0.00           H  
ATOM   3618 HD11 LEU   273      -5.574  11.295  18.508  1.00  0.00           H  
ATOM   3619 HD12 LEU   273      -6.129  12.578  19.616  1.00  0.00           H  
ATOM   3620 HD13 LEU   273      -5.617  11.005  20.245  1.00  0.00           H  
ATOM   3621 HD21 LEU   273      -8.338  12.309  20.818  1.00  0.00           H  
ATOM   3622 HD22 LEU   273      -9.284  10.820  20.592  1.00  0.00           H  
ATOM   3623 HD23 LEU   273      -7.735  10.761  21.433  1.00  0.00           H  
ATOM   3624  N   SER   274     -10.871  12.715  16.336  1.00  0.00           N  
ATOM   3625  CA  SER   274     -11.961  13.677  16.063  1.00  0.00           C  
ATOM   3626  C   SER   274     -13.383  13.101  16.256  1.00  0.00           C  
ATOM   3627  O   SER   274     -14.326  13.846  16.537  1.00  0.00           O  
ATOM   3628  CB  SER   274     -11.818  14.233  14.640  1.00  0.00           C  
ATOM   3629  OG  SER   274     -10.648  15.030  14.516  1.00  0.00           O  
ATOM   3630  H   SER   274     -10.265  12.462  15.560  1.00  0.00           H  
ATOM   3631  HA  SER   274     -11.863  14.517  16.748  1.00  0.00           H  
ATOM   3632  HB2 SER   274     -12.686  14.855  14.415  1.00  0.00           H  
ATOM   3633  HB3 SER   274     -11.783  13.410  13.924  1.00  0.00           H  
ATOM   3634  HG  SER   274     -10.691  15.472  13.654  1.00  0.00           H  
ATOM   3635  N   GLY   275     -13.543  11.775  16.158  1.00  0.00           N  
ATOM   3636  CA  GLY   275     -14.785  11.059  16.475  1.00  0.00           C  
ATOM   3637  C   GLY   275     -14.950  10.786  17.974  1.00  0.00           C  
ATOM   3638  O   GLY   275     -16.015  11.028  18.532  1.00  0.00           O  
ATOM   3639  H   GLY   275     -12.729  11.208  15.947  1.00  0.00           H  
ATOM   3640  HA2 GLY   275     -15.646  11.629  16.124  1.00  0.00           H  
ATOM   3641  HA3 GLY   275     -14.774  10.099  15.959  1.00  0.00           H  
ATOM   3642  N   ILE   276     -13.865  10.433  18.667  1.00  0.00           N  
ATOM   3643  CA  ILE   276     -13.853  10.286  20.136  1.00  0.00           C  
ATOM   3644  C   ILE   276     -14.101  11.638  20.827  1.00  0.00           C  
ATOM   3645  O   ILE   276     -14.853  11.724  21.795  1.00  0.00           O  
ATOM   3646  CB  ILE   276     -12.527   9.621  20.568  1.00  0.00           C  
ATOM   3647  CG1 ILE   276     -12.507   8.156  20.067  1.00  0.00           C  
ATOM   3648  CG2 ILE   276     -12.296   9.674  22.089  1.00  0.00           C  
ATOM   3649  CD1 ILE   276     -11.107   7.540  20.033  1.00  0.00           C  
ATOM   3650  H   ILE   276     -13.005  10.274  18.160  1.00  0.00           H  
ATOM   3651  HA  ILE   276     -14.674   9.631  20.431  1.00  0.00           H  
ATOM   3652  HB  ILE   276     -11.709  10.164  20.093  1.00  0.00           H  
ATOM   3653 HG12 ILE   276     -13.156   7.543  20.694  1.00  0.00           H  
ATOM   3654 HG13 ILE   276     -12.889   8.105  19.048  1.00  0.00           H  
ATOM   3655 HG21 ILE   276     -12.215  10.706  22.428  1.00  0.00           H  
ATOM   3656 HG22 ILE   276     -13.121   9.189  22.611  1.00  0.00           H  
ATOM   3657 HG23 ILE   276     -11.361   9.177  22.345  1.00  0.00           H  
ATOM   3658 HD11 ILE   276     -10.429   8.178  19.465  1.00  0.00           H  
ATOM   3659 HD12 ILE   276     -10.735   7.414  21.047  1.00  0.00           H  
ATOM   3660 HD13 ILE   276     -11.155   6.564  19.551  1.00  0.00           H  
ATOM   3661  N   ILE   277     -13.573  12.718  20.246  1.00  0.00           N  
ATOM   3662  CA  ILE   277     -13.830  14.118  20.609  1.00  0.00           C  
ATOM   3663  C   ILE   277     -15.307  14.517  20.492  1.00  0.00           C  
ATOM   3664  O   ILE   277     -15.728  15.439  21.187  1.00  0.00           O  
ATOM   3665  CB  ILE   277     -12.904  15.023  19.752  1.00  0.00           C  
ATOM   3666  CG1 ILE   277     -11.504  15.061  20.407  1.00  0.00           C  
ATOM   3667  CG2 ILE   277     -13.454  16.437  19.497  1.00  0.00           C  
ATOM   3668  CD1 ILE   277     -10.396  15.649  19.527  1.00  0.00           C  
ATOM   3669  H   ILE   277     -12.932  12.548  19.479  1.00  0.00           H  
ATOM   3670  HA  ILE   277     -13.572  14.261  21.656  1.00  0.00           H  
ATOM   3671  HB  ILE   277     -12.807  14.564  18.771  1.00  0.00           H  
ATOM   3672 HG12 ILE   277     -11.554  15.627  21.335  1.00  0.00           H  
ATOM   3673 HG13 ILE   277     -11.206  14.041  20.656  1.00  0.00           H  
ATOM   3674 HG21 ILE   277     -14.332  16.380  18.853  1.00  0.00           H  
ATOM   3675 HG22 ILE   277     -13.730  16.911  20.437  1.00  0.00           H  
ATOM   3676 HG23 ILE   277     -12.720  17.053  18.986  1.00  0.00           H  
ATOM   3677 HD11 ILE   277     -10.430  15.197  18.537  1.00  0.00           H  
ATOM   3678 HD12 ILE   277     -10.510  16.729  19.444  1.00  0.00           H  
ATOM   3679 HD13 ILE   277      -9.427  15.440  19.978  1.00  0.00           H  
ATOM   3680  N   ASN   278     -16.103  13.872  19.633  1.00  0.00           N  
ATOM   3681  CA  ASN   278     -17.444  14.344  19.274  1.00  0.00           C  
ATOM   3682  C   ASN   278     -18.485  14.265  20.413  1.00  0.00           C  
ATOM   3683  O   ASN   278     -19.557  14.860  20.291  1.00  0.00           O  
ATOM   3684  CB  ASN   278     -17.913  13.616  18.000  1.00  0.00           C  
ATOM   3685  CG  ASN   278     -18.189  14.594  16.885  1.00  0.00           C  
ATOM   3686  OD1 ASN   278     -19.299  15.088  16.744  1.00  0.00           O  
ATOM   3687  ND2 ASN   278     -17.198  14.903  16.080  1.00  0.00           N  
ATOM   3688  H   ASN   278     -15.745  13.049  19.163  1.00  0.00           H  
ATOM   3689  HA  ASN   278     -17.346  15.403  19.034  1.00  0.00           H  
ATOM   3690  HB2 ASN   278     -18.816  13.038  18.198  1.00  0.00           H  
ATOM   3691  HB3 ASN   278     -17.156  12.930  17.637  1.00  0.00           H  
ATOM   3692 HD21 ASN   278     -17.400  15.522  15.316  1.00  0.00           H  
ATOM   3693 HD22 ASN   278     -16.274  14.504  16.223  1.00  0.00           H  
ATOM   3694  N   SER   279     -18.160  13.623  21.536  1.00  0.00           N  
ATOM   3695  CA  SER   279     -18.967  13.563  22.761  1.00  0.00           C  
ATOM   3696  C   SER   279     -18.053  13.624  23.994  1.00  0.00           C  
ATOM   3697  O   SER   279     -16.838  13.456  23.862  1.00  0.00           O  
ATOM   3698  CB  SER   279     -19.811  12.285  22.739  1.00  0.00           C  
ATOM   3699  OG  SER   279     -20.662  12.234  23.863  1.00  0.00           O  
ATOM   3700  H   SER   279     -17.238  13.204  21.585  1.00  0.00           H  
ATOM   3701  HA  SER   279     -19.645  14.415  22.802  1.00  0.00           H  
ATOM   3702  HB2 SER   279     -19.155  11.413  22.735  1.00  0.00           H  
ATOM   3703  HB3 SER   279     -20.419  12.273  21.832  1.00  0.00           H  
ATOM   3704  HG  SER   279     -21.208  11.443  23.819  1.00  0.00           H  
ATOM   3705  N   ARG   280     -18.600  13.869  25.190  1.00  0.00           N  
ATOM   3706  CA  ARG   280     -17.887  13.819  26.476  1.00  0.00           C  
ATOM   3707  C   ARG   280     -18.392  12.661  27.347  1.00  0.00           C  
ATOM   3708  O   ARG   280     -19.487  12.754  27.885  1.00  0.00           O  
ATOM   3709  CB  ARG   280     -17.966  15.181  27.184  1.00  0.00           C  
ATOM   3710  CG  ARG   280     -17.376  15.164  28.609  1.00  0.00           C  
ATOM   3711  CD  ARG   280     -16.950  16.599  28.993  1.00  0.00           C  
ATOM   3712  NE  ARG   280     -15.605  16.798  28.428  1.00  0.00           N  
ATOM   3713  CZ  ARG   280     -14.891  17.910  28.492  1.00  0.00           C  
ATOM   3714  NH1 ARG   280     -13.735  17.931  27.924  1.00  0.00           N  
ATOM   3715  NH2 ARG   280     -15.249  18.982  29.125  1.00  0.00           N1+
ATOM   3716  H   ARG   280     -19.607  14.027  25.214  1.00  0.00           H  
ATOM   3717  HA  ARG   280     -16.844  13.669  26.276  1.00  0.00           H  
ATOM   3718  HB2 ARG   280     -17.428  15.902  26.575  1.00  0.00           H  
ATOM   3719  HB3 ARG   280     -19.010  15.490  27.246  1.00  0.00           H  
ATOM   3720  HG2 ARG   280     -16.521  14.490  28.672  1.00  0.00           H  
ATOM   3721  HG3 ARG   280     -18.144  14.821  29.304  1.00  0.00           H  
ATOM   3722  HD2 ARG   280     -16.892  16.643  30.071  1.00  0.00           H  
ATOM   3723  HD3 ARG   280     -17.648  17.322  28.587  1.00  0.00           H  
ATOM   3724  HE  ARG   280     -15.183  16.046  27.902  1.00  0.00           H  
ATOM   3725 HH11 ARG   280     -13.157  18.777  27.933  1.00  0.00           H  
ATOM   3726 HH12 ARG   280     -13.417  17.119  27.416  1.00  0.00           H  
ATOM   3727 HH21 ARG   280     -16.154  19.026  29.608  1.00  0.00           H  
ATOM   3728 HH22 ARG   280     -14.659  19.810  29.088  1.00  0.00           H  
ATOM   3729  N   VAL   281     -17.635  11.596  27.620  1.00  0.00           N  
ATOM   3730  CA  VAL   281     -16.380  11.081  27.015  1.00  0.00           C  
ATOM   3731  C   VAL   281     -15.202  12.065  26.883  1.00  0.00           C  
ATOM   3732  O   VAL   281     -14.747  12.550  27.917  1.00  0.00           O  
ATOM   3733  CB  VAL   281     -16.569   9.927  25.987  1.00  0.00           C  
ATOM   3734  CG1 VAL   281     -17.854   9.125  26.252  1.00  0.00           C  
ATOM   3735  CG2 VAL   281     -16.584  10.277  24.496  1.00  0.00           C  
ATOM   3736  H   VAL   281     -18.082  10.980  28.281  1.00  0.00           H  
ATOM   3737  HA  VAL   281     -16.001  10.498  27.856  1.00  0.00           H  
ATOM   3738  HB  VAL   281     -15.736   9.247  26.127  1.00  0.00           H  
ATOM   3739 HG11 VAL   281     -17.887   8.809  27.295  1.00  0.00           H  
ATOM   3740 HG12 VAL   281     -18.736   9.727  26.024  1.00  0.00           H  
ATOM   3741 HG13 VAL   281     -17.869   8.231  25.628  1.00  0.00           H  
ATOM   3742 HG21 VAL   281     -17.354  11.015  24.296  1.00  0.00           H  
ATOM   3743 HG22 VAL   281     -15.612  10.627  24.159  1.00  0.00           H  
ATOM   3744 HG23 VAL   281     -16.806   9.385  23.909  1.00  0.00           H  
ATOM   3745  N   LYS   282     -14.760  12.472  25.682  1.00  0.00           N  
ATOM   3746  CA  LYS   282     -13.696  13.478  25.526  1.00  0.00           C  
ATOM   3747  C   LYS   282     -14.177  14.933  25.597  1.00  0.00           C  
ATOM   3748  O   LYS   282     -13.666  15.637  26.463  1.00  0.00           O  
ATOM   3749  CB  LYS   282     -12.807  13.166  24.310  1.00  0.00           C  
ATOM   3750  CG  LYS   282     -11.781  14.259  23.944  1.00  0.00           C  
ATOM   3751  CD  LYS   282     -10.805  14.666  25.067  1.00  0.00           C  
ATOM   3752  CE  LYS   282     -10.819  16.181  25.302  1.00  0.00           C  
ATOM   3753  NZ  LYS   282     -10.055  16.561  26.504  1.00  0.00           N1+
ATOM   3754  H   LYS   282     -15.247  12.156  24.850  1.00  0.00           H  
ATOM   3755  HA  LYS   282     -13.046  13.370  26.397  1.00  0.00           H  
ATOM   3756  HB2 LYS   282     -12.274  12.232  24.499  1.00  0.00           H  
ATOM   3757  HB3 LYS   282     -13.450  13.009  23.449  1.00  0.00           H  
ATOM   3758  HG2 LYS   282     -11.190  13.890  23.105  1.00  0.00           H  
ATOM   3759  HG3 LYS   282     -12.321  15.138  23.592  1.00  0.00           H  
ATOM   3760  HD2 LYS   282      -9.796  14.372  24.778  1.00  0.00           H  
ATOM   3761  HD3 LYS   282     -11.054  14.152  25.996  1.00  0.00           H  
ATOM   3762  HE2 LYS   282     -11.850  16.516  25.422  1.00  0.00           H  
ATOM   3763  HE3 LYS   282     -10.406  16.687  24.429  1.00  0.00           H  
ATOM   3764  HZ1 LYS   282     -10.496  16.236  27.357  1.00  0.00           H  
ATOM   3765  HZ2 LYS   282      -9.082  16.261  26.483  1.00  0.00           H  
ATOM   3766  HZ3 LYS   282     -10.002  17.578  26.591  1.00  0.00           H  
ATOM   3767  N   ALA   283     -15.077  15.433  24.738  1.00  0.00           N  
ATOM   3768  CA  ALA   283     -15.409  16.873  24.688  1.00  0.00           C  
ATOM   3769  CB  ALA   283     -14.310  17.609  23.907  1.00  0.00           C  
ATOM   3770  C   ALA   283     -16.806  17.289  24.167  1.00  0.00           C  
ATOM   3771  O   ALA   283     -17.608  17.804  24.937  1.00  0.00           O  
ATOM   3772  H   ALA   283     -15.527  14.796  24.088  1.00  0.00           H  
ATOM   3773  HA  ALA   283     -15.378  17.263  25.705  1.00  0.00           H  
ATOM   3774  HB1 ALA   283     -14.561  18.669  23.849  1.00  0.00           H  
ATOM   3775  HB2 ALA   283     -13.355  17.514  24.419  1.00  0.00           H  
ATOM   3776  HB3 ALA   283     -14.223  17.205  22.898  1.00  0.00           H  
ATOM   3777  N   MET   284     -17.031  17.258  22.850  1.00  0.00           N  
ATOM   3778  CA  MET   284     -17.825  18.270  22.125  1.00  0.00           C  
ATOM   3779  C   MET   284     -19.314  18.360  22.499  1.00  0.00           C  
ATOM   3780  O   MET   284     -19.928  19.406  22.307  1.00  0.00           O  
ATOM   3781  CB  MET   284     -17.654  17.988  20.623  1.00  0.00           C  
ATOM   3782  CG  MET   284     -18.397  18.918  19.652  1.00  0.00           C  
ATOM   3783  SD  MET   284     -18.553  18.253  17.972  1.00  0.00           S  
ATOM   3784  CE  MET   284     -16.810  18.187  17.483  1.00  0.00           C  
ATOM   3785  H   MET   284     -16.373  16.726  22.291  1.00  0.00           H  
ATOM   3786  HA  MET   284     -17.400  19.250  22.343  1.00  0.00           H  
ATOM   3787  HB2 MET   284     -18.017  16.981  20.443  1.00  0.00           H  
ATOM   3788  HB3 MET   284     -16.591  18.013  20.380  1.00  0.00           H  
ATOM   3789  HG2 MET   284     -17.890  19.882  19.616  1.00  0.00           H  
ATOM   3790  HG3 MET   284     -19.412  19.087  20.001  1.00  0.00           H  
ATOM   3791  HE1 MET   284     -16.358  19.171  17.611  1.00  0.00           H  
ATOM   3792  HE2 MET   284     -16.279  17.461  18.095  1.00  0.00           H  
ATOM   3793  HE3 MET   284     -16.741  17.890  16.437  1.00  0.00           H  
ATOM   3794  N   LYS   285     -19.914  17.271  22.983  1.00  0.00           N  
ATOM   3795  CA  LYS   285     -21.325  17.203  23.390  1.00  0.00           C  
ATOM   3796  C   LYS   285     -21.413  16.599  24.790  1.00  0.00           C  
ATOM   3797  O   LYS   285     -20.860  15.528  25.021  1.00  0.00           O  
ATOM   3798  CB  LYS   285     -22.157  16.468  22.319  1.00  0.00           C  
ATOM   3799  CG  LYS   285     -22.336  17.356  21.070  1.00  0.00           C  
ATOM   3800  CD  LYS   285     -23.132  16.709  19.922  1.00  0.00           C  
ATOM   3801  CE  LYS   285     -22.368  15.663  19.092  1.00  0.00           C  
ATOM   3802  NZ  LYS   285     -21.136  16.215  18.476  1.00  0.00           N1+
ATOM   3803  H   LYS   285     -19.327  16.478  23.190  1.00  0.00           H  
ATOM   3804  HA  LYS   285     -21.715  18.220  23.472  1.00  0.00           H  
ATOM   3805  HB2 LYS   285     -21.669  15.530  22.049  1.00  0.00           H  
ATOM   3806  HB3 LYS   285     -23.143  16.240  22.729  1.00  0.00           H  
ATOM   3807  HG2 LYS   285     -22.870  18.257  21.377  1.00  0.00           H  
ATOM   3808  HG3 LYS   285     -21.363  17.667  20.693  1.00  0.00           H  
ATOM   3809  HD2 LYS   285     -23.457  17.505  19.249  1.00  0.00           H  
ATOM   3810  HD3 LYS   285     -24.031  16.247  20.333  1.00  0.00           H  
ATOM   3811  HE2 LYS   285     -23.036  15.293  18.309  1.00  0.00           H  
ATOM   3812  HE3 LYS   285     -22.103  14.819  19.737  1.00  0.00           H  
ATOM   3813  HZ1 LYS   285     -21.271  17.124  18.059  1.00  0.00           H  
ATOM   3814  HZ2 LYS   285     -20.409  16.271  19.184  1.00  0.00           H  
ATOM   3815  HZ3 LYS   285     -20.745  15.597  17.765  1.00  0.00           H  
ATOM   3816  N   ALA   286     -21.986  17.347  25.732  1.00  0.00           N  
ATOM   3817  CA  ALA   286     -21.782  17.169  27.170  1.00  0.00           C  
ATOM   3818  C   ALA   286     -22.986  17.676  27.989  1.00  0.00           C  
ATOM   3819  O   ALA   286     -23.864  18.349  27.455  1.00  0.00           O  
ATOM   3820  CB  ALA   286     -20.506  17.936  27.561  1.00  0.00           C  
ATOM   3821  H   ALA   286     -22.462  18.192  25.454  1.00  0.00           H  
ATOM   3822  HA  ALA   286     -21.641  16.108  27.388  1.00  0.00           H  
ATOM   3823  HB1 ALA   286     -19.677  17.652  26.911  1.00  0.00           H  
ATOM   3824  HB2 ALA   286     -20.670  19.010  27.454  1.00  0.00           H  
ATOM   3825  HB3 ALA   286     -20.234  17.720  28.595  1.00  0.00           H  
ATOM   3826  N   GLY   287     -22.974  17.407  29.300  1.00  0.00           N  
ATOM   3827  CA  GLY   287     -23.933  17.935  30.286  1.00  0.00           C  
ATOM   3828  C   GLY   287     -23.319  18.917  31.295  1.00  0.00           C  
ATOM   3829  O   GLY   287     -23.763  18.968  32.437  1.00  0.00           O  
ATOM   3830  H   GLY   287     -22.212  16.852  29.657  1.00  0.00           H  
ATOM   3831  HA2 GLY   287     -24.742  18.457  29.773  1.00  0.00           H  
ATOM   3832  HA3 GLY   287     -24.367  17.104  30.842  1.00  0.00           H  
ATOM   3833  N   GLU   288     -22.215  19.575  30.935  1.00  0.00           N  
ATOM   3834  CA  GLU   288     -21.470  20.502  31.801  1.00  0.00           C  
ATOM   3835  C   GLU   288     -21.906  21.980  31.660  1.00  0.00           C  
ATOM   3836  O   GLU   288     -22.579  22.341  30.692  1.00  0.00           O  
ATOM   3837  CB  GLU   288     -19.961  20.357  31.510  1.00  0.00           C  
ATOM   3838  CG  GLU   288     -19.367  19.103  32.156  1.00  0.00           C  
ATOM   3839  CD  GLU   288     -17.848  19.043  31.969  1.00  0.00           C  
ATOM   3840  OE1 GLU   288     -17.108  18.914  32.968  1.00  0.00           O  
ATOM   3841  OE2 GLU   288     -17.353  19.011  30.821  1.00  0.00           O1-
ATOM   3842  H   GLU   288     -21.948  19.550  29.965  1.00  0.00           H  
ATOM   3843  HA  GLU   288     -21.642  20.219  32.839  1.00  0.00           H  
ATOM   3844  HB2 GLU   288     -19.793  20.337  30.432  1.00  0.00           H  
ATOM   3845  HB3 GLU   288     -19.422  21.210  31.921  1.00  0.00           H  
ATOM   3846  HG2 GLU   288     -19.820  18.214  31.710  1.00  0.00           H  
ATOM   3847  HG3 GLU   288     -19.601  19.108  33.223  1.00  0.00           H  
ATOM   3848  N   PRO   289     -21.422  22.865  32.558  1.00  0.00           N  
ATOM   3849  CA  PRO   289     -21.100  24.266  32.253  1.00  0.00           C  
ATOM   3850  C   PRO   289     -20.020  24.381  31.148  1.00  0.00           C  
ATOM   3851  O   PRO   289     -19.772  23.428  30.411  1.00  0.00           O  
ATOM   3852  CB  PRO   289     -20.610  24.850  33.595  1.00  0.00           C  
ATOM   3853  CG  PRO   289     -21.142  23.891  34.658  1.00  0.00           C  
ATOM   3854  CD  PRO   289     -21.064  22.554  33.933  1.00  0.00           C  
ATOM   3855  HA  PRO   289     -22.003  24.784  31.931  1.00  0.00           H  
ATOM   3856  HB2 PRO   289     -19.519  24.837  33.643  1.00  0.00           H  
ATOM   3857  HB3 PRO   289     -20.982  25.864  33.750  1.00  0.00           H  
ATOM   3858  HG2 PRO   289     -22.182  24.128  34.888  1.00  0.00           H  
ATOM   3859  HG3 PRO   289     -20.529  23.900  35.560  1.00  0.00           H  
ATOM   3860  HD2 PRO   289     -21.762  21.845  34.380  1.00  0.00           H  
ATOM   3861  HD3 PRO   289     -20.045  22.166  33.975  1.00  0.00           H  
ATOM   3862  N   SER   290     -19.275  25.495  31.083  1.00  0.00           N  
ATOM   3863  CA  SER   290     -18.003  25.514  30.340  1.00  0.00           C  
ATOM   3864  C   SER   290     -17.082  24.365  30.771  1.00  0.00           C  
ATOM   3865  O   SER   290     -16.804  24.171  31.957  1.00  0.00           O  
ATOM   3866  CB  SER   290     -17.268  26.851  30.466  1.00  0.00           C  
ATOM   3867  OG  SER   290     -17.871  27.814  29.629  1.00  0.00           O  
ATOM   3868  H   SER   290     -19.493  26.284  31.668  1.00  0.00           H  
ATOM   3869  HA  SER   290     -18.235  25.367  29.285  1.00  0.00           H  
ATOM   3870  HB2 SER   290     -16.231  26.727  30.154  1.00  0.00           H  
ATOM   3871  HB3 SER   290     -17.286  27.187  31.503  1.00  0.00           H  
ATOM   3872  HG  SER   290     -17.463  27.715  28.735  1.00  0.00           H  
ATOM   3873  N   GLY   291     -16.643  23.572  29.799  1.00  0.00           N  
ATOM   3874  CA  GLY   291     -16.000  22.272  29.983  1.00  0.00           C  
ATOM   3875  C   GLY   291     -14.475  22.343  29.981  1.00  0.00           C  
ATOM   3876  O   GLY   291     -13.854  21.416  29.466  1.00  0.00           O  
ATOM   3877  H   GLY   291     -16.746  23.930  28.849  1.00  0.00           H  
ATOM   3878  HA2 GLY   291     -16.323  21.841  30.931  1.00  0.00           H  
ATOM   3879  HA3 GLY   291     -16.323  21.610  29.180  1.00  0.00           H  
ATOM   3880  N   GLU   292     -13.914  23.447  30.482  1.00  0.00           N  
ATOM   3881  CA  GLU   292     -12.536  23.969  30.368  1.00  0.00           C  
ATOM   3882  C   GLU   292     -11.362  23.042  30.779  1.00  0.00           C  
ATOM   3883  O   GLU   292     -10.485  23.401  31.565  1.00  0.00           O  
ATOM   3884  CB  GLU   292     -12.489  25.318  31.111  1.00  0.00           C  
ATOM   3885  CG  GLU   292     -13.181  26.474  30.375  1.00  0.00           C  
ATOM   3886  CD  GLU   292     -12.206  27.260  29.490  1.00  0.00           C  
ATOM   3887  OE1 GLU   292     -11.402  26.666  28.737  1.00  0.00           O  
ATOM   3888  OE2 GLU   292     -12.218  28.513  29.542  1.00  0.00           O1-
ATOM   3889  H   GLU   292     -14.575  24.092  30.892  1.00  0.00           H  
ATOM   3890  HA  GLU   292     -12.351  24.188  29.316  1.00  0.00           H  
ATOM   3891  HB2 GLU   292     -12.960  25.199  32.087  1.00  0.00           H  
ATOM   3892  HB3 GLU   292     -11.460  25.612  31.284  1.00  0.00           H  
ATOM   3893  HG2 GLU   292     -13.598  27.150  31.125  1.00  0.00           H  
ATOM   3894  HG3 GLU   292     -14.008  26.096  29.773  1.00  0.00           H  
ATOM   3895  N   ASP   293     -11.242  21.886  30.131  1.00  0.00           N  
ATOM   3896  CA  ASP   293      -9.927  21.355  29.769  1.00  0.00           C  
ATOM   3897  C   ASP   293      -9.482  22.124  28.495  1.00  0.00           C  
ATOM   3898  O   ASP   293     -10.181  23.000  27.970  1.00  0.00           O  
ATOM   3899  CB  ASP   293     -10.076  19.852  29.483  1.00  0.00           C  
ATOM   3900  CG  ASP   293     -10.592  19.561  28.081  1.00  0.00           C  
ATOM   3901  OD1 ASP   293      -9.791  19.118  27.230  1.00  0.00           O  
ATOM   3902  OD2 ASP   293     -11.791  19.767  27.818  1.00  0.00           O1-
ATOM   3903  H   ASP   293     -12.018  21.621  29.532  1.00  0.00           H  
ATOM   3904  HA  ASP   293      -9.207  21.506  30.575  1.00  0.00           H  
ATOM   3905  HB2 ASP   293     -10.755  19.410  30.209  1.00  0.00           H  
ATOM   3906  HB3 ASP   293      -9.103  19.375  29.605  1.00  0.00           H  
ATOM   3907  N   LEU   294      -8.350  21.718  27.918  1.00  0.00           N  
ATOM   3908  CA  LEU   294      -7.817  22.288  26.676  1.00  0.00           C  
ATOM   3909  C   LEU   294      -8.747  22.216  25.444  1.00  0.00           C  
ATOM   3910  O   LEU   294      -8.475  22.953  24.499  1.00  0.00           O  
ATOM   3911  CB  LEU   294      -6.463  21.622  26.378  1.00  0.00           C  
ATOM   3912  CG  LEU   294      -5.330  22.174  27.259  1.00  0.00           C  
ATOM   3913  CD1 LEU   294      -4.133  21.233  27.182  1.00  0.00           C  
ATOM   3914  CD2 LEU   294      -4.895  23.569  26.807  1.00  0.00           C  
ATOM   3915  H   LEU   294      -7.845  20.954  28.350  1.00  0.00           H  
ATOM   3916  HA  LEU   294      -7.661  23.351  26.846  1.00  0.00           H  
ATOM   3917  HB2 LEU   294      -6.562  20.545  26.529  1.00  0.00           H  
ATOM   3918  HB3 LEU   294      -6.196  21.782  25.333  1.00  0.00           H  
ATOM   3919  HG  LEU   294      -5.655  22.224  28.299  1.00  0.00           H  
ATOM   3920 HD11 LEU   294      -4.415  20.286  27.632  1.00  0.00           H  
ATOM   3921 HD12 LEU   294      -3.841  21.062  26.148  1.00  0.00           H  
ATOM   3922 HD13 LEU   294      -3.287  21.645  27.728  1.00  0.00           H  
ATOM   3923 HD21 LEU   294      -4.571  23.542  25.767  1.00  0.00           H  
ATOM   3924 HD22 LEU   294      -5.714  24.279  26.911  1.00  0.00           H  
ATOM   3925 HD23 LEU   294      -4.073  23.906  27.437  1.00  0.00           H  
ATOM   3926  N   LEU   295      -9.816  21.402  25.436  1.00  0.00           N  
ATOM   3927  CA  LEU   295     -10.859  21.382  24.391  1.00  0.00           C  
ATOM   3928  C   LEU   295     -12.258  21.861  24.851  1.00  0.00           C  
ATOM   3929  O   LEU   295     -13.163  21.967  24.028  1.00  0.00           O  
ATOM   3930  CB  LEU   295     -10.856  19.999  23.708  1.00  0.00           C  
ATOM   3931  CG  LEU   295     -11.787  19.814  22.487  1.00  0.00           C  
ATOM   3932  CD1 LEU   295     -11.678  20.848  21.361  1.00  0.00           C  
ATOM   3933  CD2 LEU   295     -11.472  18.467  21.844  1.00  0.00           C  
ATOM   3934  H   LEU   295      -9.908  20.742  26.203  1.00  0.00           H  
ATOM   3935  HA  LEU   295     -10.571  22.110  23.632  1.00  0.00           H  
ATOM   3936  HB2 LEU   295      -9.836  19.777  23.403  1.00  0.00           H  
ATOM   3937  HB3 LEU   295     -11.135  19.258  24.458  1.00  0.00           H  
ATOM   3938  HG  LEU   295     -12.818  19.786  22.828  1.00  0.00           H  
ATOM   3939 HD11 LEU   295     -11.782  21.855  21.762  1.00  0.00           H  
ATOM   3940 HD12 LEU   295     -10.728  20.769  20.846  1.00  0.00           H  
ATOM   3941 HD13 LEU   295     -12.469  20.685  20.632  1.00  0.00           H  
ATOM   3942 HD21 LEU   295     -10.443  18.461  21.486  1.00  0.00           H  
ATOM   3943 HD22 LEU   295     -11.620  17.670  22.569  1.00  0.00           H  
ATOM   3944 HD23 LEU   295     -12.136  18.322  20.998  1.00  0.00           H  
ATOM   3945  N   GLY   296     -12.437  22.267  26.112  1.00  0.00           N  
ATOM   3946  CA  GLY   296     -13.452  23.279  26.454  1.00  0.00           C  
ATOM   3947  C   GLY   296     -12.987  24.668  25.999  1.00  0.00           C  
ATOM   3948  O   GLY   296     -13.714  25.404  25.327  1.00  0.00           O  
ATOM   3949  H   GLY   296     -11.693  22.098  26.779  1.00  0.00           H  
ATOM   3950  HA2 GLY   296     -14.404  23.047  25.977  1.00  0.00           H  
ATOM   3951  HA3 GLY   296     -13.595  23.301  27.531  1.00  0.00           H  
ATOM   3952  N   THR   297     -11.689  24.927  26.188  1.00  0.00           N  
ATOM   3953  CA  THR   297     -10.950  26.042  25.585  1.00  0.00           C  
ATOM   3954  C   THR   297     -11.146  26.104  24.066  1.00  0.00           C  
ATOM   3955  O   THR   297     -11.194  25.086  23.380  1.00  0.00           O  
ATOM   3956  CB  THR   297      -9.471  25.947  26.000  1.00  0.00           C  
ATOM   3957  OG1 THR   297      -9.320  26.660  27.202  1.00  0.00           O  
ATOM   3958  CG2 THR   297      -8.441  26.543  25.042  1.00  0.00           C  
ATOM   3959  H   THR   297     -11.163  24.265  26.749  1.00  0.00           H  
ATOM   3960  HA  THR   297     -11.359  26.961  26.000  1.00  0.00           H  
ATOM   3961  HB  THR   297      -9.210  24.904  26.173  1.00  0.00           H  
ATOM   3962 HG21 THR   297      -8.405  25.943  24.132  1.00  0.00           H  
ATOM   3963 HG22 THR   297      -8.693  27.576  24.806  1.00  0.00           H  
ATOM   3964 HG23 THR   297      -7.455  26.511  25.506  1.00  0.00           H  
ATOM   3965  HG1 THR   297     -10.082  26.421  27.791  1.00  0.00           H  
ATOM   3966  N   LEU   298     -11.308  27.327  23.548  1.00  0.00           N  
ATOM   3967  CA  LEU   298     -11.734  27.673  22.180  1.00  0.00           C  
ATOM   3968  C   LEU   298     -13.137  27.178  21.749  1.00  0.00           C  
ATOM   3969  O   LEU   298     -13.890  27.978  21.196  1.00  0.00           O  
ATOM   3970  CB  LEU   298     -10.662  27.281  21.140  1.00  0.00           C  
ATOM   3971  CG  LEU   298      -9.223  27.769  21.400  1.00  0.00           C  
ATOM   3972  CD1 LEU   298      -8.308  27.267  20.285  1.00  0.00           C  
ATOM   3973  CD2 LEU   298      -9.123  29.294  21.453  1.00  0.00           C  
ATOM   3974  H   LEU   298     -11.236  28.091  24.203  1.00  0.00           H  
ATOM   3975  HA  LEU   298     -11.801  28.758  22.151  1.00  0.00           H  
ATOM   3976  HB2 LEU   298     -10.636  26.193  21.074  1.00  0.00           H  
ATOM   3977  HB3 LEU   298     -10.981  27.659  20.168  1.00  0.00           H  
ATOM   3978  HG  LEU   298      -8.860  27.362  22.340  1.00  0.00           H  
ATOM   3979 HD11 LEU   298      -8.342  26.177  20.243  1.00  0.00           H  
ATOM   3980 HD12 LEU   298      -8.623  27.669  19.321  1.00  0.00           H  
ATOM   3981 HD13 LEU   298      -7.280  27.570  20.482  1.00  0.00           H  
ATOM   3982 HD21 LEU   298      -9.558  29.735  20.556  1.00  0.00           H  
ATOM   3983 HD22 LEU   298      -9.632  29.666  22.341  1.00  0.00           H  
ATOM   3984 HD23 LEU   298      -8.075  29.588  21.520  1.00  0.00           H  
ATOM   3985  N   LEU   299     -13.518  25.924  22.007  1.00  0.00           N  
ATOM   3986  CA  LEU   299     -14.611  25.217  21.317  1.00  0.00           C  
ATOM   3987  C   LEU   299     -16.032  25.772  21.533  1.00  0.00           C  
ATOM   3988  O   LEU   299     -16.811  25.829  20.585  1.00  0.00           O  
ATOM   3989  CB  LEU   299     -14.544  23.737  21.736  1.00  0.00           C  
ATOM   3990  CG  LEU   299     -15.555  22.810  21.030  1.00  0.00           C  
ATOM   3991  CD1 LEU   299     -15.239  22.647  19.540  1.00  0.00           C  
ATOM   3992  CD2 LEU   299     -15.543  21.423  21.668  1.00  0.00           C  
ATOM   3993  H   LEU   299     -12.865  25.348  22.534  1.00  0.00           H  
ATOM   3994  HA  LEU   299     -14.416  25.277  20.248  1.00  0.00           H  
ATOM   3995  HB2 LEU   299     -13.537  23.362  21.554  1.00  0.00           H  
ATOM   3996  HB3 LEU   299     -14.728  23.686  22.811  1.00  0.00           H  
ATOM   3997  HG  LEU   299     -16.563  23.206  21.136  1.00  0.00           H  
ATOM   3998 HD11 LEU   299     -15.332  23.607  19.035  1.00  0.00           H  
ATOM   3999 HD12 LEU   299     -14.226  22.266  19.411  1.00  0.00           H  
ATOM   4000 HD13 LEU   299     -15.948  21.954  19.088  1.00  0.00           H  
ATOM   4001 HD21 LEU   299     -14.549  20.990  21.601  1.00  0.00           H  
ATOM   4002 HD22 LEU   299     -15.817  21.504  22.721  1.00  0.00           H  
ATOM   4003 HD23 LEU   299     -16.258  20.783  21.159  1.00  0.00           H  
ATOM   4004  N   GLU   300     -16.368  26.217  22.747  1.00  0.00           N  
ATOM   4005  CA  GLU   300     -17.766  26.401  23.202  1.00  0.00           C  
ATOM   4006  C   GLU   300     -18.722  27.345  22.421  1.00  0.00           C  
ATOM   4007  O   GLU   300     -19.927  27.150  22.513  1.00  0.00           O  
ATOM   4008  CB  GLU   300     -17.787  26.787  24.696  1.00  0.00           C  
ATOM   4009  CG  GLU   300     -17.184  25.709  25.617  1.00  0.00           C  
ATOM   4010  CD  GLU   300     -16.665  26.232  26.967  1.00  0.00           C  
ATOM   4011  OE1 GLU   300     -16.706  27.457  27.250  1.00  0.00           O  
ATOM   4012  OE2 GLU   300     -16.215  25.385  27.765  1.00  0.00           O1-
ATOM   4013  H   GLU   300     -15.672  26.075  23.472  1.00  0.00           H  
ATOM   4014  HA  GLU   300     -18.246  25.423  23.134  1.00  0.00           H  
ATOM   4015  HB2 GLU   300     -17.254  27.724  24.814  1.00  0.00           H  
ATOM   4016  HB3 GLU   300     -18.816  26.959  25.014  1.00  0.00           H  
ATOM   4017  HG2 GLU   300     -16.351  25.221  25.109  1.00  0.00           H  
ATOM   4018  HG3 GLU   300     -17.943  24.943  25.789  1.00  0.00           H  
ATOM   4019  N   SER   301     -18.367  28.364  21.626  1.00  0.00           N  
ATOM   4020  CA  SER   301     -17.066  28.940  21.257  1.00  0.00           C  
ATOM   4021  C   SER   301     -16.462  29.783  22.382  1.00  0.00           C  
ATOM   4022  O   SER   301     -16.607  31.004  22.414  1.00  0.00           O  
ATOM   4023  CB  SER   301     -17.233  29.810  20.015  1.00  0.00           C  
ATOM   4024  OG  SER   301     -17.854  29.123  18.941  1.00  0.00           O  
ATOM   4025  H   SER   301     -19.173  28.813  21.221  1.00  0.00           H  
ATOM   4026  HA  SER   301     -16.358  28.166  20.996  1.00  0.00           H  
ATOM   4027  HB2 SER   301     -16.253  30.165  19.699  1.00  0.00           H  
ATOM   4028  HB3 SER   301     -17.853  30.665  20.276  1.00  0.00           H  
ATOM   4029  HG  SER   301     -17.683  28.173  19.065  1.00  0.00           H  
ATOM   4030  N   ASN   302     -15.725  29.125  23.269  1.00  0.00           N  
ATOM   4031  CA  ASN   302     -15.191  29.646  24.525  1.00  0.00           C  
ATOM   4032  C   ASN   302     -14.381  30.945  24.375  1.00  0.00           C  
ATOM   4033  O   ASN   302     -14.502  31.849  25.200  1.00  0.00           O  
ATOM   4034  CB  ASN   302     -14.347  28.502  25.098  1.00  0.00           C  
ATOM   4035  CG  ASN   302     -13.562  28.882  26.327  1.00  0.00           C  
ATOM   4036  OD1 ASN   302     -12.401  29.265  26.223  1.00  0.00           O  
ATOM   4037  ND2 ASN   302     -14.135  28.710  27.489  1.00  0.00           N  
ATOM   4038  H   ASN   302     -15.633  28.130  23.121  1.00  0.00           H  
ATOM   4039  HA  ASN   302     -16.013  29.851  25.216  1.00  0.00           H  
ATOM   4040  HB2 ASN   302     -13.639  28.165  24.351  1.00  0.00           H  
ATOM   4041  HB3 ASN   302     -14.985  27.659  25.341  1.00  0.00           H  
ATOM   4042 HD21 ASN   302     -15.070  28.294  27.534  1.00  0.00           H  
ATOM   4043 HD22 ASN   302     -13.562  28.805  28.325  1.00  0.00           H  
ATOM   4044  N   PHE   303     -13.645  31.092  23.266  1.00  0.00           N  
ATOM   4045  CA  PHE   303     -12.792  32.262  23.022  1.00  0.00           C  
ATOM   4046  C   PHE   303     -13.675  33.515  22.823  1.00  0.00           C  
ATOM   4047  O   PHE   303     -13.242  34.604  23.184  1.00  0.00           O  
ATOM   4048  CB  PHE   303     -11.935  31.978  21.774  1.00  0.00           C  
ATOM   4049  CG  PHE   303     -12.583  32.181  20.414  1.00  0.00           C  
ATOM   4050  CD1 PHE   303     -13.410  31.190  19.851  1.00  0.00           C  
ATOM   4051  CD2 PHE   303     -12.303  33.347  19.678  1.00  0.00           C  
ATOM   4052  CE1 PHE   303     -13.960  31.369  18.569  1.00  0.00           C  
ATOM   4053  CE2 PHE   303     -12.876  33.542  18.407  1.00  0.00           C  
ATOM   4054  CZ  PHE   303     -13.702  32.550  17.851  1.00  0.00           C  
ATOM   4055  H   PHE   303     -13.623  30.330  22.607  1.00  0.00           H  
ATOM   4056  HA  PHE   303     -12.138  32.429  23.880  1.00  0.00           H  
ATOM   4057  HB2 PHE   303     -11.064  32.627  21.827  1.00  0.00           H  
ATOM   4058  HB3 PHE   303     -11.550  30.962  21.829  1.00  0.00           H  
ATOM   4059  HD1 PHE   303     -13.592  30.274  20.387  1.00  0.00           H  
ATOM   4060  HD2 PHE   303     -11.629  34.088  20.089  1.00  0.00           H  
ATOM   4061  HE1 PHE   303     -14.552  30.582  18.125  1.00  0.00           H  
ATOM   4062  HE2 PHE   303     -12.655  34.438  17.845  1.00  0.00           H  
ATOM   4063  HZ  PHE   303     -14.104  32.681  16.856  1.00  0.00           H  
ATOM   4064  N   LYS   304     -14.931  33.391  22.359  1.00  0.00           N  
ATOM   4065  CA  LYS   304     -15.867  34.525  22.206  1.00  0.00           C  
ATOM   4066  C   LYS   304     -16.358  35.082  23.547  1.00  0.00           C  
ATOM   4067  O   LYS   304     -16.702  36.266  23.623  1.00  0.00           O  
ATOM   4068  CB  LYS   304     -17.069  34.130  21.329  1.00  0.00           C  
ATOM   4069  CG  LYS   304     -16.675  33.614  19.935  1.00  0.00           C  
ATOM   4070  CD  LYS   304     -17.919  33.233  19.117  1.00  0.00           C  
ATOM   4071  CE  LYS   304     -17.512  32.500  17.828  1.00  0.00           C  
ATOM   4072  NZ  LYS   304     -18.518  31.488  17.411  1.00  0.00           N1+
ATOM   4073  H   LYS   304     -15.281  32.458  22.181  1.00  0.00           H  
ATOM   4074  HA  LYS   304     -15.345  35.347  21.719  1.00  0.00           H  
ATOM   4075  HB2 LYS   304     -17.649  33.364  21.847  1.00  0.00           H  
ATOM   4076  HB3 LYS   304     -17.708  35.007  21.206  1.00  0.00           H  
ATOM   4077  HG2 LYS   304     -16.108  34.381  19.405  1.00  0.00           H  
ATOM   4078  HG3 LYS   304     -16.049  32.729  20.049  1.00  0.00           H  
ATOM   4079  HD2 LYS   304     -18.481  34.134  18.865  1.00  0.00           H  
ATOM   4080  HD3 LYS   304     -18.559  32.596  19.728  1.00  0.00           H  
ATOM   4081  HE2 LYS   304     -16.551  32.004  17.995  1.00  0.00           H  
ATOM   4082  HE3 LYS   304     -17.365  33.246  17.041  1.00  0.00           H  
ATOM   4083  HZ1 LYS   304     -18.495  30.684  18.041  1.00  0.00           H  
ATOM   4084  HZ2 LYS   304     -19.452  31.876  17.412  1.00  0.00           H  
ATOM   4085  HZ3 LYS   304     -18.312  31.134  16.486  1.00  0.00           H  
ATOM   4086  N   GLU   305     -16.388  34.245  24.590  1.00  0.00           N  
ATOM   4087  CA  GLU   305     -16.691  34.689  25.952  1.00  0.00           C  
ATOM   4088  C   GLU   305     -15.432  35.130  26.701  1.00  0.00           C  
ATOM   4089  O   GLU   305     -15.280  36.315  26.973  1.00  0.00           O  
ATOM   4090  CB  GLU   305     -17.536  33.670  26.738  1.00  0.00           C  
ATOM   4091  CG  GLU   305     -18.001  34.230  28.102  1.00  0.00           C  
ATOM   4092  CD  GLU   305     -18.743  35.577  27.988  1.00  0.00           C  
ATOM   4093  OE1 GLU   305     -19.525  35.762  27.028  1.00  0.00           O  
ATOM   4094  OE2 GLU   305     -18.452  36.506  28.774  1.00  0.00           O1-
ATOM   4095  H   GLU   305     -16.066  33.297  24.458  1.00  0.00           H  
ATOM   4096  HA  GLU   305     -17.305  35.572  25.870  1.00  0.00           H  
ATOM   4097  HB2 GLU   305     -18.414  33.407  26.145  1.00  0.00           H  
ATOM   4098  HB3 GLU   305     -16.954  32.762  26.902  1.00  0.00           H  
ATOM   4099  HG2 GLU   305     -17.128  34.344  28.749  1.00  0.00           H  
ATOM   4100  HG3 GLU   305     -18.661  33.496  28.569  1.00  0.00           H  
ATOM   4101  N   ILE   306     -14.487  34.219  26.961  1.00  0.00           N  
ATOM   4102  CA  ILE   306     -13.372  34.472  27.892  1.00  0.00           C  
ATOM   4103  C   ILE   306     -12.465  35.636  27.444  1.00  0.00           C  
ATOM   4104  O   ILE   306     -11.925  36.358  28.282  1.00  0.00           O  
ATOM   4105  CB  ILE   306     -12.572  33.170  28.153  1.00  0.00           C  
ATOM   4106  CG1 ILE   306     -13.455  31.972  28.581  1.00  0.00           C  
ATOM   4107  CG2 ILE   306     -11.489  33.400  29.225  1.00  0.00           C  
ATOM   4108  CD1 ILE   306     -14.287  32.172  29.856  1.00  0.00           C  
ATOM   4109  H   ILE   306     -14.616  33.277  26.607  1.00  0.00           H  
ATOM   4110  HA  ILE   306     -13.809  34.788  28.840  1.00  0.00           H  
ATOM   4111  HB  ILE   306     -12.071  32.886  27.225  1.00  0.00           H  
ATOM   4112 HG12 ILE   306     -14.138  31.718  27.773  1.00  0.00           H  
ATOM   4113 HG13 ILE   306     -12.813  31.103  28.729  1.00  0.00           H  
ATOM   4114 HG21 ILE   306     -10.697  34.036  28.827  1.00  0.00           H  
ATOM   4115 HG22 ILE   306     -11.921  33.890  30.099  1.00  0.00           H  
ATOM   4116 HG23 ILE   306     -11.054  32.453  29.539  1.00  0.00           H  
ATOM   4117 HD11 ILE   306     -13.638  32.364  30.710  1.00  0.00           H  
ATOM   4118 HD12 ILE   306     -14.983  33.002  29.730  1.00  0.00           H  
ATOM   4119 HD13 ILE   306     -14.860  31.266  30.053  1.00  0.00           H  
ATOM   4120  N   GLU   307     -12.374  35.922  26.143  1.00  0.00           N  
ATOM   4121  CA  GLU   307     -11.698  37.116  25.622  1.00  0.00           C  
ATOM   4122  C   GLU   307     -12.560  38.389  25.771  1.00  0.00           C  
ATOM   4123  O   GLU   307     -12.861  39.082  24.799  1.00  0.00           O  
ATOM   4124  CB  GLU   307     -11.259  36.908  24.166  1.00  0.00           C  
ATOM   4125  CG  GLU   307     -10.362  35.688  23.937  1.00  0.00           C  
ATOM   4126  CD  GLU   307     -10.096  35.427  22.450  1.00  0.00           C  
ATOM   4127  OE1 GLU   307     -10.552  36.186  21.556  1.00  0.00           O  
ATOM   4128  OE2 GLU   307      -9.347  34.468  22.169  1.00  0.00           O1-
ATOM   4129  H   GLU   307     -12.883  35.344  25.485  1.00  0.00           H  
ATOM   4130  HA  GLU   307     -10.792  37.278  26.208  1.00  0.00           H  
ATOM   4131  HB2 GLU   307     -12.149  36.804  23.556  1.00  0.00           H  
ATOM   4132  HB3 GLU   307     -10.712  37.795  23.842  1.00  0.00           H  
ATOM   4133  HG2 GLU   307     -10.823  34.796  24.366  1.00  0.00           H  
ATOM   4134  HG3 GLU   307      -9.412  35.854  24.452  1.00  0.00           H  
ATOM   4135  N   ARG   308     -12.942  38.763  27.001  1.00  0.00           N  
ATOM   4136  CA  ARG   308     -13.606  40.058  27.273  1.00  0.00           C  
ATOM   4137  C   ARG   308     -12.751  41.294  26.960  1.00  0.00           C  
ATOM   4138  O   ARG   308     -13.303  42.375  26.779  1.00  0.00           O  
ATOM   4139  CB  ARG   308     -14.222  40.089  28.689  1.00  0.00           C  
ATOM   4140  CG  ARG   308     -15.454  39.171  28.831  1.00  0.00           C  
ATOM   4141  CD  ARG   308     -16.637  39.809  28.063  1.00  0.00           C  
ATOM   4142  NE  ARG   308     -17.428  38.729  27.450  1.00  0.00           N  
ATOM   4143  CZ  ARG   308     -17.378  38.376  26.176  1.00  0.00           C  
ATOM   4144  NH1 ARG   308     -18.348  37.722  25.620  1.00  0.00           N  
ATOM   4145  NH2 ARG   308     -16.362  38.624  25.399  1.00  0.00           N1+
ATOM   4146  H   ARG   308     -12.737  38.124  27.767  1.00  0.00           H  
ATOM   4147  HA  ARG   308     -14.410  40.162  26.551  1.00  0.00           H  
ATOM   4148  HB2 ARG   308     -13.463  39.777  29.409  1.00  0.00           H  
ATOM   4149  HB3 ARG   308     -14.517  41.110  28.939  1.00  0.00           H  
ATOM   4150  HG2 ARG   308     -15.726  39.080  29.883  1.00  0.00           H  
ATOM   4151  HG3 ARG   308     -15.207  38.181  28.464  1.00  0.00           H  
ATOM   4152  HD2 ARG   308     -16.294  40.481  27.289  1.00  0.00           H  
ATOM   4153  HD3 ARG   308     -17.259  40.332  28.777  1.00  0.00           H  
ATOM   4154  HE  ARG   308     -18.024  38.140  28.042  1.00  0.00           H  
ATOM   4155 HH11 ARG   308     -18.209  37.336  24.704  1.00  0.00           H  
ATOM   4156 HH12 ARG   308     -19.018  37.247  26.239  1.00  0.00           H  
ATOM   4157 HH21 ARG   308     -16.340  38.125  24.523  1.00  0.00           H  
ATOM   4158 HH22 ARG   308     -15.492  38.804  25.860  1.00  0.00           H  
ATOM   4159  N   LEU   309     -11.452  41.111  26.710  1.00  0.00           N  
ATOM   4160  CA  LEU   309     -10.596  42.055  25.983  1.00  0.00           C  
ATOM   4161  C   LEU   309     -10.916  42.049  24.467  1.00  0.00           C  
ATOM   4162  O   LEU   309     -10.127  41.583  23.649  1.00  0.00           O  
ATOM   4163  CB  LEU   309      -9.122  41.739  26.325  1.00  0.00           C  
ATOM   4164  CG  LEU   309      -8.078  42.728  25.764  1.00  0.00           C  
ATOM   4165  CD1 LEU   309      -8.254  44.138  26.334  1.00  0.00           C  
ATOM   4166  CD2 LEU   309      -6.673  42.243  26.129  1.00  0.00           C  
ATOM   4167  H   LEU   309     -11.096  40.180  26.851  1.00  0.00           H  
ATOM   4168  HA  LEU   309     -10.820  43.056  26.353  1.00  0.00           H  
ATOM   4169  HB2 LEU   309      -9.017  41.711  27.411  1.00  0.00           H  
ATOM   4170  HB3 LEU   309      -8.890  40.743  25.945  1.00  0.00           H  
ATOM   4171  HG  LEU   309      -8.146  42.780  24.680  1.00  0.00           H  
ATOM   4172 HD11 LEU   309      -9.200  44.562  26.001  1.00  0.00           H  
ATOM   4173 HD12 LEU   309      -8.228  44.111  27.424  1.00  0.00           H  
ATOM   4174 HD13 LEU   309      -7.451  44.781  25.973  1.00  0.00           H  
ATOM   4175 HD21 LEU   309      -6.557  42.200  27.212  1.00  0.00           H  
ATOM   4176 HD22 LEU   309      -6.508  41.251  25.708  1.00  0.00           H  
ATOM   4177 HD23 LEU   309      -5.929  42.924  25.714  1.00  0.00           H  
ATOM   4178  N   GLY   310     -12.125  42.486  24.101  1.00  0.00           N  
ATOM   4179  CA  GLY   310     -12.595  42.694  22.719  1.00  0.00           C  
ATOM   4180  C   GLY   310     -12.886  41.442  21.870  1.00  0.00           C  
ATOM   4181  O   GLY   310     -13.803  41.485  21.044  1.00  0.00           O  
ATOM   4182  H   GLY   310     -12.749  42.764  24.851  1.00  0.00           H  
ATOM   4183  HA2 GLY   310     -13.504  43.294  22.749  1.00  0.00           H  
ATOM   4184  HA3 GLY   310     -11.836  43.269  22.188  1.00  0.00           H  
ATOM   4185  N   ASN   311     -12.184  40.328  22.110  1.00  0.00           N  
ATOM   4186  CA  ASN   311     -12.213  39.070  21.350  1.00  0.00           C  
ATOM   4187  C   ASN   311     -11.707  39.184  19.889  1.00  0.00           C  
ATOM   4188  O   ASN   311     -11.883  40.218  19.239  1.00  0.00           O  
ATOM   4189  CB  ASN   311     -13.590  38.385  21.538  1.00  0.00           C  
ATOM   4190  CG  ASN   311     -13.901  37.325  20.508  1.00  0.00           C  
ATOM   4191  OD1 ASN   311     -14.780  37.501  19.678  1.00  0.00           O  
ATOM   4192  ND2 ASN   311     -13.190  36.227  20.507  1.00  0.00           N  
ATOM   4193  H   ASN   311     -11.478  40.405  22.832  1.00  0.00           H  
ATOM   4194  HA  ASN   311     -11.487  38.419  21.831  1.00  0.00           H  
ATOM   4195  HB2 ASN   311     -14.390  39.118  21.489  1.00  0.00           H  
ATOM   4196  HB3 ASN   311     -13.650  37.939  22.527  1.00  0.00           H  
ATOM   4197 HD21 ASN   311     -13.417  35.521  19.833  1.00  0.00           H  
ATOM   4198 HD22 ASN   311     -12.421  36.102  21.171  1.00  0.00           H  
ATOM   4199  N   LYS   312     -11.133  38.109  19.322  1.00  0.00           N  
ATOM   4200  CA  LYS   312     -10.678  38.077  17.911  1.00  0.00           C  
ATOM   4201  C   LYS   312     -11.812  38.429  16.931  1.00  0.00           C  
ATOM   4202  O   LYS   312     -12.980  38.173  17.214  1.00  0.00           O  
ATOM   4203  CB  LYS   312     -10.094  36.705  17.513  1.00  0.00           C  
ATOM   4204  CG  LYS   312      -9.116  36.027  18.483  1.00  0.00           C  
ATOM   4205  CD  LYS   312      -8.100  36.978  19.139  1.00  0.00           C  
ATOM   4206  CE  LYS   312      -6.932  36.259  19.819  1.00  0.00           C  
ATOM   4207  NZ  LYS   312      -7.358  35.065  20.580  1.00  0.00           N1+
ATOM   4208  H   LYS   312     -11.013  37.279  19.906  1.00  0.00           H  
ATOM   4209  HA  LYS   312      -9.902  38.835  17.802  1.00  0.00           H  
ATOM   4210  HB2 LYS   312     -10.917  36.009  17.344  1.00  0.00           H  
ATOM   4211  HB3 LYS   312      -9.579  36.830  16.560  1.00  0.00           H  
ATOM   4212  HG2 LYS   312      -9.693  35.528  19.258  1.00  0.00           H  
ATOM   4213  HG3 LYS   312      -8.581  35.256  17.930  1.00  0.00           H  
ATOM   4214  HD2 LYS   312      -8.610  37.577  19.894  1.00  0.00           H  
ATOM   4215  HD3 LYS   312      -7.691  37.652  18.385  1.00  0.00           H  
ATOM   4216  HE2 LYS   312      -6.450  36.975  20.488  1.00  0.00           H  
ATOM   4217  HE3 LYS   312      -6.206  35.960  19.058  1.00  0.00           H  
ATOM   4218  HZ1 LYS   312      -8.257  35.184  21.058  1.00  0.00           H  
ATOM   4219  HZ2 LYS   312      -7.490  34.272  19.956  1.00  0.00           H  
ATOM   4220  HZ3 LYS   312      -6.698  34.778  21.280  1.00  0.00           H  
ATOM   4221  N   LYS   313     -11.467  38.975  15.756  1.00  0.00           N  
ATOM   4222  CA  LYS   313     -12.428  39.314  14.680  1.00  0.00           C  
ATOM   4223  C   LYS   313     -11.922  38.940  13.287  1.00  0.00           C  
ATOM   4224  O   LYS   313     -12.551  38.140  12.605  1.00  0.00           O  
ATOM   4225  CB  LYS   313     -12.844  40.801  14.744  1.00  0.00           C  
ATOM   4226  CG  LYS   313     -13.524  41.246  16.052  1.00  0.00           C  
ATOM   4227  CD  LYS   313     -14.909  40.614  16.294  1.00  0.00           C  
ATOM   4228  CE  LYS   313     -15.413  40.897  17.716  1.00  0.00           C  
ATOM   4229  NZ  LYS   313     -14.615  40.176  18.734  1.00  0.00           N1+
ATOM   4230  H   LYS   313     -10.486  39.148  15.608  1.00  0.00           H  
ATOM   4231  HA  LYS   313     -13.327  38.708  14.812  1.00  0.00           H  
ATOM   4232  HB2 LYS   313     -11.956  41.419  14.602  1.00  0.00           H  
ATOM   4233  HB3 LYS   313     -13.525  41.011  13.917  1.00  0.00           H  
ATOM   4234  HG2 LYS   313     -12.859  41.028  16.884  1.00  0.00           H  
ATOM   4235  HG3 LYS   313     -13.650  42.329  16.019  1.00  0.00           H  
ATOM   4236  HD2 LYS   313     -14.879  39.536  16.141  1.00  0.00           H  
ATOM   4237  HD3 LYS   313     -15.616  41.035  15.577  1.00  0.00           H  
ATOM   4238  HE2 LYS   313     -16.461  40.593  17.792  1.00  0.00           H  
ATOM   4239  HE3 LYS   313     -15.355  41.974  17.898  1.00  0.00           H  
ATOM   4240  HZ1 LYS   313     -14.778  39.169  18.729  1.00  0.00           H  
ATOM   4241  HZ2 LYS   313     -13.618  40.306  18.585  1.00  0.00           H  
ATOM   4242  HZ3 LYS   313     -14.769  40.539  19.672  1.00  0.00           H  
ATOM   4243  N   ASN   314     -10.744  39.433  12.896  1.00  0.00           N  
ATOM   4244  CA  ASN   314     -10.058  39.034  11.661  1.00  0.00           C  
ATOM   4245  C   ASN   314      -9.426  37.629  11.810  1.00  0.00           C  
ATOM   4246  O   ASN   314      -8.224  37.486  12.039  1.00  0.00           O  
ATOM   4247  CB  ASN   314      -9.066  40.147  11.278  1.00  0.00           C  
ATOM   4248  CG  ASN   314      -8.290  39.811  10.019  1.00  0.00           C  
ATOM   4249  OD1 ASN   314      -7.136  39.429  10.071  1.00  0.00           O  
ATOM   4250  ND2 ASN   314      -8.875  39.966   8.856  1.00  0.00           N  
ATOM   4251  H   ASN   314     -10.286  40.099  13.495  1.00  0.00           H  
ATOM   4252  HA  ASN   314     -10.798  38.961  10.861  1.00  0.00           H  
ATOM   4253  HB2 ASN   314      -8.348  40.292  12.086  1.00  0.00           H  
ATOM   4254  HB3 ASN   314      -9.603  41.082  11.119  1.00  0.00           H  
ATOM   4255 HD21 ASN   314      -9.810  40.322   8.778  1.00  0.00           H  
ATOM   4256 HD22 ASN   314      -8.317  39.751   8.046  1.00  0.00           H  
ATOM   4257  N   ALA   315     -10.282  36.606  11.800  1.00  0.00           N  
ATOM   4258  CA  ALA   315      -9.973  35.252  12.250  1.00  0.00           C  
ATOM   4259  C   ALA   315     -10.571  34.187  11.309  1.00  0.00           C  
ATOM   4260  O   ALA   315     -10.062  34.010  10.205  1.00  0.00           O  
ATOM   4261  CB  ALA   315     -10.387  35.133  13.728  1.00  0.00           C  
ATOM   4262  H   ALA   315     -11.261  36.827  11.654  1.00  0.00           H  
ATOM   4263  HA  ALA   315      -8.894  35.107  12.201  1.00  0.00           H  
ATOM   4264  HB1 ALA   315      -9.789  35.818  14.328  1.00  0.00           H  
ATOM   4265  HB2 ALA   315     -11.442  35.385  13.848  1.00  0.00           H  
ATOM   4266  HB3 ALA   315     -10.219  34.116  14.082  1.00  0.00           H  
ATOM   4267  N   GLY   316     -11.639  33.501  11.734  1.00  0.00           N  
ATOM   4268  CA  GLY   316     -12.285  32.415  10.990  1.00  0.00           C  
ATOM   4269  C   GLY   316     -11.540  31.078  11.096  1.00  0.00           C  
ATOM   4270  O   GLY   316     -10.315  31.028  11.005  1.00  0.00           O  
ATOM   4271  H   GLY   316     -11.975  33.690  12.664  1.00  0.00           H  
ATOM   4272  HA2 GLY   316     -13.298  32.285  11.368  1.00  0.00           H  
ATOM   4273  HA3 GLY   316     -12.352  32.682   9.934  1.00  0.00           H  
ATOM   4274  N   MET   317     -12.287  29.988  11.275  1.00  0.00           N  
ATOM   4275  CA  MET   317     -11.795  28.605  11.344  1.00  0.00           C  
ATOM   4276  C   MET   317     -12.883  27.659  10.819  1.00  0.00           C  
ATOM   4277  O   MET   317     -14.073  27.973  10.903  1.00  0.00           O  
ATOM   4278  CB  MET   317     -11.432  28.181  12.787  1.00  0.00           C  
ATOM   4279  CG  MET   317     -10.440  29.076  13.540  1.00  0.00           C  
ATOM   4280  SD  MET   317     -11.170  30.510  14.391  1.00  0.00           S  
ATOM   4281  CE  MET   317     -11.789  29.689  15.883  1.00  0.00           C  
ATOM   4282  H   MET   317     -13.291  30.088  11.320  1.00  0.00           H  
ATOM   4283  HA  MET   317     -10.912  28.496  10.713  1.00  0.00           H  
ATOM   4284  HB2 MET   317     -10.984  27.189  12.734  1.00  0.00           H  
ATOM   4285  HB3 MET   317     -12.343  28.092  13.378  1.00  0.00           H  
ATOM   4286  HG2 MET   317      -9.674  29.416  12.847  1.00  0.00           H  
ATOM   4287  HG3 MET   317      -9.940  28.465  14.292  1.00  0.00           H  
ATOM   4288  HE1 MET   317     -12.538  28.945  15.612  1.00  0.00           H  
ATOM   4289  HE2 MET   317     -10.963  29.198  16.398  1.00  0.00           H  
ATOM   4290  HE3 MET   317     -12.233  30.429  16.546  1.00  0.00           H  
ATOM   4291  N   SER   318     -12.489  26.469  10.372  1.00  0.00           N  
ATOM   4292  CA  SER   318     -13.344  25.282  10.419  1.00  0.00           C  
ATOM   4293  C   SER   318     -13.476  24.798  11.872  1.00  0.00           C  
ATOM   4294  O   SER   318     -12.710  25.199  12.748  1.00  0.00           O  
ATOM   4295  CB  SER   318     -12.724  24.193   9.532  1.00  0.00           C  
ATOM   4296  OG  SER   318     -13.515  23.017   9.504  1.00  0.00           O  
ATOM   4297  H   SER   318     -11.484  26.284  10.373  1.00  0.00           H  
ATOM   4298  HA  SER   318     -14.335  25.527  10.038  1.00  0.00           H  
ATOM   4299  HB2 SER   318     -11.733  23.937   9.906  1.00  0.00           H  
ATOM   4300  HB3 SER   318     -12.624  24.581   8.517  1.00  0.00           H  
ATOM   4301  HG  SER   318     -13.188  22.462   8.787  1.00  0.00           H  
ATOM   4302  N   ILE   319     -14.363  23.834  12.131  1.00  0.00           N  
ATOM   4303  CA  ILE   319     -14.294  23.053  13.377  1.00  0.00           C  
ATOM   4304  C   ILE   319     -12.984  22.248  13.454  1.00  0.00           C  
ATOM   4305  O   ILE   319     -12.525  21.955  14.551  1.00  0.00           O  
ATOM   4306  CB  ILE   319     -15.534  22.148  13.551  1.00  0.00           C  
ATOM   4307  CG1 ILE   319     -15.651  21.062  12.456  1.00  0.00           C  
ATOM   4308  CG2 ILE   319     -16.804  23.017  13.626  1.00  0.00           C  
ATOM   4309  CD1 ILE   319     -16.761  20.037  12.720  1.00  0.00           C  
ATOM   4310  H   ILE   319     -14.924  23.490  11.366  1.00  0.00           H  
ATOM   4311  HA  ILE   319     -14.272  23.752  14.215  1.00  0.00           H  
ATOM   4312  HB  ILE   319     -15.427  21.644  14.513  1.00  0.00           H  
ATOM   4313 HG12 ILE   319     -15.827  21.530  11.487  1.00  0.00           H  
ATOM   4314 HG13 ILE   319     -14.714  20.507  12.397  1.00  0.00           H  
ATOM   4315 HG21 ILE   319     -16.662  23.817  14.354  1.00  0.00           H  
ATOM   4316 HG22 ILE   319     -17.029  23.457  12.654  1.00  0.00           H  
ATOM   4317 HG23 ILE   319     -17.654  22.416  13.949  1.00  0.00           H  
ATOM   4318 HD11 ILE   319     -16.634  19.594  13.708  1.00  0.00           H  
ATOM   4319 HD12 ILE   319     -17.740  20.510  12.653  1.00  0.00           H  
ATOM   4320 HD13 ILE   319     -16.707  19.247  11.969  1.00  0.00           H  
ATOM   4321  N   GLU   320     -12.348  21.936  12.317  1.00  0.00           N  
ATOM   4322  CA  GLU   320     -11.048  21.251  12.258  1.00  0.00           C  
ATOM   4323  C   GLU   320      -9.896  22.100  12.827  1.00  0.00           C  
ATOM   4324  O   GLU   320      -9.267  21.653  13.782  1.00  0.00           O  
ATOM   4325  CB  GLU   320     -10.799  20.745  10.826  1.00  0.00           C  
ATOM   4326  CG  GLU   320      -9.361  20.329  10.480  1.00  0.00           C  
ATOM   4327  CD  GLU   320      -8.695  19.281  11.389  1.00  0.00           C  
ATOM   4328  OE1 GLU   320      -9.347  18.648  12.256  1.00  0.00           O  
ATOM   4329  OE2 GLU   320      -7.464  19.122  11.245  1.00  0.00           O1-
ATOM   4330  H   GLU   320     -12.762  22.245  11.449  1.00  0.00           H  
ATOM   4331  HA  GLU   320     -11.100  20.367  12.895  1.00  0.00           H  
ATOM   4332  HB2 GLU   320     -11.465  19.900  10.641  1.00  0.00           H  
ATOM   4333  HB3 GLU   320     -11.077  21.536  10.128  1.00  0.00           H  
ATOM   4334  HG2 GLU   320      -8.745  21.230  10.476  1.00  0.00           H  
ATOM   4335  HG3 GLU   320      -9.366  19.945   9.457  1.00  0.00           H  
ATOM   4336  N   ASP   321      -9.714  23.365  12.423  1.00  0.00           N  
ATOM   4337  CA  ASP   321      -8.786  24.311  13.078  1.00  0.00           C  
ATOM   4338  C   ASP   321      -9.222  24.848  14.466  1.00  0.00           C  
ATOM   4339  O   ASP   321      -8.906  25.973  14.857  1.00  0.00           O  
ATOM   4340  CB  ASP   321      -8.092  25.315  12.124  1.00  0.00           C  
ATOM   4341  CG  ASP   321      -8.958  26.050  11.093  1.00  0.00           C  
ATOM   4342  OD1 ASP   321      -9.928  25.453  10.576  1.00  0.00           O  
ATOM   4343  OD2 ASP   321      -8.651  27.230  10.787  1.00  0.00           O1-
ATOM   4344  H   ASP   321     -10.259  23.748  11.657  1.00  0.00           H  
ATOM   4345  HA  ASP   321      -7.941  23.684  13.370  1.00  0.00           H  
ATOM   4346  HB2 ASP   321      -7.354  24.749  11.552  1.00  0.00           H  
ATOM   4347  HB3 ASP   321      -7.532  26.036  12.710  1.00  0.00           H  
ATOM   4348  N   VAL   322      -9.941  23.995  15.213  1.00  0.00           N  
ATOM   4349  CA  VAL   322     -10.242  24.067  16.655  1.00  0.00           C  
ATOM   4350  C   VAL   322     -10.147  22.679  17.314  1.00  0.00           C  
ATOM   4351  O   VAL   322      -9.388  22.488  18.258  1.00  0.00           O  
ATOM   4352  CB  VAL   322     -11.618  24.708  16.943  1.00  0.00           C  
ATOM   4353  CG1 VAL   322     -11.812  24.932  18.448  1.00  0.00           C  
ATOM   4354  CG2 VAL   322     -11.818  26.057  16.243  1.00  0.00           C  
ATOM   4355  H   VAL   322     -10.153  23.121  14.749  1.00  0.00           H  
ATOM   4356  HA  VAL   322      -9.483  24.696  17.121  1.00  0.00           H  
ATOM   4357  HB  VAL   322     -12.403  24.034  16.595  1.00  0.00           H  
ATOM   4358 HG11 VAL   322     -11.808  23.981  18.982  1.00  0.00           H  
ATOM   4359 HG12 VAL   322     -11.002  25.555  18.825  1.00  0.00           H  
ATOM   4360 HG13 VAL   322     -12.765  25.427  18.631  1.00  0.00           H  
ATOM   4361 HG21 VAL   322     -11.012  26.737  16.517  1.00  0.00           H  
ATOM   4362 HG22 VAL   322     -11.812  25.919  15.162  1.00  0.00           H  
ATOM   4363 HG23 VAL   322     -12.778  26.488  16.523  1.00  0.00           H  
ATOM   4364  N   ILE   323     -10.788  21.655  16.741  1.00  0.00           N  
ATOM   4365  CA  ILE   323     -10.656  20.245  17.162  1.00  0.00           C  
ATOM   4366  C   ILE   323      -9.192  19.791  17.096  1.00  0.00           C  
ATOM   4367  O   ILE   323      -8.689  19.133  18.011  1.00  0.00           O  
ATOM   4368  CB  ILE   323     -11.555  19.352  16.267  1.00  0.00           C  
ATOM   4369  CG1 ILE   323     -13.045  19.561  16.623  1.00  0.00           C  
ATOM   4370  CG2 ILE   323     -11.191  17.857  16.333  1.00  0.00           C  
ATOM   4371  CD1 ILE   323     -13.999  19.059  15.530  1.00  0.00           C  
ATOM   4372  H   ILE   323     -11.385  21.855  15.944  1.00  0.00           H  
ATOM   4373  HA  ILE   323     -10.978  20.149  18.200  1.00  0.00           H  
ATOM   4374  HB  ILE   323     -11.401  19.663  15.232  1.00  0.00           H  
ATOM   4375 HG12 ILE   323     -13.277  19.065  17.566  1.00  0.00           H  
ATOM   4376 HG13 ILE   323     -13.239  20.625  16.756  1.00  0.00           H  
ATOM   4377 HG21 ILE   323     -10.211  17.692  15.885  1.00  0.00           H  
ATOM   4378 HG22 ILE   323     -11.180  17.521  17.366  1.00  0.00           H  
ATOM   4379 HG23 ILE   323     -11.907  17.263  15.767  1.00  0.00           H  
ATOM   4380 HD11 ILE   323     -13.669  19.409  14.552  1.00  0.00           H  
ATOM   4381 HD12 ILE   323     -14.042  17.970  15.530  1.00  0.00           H  
ATOM   4382 HD13 ILE   323     -14.997  19.451  15.716  1.00  0.00           H  
ATOM   4383  N   SER   324      -8.506  20.167  16.017  1.00  0.00           N  
ATOM   4384  CA  SER   324      -7.114  19.826  15.742  1.00  0.00           C  
ATOM   4385  C   SER   324      -6.076  20.862  16.182  1.00  0.00           C  
ATOM   4386  O   SER   324      -4.899  20.520  16.245  1.00  0.00           O  
ATOM   4387  CB  SER   324      -6.949  19.341  14.309  1.00  0.00           C  
ATOM   4388  OG  SER   324      -7.607  18.084  14.164  1.00  0.00           O  
ATOM   4389  H   SER   324      -8.997  20.678  15.289  1.00  0.00           H  
ATOM   4390  HA  SER   324      -6.886  18.967  16.339  1.00  0.00           H  
ATOM   4391  HB2 SER   324      -5.894  19.221  14.090  1.00  0.00           H  
ATOM   4392  HB3 SER   324      -7.357  20.078  13.620  1.00  0.00           H  
ATOM   4393  HG  SER   324      -8.214  18.227  13.389  1.00  0.00           H  
ATOM   4394  N   GLU   325      -6.514  22.002  16.727  1.00  0.00           N  
ATOM   4395  CA  GLU   325      -5.723  22.766  17.707  1.00  0.00           C  
ATOM   4396  C   GLU   325      -5.523  21.943  18.974  1.00  0.00           C  
ATOM   4397  O   GLU   325      -4.413  21.551  19.324  1.00  0.00           O  
ATOM   4398  CB  GLU   325      -6.437  24.075  18.092  1.00  0.00           C  
ATOM   4399  CG  GLU   325      -6.401  25.101  16.973  1.00  0.00           C  
ATOM   4400  CD  GLU   325      -4.965  25.533  16.708  1.00  0.00           C  
ATOM   4401  OE1 GLU   325      -4.201  25.768  17.666  1.00  0.00           O  
ATOM   4402  OE2 GLU   325      -4.611  25.591  15.517  1.00  0.00           O1-
ATOM   4403  H   GLU   325      -7.501  22.207  16.669  1.00  0.00           H  
ATOM   4404  HA  GLU   325      -4.732  22.990  17.306  1.00  0.00           H  
ATOM   4405  HB2 GLU   325      -7.470  23.886  18.352  1.00  0.00           H  
ATOM   4406  HB3 GLU   325      -5.971  24.497  18.977  1.00  0.00           H  
ATOM   4407  HG2 GLU   325      -7.004  25.960  17.267  1.00  0.00           H  
ATOM   4408  HG3 GLU   325      -6.840  24.666  16.073  1.00  0.00           H  
ATOM   4409  N   CYS   326      -6.631  21.543  19.594  1.00  0.00           N  
ATOM   4410  CA  CYS   326      -6.613  20.833  20.864  1.00  0.00           C  
ATOM   4411  C   CYS   326      -6.012  19.427  20.737  1.00  0.00           C  
ATOM   4412  O   CYS   326      -5.306  18.987  21.639  1.00  0.00           O  
ATOM   4413  CB  CYS   326      -8.037  20.818  21.403  1.00  0.00           C  
ATOM   4414  SG  CYS   326      -8.662  22.529  21.475  1.00  0.00           S  
ATOM   4415  H   CYS   326      -7.525  21.901  19.270  1.00  0.00           H  
ATOM   4416  HA  CYS   326      -5.991  21.386  21.560  1.00  0.00           H  
ATOM   4417  HB2 CYS   326      -8.041  20.378  22.400  1.00  0.00           H  
ATOM   4418  HB3 CYS   326      -8.659  20.224  20.732  1.00  0.00           H  
ATOM   4419  HG  CYS   326      -8.279  22.827  22.726  1.00  0.00           H  
ATOM   4420  N   LYS   327      -6.141  18.792  19.563  1.00  0.00           N  
ATOM   4421  CA  LYS   327      -5.410  17.567  19.194  1.00  0.00           C  
ATOM   4422  C   LYS   327      -3.894  17.749  19.331  1.00  0.00           C  
ATOM   4423  O   LYS   327      -3.223  16.878  19.877  1.00  0.00           O  
ATOM   4424  CB  LYS   327      -5.775  17.207  17.748  1.00  0.00           C  
ATOM   4425  CG  LYS   327      -5.567  15.744  17.353  1.00  0.00           C  
ATOM   4426  CD  LYS   327      -6.826  14.911  17.637  1.00  0.00           C  
ATOM   4427  CE  LYS   327      -8.088  15.289  16.825  1.00  0.00           C  
ATOM   4428  NZ  LYS   327      -7.890  15.283  15.354  1.00  0.00           N1+
ATOM   4429  H   LYS   327      -6.771  19.210  18.885  1.00  0.00           H  
ATOM   4430  HA  LYS   327      -5.707  16.766  19.867  1.00  0.00           H  
ATOM   4431  HB2 LYS   327      -6.826  17.434  17.610  1.00  0.00           H  
ATOM   4432  HB3 LYS   327      -5.190  17.832  17.071  1.00  0.00           H  
ATOM   4433  HG2 LYS   327      -5.339  15.691  16.288  1.00  0.00           H  
ATOM   4434  HG3 LYS   327      -4.719  15.329  17.899  1.00  0.00           H  
ATOM   4435  HD2 LYS   327      -7.065  14.994  18.698  1.00  0.00           H  
ATOM   4436  HD3 LYS   327      -6.580  13.869  17.452  1.00  0.00           H  
ATOM   4437  HE2 LYS   327      -8.444  16.276  17.138  1.00  0.00           H  
ATOM   4438  HE3 LYS   327      -8.872  14.569  17.073  1.00  0.00           H  
ATOM   4439  HZ1 LYS   327      -7.464  16.146  15.022  1.00  0.00           H  
ATOM   4440  HZ2 LYS   327      -7.327  14.481  15.071  1.00  0.00           H  
ATOM   4441  HZ3 LYS   327      -8.791  15.209  14.889  1.00  0.00           H  
ATOM   4442  N   LEU   328      -3.357  18.888  18.895  1.00  0.00           N  
ATOM   4443  CA  LEU   328      -1.947  19.244  19.065  1.00  0.00           C  
ATOM   4444  C   LEU   328      -1.641  19.765  20.475  1.00  0.00           C  
ATOM   4445  O   LEU   328      -0.589  19.422  21.001  1.00  0.00           O  
ATOM   4446  CB  LEU   328      -1.535  20.238  17.969  1.00  0.00           C  
ATOM   4447  CG  LEU   328      -1.626  19.635  16.553  1.00  0.00           C  
ATOM   4448  CD1 LEU   328      -1.284  20.697  15.520  1.00  0.00           C  
ATOM   4449  CD2 LEU   328      -0.671  18.456  16.378  1.00  0.00           C  
ATOM   4450  H   LEU   328      -3.968  19.598  18.507  1.00  0.00           H  
ATOM   4451  HA  LEU   328      -1.340  18.346  18.951  1.00  0.00           H  
ATOM   4452  HB2 LEU   328      -2.173  21.121  18.024  1.00  0.00           H  
ATOM   4453  HB3 LEU   328      -0.508  20.561  18.148  1.00  0.00           H  
ATOM   4454  HG  LEU   328      -2.637  19.287  16.360  1.00  0.00           H  
ATOM   4455 HD11 LEU   328      -1.900  21.573  15.702  1.00  0.00           H  
ATOM   4456 HD12 LEU   328      -0.239  20.989  15.616  1.00  0.00           H  
ATOM   4457 HD13 LEU   328      -1.472  20.328  14.514  1.00  0.00           H  
ATOM   4458 HD21 LEU   328       0.289  18.728  16.791  1.00  0.00           H  
ATOM   4459 HD22 LEU   328      -1.050  17.572  16.886  1.00  0.00           H  
ATOM   4460 HD23 LEU   328      -0.520  18.245  15.322  1.00  0.00           H  
ATOM   4461  N   PHE   329      -2.603  20.374  21.177  1.00  0.00           N  
ATOM   4462  CA  PHE   329      -2.438  20.715  22.597  1.00  0.00           C  
ATOM   4463  C   PHE   329      -2.332  19.473  23.504  1.00  0.00           C  
ATOM   4464  O   PHE   329      -1.884  19.603  24.640  1.00  0.00           O  
ATOM   4465  CB  PHE   329      -3.566  21.629  23.113  1.00  0.00           C  
ATOM   4466  CG  PHE   329      -3.845  22.936  22.387  1.00  0.00           C  
ATOM   4467  CD1 PHE   329      -2.898  23.531  21.529  1.00  0.00           C  
ATOM   4468  CD2 PHE   329      -5.097  23.559  22.571  1.00  0.00           C  
ATOM   4469  CE1 PHE   329      -3.220  24.706  20.829  1.00  0.00           C  
ATOM   4470  CE2 PHE   329      -5.418  24.735  21.873  1.00  0.00           C  
ATOM   4471  CZ  PHE   329      -4.478  25.305  20.998  1.00  0.00           C  
ATOM   4472  H   PHE   329      -3.438  20.682  20.688  1.00  0.00           H  
ATOM   4473  HA  PHE   329      -1.492  21.246  22.700  1.00  0.00           H  
ATOM   4474  HB2 PHE   329      -4.486  21.047  23.156  1.00  0.00           H  
ATOM   4475  HB3 PHE   329      -3.316  21.902  24.136  1.00  0.00           H  
ATOM   4476  HD1 PHE   329      -1.936  23.069  21.366  1.00  0.00           H  
ATOM   4477  HD2 PHE   329      -5.831  23.122  23.233  1.00  0.00           H  
ATOM   4478  HE1 PHE   329      -2.517  25.132  20.125  1.00  0.00           H  
ATOM   4479  HE2 PHE   329      -6.393  25.186  21.992  1.00  0.00           H  
ATOM   4480  HZ  PHE   329      -4.734  26.178  20.417  1.00  0.00           H  
ATOM   4481  N   TYR   330      -2.700  18.272  23.031  1.00  0.00           N  
ATOM   4482  CA  TYR   330      -2.359  17.025  23.728  1.00  0.00           C  
ATOM   4483  C   TYR   330      -0.921  16.632  23.319  1.00  0.00           C  
ATOM   4484  O   TYR   330      -0.114  16.313  24.184  1.00  0.00           O  
ATOM   4485  CB  TYR   330      -3.312  15.875  23.345  1.00  0.00           C  
ATOM   4486  CG  TYR   330      -4.800  16.138  23.190  1.00  0.00           C  
ATOM   4487  CD1 TYR   330      -5.498  16.985  24.075  1.00  0.00           C  
ATOM   4488  CD2 TYR   330      -5.504  15.440  22.189  1.00  0.00           C  
ATOM   4489  CE1 TYR   330      -6.890  17.156  23.939  1.00  0.00           C  
ATOM   4490  CE2 TYR   330      -6.894  15.604  22.049  1.00  0.00           C  
ATOM   4491  CZ  TYR   330      -7.585  16.472  22.919  1.00  0.00           C  
ATOM   4492  OH  TYR   330      -8.924  16.635  22.771  1.00  0.00           O  
ATOM   4493  H   TYR   330      -3.220  18.230  22.162  1.00  0.00           H  
ATOM   4494  HA  TYR   330      -2.396  17.176  24.805  1.00  0.00           H  
ATOM   4495  HB2 TYR   330      -2.966  15.446  22.404  1.00  0.00           H  
ATOM   4496  HB3 TYR   330      -3.205  15.106  24.107  1.00  0.00           H  
ATOM   4497  HD1 TYR   330      -4.964  17.513  24.850  1.00  0.00           H  
ATOM   4498  HD2 TYR   330      -4.974  14.760  21.537  1.00  0.00           H  
ATOM   4499  HE1 TYR   330      -7.425  17.817  24.605  1.00  0.00           H  
ATOM   4500  HE2 TYR   330      -7.428  15.049  21.297  1.00  0.00           H  
ATOM   4501  HH  TYR   330      -9.206  16.386  21.889  1.00  0.00           H  
ATOM   4502  N   PHE   331      -0.588  16.648  22.020  1.00  0.00           N  
ATOM   4503  CA  PHE   331       0.692  16.164  21.470  1.00  0.00           C  
ATOM   4504  C   PHE   331       1.970  16.995  21.647  1.00  0.00           C  
ATOM   4505  O   PHE   331       3.070  16.469  21.492  1.00  0.00           O  
ATOM   4506  CB  PHE   331       0.511  15.605  20.058  1.00  0.00           C  
ATOM   4507  CG  PHE   331      -0.015  14.191  20.044  1.00  0.00           C  
ATOM   4508  CD1 PHE   331      -1.396  13.938  19.964  1.00  0.00           C  
ATOM   4509  CD2 PHE   331       0.893  13.121  20.138  1.00  0.00           C  
ATOM   4510  CE1 PHE   331      -1.870  12.619  20.004  1.00  0.00           C  
ATOM   4511  CE2 PHE   331       0.419  11.799  20.127  1.00  0.00           C  
ATOM   4512  CZ  PHE   331      -0.963  11.552  20.096  1.00  0.00           C  
ATOM   4513  H   PHE   331      -1.283  16.974  21.363  1.00  0.00           H  
ATOM   4514  HA  PHE   331       0.939  15.291  22.079  1.00  0.00           H  
ATOM   4515  HB2 PHE   331      -0.146  16.258  19.483  1.00  0.00           H  
ATOM   4516  HB3 PHE   331       1.474  15.601  19.557  1.00  0.00           H  
ATOM   4517  HD1 PHE   331      -2.095  14.755  19.914  1.00  0.00           H  
ATOM   4518  HD2 PHE   331       1.955  13.316  20.232  1.00  0.00           H  
ATOM   4519  HE1 PHE   331      -2.933  12.415  19.991  1.00  0.00           H  
ATOM   4520  HE2 PHE   331       1.111  10.972  20.212  1.00  0.00           H  
ATOM   4521  HZ  PHE   331      -1.338  10.542  20.176  1.00  0.00           H  
ATOM   4522  N   ALA   332       1.804  18.247  22.053  1.00  0.00           N  
ATOM   4523  CA  ALA   332       2.798  19.045  22.756  1.00  0.00           C  
ATOM   4524  C   ALA   332       2.819  18.622  24.241  1.00  0.00           C  
ATOM   4525  O   ALA   332       3.056  17.447  24.540  1.00  0.00           O  
ATOM   4526  CB  ALA   332       2.417  20.502  22.487  1.00  0.00           C  
ATOM   4527  H   ALA   332       0.875  18.640  21.997  1.00  0.00           H  
ATOM   4528  HA  ALA   332       3.794  18.860  22.360  1.00  0.00           H  
ATOM   4529  HB1 ALA   332       2.521  20.746  21.430  1.00  0.00           H  
ATOM   4530  HB2 ALA   332       1.395  20.708  22.803  1.00  0.00           H  
ATOM   4531  HB3 ALA   332       3.084  21.151  23.045  1.00  0.00           H  
ATOM   4532  N   GLY   333       2.263  19.454  25.124  1.00  0.00           N  
ATOM   4533  CA  GLY   333       1.102  19.047  25.928  1.00  0.00           C  
ATOM   4534  C   GLY   333       1.333  18.186  27.169  1.00  0.00           C  
ATOM   4535  O   GLY   333       0.892  18.562  28.259  1.00  0.00           O  
ATOM   4536  H   GLY   333       2.339  20.451  24.902  1.00  0.00           H  
ATOM   4537  HA2 GLY   333       0.585  19.933  26.261  1.00  0.00           H  
ATOM   4538  HA3 GLY   333       0.416  18.505  25.280  1.00  0.00           H  
ATOM   4539  N   GLN   334       1.942  17.011  27.025  1.00  0.00           N  
ATOM   4540  CA  GLN   334       2.113  16.050  28.117  1.00  0.00           C  
ATOM   4541  C   GLN   334       3.529  15.491  28.166  1.00  0.00           C  
ATOM   4542  O   GLN   334       4.178  15.672  29.193  1.00  0.00           O  
ATOM   4543  CB  GLN   334       1.042  14.955  28.022  1.00  0.00           C  
ATOM   4544  CG  GLN   334       0.851  14.151  29.321  1.00  0.00           C  
ATOM   4545  CD  GLN   334       1.695  12.883  29.451  1.00  0.00           C  
ATOM   4546  OE1 GLN   334       2.637  12.646  28.713  1.00  0.00           O  
ATOM   4547  NE2 GLN   334       1.364  12.021  30.384  1.00  0.00           N  
ATOM   4548  H   GLN   334       2.295  16.788  26.097  1.00  0.00           H  
ATOM   4549  HA  GLN   334       1.962  16.571  29.062  1.00  0.00           H  
ATOM   4550  HB2 GLN   334       0.093  15.441  27.810  1.00  0.00           H  
ATOM   4551  HB3 GLN   334       1.265  14.289  27.190  1.00  0.00           H  
ATOM   4552  HG2 GLN   334      -0.194  13.851  29.372  1.00  0.00           H  
ATOM   4553  HG3 GLN   334       1.040  14.794  30.175  1.00  0.00           H  
ATOM   4554 HE21 GLN   334       1.811  11.105  30.395  1.00  0.00           H  
ATOM   4555 HE22 GLN   334       0.588  12.199  31.009  1.00  0.00           H  
ATOM   4556  N   GLU   335       4.068  14.943  27.071  1.00  0.00           N  
ATOM   4557  CA  GLU   335       5.420  14.373  27.101  1.00  0.00           C  
ATOM   4558  C   GLU   335       6.491  15.456  27.324  1.00  0.00           C  
ATOM   4559  O   GLU   335       7.396  15.257  28.138  1.00  0.00           O  
ATOM   4560  CB  GLU   335       5.678  13.524  25.844  1.00  0.00           C  
ATOM   4561  CG  GLU   335       7.065  12.872  25.899  1.00  0.00           C  
ATOM   4562  CD  GLU   335       7.118  11.492  25.231  1.00  0.00           C  
ATOM   4563  OE2 GLU   335       7.364  10.522  25.988  1.00  0.00           O1-
ATOM   4564  OE1 GLU   335       7.018  11.420  23.984  1.00  0.00           O  
ATOM   4565  H   GLU   335       3.513  14.818  26.235  1.00  0.00           H  
ATOM   4566  HA  GLU   335       5.471  13.696  27.956  1.00  0.00           H  
ATOM   4567  HB2 GLU   335       4.919  12.742  25.806  1.00  0.00           H  
ATOM   4568  HB3 GLU   335       5.599  14.143  24.948  1.00  0.00           H  
ATOM   4569  HG2 GLU   335       7.360  12.755  26.944  1.00  0.00           H  
ATOM   4570  HG3 GLU   335       7.788  13.544  25.436  1.00  0.00           H  
ATOM   4571  N   THR   336       6.274  16.667  26.788  1.00  0.00           N  
ATOM   4572  CA  THR   336       7.134  17.840  27.027  1.00  0.00           C  
ATOM   4573  C   THR   336       7.247  18.178  28.517  1.00  0.00           C  
ATOM   4574  O   THR   336       8.352  18.307  29.048  1.00  0.00           O  
ATOM   4575  CB  THR   336       6.651  19.082  26.250  1.00  0.00           C  
ATOM   4576  OG1 THR   336       5.337  19.435  26.606  1.00  0.00           O  
ATOM   4577  CG2 THR   336       6.659  18.880  24.743  1.00  0.00           C  
ATOM   4578  H   THR   336       5.481  16.791  26.171  1.00  0.00           H  
ATOM   4579  HA  THR   336       8.130  17.592  26.676  1.00  0.00           H  
ATOM   4580  HB  THR   336       7.314  19.914  26.482  1.00  0.00           H  
ATOM   4581 HG21 THR   336       7.654  18.594  24.403  1.00  0.00           H  
ATOM   4582 HG22 THR   336       5.938  18.119  24.449  1.00  0.00           H  
ATOM   4583 HG23 THR   336       6.385  19.831  24.283  1.00  0.00           H  
ATOM   4584  HG1 THR   336       5.163  20.283  26.143  1.00  0.00           H  
ATOM   4585  N   THR   337       6.122  18.182  29.236  1.00  0.00           N  
ATOM   4586  CA  THR   337       6.066  18.361  30.694  1.00  0.00           C  
ATOM   4587  C   THR   337       6.527  17.117  31.466  1.00  0.00           C  
ATOM   4588  O   THR   337       7.181  17.258  32.494  1.00  0.00           O  
ATOM   4589  CB  THR   337       4.654  18.808  31.110  1.00  0.00           C  
ATOM   4590  OG1 THR   337       4.432  20.102  30.607  1.00  0.00           O  
ATOM   4591  CG2 THR   337       4.466  18.905  32.622  1.00  0.00           C  
ATOM   4592  H   THR   337       5.254  18.138  28.717  1.00  0.00           H  
ATOM   4593  HA  THR   337       6.746  19.167  30.967  1.00  0.00           H  
ATOM   4594  HB  THR   337       3.911  18.124  30.698  1.00  0.00           H  
ATOM   4595 HG21 THR   337       4.467  17.907  33.054  1.00  0.00           H  
ATOM   4596 HG22 THR   337       5.282  19.482  33.054  1.00  0.00           H  
ATOM   4597 HG23 THR   337       3.517  19.387  32.853  1.00  0.00           H  
ATOM   4598  HG1 THR   337       3.477  20.294  30.684  1.00  0.00           H  
ATOM   4599  N   GLY   338       6.274  15.900  30.977  1.00  0.00           N  
ATOM   4600  CA  GLY   338       6.683  14.641  31.614  1.00  0.00           C  
ATOM   4601  C   GLY   338       8.202  14.440  31.653  1.00  0.00           C  
ATOM   4602  O   GLY   338       8.746  14.096  32.706  1.00  0.00           O  
ATOM   4603  H   GLY   338       5.722  15.837  30.126  1.00  0.00           H  
ATOM   4604  HA2 GLY   338       6.299  14.608  32.634  1.00  0.00           H  
ATOM   4605  HA3 GLY   338       6.246  13.813  31.055  1.00  0.00           H  
ATOM   4606  N   ILE   339       8.898  14.815  30.574  1.00  0.00           N  
ATOM   4607  CA  ILE   339      10.367  14.842  30.505  1.00  0.00           C  
ATOM   4608  C   ILE   339      10.926  15.768  31.591  1.00  0.00           C  
ATOM   4609  O   ILE   339      11.812  15.378  32.351  1.00  0.00           O  
ATOM   4610  CB  ILE   339      10.817  15.272  29.087  1.00  0.00           C  
ATOM   4611  CG1 ILE   339      10.501  14.172  28.049  1.00  0.00           C  
ATOM   4612  CG2 ILE   339      12.313  15.632  29.021  1.00  0.00           C  
ATOM   4613  CD1 ILE   339      10.353  14.721  26.626  1.00  0.00           C  
ATOM   4614  H   ILE   339       8.380  15.076  29.737  1.00  0.00           H  
ATOM   4615  HA  ILE   339      10.753  13.841  30.701  1.00  0.00           H  
ATOM   4616  HB  ILE   339      10.252  16.169  28.824  1.00  0.00           H  
ATOM   4617 HG12 ILE   339      11.271  13.400  28.071  1.00  0.00           H  
ATOM   4618 HG13 ILE   339       9.555  13.698  28.296  1.00  0.00           H  
ATOM   4619 HG21 ILE   339      12.516  16.522  29.617  1.00  0.00           H  
ATOM   4620 HG22 ILE   339      12.916  14.803  29.393  1.00  0.00           H  
ATOM   4621 HG23 ILE   339      12.605  15.854  27.995  1.00  0.00           H  
ATOM   4622 HD11 ILE   339       9.608  15.515  26.608  1.00  0.00           H  
ATOM   4623 HD12 ILE   339      11.305  15.098  26.254  1.00  0.00           H  
ATOM   4624 HD13 ILE   339      10.002  13.929  25.970  1.00  0.00           H  
ATOM   4625  N   LEU   340      10.329  16.951  31.755  1.00  0.00           N  
ATOM   4626  CA  LEU   340      10.734  17.913  32.778  1.00  0.00           C  
ATOM   4627  C   LEU   340      10.364  17.469  34.200  1.00  0.00           C  
ATOM   4628  O   LEU   340      11.161  17.673  35.109  1.00  0.00           O  
ATOM   4629  CB  LEU   340      10.106  19.276  32.473  1.00  0.00           C  
ATOM   4630  CG  LEU   340      10.520  19.881  31.121  1.00  0.00           C  
ATOM   4631  CD1 LEU   340       9.575  21.037  30.835  1.00  0.00           C  
ATOM   4632  CD2 LEU   340      11.949  20.416  31.128  1.00  0.00           C  
ATOM   4633  H   LEU   340       9.581  17.203  31.121  1.00  0.00           H  
ATOM   4634  HA  LEU   340      11.819  18.014  32.747  1.00  0.00           H  
ATOM   4635  HB2 LEU   340       9.022  19.160  32.494  1.00  0.00           H  
ATOM   4636  HB3 LEU   340      10.378  19.972  33.267  1.00  0.00           H  
ATOM   4637  HG  LEU   340      10.425  19.149  30.322  1.00  0.00           H  
ATOM   4638 HD11 LEU   340       8.558  20.655  30.762  1.00  0.00           H  
ATOM   4639 HD12 LEU   340       9.628  21.772  31.637  1.00  0.00           H  
ATOM   4640 HD13 LEU   340       9.837  21.494  29.884  1.00  0.00           H  
ATOM   4641 HD21 LEU   340      12.078  21.130  31.939  1.00  0.00           H  
ATOM   4642 HD22 LEU   340      12.646  19.588  31.245  1.00  0.00           H  
ATOM   4643 HD23 LEU   340      12.169  20.895  30.174  1.00  0.00           H  
ATOM   4644  N   LEU   341       9.189  16.876  34.431  1.00  0.00           N  
ATOM   4645  CA  LEU   341       8.749  16.467  35.771  1.00  0.00           C  
ATOM   4646  C   LEU   341       9.528  15.260  36.303  1.00  0.00           C  
ATOM   4647  O   LEU   341       9.951  15.294  37.461  1.00  0.00           O  
ATOM   4648  CB  LEU   341       7.234  16.188  35.782  1.00  0.00           C  
ATOM   4649  CG  LEU   341       6.354  17.453  35.793  1.00  0.00           C  
ATOM   4650  CD1 LEU   341       4.879  17.050  35.810  1.00  0.00           C  
ATOM   4651  CD2 LEU   341       6.598  18.317  37.030  1.00  0.00           C  
ATOM   4652  H   LEU   341       8.543  16.775  33.654  1.00  0.00           H  
ATOM   4653  HA  LEU   341       8.962  17.277  36.465  1.00  0.00           H  
ATOM   4654  HB2 LEU   341       6.978  15.575  34.917  1.00  0.00           H  
ATOM   4655  HB3 LEU   341       6.997  15.611  36.678  1.00  0.00           H  
ATOM   4656  HG  LEU   341       6.545  18.051  34.903  1.00  0.00           H  
ATOM   4657 HD11 LEU   341       4.680  16.352  34.997  1.00  0.00           H  
ATOM   4658 HD12 LEU   341       4.634  16.582  36.764  1.00  0.00           H  
ATOM   4659 HD13 LEU   341       4.253  17.930  35.678  1.00  0.00           H  
ATOM   4660 HD21 LEU   341       6.575  17.697  37.927  1.00  0.00           H  
ATOM   4661 HD22 LEU   341       7.560  18.819  36.953  1.00  0.00           H  
ATOM   4662 HD23 LEU   341       5.827  19.080  37.113  1.00  0.00           H  
ATOM   4663  N   THR   342       9.822  14.258  35.466  1.00  0.00           N  
ATOM   4664  CA  THR   342      10.647  13.109  35.884  1.00  0.00           C  
ATOM   4665  C   THR   342      12.042  13.562  36.313  1.00  0.00           C  
ATOM   4666  O   THR   342      12.474  13.242  37.424  1.00  0.00           O  
ATOM   4667  CB  THR   342      10.751  12.010  34.811  1.00  0.00           C  
ATOM   4668  OG1 THR   342      11.198  12.497  33.566  1.00  0.00           O  
ATOM   4669  CG2 THR   342       9.422  11.299  34.587  1.00  0.00           C  
ATOM   4670  H   THR   342       9.486  14.305  34.508  1.00  0.00           H  
ATOM   4671  HA  THR   342      10.185  12.661  36.765  1.00  0.00           H  
ATOM   4672  HB  THR   342      11.470  11.267  35.159  1.00  0.00           H  
ATOM   4673 HG21 THR   342       9.098  10.841  35.520  1.00  0.00           H  
ATOM   4674 HG22 THR   342       8.658  11.999  34.251  1.00  0.00           H  
ATOM   4675 HG23 THR   342       9.546  10.518  33.835  1.00  0.00           H  
ATOM   4676  HG1 THR   342      10.440  12.900  33.113  1.00  0.00           H  
ATOM   4677  N   TRP   343      12.679  14.445  35.535  1.00  0.00           N  
ATOM   4678  CA  TRP   343      13.943  15.059  35.935  1.00  0.00           C  
ATOM   4679  C   TRP   343      13.856  16.052  37.091  1.00  0.00           C  
ATOM   4680  O   TRP   343      14.721  16.002  37.956  1.00  0.00           O  
ATOM   4681  CB  TRP   343      14.711  15.627  34.746  1.00  0.00           C  
ATOM   4682  CG  TRP   343      15.376  14.587  33.909  1.00  0.00           C  
ATOM   4683  CD1 TRP   343      14.889  14.089  32.754  1.00  0.00           C  
ATOM   4684  CD2 TRP   343      16.517  13.739  34.253  1.00  0.00           C  
ATOM   4685  NE1 TRP   343      15.716  13.093  32.294  1.00  0.00           N  
ATOM   4686  CE2 TRP   343      16.703  12.795  33.202  1.00  0.00           C  
ATOM   4687  CE3 TRP   343      17.421  13.673  35.338  1.00  0.00           C  
ATOM   4688  CZ2 TRP   343      17.710  11.825  33.234  1.00  0.00           C  
ATOM   4689  CZ3 TRP   343      18.451  12.711  35.373  1.00  0.00           C  
ATOM   4690  CH2 TRP   343      18.591  11.784  34.325  1.00  0.00           C  
ATOM   4691  H   TRP   343      12.293  14.662  34.622  1.00  0.00           H  
ATOM   4692  HA  TRP   343      14.569  14.254  36.319  1.00  0.00           H  
ATOM   4693  HB2 TRP   343      14.031  16.214  34.127  1.00  0.00           H  
ATOM   4694  HB3 TRP   343      15.493  16.291  35.115  1.00  0.00           H  
ATOM   4695  HD1 TRP   343      14.017  14.461  32.233  1.00  0.00           H  
ATOM   4696  HE1 TRP   343      15.594  12.679  31.371  1.00  0.00           H  
ATOM   4697  HE3 TRP   343      17.317  14.380  36.148  1.00  0.00           H  
ATOM   4698  HZ2 TRP   343      17.786  11.117  32.427  1.00  0.00           H  
ATOM   4699  HZ3 TRP   343      19.135  12.679  36.212  1.00  0.00           H  
ATOM   4700  HH2 TRP   343      19.379  11.045  34.355  1.00  0.00           H  
ATOM   4701  N   THR   344      12.798  16.861  37.202  1.00  0.00           N  
ATOM   4702  CA  THR   344      12.610  17.786  38.338  1.00  0.00           C  
ATOM   4703  C   THR   344      12.596  17.023  39.653  1.00  0.00           C  
ATOM   4704  O   THR   344      13.391  17.319  40.543  1.00  0.00           O  
ATOM   4705  CB  THR   344      11.322  18.623  38.219  1.00  0.00           C  
ATOM   4706  OG1 THR   344      11.367  19.446  37.082  1.00  0.00           O  
ATOM   4707  CG2 THR   344      11.129  19.572  39.400  1.00  0.00           C  
ATOM   4708  H   THR   344      12.114  16.862  36.454  1.00  0.00           H  
ATOM   4709  HA  THR   344      13.455  18.471  38.383  1.00  0.00           H  
ATOM   4710  HB  THR   344      10.455  17.966  38.144  1.00  0.00           H  
ATOM   4711 HG21 THR   344      10.783  19.017  40.270  1.00  0.00           H  
ATOM   4712 HG22 THR   344      12.072  20.067  39.631  1.00  0.00           H  
ATOM   4713 HG23 THR   344      10.386  20.329  39.151  1.00  0.00           H  
ATOM   4714  HG1 THR   344      11.328  18.865  36.303  1.00  0.00           H  
ATOM   4715  N   CYS   345      11.788  15.967  39.750  1.00  0.00           N  
ATOM   4716  CA  CYS   345      11.740  15.159  40.959  1.00  0.00           C  
ATOM   4717  C   CYS   345      12.965  14.269  41.184  1.00  0.00           C  
ATOM   4718  O   CYS   345      13.358  14.094  42.331  1.00  0.00           O  
ATOM   4719  CB  CYS   345      10.410  14.411  41.025  1.00  0.00           C  
ATOM   4720  SG  CYS   345       9.178  15.599  41.630  1.00  0.00           S  
ATOM   4721  H   CYS   345      11.161  15.744  38.981  1.00  0.00           H  
ATOM   4722  HA  CYS   345      11.750  15.842  41.807  1.00  0.00           H  
ATOM   4723  HB2 CYS   345      10.483  13.577  41.722  1.00  0.00           H  
ATOM   4724  HB3 CYS   345      10.129  14.038  40.036  1.00  0.00           H  
ATOM   4725  HG  CYS   345       9.589  15.662  42.902  1.00  0.00           H  
ATOM   4726  N   VAL   346      13.622  13.739  40.144  1.00  0.00           N  
ATOM   4727  CA  VAL   346      14.914  13.031  40.300  1.00  0.00           C  
ATOM   4728  C   VAL   346      15.970  14.008  40.826  1.00  0.00           C  
ATOM   4729  O   VAL   346      16.695  13.664  41.757  1.00  0.00           O  
ATOM   4730  CB  VAL   346      15.368  12.421  38.954  1.00  0.00           C  
ATOM   4731  CG1 VAL   346      16.864  12.074  38.892  1.00  0.00           C  
ATOM   4732  CG2 VAL   346      14.590  11.124  38.696  1.00  0.00           C  
ATOM   4733  H   VAL   346      13.260  13.896  39.206  1.00  0.00           H  
ATOM   4734  HA  VAL   346      14.822  12.235  41.038  1.00  0.00           H  
ATOM   4735  HB  VAL   346      15.161  13.128  38.154  1.00  0.00           H  
ATOM   4736 HG11 VAL   346      17.470  12.979  38.942  1.00  0.00           H  
ATOM   4737 HG12 VAL   346      17.132  11.406  39.710  1.00  0.00           H  
ATOM   4738 HG13 VAL   346      17.084  11.594  37.940  1.00  0.00           H  
ATOM   4739 HG21 VAL   346      14.854  10.369  39.437  1.00  0.00           H  
ATOM   4740 HG22 VAL   346      13.518  11.314  38.736  1.00  0.00           H  
ATOM   4741 HG23 VAL   346      14.830  10.748  37.701  1.00  0.00           H  
ATOM   4742  N   LEU   347      16.064  15.219  40.275  1.00  0.00           N  
ATOM   4743  CA  LEU   347      17.079  16.199  40.657  1.00  0.00           C  
ATOM   4744  C   LEU   347      16.801  16.790  42.044  1.00  0.00           C  
ATOM   4745  O   LEU   347      17.753  16.904  42.815  1.00  0.00           O  
ATOM   4746  CB  LEU   347      17.215  17.274  39.562  1.00  0.00           C  
ATOM   4747  CG  LEU   347      17.778  16.713  38.236  1.00  0.00           C  
ATOM   4748  CD1 LEU   347      17.581  17.713  37.100  1.00  0.00           C  
ATOM   4749  CD2 LEU   347      19.268  16.381  38.332  1.00  0.00           C  
ATOM   4750  H   LEU   347      15.427  15.465  39.523  1.00  0.00           H  
ATOM   4751  HA  LEU   347      18.032  15.679  40.736  1.00  0.00           H  
ATOM   4752  HB2 LEU   347      16.233  17.715  39.384  1.00  0.00           H  
ATOM   4753  HB3 LEU   347      17.874  18.066  39.917  1.00  0.00           H  
ATOM   4754  HG  LEU   347      17.254  15.798  37.969  1.00  0.00           H  
ATOM   4755 HD11 LEU   347      16.521  17.942  36.999  1.00  0.00           H  
ATOM   4756 HD12 LEU   347      18.133  18.626  37.307  1.00  0.00           H  
ATOM   4757 HD13 LEU   347      17.938  17.282  36.165  1.00  0.00           H  
ATOM   4758 HD21 LEU   347      19.835  17.267  38.607  1.00  0.00           H  
ATOM   4759 HD22 LEU   347      19.437  15.591  39.061  1.00  0.00           H  
ATOM   4760 HD23 LEU   347      19.626  16.027  37.364  1.00  0.00           H  
ATOM   4761  N   LEU   348      15.536  16.978  42.436  1.00  0.00           N  
ATOM   4762  CA  LEU   348      15.143  17.256  43.823  1.00  0.00           C  
ATOM   4763  C   LEU   348      15.598  16.134  44.766  1.00  0.00           C  
ATOM   4764  O   LEU   348      16.363  16.406  45.686  1.00  0.00           O  
ATOM   4765  CB  LEU   348      13.618  17.446  43.914  1.00  0.00           C  
ATOM   4766  CG  LEU   348      13.127  18.832  43.456  1.00  0.00           C  
ATOM   4767  CD1 LEU   348      11.618  18.785  43.210  1.00  0.00           C  
ATOM   4768  CD2 LEU   348      13.404  19.892  44.525  1.00  0.00           C  
ATOM   4769  H   LEU   348      14.803  16.898  41.737  1.00  0.00           H  
ATOM   4770  HA  LEU   348      15.642  18.167  44.156  1.00  0.00           H  
ATOM   4771  HB2 LEU   348      13.140  16.674  43.314  1.00  0.00           H  
ATOM   4772  HB3 LEU   348      13.298  17.292  44.945  1.00  0.00           H  
ATOM   4773  HG  LEU   348      13.626  19.121  42.532  1.00  0.00           H  
ATOM   4774 HD11 LEU   348      11.405  18.095  42.396  1.00  0.00           H  
ATOM   4775 HD12 LEU   348      11.103  18.445  44.107  1.00  0.00           H  
ATOM   4776 HD13 LEU   348      11.258  19.774  42.929  1.00  0.00           H  
ATOM   4777 HD21 LEU   348      12.868  19.653  45.441  1.00  0.00           H  
ATOM   4778 HD22 LEU   348      14.469  19.945  44.733  1.00  0.00           H  
ATOM   4779 HD23 LEU   348      13.069  20.867  44.179  1.00  0.00           H  
ATOM   4780  N   SER   349      15.270  14.869  44.476  1.00  0.00           N  
ATOM   4781  CA  SER   349      15.695  13.724  45.299  1.00  0.00           C  
ATOM   4782  C   SER   349      17.218  13.602  45.423  1.00  0.00           C  
ATOM   4783  O   SER   349      17.718  13.243  46.486  1.00  0.00           O  
ATOM   4784  CB  SER   349      15.160  12.415  44.715  1.00  0.00           C  
ATOM   4785  OG  SER   349      13.751  12.408  44.690  1.00  0.00           O  
ATOM   4786  H   SER   349      14.621  14.691  43.714  1.00  0.00           H  
ATOM   4787  HA  SER   349      15.289  13.846  46.305  1.00  0.00           H  
ATOM   4788  HB2 SER   349      15.499  11.582  45.332  1.00  0.00           H  
ATOM   4789  HB3 SER   349      15.539  12.283  43.701  1.00  0.00           H  
ATOM   4790  HG  SER   349      13.445  12.310  45.620  1.00  0.00           H  
ATOM   4791  N   ARG   350      17.964  13.918  44.352  1.00  0.00           N  
ATOM   4792  CA  ARG   350      19.441  13.945  44.322  1.00  0.00           C  
ATOM   4793  C   ARG   350      20.063  15.180  44.990  1.00  0.00           C  
ATOM   4794  O   ARG   350      21.246  15.149  45.305  1.00  0.00           O  
ATOM   4795  CB  ARG   350      19.939  13.819  42.867  1.00  0.00           C  
ATOM   4796  CG  ARG   350      19.606  12.478  42.187  1.00  0.00           C  
ATOM   4797  CD  ARG   350      20.597  11.406  42.676  1.00  0.00           C  
ATOM   4798  NE  ARG   350      20.117  10.165  42.057  1.00  0.00           N  
ATOM   4799  CZ  ARG   350      20.816   9.052  41.912  1.00  0.00           C  
ATOM   4800  NH1 ARG   350      20.317   8.063  41.236  1.00  0.00           N  
ATOM   4801  NH2 ARG   350      22.007   8.880  42.412  1.00  0.00           N1+
ATOM   4802  H   ARG   350      17.462  14.152  43.499  1.00  0.00           H  
ATOM   4803  HA  ARG   350      19.817  13.102  44.904  1.00  0.00           H  
ATOM   4804  HB2 ARG   350      19.478  14.614  42.281  1.00  0.00           H  
ATOM   4805  HB3 ARG   350      21.019  13.976  42.833  1.00  0.00           H  
ATOM   4806  HG2 ARG   350      19.701  12.592  41.106  1.00  0.00           H  
ATOM   4807  HG3 ARG   350      18.588  12.173  42.423  1.00  0.00           H  
ATOM   4808  HD2 ARG   350      20.543  11.322  43.751  1.00  0.00           H  
ATOM   4809  HD3 ARG   350      21.589  11.654  42.321  1.00  0.00           H  
ATOM   4810  HE  ARG   350      19.181  10.165  41.690  1.00  0.00           H  
ATOM   4811 HH11 ARG   350      20.991   7.394  40.866  1.00  0.00           H  
ATOM   4812 HH12 ARG   350      19.417   8.125  40.807  1.00  0.00           H  
ATOM   4813 HH21 ARG   350      22.419   7.950  42.370  1.00  0.00           H  
ATOM   4814 HH22 ARG   350      22.426   9.596  42.973  1.00  0.00           H  
ATOM   4815  N   HIS   351      19.292  16.244  45.228  1.00  0.00           N  
ATOM   4816  CA  HIS   351      19.740  17.507  45.841  1.00  0.00           C  
ATOM   4817  C   HIS   351      18.681  17.974  46.863  1.00  0.00           C  
ATOM   4818  O   HIS   351      18.086  19.038  46.668  1.00  0.00           O  
ATOM   4819  CB  HIS   351      20.065  18.574  44.763  1.00  0.00           C  
ATOM   4820  CG  HIS   351      20.911  18.111  43.595  1.00  0.00           C  
ATOM   4821  ND1 HIS   351      20.448  17.336  42.549  1.00  0.00           N1+
ATOM   4822  CD2 HIS   351      22.186  18.500  43.276  1.00  0.00           C  
ATOM   4823  CE1 HIS   351      21.434  17.197  41.647  1.00  0.00           C  
ATOM   4824  NE2 HIS   351      22.493  17.906  42.065  1.00  0.00           N  
ATOM   4825  H   HIS   351      18.312  16.172  44.974  1.00  0.00           H  
ATOM   4826  HA  HIS   351      20.661  17.317  46.394  1.00  0.00           H  
ATOM   4827  HB2 HIS   351      20.550  19.424  45.247  1.00  0.00           H  
ATOM   4828  HB3 HIS   351      19.124  18.935  44.345  1.00  0.00           H  
ATOM   4829  HD1 HIS   351      19.491  16.994  42.473  1.00  0.00           H  
ATOM   4830  HD2 HIS   351      22.827  19.165  43.840  1.00  0.00           H  
ATOM   4831  HE2 HIS   351      23.349  18.009  41.493  1.00  0.00           H  
ATOM   4832  HE1 HIS   351      21.415  16.625  40.723  1.00  0.00           H  
ATOM   4833  N   PRO   352      18.409  17.176  47.922  1.00  0.00           N  
ATOM   4834  CA  PRO   352      17.174  17.252  48.718  1.00  0.00           C  
ATOM   4835  C   PRO   352      16.945  18.592  49.428  1.00  0.00           C  
ATOM   4836  O   PRO   352      15.794  18.980  49.608  1.00  0.00           O  
ATOM   4837  CB  PRO   352      17.235  16.071  49.697  1.00  0.00           C  
ATOM   4838  CG  PRO   352      18.722  15.739  49.786  1.00  0.00           C  
ATOM   4839  CD  PRO   352      19.206  16.042  48.371  1.00  0.00           C  
ATOM   4840  HA  PRO   352      16.323  17.098  48.056  1.00  0.00           H  
ATOM   4841  HB2 PRO   352      16.818  16.317  50.675  1.00  0.00           H  
ATOM   4842  HB3 PRO   352      16.703  15.220  49.267  1.00  0.00           H  
ATOM   4843  HG2 PRO   352      18.889  14.695  50.056  1.00  0.00           H  
ATOM   4844  HG3 PRO   352      19.210  16.408  50.496  1.00  0.00           H  
ATOM   4845  HD2 PRO   352      19.012  15.179  47.732  1.00  0.00           H  
ATOM   4846  HD3 PRO   352      20.272  16.273  48.380  1.00  0.00           H  
ATOM   4847  N   GLU   353      18.022  19.349  49.657  1.00  0.00           N  
ATOM   4848  CA  GLU   353      18.075  20.800  49.902  1.00  0.00           C  
ATOM   4849  C   GLU   353      16.951  21.605  49.219  1.00  0.00           C  
ATOM   4850  O   GLU   353      16.195  22.327  49.872  1.00  0.00           O  
ATOM   4851  CB  GLU   353      19.468  21.243  49.392  1.00  0.00           C  
ATOM   4852  CG  GLU   353      19.703  22.742  49.156  1.00  0.00           C  
ATOM   4853  CD  GLU   353      19.571  23.604  50.412  1.00  0.00           C  
ATOM   4854  OE1 GLU   353      19.457  23.052  51.531  1.00  0.00           O  
ATOM   4855  OE2 GLU   353      19.547  24.845  50.254  1.00  0.00           O1-
ATOM   4856  H   GLU   353      18.913  18.906  49.511  1.00  0.00           H  
ATOM   4857  HA  GLU   353      18.011  21.002  50.973  1.00  0.00           H  
ATOM   4858  HB2 GLU   353      20.226  20.868  50.082  1.00  0.00           H  
ATOM   4859  HB3 GLU   353      19.650  20.755  48.431  1.00  0.00           H  
ATOM   4860  HG2 GLU   353      19.009  23.101  48.394  1.00  0.00           H  
ATOM   4861  HG3 GLU   353      20.710  22.863  48.753  1.00  0.00           H  
ATOM   4862  N   TRP   354      16.771  21.417  47.908  1.00  0.00           N  
ATOM   4863  CA  TRP   354      15.833  22.216  47.119  1.00  0.00           C  
ATOM   4864  C   TRP   354      14.351  21.915  47.363  1.00  0.00           C  
ATOM   4865  O   TRP   354      13.501  22.735  47.019  1.00  0.00           O  
ATOM   4866  CB  TRP   354      16.232  22.203  45.639  1.00  0.00           C  
ATOM   4867  CG  TRP   354      17.446  23.028  45.331  1.00  0.00           C  
ATOM   4868  CD1 TRP   354      18.725  22.591  45.388  1.00  0.00           C  
ATOM   4869  CD2 TRP   354      17.540  24.487  45.250  1.00  0.00           C  
ATOM   4870  NE1 TRP   354      19.593  23.654  45.230  1.00  0.00           N  
ATOM   4871  CE2 TRP   354      18.916  24.852  45.164  1.00  0.00           C  
ATOM   4872  CE3 TRP   354      16.598  25.540  45.256  1.00  0.00           C  
ATOM   4873  CZ2 TRP   354      19.337  26.186  45.059  1.00  0.00           C  
ATOM   4874  CZ3 TRP   354      17.008  26.885  45.164  1.00  0.00           C  
ATOM   4875  CH2 TRP   354      18.374  27.209  45.062  1.00  0.00           C  
ATOM   4876  H   TRP   354      17.351  20.737  47.429  1.00  0.00           H  
ATOM   4877  HA  TRP   354      15.952  23.248  47.449  1.00  0.00           H  
ATOM   4878  HB2 TRP   354      16.395  21.174  45.315  1.00  0.00           H  
ATOM   4879  HB3 TRP   354      15.407  22.605  45.052  1.00  0.00           H  
ATOM   4880  HD1 TRP   354      19.014  21.563  45.566  1.00  0.00           H  
ATOM   4881  HE1 TRP   354      20.598  23.568  45.285  1.00  0.00           H  
ATOM   4882  HE3 TRP   354      15.549  25.305  45.343  1.00  0.00           H  
ATOM   4883  HZ2 TRP   354      20.390  26.422  45.001  1.00  0.00           H  
ATOM   4884  HZ3 TRP   354      16.269  27.675  45.177  1.00  0.00           H  
ATOM   4885  HH2 TRP   354      18.680  28.245  44.998  1.00  0.00           H  
ATOM   4886  N   GLN   355      14.036  20.803  48.036  1.00  0.00           N  
ATOM   4887  CA  GLN   355      12.680  20.515  48.505  1.00  0.00           C  
ATOM   4888  C   GLN   355      12.295  21.463  49.649  1.00  0.00           C  
ATOM   4889  O   GLN   355      11.216  22.055  49.619  1.00  0.00           O  
ATOM   4890  CB  GLN   355      12.561  19.052  48.968  1.00  0.00           C  
ATOM   4891  CG  GLN   355      12.958  18.030  47.887  1.00  0.00           C  
ATOM   4892  CD  GLN   355      13.112  16.622  48.445  1.00  0.00           C  
ATOM   4893  OE1 GLN   355      12.276  15.759  48.224  1.00  0.00           O  
ATOM   4894  NE2 GLN   355      14.042  16.418  49.350  1.00  0.00           N  
ATOM   4895  H   GLN   355      14.792  20.220  48.379  1.00  0.00           H  
ATOM   4896  HA  GLN   355      11.983  20.680  47.684  1.00  0.00           H  
ATOM   4897  HB2 GLN   355      13.191  18.916  49.847  1.00  0.00           H  
ATOM   4898  HB3 GLN   355      11.531  18.857  49.270  1.00  0.00           H
[truncated: 236,948 more chars]
