# Supplementary material for: Single mutations toggle the substrate selectivity of multifunctional Camptotheca secologanic acid synthases
Source: J Biol Chem. 2022 Jul 6;298(9):102237. doi: 10.1016/j.jbc.2022.102237 (PMC9424959; doi:10.1016/j.jbc.2022.102237)
Supplement: Supplemental File S1 [file mmc2.zip › sls-slas_ancestor-loganic-acid.pdb]

HEADER    OXIDOREDUCTASE                                              
REMARK  99                                                                      
REMARK  99 MOE v2015.10 (Chemical Computing Group Inc.) Tue Jan 19 11:36:49 2021
HELIX    1   1 LYS     65  MET     68  1               Generated by MOE    4
HELIX    2   2 VAL     79  ARG     81  5               Generated by MOE    3
HELIX    3   3 MET     83  ILE     86  1               Generated by MOE    4
HELIX    4   4 LEU    114  LEU    119  1               Generated by MOE    6
HELIX    5   5 ASN    121  LYS    124  5               Generated by MOE    4
HELIX    6   6 ASP    149  LYS    153  3               Generated by MOE    5
HELIX    7   7 ILE    158  GLU    165  1               Generated by MOE    8
HELIX    8   8 MET    170  TYR    178  1               Generated by MOE    9
HELIX    9   9 VAL    188  THR    191  1               Generated by MOE    4
HELIX   10  10 PHE    200  PHE    203  1               Generated by MOE    4
HELIX   11  11 THR    207  PHE    216  1               Generated by MOE   10
HELIX   12  12 PHE    227  ARG    242  1               Generated by MOE   16
HELIX   13  13 TYR    245  SER    250  1               Generated by MOE    6
HELIX   14  14 GLU    262  VAL    279  1               Generated by MOE   18
HELIX   15  15 GLU    298  ARG    306  1               Generated by MOE    9
HELIX   16  16 ILE    317  PHE    329  1               Generated by MOE   13
HELIX   17  17 GLN    332  ARG    348  1               Generated by MOE   17
HELIX   18  18 PRO    350  PHE    364  1               Generated by MOE   15
HELIX   19  19 ASP    372  ASN    375  5               Generated by MOE    4
HELIX   20  20 ILE    379  VAL    387  1               Generated by MOE    9
HELIX   21  21 THR    422  LEU    425  5               Generated by MOE    4
HELIX   22  22 PRO    441  PHE    444  5               Generated by MOE    4
HELIX   23  23 GLY    464  ARG    466  5               Generated by MOE    3
HELIX   24  24 GLN    471  LEU    486  1               Generated by MOE   16
SHEET    1       TYR    93  ASN    96                  Generated by MOE
SHEET    2       ARG   106  HIS   108                  Generated by MOE
SHEET    3       ILE   109  ILE   109                  Generated by MOE
SHEET    4       GLN   417  MET   419                  Generated by MOE
SHEET    5       SER   490  PHE   491                  Generated by MOE
SHEET    6       VAL   515  ILE   516                  Generated by MOE
LINK         SG  CYS   468                Fe   HEM A 600     1555   1555  3.64
LINK        Fe   HEM A 600                 O     * A   0     1555   1555  2.39
ATOM      1  N   LYS    58     -10.385  47.915 -35.184  1.00 19.59           N1+
ATOM      2  CA  LYS    58     -10.757  49.324 -34.875  1.00 17.11           C  
ATOM      3  C   LYS    58     -11.951  49.877 -35.679  1.00 20.94           C  
ATOM      4  O   LYS    58     -12.322  51.025 -35.454  1.00 78.24           O  
ATOM      5  CB  LYS    58      -9.539  50.263 -35.060  1.00 19.39           C  
ATOM      6  CG  LYS    58      -9.360  51.172 -33.833  1.00 25.71           C  
ATOM      7  CD  LYS    58      -8.063  51.998 -33.859  1.00 75.56           C  
ATOM      8  CE  LYS    58      -7.916  52.719 -32.512  1.00173.54           C  
ATOM      9  NZ  LYS    58      -6.656  53.484 -32.401  1.00298.54           N1+
ATOM     10  H1  LYS    58      -9.594  47.624 -34.630  1.00 19.59           H  
ATOM     11  H2  LYS    58     -10.132  47.823 -36.169  1.00 19.59           H  
ATOM     12  H3  LYS    58     -11.138  47.263 -34.998  1.00 19.59           H  
ATOM     13  HA  LYS    58     -11.051  49.361 -33.827  1.00 17.11           H  
ATOM     14  HB2 LYS    58      -8.635  49.675 -35.211  1.00 19.39           H  
ATOM     15  HB3 LYS    58      -9.664  50.881 -35.952  1.00 19.39           H  
ATOM     16  HG2 LYS    58     -10.214  51.846 -33.759  1.00 25.71           H  
ATOM     17  HG3 LYS    58      -9.341  50.544 -32.943  1.00 25.71           H  
ATOM     18  HD2 LYS    58      -8.101  52.723 -34.674  1.00 75.56           H  
ATOM     19  HD3 LYS    58      -7.211  51.333 -34.005  1.00 75.56           H  
ATOM     20  HE2 LYS    58      -7.943  51.967 -31.719  1.00173.54           H  
ATOM     21  HE3 LYS    58      -8.769  53.390 -32.375  1.00173.54           H  
ATOM     22  HZ1 LYS    58      -5.835  52.890 -32.524  1.00298.54           H  
ATOM     23  HZ2 LYS    58      -6.609  54.262 -33.054  1.00298.54           H  
ATOM     24  HZ3 LYS    58      -6.557  53.901 -31.486  1.00298.54           H  
ATOM     25  N   GLU    59     -12.552  49.148 -36.624  1.00 12.68           N  
ATOM     26  CA  GLU    59     -13.194  49.759 -37.805  1.00  8.51           C  
ATOM     27  C   GLU    59     -14.721  49.893 -37.671  1.00  9.57           C  
ATOM     28  O   GLU    59     -15.244  51.007 -37.591  1.00 29.79           O  
ATOM     29  CB  GLU    59     -12.810  48.973 -39.083  1.00 10.56           C  
ATOM     30  CG  GLU    59     -11.293  48.893 -39.376  1.00 11.77           C  
ATOM     31  CD  GLU    59     -10.511  48.164 -38.272  1.00 12.81           C  
ATOM     32  OE1 GLU    59      -9.564  48.751 -37.709  1.00 47.28           O  
ATOM     33  OE2 GLU    59     -11.026  47.161 -37.726  1.00 34.69           O1-
ATOM     34  H   GLU    59     -12.207  48.203 -36.786  1.00 12.68           H  
ATOM     35  HA  GLU    59     -12.809  50.773 -37.934  1.00  8.51           H  
ATOM     36  HB2 GLU    59     -13.210  47.960 -39.017  1.00 10.56           H  
ATOM     37  HB3 GLU    59     -13.289  49.458 -39.935  1.00 10.56           H  
ATOM     38  HG2 GLU    59     -10.910  49.910 -39.493  1.00 11.77           H  
ATOM     39  HG3 GLU    59     -11.148  48.368 -40.322  1.00 11.77           H  
ATOM     40  N   SER    60     -15.422  48.766 -37.507  1.00  7.20           N  
ATOM     41  CA  SER    60     -16.893  48.635 -37.438  1.00  6.95           C  
ATOM     42  C   SER    60     -17.627  49.199 -38.676  1.00  6.78           C  
ATOM     43  O   SER    60     -17.034  49.349 -39.742  1.00 14.62           O  
ATOM     44  CB  SER    60     -17.411  49.192 -36.101  1.00 14.38           C  
ATOM     45  OG  SER    60     -17.447  50.599 -36.136  1.00 24.49           O  
ATOM     46  H   SER    60     -14.898  47.906 -37.574  1.00  7.20           H  
ATOM     47  HA  SER    60     -17.115  47.569 -37.426  1.00  6.95           H  
ATOM     48  HB2 SER    60     -16.748  48.863 -35.302  1.00 14.38           H  
ATOM     49  HB3 SER    60     -18.413  48.811 -35.901  1.00 14.38           H  
ATOM     50  HG  SER    60     -16.700  50.861 -36.705  1.00 24.49           H  
ATOM     51  N   SER    61     -18.946  49.393 -38.575  1.00  6.20           N  
ATOM     52  CA  SER    61     -19.806  49.828 -39.683  1.00  5.61           C  
ATOM     53  C   SER    61     -19.713  51.336 -39.963  1.00  5.53           C  
ATOM     54  O   SER    61     -19.408  52.137 -39.077  1.00 14.04           O  
ATOM     55  CB  SER    61     -21.258  49.431 -39.382  1.00  8.04           C  
ATOM     56  OG  SER    61     -22.097  49.649 -40.499  1.00144.27           O  
ATOM     57  H   SER    61     -19.361  49.337 -37.659  1.00  6.20           H  
ATOM     58  HA  SER    61     -19.498  49.299 -40.586  1.00  5.61           H  
ATOM     59  HB2 SER    61     -21.629  50.003 -38.530  1.00  8.04           H  
ATOM     60  HB3 SER    61     -21.289  48.369 -39.133  1.00  8.04           H  
ATOM     61  HG  SER    61     -22.458  50.559 -40.452  1.00144.27           H  
ATOM     62  N   MET    62     -20.132  51.729 -41.171  1.00  5.04           N  
ATOM     63  CA  MET    62     -20.670  53.068 -41.434  1.00  4.80           C  
ATOM     64  C   MET    62     -22.034  53.257 -40.749  1.00  7.67           C  
ATOM     65  O   MET    62     -22.737  52.276 -40.490  1.00 20.04           O  
ATOM     66  CB  MET    62     -20.782  53.324 -42.944  1.00  6.58           C  
ATOM     67  CG  MET    62     -19.415  53.284 -43.638  1.00 63.98           C  
ATOM     68  SD  MET    62     -19.440  53.727 -45.397  1.00134.89           S  
ATOM     69  CE  MET    62     -19.739  55.513 -45.293  1.00336.52           C  
ATOM     70  H   MET    62     -20.395  50.998 -41.815  1.00  5.04           H  
ATOM     71  HA  MET    62     -19.988  53.802 -41.017  1.00  4.80           H  
ATOM     72  HB2 MET    62     -21.225  54.308 -43.096  1.00  6.58           H  
ATOM     73  HB3 MET    62     -21.438  52.578 -43.396  1.00  6.58           H  
ATOM     74  HG2 MET    62     -19.012  52.275 -43.554  1.00 63.98           H  
ATOM     75  HG3 MET    62     -18.733  53.960 -43.122  1.00 63.98           H  
ATOM     76  HE1 MET    62     -20.710  55.703 -44.839  1.00336.52           H  
ATOM     77  HE2 MET    62     -18.957  55.980 -44.694  1.00336.52           H  
ATOM     78  HE3 MET    62     -19.725  55.939 -46.297  1.00336.52           H  
ATOM     79  N   MET    63     -22.413  54.505 -40.459  1.00  8.10           N  
ATOM     80  CA  MET    63     -23.676  54.807 -39.773  1.00 10.01           C  
ATOM     81  C   MET    63     -24.906  54.453 -40.620  1.00 12.30           C  
ATOM     82  O   MET    63     -24.936  54.715 -41.823  1.00 60.92           O  
ATOM     83  CB  MET    63     -23.732  56.274 -39.321  1.00 15.40           C  
ATOM     84  CG  MET    63     -23.660  57.306 -40.453  1.00124.92           C  
ATOM     85  SD  MET    63     -23.819  59.006 -39.851  1.00304.81           S  
ATOM     86  CE  MET    63     -23.461  59.909 -41.379  1.00686.71           C  
ATOM     87  H   MET    63     -21.801  55.268 -40.703  1.00  8.10           H  
ATOM     88  HA  MET    63     -23.713  54.191 -38.873  1.00 10.01           H  
ATOM     89  HB2 MET    63     -22.910  56.459 -38.634  1.00 15.40           H  
ATOM     90  HB3 MET    63     -24.663  56.431 -38.774  1.00 15.40           H  
ATOM     91  HG2 MET    63     -24.456  57.122 -41.172  1.00124.92           H  
ATOM     92  HG3 MET    63     -22.709  57.201 -40.973  1.00124.92           H  
ATOM     93  HE1 MET    63     -22.453  59.670 -41.717  1.00686.71           H  
ATOM     94  HE2 MET    63     -24.181  59.630 -42.149  1.00686.71           H  
ATOM     95  HE3 MET    63     -23.530  60.980 -41.190  1.00686.71           H  
ATOM     96  N   LEU    64     -25.958  53.953 -39.968  1.00 11.39           N  
ATOM     97  CA  LEU    64     -27.249  53.640 -40.600  1.00  6.23           C  
ATOM     98  C   LEU    64     -28.402  53.730 -39.596  1.00 26.76           C  
ATOM     99  O   LEU    64     -29.299  54.563 -39.746  1.00 64.56           O  
ATOM    100  CB  LEU    64     -27.151  52.261 -41.289  1.00 22.07           C  
ATOM    101  CG  LEU    64     -28.374  51.867 -42.144  1.00 22.97           C  
ATOM    102  CD1 LEU    64     -27.949  50.827 -43.182  1.00 47.17           C  
ATOM    103  CD2 LEU    64     -29.520  51.246 -41.336  1.00 29.65           C  
ATOM    104  H   LEU    64     -25.846  53.819 -38.962  1.00 11.39           H  
ATOM    105  HA  LEU    64     -27.441  54.383 -41.376  1.00  6.23           H  
ATOM    106  HB2 LEU    64     -26.281  52.297 -41.947  1.00 22.07           H  
ATOM    107  HB3 LEU    64     -26.957  51.484 -40.547  1.00 22.07           H  
ATOM    108  HG  LEU    64     -28.744  52.744 -42.675  1.00 22.97           H  
ATOM    109 HD11 LEU    64     -27.169  51.241 -43.822  1.00 47.17           H  
ATOM    110 HD12 LEU    64     -27.570  49.933 -42.685  1.00 47.17           H  
ATOM    111 HD13 LEU    64     -28.799  50.558 -43.810  1.00 47.17           H  
ATOM    112 HD21 LEU    64     -29.149  50.416 -40.734  1.00 29.65           H  
ATOM    113 HD22 LEU    64     -29.985  51.989 -40.694  1.00 29.65           H  
ATOM    114 HD23 LEU    64     -30.288  50.874 -42.015  1.00 29.65           H  
ATOM    115  N   LYS    65     -28.310  52.966 -38.499  1.00165.44           N  
ATOM    116  CA  LYS    65     -29.242  53.037 -37.361  1.00323.31           C  
ATOM    117  C   LYS    65     -29.301  54.457 -36.804  1.00308.12           C  
ATOM    118  O   LYS    65     -30.384  54.995 -36.611  1.00309.91           O  
ATOM    119  CB  LYS    65     -28.810  51.995 -36.306  1.00805.76           C  
ATOM    120  CG  LYS    65     -29.346  52.198 -34.876  1.001359.7           C  
ATOM    121  CD  LYS    65     -30.876  52.191 -34.728  1.002013.2           C  
ATOM    122  CE  LYS    65     -31.192  52.443 -33.249  1.002908.5           C  
ATOM    123  NZ  LYS    65     -32.631  52.667 -32.977  1.003681.1           N1+
ATOM    124  H   LYS    65     -27.485  52.388 -38.409  1.00165.44           H  
ATOM    125  HA  LYS    65     -30.247  52.798 -37.710  1.00323.31           H  
ATOM    126  HB2 LYS    65     -29.099  51.003 -36.656  1.00805.76           H  
ATOM    127  HB3 LYS    65     -27.720  52.009 -36.234  1.00805.76           H  
ATOM    128  HG2 LYS    65     -28.938  51.400 -34.253  1.001359.7           H  
ATOM    129  HG3 LYS    65     -28.957  53.140 -34.489  1.001359.7           H  
ATOM    130  HD2 LYS    65     -31.273  51.224 -35.041  1.002013.2           H  
ATOM    131  HD3 LYS    65     -31.315  52.977 -35.339  1.002013.2           H  
ATOM    132  HE2 LYS    65     -30.628  53.323 -32.924  1.002908.5           H  
ATOM    133  HE3 LYS    65     -30.826  51.591 -32.668  1.002908.5           H  
ATOM    134  HZ1 LYS    65     -32.927  53.558 -33.375  1.003681.1           H  
ATOM    135  HZ2 LYS    65     -33.201  51.925 -33.354  1.003681.1           H  
ATOM    136  HZ3 LYS    65     -32.786  52.740 -31.980  1.003681.1           H  
ATOM    137  N   GLU    66     -28.140  55.074 -36.634  1.00537.67           N  
ATOM    138  CA  GLU    66     -27.952  56.433 -36.125  1.00830.81           C  
ATOM    139  C   GLU    66     -28.241  57.487 -37.206  1.00865.36           C  
ATOM    140  O   GLU    66     -28.724  58.579 -36.896  1.001149.7           O  
ATOM    141  CB  GLU    66     -26.510  56.620 -35.614  1.001424.5           C  
ATOM    142  CG  GLU    66     -25.764  55.362 -35.137  1.001997.6           C  
ATOM    143  CD  GLU    66     -24.980  54.721 -36.292  1.002562.0           C  
ATOM    144  OE1 GLU    66     -23.761  54.990 -36.386  1.002982.4           O  
ATOM    145  OE2 GLU    66     -25.630  54.075 -37.150  1.002936.7           O1-
ATOM    146  H   GLU    66     -27.304  54.538 -36.855  1.00537.67           H  
ATOM    147  HA  GLU    66     -28.633  56.597 -35.292  1.00830.81           H  
ATOM    148  HB2 GLU    66     -25.911  57.074 -36.403  1.001424.5           H  
ATOM    149  HB3 GLU    66     -26.549  57.333 -34.789  1.001424.5           H  
ATOM    150  HG2 GLU    66     -26.452  54.648 -34.679  1.001997.6           H  
ATOM    151  HG3 GLU    66     -25.065  55.667 -34.366  1.001997.6           H  
ATOM    152  N   ALA    67     -27.981  57.163 -38.480  1.00861.96           N  
ATOM    153  CA  ALA    67     -28.206  58.066 -39.611  1.001235.8           C  
ATOM    154  CB  ALA    67     -27.704  57.396 -40.895  1.001593.6           C  
ATOM    155  C   ALA    67     -29.685  58.477 -39.721  1.001157.0           C  
ATOM    156  O   ALA    67     -29.977  59.667 -39.854  1.001400.2           O  
ATOM    157  H   ALA    67     -27.622  56.240 -38.675  1.00861.96           H  
ATOM    158  HA  ALA    67     -27.619  58.971 -39.451  1.001235.8           H  
ATOM    159  HB1 ALA    67     -26.678  57.054 -40.763  1.001593.6           H  
ATOM    160  HB2 ALA    67     -28.337  56.548 -41.154  1.001593.6           H  
ATOM    161  HB3 ALA    67     -27.733  58.114 -41.715  1.001593.6           H  
ATOM    162  N   MET    68     -30.608  57.545 -39.458  1.001072.8           N  
ATOM    163  CA  MET    68     -32.016  57.843 -39.171  1.001205.1           C  
ATOM    164  C   MET    68     -32.250  58.103 -37.668  1.001096.5           C  
ATOM    165  O   MET    68     -32.308  59.253 -37.224  1.001187.4           O  
ATOM    166  CB  MET    68     -32.900  56.727 -39.757  1.001445.9           C  
ATOM    167  CG  MET    68     -34.395  56.951 -39.500  1.001783.3           C  
ATOM    168  SD  MET    68     -35.491  55.784 -40.352  1.002216.8           S  
ATOM    169  CE  MET    68     -35.104  54.237 -39.489  1.002741.4           C  
ATOM    170  H   MET    68     -30.288  56.585 -39.375  1.001072.8           H  
ATOM    171  HA  MET    68     -32.291  58.763 -39.691  1.001205.1           H  
ATOM    172  HB2 MET    68     -32.602  55.767 -39.334  1.001445.9           H  
ATOM    173  HB3 MET    68     -32.737  56.686 -40.836  1.001445.9           H  
ATOM    174  HG2 MET    68     -34.654  57.954 -39.842  1.001783.3           H  
ATOM    175  HG3 MET    68     -34.598  56.897 -38.431  1.001783.3           H  
ATOM    176  HE1 MET    68     -34.064  53.962 -39.666  1.002741.4           H  
ATOM    177  HE2 MET    68     -35.278  54.360 -38.420  1.002741.4           H  
ATOM    178  HE3 MET    68     -35.749  53.444 -39.868  1.002741.4           H  
ATOM    179  N   SER    69     -32.299  57.037 -36.866  1.001068.7           N  
ATOM    180  CA  SER    69     -32.538  57.036 -35.415  1.001128.9           C  
ATOM    181  C   SER    69     -31.292  57.458 -34.618  1.001072.4           C  
ATOM    182  O   SER    69     -30.664  56.648 -33.931  1.001099.4           O  
ATOM    183  CB  SER    69     -33.097  55.658 -35.010  1.001453.0           C  
ATOM    184  OG  SER    69     -32.994  55.401 -33.621  1.001783.3           O  
ATOM    185  H   SER    69     -32.039  56.147 -37.273  1.001068.7           H  
ATOM    186  HA  SER    69     -33.316  57.769 -35.195  1.001128.9           H  
ATOM    187  HB2 SER    69     -32.551  54.879 -35.536  1.001453.0           H  
ATOM    188  HB3 SER    69     -34.143  55.594 -35.314  1.001453.0           H  
ATOM    189  HG  SER    69     -32.148  55.805 -33.344  1.001783.3           H  
ATOM    190  N   LYS    70     -30.966  58.753 -34.675  1.001201.0           N  
ATOM    191  CA  LYS    70     -29.924  59.404 -33.855  1.001398.6           C  
ATOM    192  C   LYS    70     -30.154  59.143 -32.349  1.001270.8           C  
ATOM    193  O   LYS    70     -31.312  59.002 -31.965  1.001232.4           O  
ATOM    194  CB  LYS    70     -29.917  60.917 -34.160  1.002018.5           C  
ATOM    195  CG  LYS    70     -28.634  61.405 -34.858  1.002746.6           C  
ATOM    196  CD  LYS    70     -28.918  62.570 -35.827  1.003561.4           C  
ATOM    197  CE  LYS    70     -29.150  62.147 -37.290  1.004287.5           C  
ATOM    198  NZ  LYS    70     -30.057  60.986 -37.450  1.004983.0           N1+
ATOM    199  H   LYS    70     -31.548  59.326 -35.271  1.001201.0           H  
ATOM    200  HA  LYS    70     -28.971  58.960 -34.134  1.001398.6           H  
ATOM    201  HB2 LYS    70     -30.788  61.164 -34.768  1.002018.5           H  
ATOM    202  HB3 LYS    70     -30.026  61.482 -33.232  1.002018.5           H  
ATOM    203  HG2 LYS    70     -27.937  61.743 -34.089  1.002746.6           H  
ATOM    204  HG3 LYS    70     -28.149  60.595 -35.402  1.002746.6           H  
ATOM    205  HD2 LYS    70     -28.056  63.239 -35.815  1.003561.4           H  
ATOM    206  HD3 LYS    70     -29.772  63.149 -35.470  1.003561.4           H  
ATOM    207  HE2 LYS    70     -28.183  61.890 -37.730  1.004287.5           H  
ATOM    208  HE3 LYS    70     -29.540  63.005 -37.845  1.004287.5           H  
ATOM    209  HZ1 LYS    70     -29.661  60.152 -37.016  1.004983.0           H  
ATOM    210  HZ2 LYS    70     -30.990  61.134 -37.089  1.004983.0           H  
ATOM    211  HZ3 LYS    70     -30.155  60.736 -38.433  1.004983.0           H  
ATOM    212  N   PRO    71     -29.126  59.184 -31.475  1.001397.5           N  
ATOM    213  CA  PRO    71     -29.224  58.746 -30.069  1.001504.9           C  
ATOM    214  C   PRO    71     -30.174  59.498 -29.121  1.001291.1           C  
ATOM    215  O   PRO    71     -30.263  59.132 -27.952  1.001489.1           O  
ATOM    216  CB  PRO    71     -27.803  58.825 -29.517  1.001990.0           C  
ATOM    217  CG  PRO    71     -26.938  58.611 -30.747  1.002216.9           C  
ATOM    218  CD  PRO    71     -27.718  59.366 -31.817  1.001769.4           C  
ATOM    219  HA  PRO    71     -29.523  57.701 -30.063  1.001504.9           H  
ATOM    220  HB2 PRO    71     -27.623  59.824 -29.123  1.001990.0           H  
ATOM    221  HB3 PRO    71     -27.622  58.072 -28.749  1.001990.0           H  
ATOM    222  HG2 PRO    71     -26.906  57.549 -30.997  1.002216.9           H  
ATOM    223  HG3 PRO    71     -25.937  59.014 -30.602  1.002216.9           H  
ATOM    224  HD2 PRO    71     -27.457  58.960 -32.792  1.001769.4           H  
ATOM    225  HD3 PRO    71     -27.466  60.427 -31.776  1.001769.4           H  
ATOM    226  N   ILE    72     -30.871  60.548 -29.567  1.001129.8           N  
ATOM    227  CA  ILE    72     -31.691  61.416 -28.697  1.001267.3           C  
ATOM    228  C   ILE    72     -32.807  60.649 -27.948  1.001130.3           C  
ATOM    229  O   ILE    72     -32.987  60.901 -26.759  1.001362.4           O  
ATOM    230  CB  ILE    72     -32.253  62.661 -29.437  1.001552.9           C  
ATOM    231  CG1 ILE    72     -31.594  63.028 -30.790  1.001949.2           C  
ATOM    232  CG2 ILE    72     -32.269  63.862 -28.479  1.001953.9           C  
ATOM    233  CD1 ILE    72     -30.124  63.473 -30.724  1.002441.9           C  
ATOM    234  H   ILE    72     -30.842  60.746 -30.553  1.001129.8           H  
ATOM    235  HA  ILE    72     -31.014  61.779 -27.921  1.001267.3           H  
ATOM    236  HB  ILE    72     -33.297  62.454 -29.674  1.001552.9           H  
ATOM    237 HG12 ILE    72     -31.678  62.181 -31.471  1.001949.2           H  
ATOM    238 HG13 ILE    72     -32.167  63.842 -31.236  1.001949.2           H  
ATOM    239 HG21 ILE    72     -32.864  63.622 -27.595  1.001953.9           H  
ATOM    240 HG22 ILE    72     -31.257  64.111 -28.157  1.001953.9           H  
ATOM    241 HG23 ILE    72     -32.713  64.727 -28.971  1.001953.9           H  
ATOM    242 HD11 ILE    72     -30.037  64.400 -30.157  1.002441.9           H  
ATOM    243 HD12 ILE    72     -29.505  62.708 -30.258  1.002441.9           H  
ATOM    244 HD13 ILE    72     -29.758  63.652 -31.736  1.002441.9           H  
ATOM    245  N   PRO    73     -33.444  59.623 -28.556  1.001003.0           N  
ATOM    246  CA  PRO    73     -34.289  58.642 -27.881  1.001093.8           C  
ATOM    247  C   PRO    73     -33.692  57.219 -27.988  1.001040.0           C  
ATOM    248  O   PRO    73     -34.423  56.231 -28.027  1.001133.0           O  
ATOM    249  CB  PRO    73     -35.635  58.806 -28.589  1.001277.9           C  
ATOM    250  CG  PRO    73     -35.222  59.045 -30.047  1.001375.3           C  
ATOM    251  CD  PRO    73     -33.767  59.525 -29.974  1.001084.2           C  
ATOM    252  HA  PRO    73     -34.402  58.882 -26.823  1.001093.8           H  
ATOM    253  HB2 PRO    73     -36.282  57.935 -28.483  1.001277.9           H  
ATOM    254  HB3 PRO    73     -36.138  59.695 -28.204  1.001277.9           H  
ATOM    255  HG2 PRO    73     -35.862  59.799 -30.507  1.001375.3           H  
ATOM    256  HG3 PRO    73     -35.272  58.112 -30.610  1.001375.3           H  
ATOM    257  HD2 PRO    73     -33.658  60.474 -30.494  1.001084.2           H  
ATOM    258  HD3 PRO    73     -33.128  58.773 -30.432  1.001084.2           H  
ATOM    259  N   PHE    74     -32.368  57.109 -28.153  1.001148.9           N  
ATOM    260  CA  PHE    74     -31.655  55.883 -28.512  1.001416.6           C  
ATOM    261  C   PHE    74     -30.362  55.602 -27.732  1.001286.0           C  
ATOM    262  O   PHE    74     -29.256  55.899 -28.180  1.001446.4           O  
ATOM    263  CB  PHE    74     -31.612  55.662 -30.041  1.002017.9           C  
ATOM    264  CG  PHE    74     -30.565  54.675 -30.543  1.002365.3           C  
ATOM    265  CD1 PHE    74     -30.599  53.331 -30.127  1.002538.6           C  
ATOM    266  CD2 PHE    74     -29.513  55.110 -31.375  1.002926.3           C  
ATOM    267  CE1 PHE    74     -29.578  52.441 -30.511  1.003239.4           C  
ATOM    268  CE2 PHE    74     -28.500  54.220 -31.770  1.003633.4           C  
ATOM    269  CZ  PHE    74     -28.527  52.885 -31.332  1.003782.1           C  
ATOM    270  H   PHE    74     -31.810  57.953 -28.063  1.001148.9           H  
ATOM    271  HA  PHE    74     -32.301  55.070 -28.178  1.001416.6           H  
ATOM    272  HB2 PHE    74     -32.596  55.327 -30.372  1.002017.9           H  
ATOM    273  HB3 PHE    74     -31.433  56.624 -30.520  1.002017.9           H  
ATOM    274  HD1 PHE    74     -31.371  52.994 -29.448  1.002538.6           H  
ATOM    275  HD2 PHE    74     -29.462  56.142 -31.687  1.002926.3           H  
ATOM    276  HE1 PHE    74     -29.582  51.427 -30.134  1.003239.4           H  
ATOM    277  HE2 PHE    74     -27.685  54.574 -32.385  1.003633.4           H  
ATOM    278  HZ  PHE    74     -27.729  52.209 -31.609  1.003782.1           H  
ATOM    279  N   SER    75     -30.508  54.953 -26.573  1.001219.1           N  
ATOM    280  CA  SER    75     -29.393  54.252 -25.930  1.001340.3           C  
ATOM    281  C   SER    75     -28.908  53.119 -26.832  1.00876.11           C  
ATOM    282  O   SER    75     -29.721  52.405 -27.419  1.001176.8           O  
ATOM    283  CB  SER    75     -29.826  53.654 -24.589  1.002024.8           C  
ATOM    284  OG  SER    75     -28.712  53.096 -23.921  1.002597.1           O  
ATOM    285  H   SER    75     -31.442  54.751 -26.256  1.001219.1           H  
ATOM    286  HA  SER    75     -28.577  54.955 -25.759  1.001340.3           H  
ATOM    287  HB2 SER    75     -30.579  52.881 -24.752  1.002024.8           H  
ATOM    288  HB3 SER    75     -30.261  54.436 -23.969  1.002024.8           H  
ATOM    289  HG  SER    75     -28.559  52.188 -24.250  1.002597.1           H  
ATOM    290  N   ASN    76     -27.601  52.860 -26.842  1.00474.42           N  
ATOM    291  CA  ASN    76     -27.092  51.560 -27.282  1.00415.73           C  
ATOM    292  C   ASN    76     -27.528  50.435 -26.317  1.00223.48           C  
ATOM    293  O   ASN    76     -28.048  50.701 -25.229  1.00423.60           O  
ATOM    294  CB  ASN    76     -25.561  51.635 -27.429  1.00565.36           C  
ATOM    295  CG  ASN    76     -25.050  52.364 -28.665  1.001052.9           C  
ATOM    296  OD1 ASN    76     -23.949  52.098 -29.122  1.001474.7           O  
ATOM    297  ND2 ASN    76     -25.798  53.250 -29.279  1.001434.9           N  
ATOM    298  H   ASN    76     -27.006  53.433 -26.264  1.00474.42           H  
ATOM    299  HA  ASN    76     -27.524  51.318 -28.255  1.00415.73           H  
ATOM    300  HB2 ASN    76     -25.155  50.625 -27.469  1.00565.36           H  
ATOM    301  HB3 ASN    76     -25.149  52.112 -26.540  1.00565.36           H  
ATOM    302 HD21 ASN    76     -26.698  53.518 -28.910  1.001434.9           H  
ATOM    303 HD22 ASN    76     -25.382  53.748 -30.047  1.001434.9           H  
ATOM    304  N   ASP    77     -27.283  49.180 -26.709  1.00 48.43           N  
ATOM    305  CA  ASP    77     -27.358  48.036 -25.794  1.00 15.04           C  
ATOM    306  C   ASP    77     -26.314  48.156 -24.658  1.00 12.40           C  
ATOM    307  O   ASP    77     -25.369  48.942 -24.735  1.00 40.99           O  
ATOM    308  CB  ASP    77     -27.178  46.721 -26.593  1.00 50.14           C  
ATOM    309  CG  ASP    77     -27.320  45.483 -25.700  1.00269.96           C  
ATOM    310  OD1 ASP    77     -28.248  45.490 -24.866  1.00439.12           O  
ATOM    311  OD2 ASP    77     -26.479  44.560 -25.725  1.00594.12           O1-
ATOM    312  H   ASP    77     -26.858  49.027 -27.606  1.00 48.43           H  
ATOM    313  HA  ASP    77     -28.347  48.023 -25.332  1.00 15.04           H  
ATOM    314  HB2 ASP    77     -26.199  46.709 -27.072  1.00 50.14           H  
ATOM    315  HB3 ASP    77     -27.938  46.674 -27.375  1.00 50.14           H  
ATOM    316  N   ILE    78     -26.387  47.267 -23.669  1.00  5.79           N  
ATOM    317  CA  ILE    78     -25.325  46.937 -22.707  1.00  5.42           C  
ATOM    318  C   ILE    78     -24.128  46.212 -23.391  1.00  5.49           C  
ATOM    319  O   ILE    78     -23.648  45.176 -22.925  1.00 17.55           O  
ATOM    320  CB  ILE    78     -25.911  46.158 -21.492  1.00  7.42           C  
ATOM    321  CG1 ILE    78     -27.444  46.281 -21.291  1.00  9.38           C  
ATOM    322  CG2 ILE    78     -25.150  46.574 -20.224  1.00  9.79           C  
ATOM    323  CD1 ILE    78     -27.999  45.473 -20.112  1.00 14.72           C  
ATOM    324  H   ILE    78     -27.180  46.630 -23.712  1.00  5.79           H  
ATOM    325  HA  ILE    78     -24.945  47.892 -22.341  1.00  5.42           H  
ATOM    326  HB  ILE    78     -25.730  45.097 -21.652  1.00  7.42           H  
ATOM    327 HG12 ILE    78     -27.710  47.330 -21.154  1.00  9.38           H  
ATOM    328 HG13 ILE    78     -27.953  45.909 -22.181  1.00  9.38           H  
ATOM    329 HG21 ILE    78     -24.086  46.653 -20.432  1.00  9.79           H  
ATOM    330 HG22 ILE    78     -25.514  47.537 -19.867  1.00  9.79           H  
ATOM    331 HG23 ILE    78     -25.297  45.814 -19.460  1.00  9.79           H  
ATOM    332 HD11 ILE    78     -27.697  44.429 -20.202  1.00 14.72           H  
ATOM    333 HD12 ILE    78     -27.640  45.883 -19.168  1.00 14.72           H  
ATOM    334 HD13 ILE    78     -29.088  45.527 -20.119  1.00 14.72           H  
ATOM    335  N   VAL    79     -23.654  46.741 -24.529  1.00  3.88           N  
ATOM    336  CA  VAL    79     -22.844  46.051 -25.560  1.00  3.38           C  
ATOM    337  C   VAL    79     -21.611  45.242 -25.122  1.00  3.00           C  
ATOM    338  O   VAL    79     -21.325  44.224 -25.760  1.00  4.06           O  
ATOM    339  CB  VAL    79     -22.454  46.955 -26.760  1.00  4.89           C  
ATOM    340  CG1 VAL    79     -22.492  46.164 -28.075  1.00 50.93           C  
ATOM    341  CG2 VAL    79     -23.312  48.210 -26.963  1.00 56.09           C  
ATOM    342  H   VAL    79     -24.075  47.625 -24.801  1.00  3.88           H  
ATOM    343  HA  VAL    79     -23.531  45.304 -25.963  1.00  3.38           H  
ATOM    344  HB  VAL    79     -21.430  47.297 -26.608  1.00  4.89           H  
ATOM    345 HG11 VAL    79     -21.828  45.303 -28.022  1.00 50.93           H  
ATOM    346 HG12 VAL    79     -23.508  45.816 -28.270  1.00 50.93           H  
ATOM    347 HG13 VAL    79     -22.170  46.796 -28.902  1.00 50.93           H  
ATOM    348 HG21 VAL    79     -24.360  47.939 -27.058  1.00 56.09           H  
ATOM    349 HG22 VAL    79     -23.182  48.889 -26.121  1.00 56.09           H  
ATOM    350 HG23 VAL    79     -23.005  48.734 -27.868  1.00 56.09           H  
ATOM    351  N   PRO    80     -20.885  45.592 -24.039  1.00  2.96           N  
ATOM    352  CA  PRO    80     -19.784  44.770 -23.539  1.00  3.24           C  
ATOM    353  C   PRO    80     -20.141  43.317 -23.169  1.00  3.02           C  
ATOM    354  O   PRO    80     -19.224  42.510 -23.069  1.00  5.02           O  
ATOM    355  CB  PRO    80     -19.171  45.549 -22.373  1.00  4.08           C  
ATOM    356  CG  PRO    80     -19.478  47.000 -22.738  1.00  4.85           C  
ATOM    357  CD  PRO    80     -20.863  46.889 -23.372  1.00  4.34           C  
ATOM    358  HA  PRO    80     -19.037  44.728 -24.328  1.00  3.24           H  
ATOM    359  HB2 PRO    80     -19.676  45.287 -21.445  1.00  4.08           H  
ATOM    360  HB3 PRO    80     -18.098  45.372 -22.290  1.00  4.08           H  
ATOM    361  HG2 PRO    80     -18.760  47.353 -23.480  1.00  4.85           H  
ATOM    362  HG3 PRO    80     -19.483  47.650 -21.862  1.00  4.85           H  
ATOM    363  HD2 PRO    80     -21.024  47.708 -24.074  1.00  4.34           H  
ATOM    364  HD3 PRO    80     -21.619  46.913 -22.587  1.00  4.34           H  
ATOM    365  N   ARG    81     -21.424  42.923 -23.099  1.00  2.92           N  
ATOM    366  CA  ARG    81     -21.829  41.498 -23.056  1.00  3.12           C  
ATOM    367  C   ARG    81     -21.628  40.735 -24.372  1.00  2.95           C  
ATOM    368  O   ARG    81     -21.387  39.533 -24.353  1.00  5.10           O  
ATOM    369  CB  ARG    81     -23.282  41.383 -22.578  1.00  4.49           C  
ATOM    370  CG  ARG    81     -24.356  41.994 -23.503  1.00153.15           C  
ATOM    371  CD  ARG    81     -25.580  42.215 -22.600  1.00349.66           C  
ATOM    372  NE  ARG    81     -26.669  42.760 -23.425  1.00676.27           N  
ATOM    373  CZ  ARG    81     -27.944  42.596 -23.117  1.001156.4           C  
ATOM    374  NH1 ARG    81     -28.879  43.097 -23.860  1.001805.5           N  
ATOM    375  NH2 ARG    81     -28.339  41.948 -22.056  1.001368.8           N1+
ATOM    376  H   ARG    81     -22.146  43.637 -23.125  1.00  2.92           H  
ATOM    377  HA  ARG    81     -21.198  40.987 -22.326  1.00  3.12           H  
ATOM    378  HB2 ARG    81     -23.518  40.329 -22.420  1.00  4.49           H  
ATOM    379  HB3 ARG    81     -23.323  41.867 -21.608  1.00  4.49           H  
ATOM    380  HG2 ARG    81     -24.596  41.296 -24.304  1.00153.15           H  
ATOM    381  HG3 ARG    81     -24.025  42.938 -23.931  1.00153.15           H  
ATOM    382  HD2 ARG    81     -25.332  42.932 -21.831  1.00349.66           H  
ATOM    383  HD3 ARG    81     -25.866  41.253 -22.195  1.00349.66           H  
ATOM    384  HE  ARG    81     -26.466  43.354 -24.235  1.00676.27           H  
ATOM    385 HH11 ARG    81     -29.839  43.038 -23.607  1.001805.5           H  
ATOM    386 HH12 ARG    81     -28.590  43.841 -24.505  1.001805.5           H  
ATOM    387 HH21 ARG    81     -29.311  41.848 -21.861  1.001368.8           H  
ATOM    388 HH22 ARG    81     -27.642  41.685 -21.362  1.001368.8           H  
ATOM    389  N   ILE    82     -21.711  41.421 -25.513  1.00  3.13           N  
ATOM    390  CA  ILE    82     -21.483  40.856 -26.855  1.00  3.12           C  
ATOM    391  C   ILE    82     -19.984  40.846 -27.199  1.00  2.40           C  
ATOM    392  O   ILE    82     -19.478  39.923 -27.844  1.00  2.88           O  
ATOM    393  CB  ILE    82     -22.275  41.670 -27.912  1.00  4.62           C  
ATOM    394  CG1 ILE    82     -23.737  41.991 -27.513  1.00  5.59           C  
ATOM    395  CG2 ILE    82     -22.237  40.965 -29.279  1.00  6.90           C  
ATOM    396  CD1 ILE    82     -24.624  40.768 -27.239  1.00  7.10           C  
ATOM    397  H   ILE    82     -21.895  42.415 -25.445  1.00  3.13           H  
ATOM    398  HA  ILE    82     -21.840  39.825 -26.870  1.00  3.12           H  
ATOM    399  HB  ILE    82     -21.775  42.632 -28.033  1.00  4.62           H  
ATOM    400 HG12 ILE    82     -23.742  42.627 -26.627  1.00  5.59           H  
ATOM    401 HG13 ILE    82     -24.197  42.573 -28.313  1.00  5.59           H  
ATOM    402 HG21 ILE    82     -21.215  40.916 -29.655  1.00  6.90           H  
ATOM    403 HG22 ILE    82     -22.631  39.952 -29.199  1.00  6.90           H  
ATOM    404 HG23 ILE    82     -22.835  41.522 -30.001  1.00  6.90           H  
ATOM    405 HD11 ILE    82     -24.735  40.170 -28.144  1.00  7.10           H  
ATOM    406 HD12 ILE    82     -24.195  40.153 -26.449  1.00  7.10           H  
ATOM    407 HD13 ILE    82     -25.611  41.107 -26.923  1.00  7.10           H  
ATOM    408  N   MET    83     -19.260  41.869 -26.736  1.00  2.17           N  
ATOM    409  CA  MET    83     -17.889  42.176 -27.151  1.00  2.15           C  
ATOM    410  C   MET    83     -16.804  41.092 -26.933  1.00  1.95           C  
ATOM    411  O   MET    83     -15.890  41.070 -27.757  1.00  2.58           O  
ATOM    412  CB  MET    83     -17.467  43.532 -26.573  1.00  3.15           C  
ATOM    413  CG  MET    83     -18.201  44.719 -27.212  1.00 52.74           C  
ATOM    414  SD  MET    83     -17.601  45.170 -28.860  1.00 81.49           S  
ATOM    415  CE  MET    83     -18.887  46.347 -29.350  1.00144.83           C  
ATOM    416  H   MET    83     -19.748  42.560 -26.182  1.00  2.17           H  
ATOM    417  HA  MET    83     -17.931  42.311 -28.226  1.00  2.15           H  
ATOM    418  HB2 MET    83     -16.396  43.674 -26.715  1.00  3.15           H  
ATOM    419  HB3 MET    83     -17.683  43.529 -25.511  1.00  3.15           H  
ATOM    420  HG2 MET    83     -18.078  45.587 -26.564  1.00 52.74           H  
ATOM    421  HG3 MET    83     -19.265  44.494 -27.274  1.00 52.74           H  
ATOM    422  HE1 MET    83     -19.843  45.829 -29.427  1.00144.83           H  
ATOM    423  HE2 MET    83     -18.961  47.141 -28.608  1.00144.83           H  
ATOM    424  HE3 MET    83     -18.634  46.774 -30.321  1.00144.83           H  
ATOM    425  N   PRO    84     -16.907  40.107 -26.007  1.00  2.07           N  
ATOM    426  CA  PRO    84     -15.943  38.999 -25.922  1.00  3.13           C  
ATOM    427  C   PRO    84     -15.868  38.113 -27.176  1.00  3.49           C  
ATOM    428  O   PRO    84     -14.863  37.441 -27.408  1.00  9.27           O  
ATOM    429  CB  PRO    84     -16.353  38.173 -24.703  1.00  6.08           C  
ATOM    430  CG  PRO    84     -17.081  39.178 -23.817  1.00  6.36           C  
ATOM    431  CD  PRO    84     -17.784  40.063 -24.845  1.00  3.15           C  
ATOM    432  HA  PRO    84     -14.954  39.420 -25.737  1.00  3.13           H  
ATOM    433  HB2 PRO    84     -17.044  37.379 -24.994  1.00  6.08           H  
ATOM    434  HB3 PRO    84     -15.476  37.758 -24.208  1.00  6.08           H  
ATOM    435  HG2 PRO    84     -16.355  39.758 -23.250  1.00  6.36           H  
ATOM    436  HG3 PRO    84     -17.792  38.690 -23.148  1.00  6.36           H  
ATOM    437  HD2 PRO    84     -17.935  41.057 -24.437  1.00  3.15           H  
ATOM    438  HD3 PRO    84     -18.737  39.610 -25.116  1.00  3.15           H  
ATOM    439  N   HIS    85     -16.884  38.162 -28.040  1.00  2.01           N  
ATOM    440  CA  HIS    85     -16.870  37.525 -29.360  1.00  2.19           C  
ATOM    441  C   HIS    85     -16.277  38.475 -30.418  1.00  2.43           C  
ATOM    442  O   HIS    85     -15.473  38.065 -31.257  1.00  4.53           O  
ATOM    443  CB  HIS    85     -18.300  37.075 -29.709  1.00  3.08           C  
ATOM    444  CG  HIS    85     -19.017  36.420 -28.550  1.00 67.68           C  
ATOM    445  CD2 HIS    85     -18.914  35.114 -28.152  1.00253.27           C  
ATOM    446  ND1 HIS    85     -19.784  37.069 -27.607  1.00245.84           N  
ATOM    447  NE2 HIS    85     -19.620  34.970 -26.953  1.00436.93           N  
ATOM    448  CE1 HIS    85     -20.131  36.178 -26.664  1.00439.48           C  
ATOM    449  H   HIS    85     -17.713  38.677 -27.771  1.00  2.01           H  
ATOM    450  HA  HIS    85     -16.244  36.634 -29.320  1.00  2.19           H  
ATOM    451  HB2 HIS    85     -18.262  36.382 -30.550  1.00  3.08           H  
ATOM    452  HB3 HIS    85     -18.882  37.945 -30.017  1.00  3.08           H  
ATOM    453  HD1 HIS    85     -20.002  38.060 -27.602  1.00245.84           H  
ATOM    454  HD2 HIS    85     -18.342  34.343 -28.647  1.00253.27           H  
ATOM    455  HE1 HIS    85     -20.721  36.402 -25.783  1.00439.48           H  
ATOM    456  N   ILE    86     -16.569  39.774 -30.293  1.00  2.03           N  
ATOM    457  CA  ILE    86     -16.135  40.845 -31.203  1.00  3.03           C  
ATOM    458  C   ILE    86     -14.608  41.056 -31.218  1.00  3.47           C  
ATOM    459  O   ILE    86     -14.078  41.409 -32.272  1.00  4.19           O  
ATOM    460  CB  ILE    86     -16.906  42.148 -30.889  1.00  3.82           C  
ATOM    461  CG1 ILE    86     -18.445  41.963 -30.911  1.00  4.62           C  
ATOM    462  CG2 ILE    86     -16.518  43.285 -31.844  1.00  6.50           C  
ATOM    463  CD1 ILE    86     -19.039  41.476 -32.241  1.00 88.35           C  
ATOM    464  H   ILE    86     -17.147  40.041 -29.510  1.00  2.03           H  
ATOM    465  HA  ILE    86     -16.410  40.541 -32.210  1.00  3.03           H  
ATOM    466  HB  ILE    86     -16.618  42.472 -29.891  1.00  3.82           H  
ATOM    467 HG12 ILE    86     -18.734  41.255 -30.136  1.00  4.62           H  
ATOM    468 HG13 ILE    86     -18.916  42.914 -30.656  1.00  4.62           H  
ATOM    469 HG21 ILE    86     -15.506  43.607 -31.610  1.00  6.50           H  
ATOM    470 HG22 ILE    86     -16.565  42.953 -32.881  1.00  6.50           H  
ATOM    471 HG23 ILE    86     -17.181  44.139 -31.706  1.00  6.50           H  
ATOM    472 HD11 ILE    86     -18.808  42.177 -33.042  1.00 88.35           H  
ATOM    473 HD12 ILE    86     -18.650  40.490 -32.493  1.00 88.35           H  
ATOM    474 HD13 ILE    86     -20.123  41.405 -32.143  1.00 88.35           H  
ATOM    475  N   VAL    87     -13.886  40.644 -30.164  1.00  3.80           N  
ATOM    476  CA  VAL    87     -12.408  40.508 -30.160  1.00  5.16           C  
ATOM    477  C   VAL    87     -11.844  39.808 -31.400  1.00  3.46           C  
ATOM    478  O   VAL    87     -10.906  40.277 -32.038  1.00  4.15           O  
ATOM    479  CB  VAL    87     -11.880  39.759 -28.910  1.00  9.73           C  
ATOM    480  CG1 VAL    87     -10.392  40.045 -28.691  1.00 10.15           C  
ATOM    481  CG2 VAL    87     -12.646  40.049 -27.617  1.00 20.20           C  
ATOM    482  H   VAL    87     -14.384  40.455 -29.301  1.00  3.80           H  
ATOM    483  HA  VAL    87     -11.989  41.516 -30.149  1.00  5.16           H  
ATOM    484  HB  VAL    87     -11.986  38.687 -29.086  1.00  9.73           H  
ATOM    485 HG11 VAL    87      -9.808  39.721 -29.552  1.00 10.15           H  
ATOM    486 HG12 VAL    87     -10.238  41.110 -28.538  1.00 10.15           H  
ATOM    487 HG13 VAL    87     -10.032  39.508 -27.812  1.00 10.15           H  
ATOM    488 HG21 VAL    87     -12.664  41.113 -27.413  1.00 20.20           H  
ATOM    489 HG22 VAL    87     -13.665  39.692 -27.704  1.00 20.20           H  
ATOM    490 HG23 VAL    87     -12.173  39.534 -26.780  1.00 20.20           H  
ATOM    491  N   LYS    88     -12.504  38.715 -31.800  1.00  3.38           N  
ATOM    492  CA  LYS    88     -12.161  37.869 -32.955  1.00  3.95           C  
ATOM    493  C   LYS    88     -12.725  38.384 -34.293  1.00  3.43           C  
ATOM    494  O   LYS    88     -12.717  37.654 -35.278  1.00  6.62           O  
ATOM    495  CB  LYS    88     -12.614  36.428 -32.648  1.00 10.93           C  
ATOM    496  CG  LYS    88     -11.826  35.772 -31.494  1.00 19.48           C  
ATOM    497  CD  LYS    88     -12.664  34.699 -30.780  1.00139.31           C  
ATOM    498  CE  LYS    88     -13.661  35.328 -29.794  1.00339.76           C  
ATOM    499  NZ  LYS    88     -13.016  35.644 -28.499  1.00666.31           N1+
ATOM    500  H   LYS    88     -13.333  38.467 -31.275  1.00  3.38           H  
ATOM    501  HA  LYS    88     -11.076  37.869 -33.079  1.00  3.95           H  
ATOM    502  HB2 LYS    88     -13.679  36.446 -32.418  1.00 10.93           H  
ATOM    503  HB3 LYS    88     -12.483  35.803 -33.534  1.00 10.93           H  
ATOM    504  HG2 LYS    88     -10.930  35.308 -31.909  1.00 19.48           H  
ATOM    505  HG3 LYS    88     -11.506  36.515 -30.762  1.00 19.48           H  
ATOM    506  HD2 LYS    88     -12.000  34.019 -30.241  1.00139.31           H  
ATOM    507  HD3 LYS    88     -13.206  34.114 -31.524  1.00139.31           H  
ATOM    508  HE2 LYS    88     -14.474  34.620 -29.619  1.00339.76           H  
ATOM    509  HE3 LYS    88     -14.079  36.234 -30.240  1.00339.76           H  
ATOM    510  HZ1 LYS    88     -12.777  34.780 -28.002  1.00666.31           H  
ATOM    511  HZ2 LYS    88     -12.063  35.996 -28.603  1.00666.31           H  
ATOM    512  HZ3 LYS    88     -13.564  36.248 -27.895  1.00666.31           H  
ATOM    513  N   THR    89     -13.264  39.608 -34.315  1.00  2.77           N  
ATOM    514  CA  THR    89     -14.172  40.098 -35.373  1.00  3.07           C  
ATOM    515  C   THR    89     -13.880  41.534 -35.828  1.00  2.69           C  
ATOM    516  O   THR    89     -14.073  41.835 -37.001  1.00  4.47           O  
ATOM    517  CB  THR    89     -15.643  40.001 -34.917  1.00  4.28           C  
ATOM    518  OG1 THR    89     -15.930  38.783 -34.257  1.00  7.79           O  
ATOM    519  CG2 THR    89     -16.631  40.084 -36.079  1.00  6.12           C  
ATOM    520  H   THR    89     -13.195  40.154 -33.466  1.00  2.77           H  
ATOM    521  HA  THR    89     -14.061  39.465 -36.254  1.00  3.07           H  
ATOM    522  HB  THR    89     -15.851  40.822 -34.233  1.00  4.28           H  
ATOM    523 HG21 THR    89     -16.561  41.056 -36.567  1.00  6.12           H  
ATOM    524 HG22 THR    89     -16.415  39.299 -36.805  1.00  6.12           H  
ATOM    525 HG23 THR    89     -17.646  39.955 -35.704  1.00  6.12           H  
ATOM    526  HG1 THR    89     -15.444  38.739 -33.428  1.00  7.79           H  
ATOM    527  N   ILE    90     -13.392  42.427 -34.952  1.00  2.07           N  
ATOM    528  CA  ILE    90     -13.079  43.831 -35.312  1.00  2.25           C  
ATOM    529  C   ILE    90     -11.791  44.346 -34.631  1.00  2.40           C  
ATOM    530  O   ILE    90     -11.627  45.544 -34.377  1.00  3.93           O  
ATOM    531  CB  ILE    90     -14.350  44.707 -35.135  1.00  2.38           C  
ATOM    532  CG1 ILE    90     -14.446  45.823 -36.196  1.00  3.08           C  
ATOM    533  CG2 ILE    90     -14.499  45.338 -33.741  1.00  2.35           C  
ATOM    534  CD1 ILE    90     -14.764  45.300 -37.605  1.00  4.27           C  
ATOM    535  H   ILE    90     -13.312  42.156 -33.977  1.00  2.07           H  
ATOM    536  HA  ILE    90     -12.826  43.827 -36.371  1.00  2.25           H  
ATOM    537  HB  ILE    90     -15.221  44.064 -35.278  1.00  2.38           H  
ATOM    538 HG12 ILE    90     -15.250  46.501 -35.909  1.00  3.08           H  
ATOM    539 HG13 ILE    90     -13.514  46.388 -36.224  1.00  3.08           H  
ATOM    540 HG21 ILE    90     -14.136  44.645 -32.984  1.00  2.35           H  
ATOM    541 HG22 ILE    90     -13.922  46.258 -33.688  1.00  2.35           H  
ATOM    542 HG23 ILE    90     -15.548  45.572 -33.555  1.00  2.35           H  
ATOM    543 HD11 ILE    90     -13.950  44.681 -37.981  1.00  4.27           H  
ATOM    544 HD12 ILE    90     -15.683  44.712 -37.585  1.00  4.27           H  
ATOM    545 HD13 ILE    90     -14.897  46.137 -38.288  1.00  4.27           H  
ATOM    546  N   GLU    91     -10.848  43.417 -34.434  1.00  2.08           N  
ATOM    547  CA  GLU    91      -9.602  43.534 -33.655  1.00  2.85           C  
ATOM    548  C   GLU    91      -9.779  43.654 -32.129  1.00  2.20           C  
ATOM    549  O   GLU    91     -10.818  44.051 -31.605  1.00  4.38           O  
ATOM    550  CB  GLU    91      -8.645  44.606 -34.236  1.00  5.57           C  
ATOM    551  CG  GLU    91      -7.490  44.029 -35.072  1.00 17.28           C  
ATOM    552  CD  GLU    91      -6.304  43.535 -34.225  1.00 14.08           C  
ATOM    553  OE1 GLU    91      -6.517  43.151 -33.050  1.00 51.71           O  
ATOM    554  OE2 GLU    91      -5.164  43.603 -34.734  1.00 19.39           O1-
ATOM    555  H   GLU    91     -11.087  42.487 -34.735  1.00  2.08           H  
ATOM    556  HA  GLU    91      -9.091  42.577 -33.777  1.00  2.85           H  
ATOM    557  HB2 GLU    91      -9.197  45.283 -34.885  1.00  5.57           H  
ATOM    558  HB3 GLU    91      -8.232  45.220 -33.435  1.00  5.57           H  
ATOM    559  HG2 GLU    91      -7.139  44.819 -35.739  1.00 17.28           H  
ATOM    560  HG3 GLU    91      -7.867  43.215 -35.696  1.00 17.28           H  
ATOM    561  N   THR    92      -8.690  43.333 -31.431  1.00  3.71           N  
ATOM    562  CA  THR    92      -8.437  43.529 -29.995  1.00  4.02           C  
ATOM    563  C   THR    92      -8.587  44.988 -29.558  1.00  3.60           C  
ATOM    564  O   THR    92      -9.058  45.274 -28.459  1.00  6.41           O  
ATOM    565  CB  THR    92      -7.002  43.084 -29.666  1.00  6.78           C  
ATOM    566  OG1 THR    92      -6.060  43.754 -30.482  1.00 10.34           O  
ATOM    567  CG2 THR    92      -6.794  41.582 -29.844  1.00  8.59           C  
ATOM    568  H   THR    92      -7.888  43.025 -31.979  1.00  3.71           H  
ATOM    569  HA  THR    92      -9.139  42.929 -29.423  1.00  4.02           H  
ATOM    570  HB  THR    92      -6.798  43.338 -28.627  1.00  6.78           H  
ATOM    571 HG21 THR    92      -7.483  41.039 -29.197  1.00  8.59           H  
ATOM    572 HG22 THR    92      -6.961  41.291 -30.881  1.00  8.59           H  
ATOM    573 HG23 THR    92      -5.772  41.326 -29.564  1.00  8.59           H  
ATOM    574  HG1 THR    92      -6.135  43.435 -31.410  1.00 10.34           H  
ATOM    575  N   TYR    93      -8.293  45.917 -30.469  1.00  5.44           N  
ATOM    576  CA  TYR    93      -8.694  47.323 -30.445  1.00  4.94           C  
ATOM    577  C   TYR    93     -10.089  47.583 -31.026  1.00  5.49           C  
ATOM    578  O   TYR    93     -10.244  48.288 -32.031  1.00 10.82           O  
ATOM    579  CB  TYR    93      -7.550  48.279 -30.837  1.00  5.25           C  
ATOM    580  CG  TYR    93      -6.667  47.787 -31.972  1.00  4.15           C  
ATOM    581  CD1 TYR    93      -6.858  48.281 -33.273  1.00 95.06           C  
ATOM    582  CD2 TYR    93      -5.695  46.794 -31.742  1.00 86.01           C  
ATOM    583  CE1 TYR    93      -6.118  47.759 -34.353  1.00101.45           C  
ATOM    584  CE2 TYR    93      -4.974  46.248 -32.818  1.00 83.90           C  
ATOM    585  CZ  TYR    93      -5.188  46.723 -34.127  1.00  9.00           C  
ATOM    586  OH  TYR    93      -4.556  46.137 -35.173  1.00 19.54           O  
ATOM    587  H   TYR    93      -7.836  45.584 -31.308  1.00  5.44           H  
ATOM    588  HA  TYR    93      -8.855  47.556 -29.391  1.00  4.94           H  
ATOM    589  HB2 TYR    93      -7.958  49.261 -31.078  1.00  5.25           H  
ATOM    590  HB3 TYR    93      -6.914  48.413 -29.967  1.00  5.25           H  
ATOM    591  HD1 TYR    93      -7.589  49.046 -33.435  1.00 95.06           H  
ATOM    592  HD2 TYR    93      -5.540  46.396 -30.748  1.00 86.01           H  
ATOM    593  HE1 TYR    93      -6.276  48.104 -35.364  1.00101.45           H  
ATOM    594  HE2 TYR    93      -4.286  45.430 -32.656  1.00 83.90           H  
ATOM    595  HH  TYR    93      -4.583  45.160 -35.063  1.00 19.54           H  
ATOM    596  N   GLY    94     -11.067  46.846 -30.497  1.00  8.89           N  
ATOM    597  CA  GLY    94     -12.416  46.733 -31.041  1.00 16.19           C  
ATOM    598  C   GLY    94     -13.283  47.961 -30.762  1.00 10.49           C  
ATOM    599  O   GLY    94     -12.985  48.778 -29.891  1.00 11.27           O  
ATOM    600  H   GLY    94     -10.836  46.257 -29.705  1.00  8.89           H  
ATOM    601  HA2 GLY    94     -12.333  46.600 -32.118  1.00 16.19           H  
ATOM    602  HA3 GLY    94     -12.899  45.844 -30.644  1.00 16.19           H  
ATOM    603  N   LYS    95     -14.317  48.163 -31.585  1.00 16.56           N  
ATOM    604  CA  LYS    95     -14.927  49.487 -31.772  1.00 17.65           C  
ATOM    605  C   LYS    95     -16.382  49.412 -32.241  1.00 15.69           C  
ATOM    606  O   LYS    95     -16.802  48.439 -32.860  1.00 21.54           O  
ATOM    607  CB  LYS    95     -13.987  50.269 -32.712  1.00 32.48           C  
ATOM    608  CG  LYS    95     -14.330  51.732 -33.042  1.00 63.86           C  
ATOM    609  CD  LYS    95     -15.167  51.889 -34.321  1.00 61.87           C  
ATOM    610  CE  LYS    95     -14.751  53.144 -35.097  1.00 65.89           C  
ATOM    611  NZ  LYS    95     -15.661  53.390 -36.234  1.00114.70           N1+
ATOM    612  H   LYS    95     -14.572  47.431 -32.235  1.00 16.56           H  
ATOM    613  HA  LYS    95     -14.941  50.000 -30.811  1.00 17.65           H  
ATOM    614  HB2 LYS    95     -13.002  50.289 -32.242  1.00 32.48           H  
ATOM    615  HB3 LYS    95     -13.874  49.703 -33.636  1.00 32.48           H  
ATOM    616  HG2 LYS    95     -14.834  52.208 -32.200  1.00 63.86           H  
ATOM    617  HG3 LYS    95     -13.382  52.253 -33.189  1.00 63.86           H  
ATOM    618  HD2 LYS    95     -16.221  51.950 -34.058  1.00 61.87           H  
ATOM    619  HD3 LYS    95     -15.021  51.026 -34.967  1.00 61.87           H  
ATOM    620  HE2 LYS    95     -13.725  53.018 -35.454  1.00 65.89           H  
ATOM    621  HE3 LYS    95     -14.782  53.994 -34.418  1.00 65.89           H  
ATOM    622  HZ1 LYS    95     -15.560  52.669 -36.943  1.00114.70           H  
ATOM    623  HZ2 LYS    95     -16.621  53.390 -35.894  1.00114.70           H  
ATOM    624  HZ3 LYS    95     -15.535  54.309 -36.650  1.00114.70           H  
ATOM    625  N   ASN    96     -17.134  50.446 -31.890  1.00 17.45           N  
ATOM    626  CA  ASN    96     -18.545  50.714 -32.160  1.00 21.58           C  
ATOM    627  C   ASN    96     -18.697  52.207 -32.537  1.00 17.42           C  
ATOM    628  O   ASN    96     -17.797  52.994 -32.245  1.00 29.98           O  
ATOM    629  CB  ASN    96     -19.333  50.335 -30.888  1.00 36.12           C  
ATOM    630  CG  ASN    96     -20.802  50.712 -30.952  1.00156.82           C  
ATOM    631  OD1 ASN    96     -21.464  50.531 -31.957  1.00343.35           O  
ATOM    632  ND2 ASN    96     -21.337  51.273 -29.893  1.00373.56           N  
ATOM    633  H   ASN    96     -16.666  51.182 -31.371  1.00 17.45           H  
ATOM    634  HA  ASN    96     -18.892  50.110 -33.002  1.00 21.58           H  
ATOM    635  HB2 ASN    96     -18.883  50.843 -30.036  1.00 36.12           H  
ATOM    636  HB3 ASN    96     -19.269  49.260 -30.728  1.00 36.12           H  
ATOM    637 HD21 ASN    96     -22.320  51.532 -29.951  1.00373.56           H  
ATOM    638 HD22 ASN    96     -20.787  51.487 -29.083  1.00373.56           H  
ATOM    639  N   SER    97     -19.832  52.612 -33.119  1.00 15.16           N  
ATOM    640  CA  SER    97     -20.063  53.951 -33.693  1.00 21.25           C  
ATOM    641  C   SER    97     -19.141  54.295 -34.878  1.00 28.39           C  
ATOM    642  O   SER    97     -17.941  54.030 -34.868  1.00 86.47           O  
ATOM    643  CB  SER    97     -20.065  55.033 -32.597  1.00 35.68           C  
ATOM    644  OG  SER    97     -19.908  56.318 -33.157  1.00147.68           O  
ATOM    645  H   SER    97     -20.563  51.918 -33.238  1.00 15.16           H  
ATOM    646  HA  SER    97     -21.075  53.940 -34.098  1.00 21.25           H  
ATOM    647  HB2 SER    97     -19.249  54.870 -31.897  1.00 35.68           H  
ATOM    648  HB3 SER    97     -20.997  54.982 -32.038  1.00 35.68           H  
ATOM    649  HG  SER    97     -19.622  56.940 -32.461  1.00147.68           H  
ATOM    650  N   PHE    98     -19.702  54.907 -35.923  1.00 23.05           N  
ATOM    651  CA  PHE    98     -18.997  55.288 -37.149  1.00 29.91           C  
ATOM    652  C   PHE    98     -17.813  56.277 -37.045  1.00 32.69           C  
ATOM    653  O   PHE    98     -16.664  55.828 -37.055  1.00 51.89           O  
ATOM    654  CB  PHE    98     -19.995  55.505 -38.290  1.00 33.87           C  
ATOM    655  CG  PHE    98     -19.468  56.140 -39.563  1.00 36.37           C  
ATOM    656  CD1 PHE    98     -20.103  57.272 -40.106  1.00 61.05           C  
ATOM    657  CD2 PHE    98     -18.387  55.552 -40.249  1.00 54.11           C  
ATOM    658  CE1 PHE    98     -19.666  57.809 -41.329  1.00 64.38           C  
ATOM    659  CE2 PHE    98     -17.945  56.095 -41.469  1.00 63.73           C  
ATOM    660  CZ  PHE    98     -18.585  57.224 -42.009  1.00 50.25           C  
ATOM    661  H   PHE    98     -20.705  55.037 -35.904  1.00 23.05           H  
ATOM    662  HA  PHE    98     -18.493  54.368 -37.454  1.00 29.91           H  
ATOM    663  HB2 PHE    98     -20.452  54.547 -38.535  1.00 33.87           H  
ATOM    664  HB3 PHE    98     -20.786  56.147 -37.905  1.00 33.87           H  
ATOM    665  HD1 PHE    98     -20.912  57.752 -39.574  1.00 61.05           H  
ATOM    666  HD2 PHE    98     -17.903  54.672 -39.848  1.00 54.11           H  
ATOM    667  HE1 PHE    98     -20.136  58.699 -41.723  1.00 64.38           H  
ATOM    668  HE2 PHE    98     -17.107  55.649 -41.987  1.00 63.73           H  
ATOM    669  HZ  PHE    98     -18.230  57.657 -42.933  1.00 50.25           H  
ATOM    670  N   THR    99     -18.059  57.590 -36.889  1.00 29.98           N  
ATOM    671  CA  THR    99     -16.988  58.623 -36.930  1.00 39.89           C  
ATOM    672  C   THR    99     -17.137  59.887 -36.062  1.00 54.00           C  
ATOM    673  O   THR    99     -16.137  60.349 -35.533  1.00198.52           O  
ATOM    674  CB  THR    99     -16.702  59.108 -38.370  1.00 63.74           C  
ATOM    675  OG1 THR    99     -17.864  59.185 -39.161  1.00 82.99           O  
ATOM    676  CG2 THR    99     -15.746  58.181 -39.119  1.00220.63           C  
ATOM    677  H   THR    99     -19.018  57.898 -36.928  1.00 29.98           H  
ATOM    678  HA  THR    99     -16.070  58.161 -36.569  1.00 39.89           H  
ATOM    679  HB  THR    99     -16.236  60.094 -38.333  1.00 63.74           H  
ATOM    680 HG21 THR    99     -14.818  58.073 -38.559  1.00220.63           H  
ATOM    681 HG22 THR    99     -16.203  57.204 -39.261  1.00220.63           H  
ATOM    682 HG23 THR    99     -15.524  58.609 -40.096  1.00220.63           H  
ATOM    683  HG1 THR    99     -18.473  59.871 -38.860  1.00 82.99           H  
ATOM    684  N   TRP   100     -18.287  60.575 -35.929  1.00 96.34           N  
ATOM    685  CA  TRP   100     -19.680  60.144 -36.158  1.00105.56           C  
ATOM    686  C   TRP   100     -20.749  59.963 -37.274  1.00268.81           C  
ATOM    687  O   TRP   100     -20.462  60.200 -38.445  1.00456.30           O  
ATOM    688  CB  TRP   100     -19.968  59.757 -34.706  1.00104.90           C  
ATOM    689  CG  TRP   100     -21.347  59.274 -34.817  1.00 75.62           C  
ATOM    690  CD1 TRP   100     -21.577  57.738 -35.380  1.00 79.52           C  
ATOM    691  CD2 TRP   100     -22.891  60.444 -35.277  1.00 67.80           C  
ATOM    692  NE1 TRP   100     -23.160  57.699 -36.155  1.00 72.27           N  
ATOM    693  CE2 TRP   100     -24.006  59.299 -36.148  1.00 58.35           C  
ATOM    694  CE3 TRP   100     -23.316  61.780 -35.252  1.00 97.84           C  
ATOM    695  CZ2 TRP   100     -25.177  59.843 -36.676  1.00 70.47           C  
ATOM    696  CZ3 TRP   100     -24.549  62.130 -35.847  1.00105.74           C  
ATOM    697  CH2 TRP   100     -25.414  61.226 -36.518  1.00 88.77           C  
ATOM    698  H   TRP   100     -18.184  61.436 -35.411  1.00 96.34           H  
ATOM    699  HA  TRP   100     -19.017  60.573 -36.902  1.00105.56           H  
ATOM    700  HB2 TRP   100     -19.315  58.956 -34.353  1.00104.90           H  
ATOM    701  HB3 TRP   100     -19.927  60.621 -34.044  1.00104.90           H  
ATOM    702  HD1 TRP   100     -20.828  56.973 -35.413  1.00 79.52           H  
ATOM    703  HE1 TRP   100     -23.520  56.818 -36.534  1.00 72.27           H  
ATOM    704  HE3 TRP   100     -22.695  62.530 -34.781  1.00 97.84           H  
ATOM    705  HZ2 TRP   100     -25.858  59.229 -37.244  1.00 70.47           H  
ATOM    706  HZ3 TRP   100     -24.840  63.171 -35.809  1.00105.74           H  
ATOM    707  HH2 TRP   100     -26.302  61.634 -36.967  1.00 88.77           H  
ATOM    708  N   MET   101     -21.956  59.428 -36.957  1.00526.11           N  
ATOM    709  CA  MET   101     -23.383  58.644 -34.098  1.00984.10           C  
ATOM    710  C   MET   101     -23.621  59.695 -32.937  1.001115.4           C  
ATOM    711  O   MET   101     -24.763  60.066 -32.673  1.001603.6           O  
ATOM    712  CB  MET   101     -23.086  57.338 -33.192  1.001739.5           C  
ATOM    713  CG  MET   101     -24.034  56.987 -32.033  1.002321.0           C  
ATOM    714  SD  MET   101     -23.569  55.469 -31.132  1.003259.7           S  
ATOM    715  CE  MET   101     -23.920  54.148 -32.327  1.004124.7           C  
ATOM    716  H   MET   101     -22.553  59.303 -37.760  1.00526.11           H  
ATOM    717  HA  MET   101     -24.439  58.371 -34.245  1.00984.10           H  
ATOM    718  HB2 MET   101     -22.106  57.457 -32.736  1.001739.5           H  
ATOM    719  HB3 MET   101     -23.070  56.443 -33.811  1.001739.5           H  
ATOM    720  HG2 MET   101     -25.049  56.877 -32.416  1.002321.0           H  
ATOM    721  HG3 MET   101     -24.031  57.801 -31.310  1.002321.0           H  
ATOM    722  HE1 MET   101     -24.984  54.137 -32.561  1.004124.7           H  
ATOM    723  HE2 MET   101     -23.348  54.303 -33.242  1.004124.7           H  
ATOM    724  HE3 MET   101     -23.641  53.186 -31.895  1.004124.7           H  
ATOM    725  N   GLY   102     -22.551  60.165 -32.288  1.001004.0           N  
ATOM    726  CA  GLY   102     -22.555  61.236 -31.290  1.001326.8           C  
ATOM    727  C   GLY   102     -21.314  62.115 -31.441  1.001331.3           C  
ATOM    728  O   GLY   102     -20.914  62.446 -32.555  1.001696.3           O  
ATOM    729  H   GLY   102     -21.652  59.834 -32.607  1.001004.0           H  
ATOM    730  HA2 GLY   102     -23.440  61.862 -31.405  1.001326.8           H  
ATOM    731  HA3 GLY   102     -22.566  60.797 -30.294  1.001326.8           H  
ATOM    732  N   ARG   103     -20.625  62.415 -30.334  1.001285.0           N  
ATOM    733  CA  ARG   103     -19.322  63.110 -30.349  1.001559.3           C  
ATOM    734  C   ARG   103     -18.175  62.238 -30.892  1.001237.8           C  
ATOM    735  O   ARG   103     -17.089  62.766 -31.138  1.001438.8           O  
ATOM    736  CB  ARG   103     -19.058  63.685 -28.934  1.002164.7           C  
ATOM    737  CG  ARG   103     -17.663  64.271 -28.633  1.002844.7           C  
ATOM    738  CD  ARG   103     -17.382  65.429 -29.621  1.003531.2           C  
ATOM    739  NE  ARG   103     -16.030  65.932 -29.328  1.004385.6           N  
ATOM    740  CZ  ARG   103     -14.888  65.357 -29.686  1.004938.5           C  
ATOM    741  NH1 ARG   103     -13.765  65.938 -29.385  1.006151.7           N  
ATOM    742  NH2 ARG   103     -14.802  64.227 -30.330  1.004746.5           N1+
ATOM    743  H   ARG   103     -21.004  62.108 -29.440  1.001285.0           H  
ATOM    744  HA  ARG   103     -19.401  63.943 -31.050  1.001559.3           H  
ATOM    745  HB2 ARG   103     -19.799  64.461 -28.739  1.002164.7           H  
ATOM    746  HB3 ARG   103     -19.232  62.891 -28.208  1.002164.7           H  
ATOM    747  HG2 ARG   103     -16.909  63.487 -28.706  1.002844.7           H  
ATOM    748  HG3 ARG   103     -17.651  64.658 -27.614  1.002844.7           H  
ATOM    749  HD2 ARG   103     -18.100  66.218 -29.440  1.003531.2           H  
ATOM    750  HD3 ARG   103     -17.422  65.088 -30.646  1.003531.2           H  
ATOM    751  HE  ARG   103     -15.958  66.794 -28.816  1.004385.6           H  
ATOM    752 HH11 ARG   103     -13.749  66.827 -28.926  1.006151.7           H  
ATOM    753 HH12 ARG   103     -12.890  65.441 -29.538  1.006151.7           H  
ATOM    754 HH21 ARG   103     -15.648  63.748 -30.627  1.004746.5           H  
ATOM    755 HH22 ARG   103     -13.901  63.851 -30.561  1.004746.5           H  
ATOM    756  N   MET   104     -18.354  60.920 -31.027  1.00993.74           N  
ATOM    757  CA  MET   104     -17.229  60.010 -31.254  1.00812.88           C  
ATOM    758  C   MET   104     -17.590  58.605 -31.772  1.00683.44           C  
ATOM    759  O   MET   104     -18.704  58.129 -31.532  1.001143.7           O  
ATOM    760  CB  MET   104     -16.462  59.858 -29.929  1.001000.6           C  
ATOM    761  CG  MET   104     -17.177  59.127 -28.780  1.001246.6           C  
ATOM    762  SD  MET   104     -18.457  60.058 -27.902  1.001507.5           S  
ATOM    763  CE  MET   104     -19.920  59.075 -28.336  1.001870.9           C  
ATOM    764  H   MET   104     -19.255  60.526 -30.806  1.00993.74           H  
ATOM    765  HA  MET   104     -16.569  60.475 -31.987  1.00812.88           H  
ATOM    766  HB2 MET   104     -16.144  60.838 -29.574  1.001000.6           H  
ATOM    767  HB3 MET   104     -15.571  59.291 -30.162  1.001000.6           H  
ATOM    768  HG2 MET   104     -16.419  58.860 -28.046  1.001246.6           H  
ATOM    769  HG3 MET   104     -17.603  58.193 -29.143  1.001246.6           H  
ATOM    770  HE1 MET   104     -20.104  59.123 -29.409  1.001870.9           H  
ATOM    771  HE2 MET   104     -19.770  58.035 -28.045  1.001870.9           H  
ATOM    772  HE3 MET   104     -20.789  59.467 -27.809  1.001870.9           H  
ATOM    773  N   PRO   105     -16.600  57.859 -32.308  1.00317.50           N  
ATOM    774  CA  PRO   105     -16.543  56.404 -32.172  1.00236.54           C  
ATOM    775  C   PRO   105     -16.340  55.992 -30.703  1.00231.41           C  
ATOM    776  O   PRO   105     -15.685  56.696 -29.931  1.00328.12           O  
ATOM    777  CB  PRO   105     -15.359  55.967 -33.031  1.00121.59           C  
ATOM    778  CG  PRO   105     -14.393  57.142 -32.909  1.00143.86           C  
ATOM    779  CD  PRO   105     -15.339  58.340 -32.871  1.00175.54           C  
ATOM    780  HA  PRO   105     -17.447  55.944 -32.561  1.00236.54           H  
ATOM    781  HB2 PRO   105     -14.913  55.039 -32.670  1.00121.59           H  
ATOM    782  HB3 PRO   105     -15.685  55.868 -34.068  1.00121.59           H  
ATOM    783  HG2 PRO   105     -13.709  57.195 -33.757  1.00143.86           H  
ATOM    784  HG3 PRO   105     -13.840  57.076 -31.971  1.00143.86           H  
ATOM    785  HD2 PRO   105     -15.515  58.680 -33.889  1.00175.54           H  
ATOM    786  HD3 PRO   105     -14.889  59.141 -32.286  1.00175.54           H  
ATOM    787  N   ARG   106     -16.847  54.815 -30.329  1.00260.30           N  
ATOM    788  CA  ARG   106     -16.769  54.249 -28.975  1.00224.04           C  
ATOM    789  C   ARG   106     -15.966  52.952 -29.024  1.00153.04           C  
ATOM    790  O   ARG   106     -16.362  52.019 -29.718  1.00293.94           O  
ATOM    791  CB  ARG   106     -18.213  54.068 -28.451  1.00441.65           C  
ATOM    792  CG  ARG   106     -18.367  53.821 -26.939  1.00800.62           C  
ATOM    793  CD  ARG   106     -17.664  54.986 -26.222  1.001213.5           C  
ATOM    794  NE  ARG   106     -18.316  55.228 -24.934  1.001727.3           N  
ATOM    795  CZ  ARG   106     -18.011  54.657 -23.784  1.002308.8           C  
ATOM    796  NH1 ARG   106     -18.376  55.204 -22.666  1.003065.0           N  
ATOM    797  NH2 ARG   106     -17.324  53.559 -23.694  1.002506.9           N1+
ATOM    798  H   ARG   106     -17.286  54.245 -31.048  1.00260.30           H  
ATOM    799  HA  ARG   106     -16.226  54.950 -28.340  1.00224.04           H  
ATOM    800  HB2 ARG   106     -18.781  54.970 -28.691  1.00441.65           H  
ATOM    801  HB3 ARG   106     -18.688  53.246 -28.987  1.00441.65           H  
ATOM    802  HG2 ARG   106     -17.921  52.872 -26.645  1.00800.62           H  
ATOM    803  HG3 ARG   106     -19.431  53.816 -26.706  1.00800.62           H  
ATOM    804  HD2 ARG   106     -17.798  55.882 -26.815  1.001213.5           H  
ATOM    805  HD3 ARG   106     -16.620  54.740 -26.078  1.001213.5           H  
ATOM    806  HE  ARG   106     -18.941  56.020 -24.904  1.001727.3           H  
ATOM    807 HH11 ARG   106     -17.984  54.839 -21.810  1.003065.0           H  
ATOM    808 HH12 ARG   106     -18.722  56.156 -22.684  1.003065.0           H  
ATOM    809 HH21 ARG   106     -17.075  53.060 -24.528  1.002506.9           H  
ATOM    810 HH22 ARG   106     -17.162  53.161 -22.784  1.002506.9           H  
ATOM    811  N   ILE   107     -14.812  52.915 -28.364  1.00 42.00           N  
ATOM    812  CA  ILE   107     -13.770  51.890 -28.569  1.00 23.01           C  
ATOM    813  C   ILE   107     -13.348  51.231 -27.252  1.00 11.23           C  
ATOM    814  O   ILE   107     -13.318  51.895 -26.222  1.00 19.65           O  
ATOM    815  CB  ILE   107     -12.610  52.412 -29.467  1.00 36.34           C  
ATOM    816  CG1 ILE   107     -11.249  51.722 -29.209  1.00247.84           C  
ATOM    817  CG2 ILE   107     -12.461  53.951 -29.441  1.00132.72           C  
ATOM    818  CD1 ILE   107     -10.264  51.859 -30.370  1.00417.18           C  
ATOM    819  H   ILE   107     -14.558  53.712 -27.794  1.00 42.00           H  
ATOM    820  HA  ILE   107     -14.219  51.070 -29.126  1.00 23.01           H  
ATOM    821  HB  ILE   107     -12.899  52.160 -30.488  1.00 36.34           H  
ATOM    822 HG12 ILE   107     -10.798  52.111 -28.296  1.00247.84           H  
ATOM    823 HG13 ILE   107     -11.402  50.653 -29.086  1.00247.84           H  
ATOM    824 HG21 ILE   107     -13.349  54.429 -29.856  1.00132.72           H  
ATOM    825 HG22 ILE   107     -12.320  54.295 -28.417  1.00132.72           H  
ATOM    826 HG23 ILE   107     -11.615  54.276 -30.042  1.00132.72           H  
ATOM    827 HD11 ILE   107     -10.737  51.509 -31.287  1.00417.18           H  
ATOM    828 HD12 ILE   107      -9.953  52.894 -30.487  1.00417.18           H  
ATOM    829 HD13 ILE   107      -9.386  51.245 -30.167  1.00417.18           H  
ATOM    830  N   HIS   108     -13.053  49.931 -27.270  1.00  6.33           N  
ATOM    831  CA  HIS   108     -13.041  49.059 -26.091  1.00  6.10           C  
ATOM    832  C   HIS   108     -11.799  48.173 -26.137  1.00  6.08           C  
ATOM    833  O   HIS   108     -11.505  47.571 -27.168  1.00 13.93           O  
ATOM    834  CB  HIS   108     -14.332  48.209 -26.035  1.00  7.57           C  
ATOM    835  CG  HIS   108     -15.496  48.761 -26.831  1.00 59.44           C  
ATOM    836  CD2 HIS   108     -15.875  48.334 -28.071  1.00176.79           C  
ATOM    837  ND1 HIS   108     -16.300  49.840 -26.458  1.00116.07           N  
ATOM    838  NE2 HIS   108     -16.891  49.164 -28.478  1.00312.94           N  
ATOM    839  CE1 HIS   108     -17.118  50.054 -27.499  1.00265.32           C  
ATOM    840  H   HIS   108     -13.013  49.466 -28.173  1.00  6.33           H  
ATOM    841  HA  HIS   108     -12.993  49.674 -25.192  1.00  6.10           H  
ATOM    842  HB2 HIS   108     -14.636  48.082 -24.997  1.00  7.57           H  
ATOM    843  HB3 HIS   108     -14.112  47.212 -26.415  1.00  7.57           H  
ATOM    844  HD2 HIS   108     -15.407  47.545 -28.642  1.00176.79           H  
ATOM    845  HE2 HIS   108     -17.325  49.175 -29.389  1.00312.94           H  
ATOM    846  HE1 HIS   108     -17.854  50.843 -27.548  1.00265.32           H  
ATOM    847  N   ILE   109     -11.056  48.113 -25.032  1.00  3.07           N  
ATOM    848  CA  ILE   109      -9.801  47.350 -24.961  1.00  3.39           C  
ATOM    849  C   ILE   109     -10.067  45.875 -24.640  1.00  3.64           C  
ATOM    850  O   ILE   109     -10.859  45.582 -23.747  1.00  6.91           O  
ATOM    851  CB  ILE   109      -8.774  47.956 -23.970  1.00  4.95           C  
ATOM    852  CG1 ILE   109      -9.118  49.305 -23.297  1.00  6.74           C  
ATOM    853  CG2 ILE   109      -7.411  48.023 -24.671  1.00  7.19           C  
ATOM    854  CD1 ILE   109      -9.116  50.537 -24.211  1.00 13.44           C  
ATOM    855  H   ILE   109     -11.358  48.622 -24.211  1.00  3.07           H  
ATOM    856  HA  ILE   109      -9.361  47.378 -25.959  1.00  3.39           H  
ATOM    857  HB  ILE   109      -8.675  47.252 -23.144  1.00  4.95           H  
ATOM    858 HG12 ILE   109     -10.087  49.226 -22.810  1.00  6.74           H  
ATOM    859 HG13 ILE   109      -8.386  49.481 -22.507  1.00  6.74           H  
ATOM    860 HG21 ILE   109      -7.057  47.016 -24.890  1.00  7.19           H  
ATOM    861 HG22 ILE   109      -7.486  48.591 -25.598  1.00  7.19           H  
ATOM    862 HG23 ILE   109      -6.685  48.518 -24.031  1.00  7.19           H  
ATOM    863 HD11 ILE   109      -8.112  50.704 -24.592  1.00 13.44           H  
ATOM    864 HD12 ILE   109      -9.804  50.409 -25.045  1.00 13.44           H  
ATOM    865 HD13 ILE   109      -9.420  51.410 -23.635  1.00 13.44           H  
ATOM    866  N   MET   110      -9.383  44.957 -25.335  1.00  2.73           N  
ATOM    867  CA  MET   110      -9.689  43.515 -25.302  1.00  3.14           C  
ATOM    868  C   MET   110      -8.435  42.609 -25.261  1.00  3.71           C  
ATOM    869  O   MET   110      -8.487  41.467 -25.707  1.00 10.32           O  
ATOM    870  CB  MET   110     -10.577  43.144 -26.509  1.00  6.28           C  
ATOM    871  CG  MET   110     -11.710  44.127 -26.839  1.00 82.32           C  
ATOM    872  SD  MET   110     -12.725  43.681 -28.277  1.00235.70           S  
ATOM    873  CE  MET   110     -13.875  45.076 -28.312  1.00481.91           C  
ATOM    874  H   MET   110      -8.833  45.282 -26.120  1.00  2.73           H  
ATOM    875  HA  MET   110     -10.252  43.292 -24.394  1.00  3.14           H  
ATOM    876  HB2 MET   110     -11.010  42.164 -26.316  1.00  6.28           H  
ATOM    877  HB3 MET   110      -9.943  43.067 -27.388  1.00  6.28           H  
ATOM    878  HG2 MET   110     -11.277  45.101 -27.051  1.00 82.32           H  
ATOM    879  HG3 MET   110     -12.344  44.221 -25.964  1.00 82.32           H  
ATOM    880  HE1 MET   110     -14.501  45.068 -27.423  1.00481.91           H  
ATOM    881  HE2 MET   110     -13.311  46.008 -28.348  1.00481.91           H  
ATOM    882  HE3 MET   110     -14.512  44.995 -29.192  1.00481.91           H  
ATOM    883  N   GLU   111      -7.273  43.127 -24.841  1.00  2.73           N  
ATOM    884  CA  GLU   111      -5.995  42.386 -24.823  1.00  3.54           C  
ATOM    885  C   GLU   111      -5.021  43.002 -23.777  1.00  3.37           C  
ATOM    886  O   GLU   111      -5.035  44.226 -23.597  1.00  4.93           O  
ATOM    887  CB  GLU   111      -5.435  42.349 -26.267  1.00  5.46           C  
ATOM    888  CG  GLU   111      -4.241  41.411 -26.516  1.00  4.70           C  
ATOM    889  CD  GLU   111      -2.932  41.912 -25.900  1.00 17.23           C  
ATOM    890  OE1 GLU   111      -2.769  43.143 -25.796  1.00 24.47           O  
ATOM    891  OE2 GLU   111      -2.133  41.080 -25.428  1.00 39.70           O1-
ATOM    892  H   GLU   111      -7.261  44.070 -24.486  1.00  2.73           H  
ATOM    893  HA  GLU   111      -6.217  41.358 -24.533  1.00  3.54           H  
ATOM    894  HB2 GLU   111      -6.230  41.991 -26.919  1.00  5.46           H  
ATOM    895  HB3 GLU   111      -5.194  43.359 -26.596  1.00  5.46           H  
ATOM    896  HG2 GLU   111      -4.098  41.328 -27.596  1.00  4.70           H  
ATOM    897  HG3 GLU   111      -4.489  40.416 -26.144  1.00  4.70           H  
ATOM    898  N   PRO   112      -4.248  42.205 -23.003  1.00  3.51           N  
ATOM    899  CA  PRO   112      -3.508  42.683 -21.823  1.00  4.05           C  
ATOM    900  C   PRO   112      -2.213  43.491 -22.058  1.00  4.65           C  
ATOM    901  O   PRO   112      -1.704  44.066 -21.091  1.00 10.77           O  
ATOM    902  CB  PRO   112      -3.229  41.430 -20.983  1.00  6.70           C  
ATOM    903  CG  PRO   112      -3.192  40.307 -22.014  1.00  8.26           C  
ATOM    904  CD  PRO   112      -4.258  40.745 -23.011  1.00  5.45           C  
ATOM    905  HA  PRO   112      -4.169  43.327 -21.243  1.00  4.05           H  
ATOM    906  HB2 PRO   112      -2.291  41.493 -20.431  1.00  6.70           H  
ATOM    907  HB3 PRO   112      -4.057  41.269 -20.295  1.00  6.70           H  
ATOM    908  HG2 PRO   112      -3.425  39.339 -21.570  1.00  8.26           H  
ATOM    909  HG3 PRO   112      -2.217  40.287 -22.505  1.00  8.26           H  
ATOM    910  HD2 PRO   112      -5.232  40.383 -22.686  1.00  5.45           H  
ATOM    911  HD3 PRO   112      -4.031  40.331 -23.990  1.00  5.45           H  
ATOM    912  N   GLU   113      -1.643  43.553 -23.264  1.00  3.16           N  
ATOM    913  CA  GLU   113      -0.583  44.514 -23.632  1.00  2.52           C  
ATOM    914  C   GLU   113      -1.174  45.814 -24.198  1.00  1.98           C  
ATOM    915  O   GLU   113      -0.812  46.900 -23.759  1.00  2.98           O  
ATOM    916  CB  GLU   113       0.408  43.869 -24.620  1.00  3.64           C  
ATOM    917  CG  GLU   113       1.657  44.737 -24.873  1.00 51.37           C  
ATOM    918  CD  GLU   113       2.491  44.936 -23.599  1.00 78.29           C  
ATOM    919  OE1 GLU   113       2.780  46.087 -23.214  1.00131.25           O  
ATOM    920  OE2 GLU   113       2.771  43.941 -22.889  1.00128.99           O1-
ATOM    921  H   GLU   113      -2.055  43.029 -24.041  1.00  3.16           H  
ATOM    922  HA  GLU   113      -0.030  44.804 -22.745  1.00  2.52           H  
ATOM    923  HB2 GLU   113       0.723  42.900 -24.229  1.00  3.64           H  
ATOM    924  HB3 GLU   113      -0.094  43.698 -25.573  1.00  3.64           H  
ATOM    925  HG2 GLU   113       1.354  45.703 -25.282  1.00 51.37           H  
ATOM    926  HG3 GLU   113       2.275  44.242 -25.625  1.00 51.37           H  
ATOM    927  N   LEU   114      -2.213  45.716 -25.020  1.00  1.65           N  
ATOM    928  CA  LEU   114      -3.010  46.819 -25.555  1.00  1.64           C  
ATOM    929  C   LEU   114      -3.675  47.660 -24.447  1.00  1.54           C  
ATOM    930  O   LEU   114      -3.667  48.890 -24.489  1.00  2.18           O  
ATOM    931  CB  LEU   114      -4.044  46.149 -26.471  1.00  2.18           C  
ATOM    932  CG  LEU   114      -4.976  47.115 -27.201  1.00  3.14           C  
ATOM    933  CD1 LEU   114      -4.252  47.819 -28.343  1.00  4.12           C  
ATOM    934  CD2 LEU   114      -6.161  46.339 -27.755  1.00  3.95           C  
ATOM    935  H   LEU   114      -2.460  44.776 -25.330  1.00  1.65           H  
ATOM    936  HA  LEU   114      -2.365  47.471 -26.146  1.00  1.64           H  
ATOM    937  HB2 LEU   114      -3.531  45.526 -27.207  1.00  2.18           H  
ATOM    938  HB3 LEU   114      -4.651  45.491 -25.851  1.00  2.18           H  
ATOM    939  HG  LEU   114      -5.358  47.853 -26.504  1.00  3.14           H  
ATOM    940 HD11 LEU   114      -3.457  48.439 -27.932  1.00  4.12           H  
ATOM    941 HD12 LEU   114      -3.811  47.090 -29.024  1.00  4.12           H  
ATOM    942 HD13 LEU   114      -4.936  48.456 -28.891  1.00  4.12           H  
ATOM    943 HD21 LEU   114      -5.817  45.644 -28.520  1.00  3.95           H  
ATOM    944 HD22 LEU   114      -6.647  45.772 -26.962  1.00  3.95           H  
ATOM    945 HD23 LEU   114      -6.883  47.033 -28.172  1.00  3.95           H  
ATOM    946  N   ILE   115      -4.132  47.002 -23.376  1.00  1.55           N  
ATOM    947  CA  ILE   115      -4.568  47.640 -22.121  1.00  1.87           C  
ATOM    948  C   ILE   115      -3.480  48.534 -21.509  1.00  2.05           C  
ATOM    949  O   ILE   115      -3.801  49.547 -20.893  1.00  2.44           O  
ATOM    950  CB  ILE   115      -5.077  46.545 -21.149  1.00  2.54           C  
ATOM    951  CG1 ILE   115      -6.538  46.212 -21.526  1.00  3.00           C  
ATOM    952  CG2 ILE   115      -4.985  46.917 -19.658  1.00  3.42           C  
ATOM    953  CD1 ILE   115      -7.095  44.942 -20.878  1.00  4.61           C  
ATOM    954  H   ILE   115      -4.157  45.987 -23.437  1.00  1.55           H  
ATOM    955  HA  ILE   115      -5.397  48.312 -22.334  1.00  1.87           H  
ATOM    956  HB  ILE   115      -4.462  45.655 -21.290  1.00  2.54           H  
ATOM    957 HG12 ILE   115      -7.180  47.053 -21.259  1.00  3.00           H  
ATOM    958 HG13 ILE   115      -6.602  46.073 -22.605  1.00  3.00           H  
ATOM    959 HG21 ILE   115      -3.954  47.121 -19.371  1.00  3.42           H  
ATOM    960 HG22 ILE   115      -5.601  47.792 -19.448  1.00  3.42           H  
ATOM    961 HG23 ILE   115      -5.324  46.081 -19.049  1.00  3.42           H  
ATOM    962 HD11 ILE   115      -6.426  44.103 -21.065  1.00  4.61           H  
ATOM    963 HD12 ILE   115      -7.213  45.089 -19.806  1.00  4.61           H  
ATOM    964 HD13 ILE   115      -8.073  44.717 -21.307  1.00  4.61           H  
ATOM    965  N   ARG   116      -2.200  48.222 -21.730  1.00  2.23           N  
ATOM    966  CA  ARG   116      -1.041  49.010 -21.290  1.00  2.83           C  
ATOM    967  C   ARG   116      -0.462  49.932 -22.366  1.00  2.21           C  
ATOM    968  O   ARG   116       0.130  50.941 -21.993  1.00  2.82           O  
ATOM    969  CB  ARG   116       0.000  48.067 -20.672  1.00  4.31           C  
ATOM    970  CG  ARG   116      -0.531  47.550 -19.321  1.00  9.10           C  
ATOM    971  CD  ARG   116       0.520  46.631 -18.675  1.00 12.18           C  
ATOM    972  NE  ARG   116       0.437  45.351 -19.392  1.00 11.88           N  
ATOM    973  CZ  ARG   116       1.346  44.855 -20.211  1.00 18.23           C  
ATOM    974  NH1 ARG   116       2.462  45.448 -20.507  1.00 24.70           N  
ATOM    975  NH2 ARG   116       1.117  43.724 -20.796  1.00 38.94           N1+
ATOM    976  H   ARG   116      -2.008  47.429 -22.335  1.00  2.23           H  
ATOM    977  HA  ARG   116      -1.365  49.695 -20.506  1.00  2.83           H  
ATOM    978  HB2 ARG   116       0.200  47.241 -21.355  1.00  4.31           H  
ATOM    979  HB3 ARG   116       0.931  48.609 -20.505  1.00  4.31           H  
ATOM    980  HG2 ARG   116      -1.472  47.011 -19.446  1.00  9.10           H  
ATOM    981  HG3 ARG   116      -0.703  48.402 -18.670  1.00  9.10           H  
ATOM    982  HD2 ARG   116       0.231  46.465 -17.645  1.00 12.18           H  
ATOM    983  HD3 ARG   116       1.501  47.081 -18.749  1.00 12.18           H  
ATOM    984  HE  ARG   116      -0.438  44.845 -19.376  1.00 11.88           H  
ATOM    985 HH11 ARG   116       2.902  45.146 -21.386  1.00 24.70           H  
ATOM    986 HH12 ARG   116       2.606  46.395 -20.237  1.00 24.70           H  
ATOM    987 HH21 ARG   116       1.778  43.479 -21.542  1.00 38.94           H  
ATOM    988 HH22 ARG   116       0.170  43.384 -20.831  1.00 38.94           H  
ATOM    989  N   GLU   117      -0.789  49.744 -23.647  1.00  1.70           N  
ATOM    990  CA  GLU   117      -0.618  50.789 -24.669  1.00  1.55           C  
ATOM    991  C   GLU   117      -1.402  52.053 -24.263  1.00  1.75           C  
ATOM    992  O   GLU   117      -0.841  53.151 -24.265  1.00  3.02           O  
ATOM    993  CB  GLU   117      -1.017  50.287 -26.070  1.00  1.48           C  
ATOM    994  CG  GLU   117      -0.588  51.283 -27.167  1.00  1.48           C  
ATOM    995  CD  GLU   117      -1.047  50.899 -28.585  1.00  1.95           C  
ATOM    996  OE1 GLU   117      -0.909  51.736 -29.507  1.00  2.24           O  
ATOM    997  OE2 GLU   117      -1.574  49.785 -28.796  1.00  4.76           O1-
ATOM    998  H   GLU   117      -1.200  48.857 -23.912  1.00  1.70           H  
ATOM    999  HA  GLU   117       0.439  51.045 -24.711  1.00  1.55           H  
ATOM   1000  HB2 GLU   117      -0.534  49.326 -26.256  1.00  1.48           H  
ATOM   1001  HB3 GLU   117      -2.097  50.152 -26.111  1.00  1.48           H  
ATOM   1002  HG2 GLU   117       0.501  51.359 -27.155  1.00  1.48           H  
ATOM   1003  HG3 GLU   117      -0.985  52.269 -26.926  1.00  1.48           H  
ATOM   1004  N   VAL   118      -2.608  51.889 -23.702  1.00  1.59           N  
ATOM   1005  CA  VAL   118      -3.323  52.978 -23.018  1.00  2.15           C  
ATOM   1006  C   VAL   118      -2.905  53.166 -21.547  1.00  1.91           C  
ATOM   1007  O   VAL   118      -2.222  54.139 -21.236  1.00  2.70           O  
ATOM   1008  CB  VAL   118      -4.836  52.930 -23.288  1.00  2.97           C  
ATOM   1009  CG1 VAL   118      -5.556  51.670 -22.797  1.00 87.40           C  
ATOM   1010  CG2 VAL   118      -5.516  54.176 -22.707  1.00104.80           C  
ATOM   1011  H   VAL   118      -3.026  50.964 -23.743  1.00  1.59           H  
ATOM   1012  HA  VAL   118      -3.008  53.889 -23.518  1.00  2.15           H  
ATOM   1013  HB  VAL   118      -4.964  52.983 -24.368  1.00  2.97           H  
ATOM   1014 HG11 VAL   118      -5.089  50.782 -23.220  1.00 87.40           H  
ATOM   1015 HG12 VAL   118      -5.542  51.603 -21.715  1.00 87.40           H  
ATOM   1016 HG13 VAL   118      -6.593  51.698 -23.126  1.00 87.40           H  
ATOM   1017 HG21 VAL   118      -5.607  54.093 -21.624  1.00104.80           H  
ATOM   1018 HG22 VAL   118      -4.932  55.063 -22.945  1.00104.80           H  
ATOM   1019 HG23 VAL   118      -6.501  54.292 -23.155  1.00104.80           H  
ATOM   1020  N   LEU   119      -3.225  52.269 -20.610  1.00  2.00           N  
ATOM   1021  CA  LEU   119      -3.018  52.492 -19.164  1.00  2.71           C  
ATOM   1022  C   LEU   119      -1.547  52.373 -18.694  1.00  2.49           C  
ATOM   1023  O   LEU   119      -1.289  52.154 -17.513  1.00  3.09           O  
ATOM   1024  CB  LEU   119      -3.989  51.622 -18.325  1.00  4.29           C  
ATOM   1025  CG  LEU   119      -5.494  51.905 -18.517  1.00  5.02           C  
ATOM   1026  CD1 LEU   119      -6.327  50.894 -17.728  1.00  7.34           C  
ATOM   1027  CD2 LEU   119      -5.893  53.306 -18.043  1.00  7.44           C  
ATOM   1028  H   LEU   119      -3.680  51.406 -20.895  1.00  2.00           H  
ATOM   1029  HA  LEU   119      -3.275  53.533 -18.966  1.00  2.71           H  
ATOM   1030  HB2 LEU   119      -3.796  50.574 -18.549  1.00  4.29           H  
ATOM   1031  HB3 LEU   119      -3.769  51.771 -17.268  1.00  4.29           H  
ATOM   1032  HG  LEU   119      -5.754  51.806 -19.567  1.00  5.02           H  
ATOM   1033 HD11 LEU   119      -6.075  49.882 -18.041  1.00  7.34           H  
ATOM   1034 HD12 LEU   119      -6.139  51.000 -16.659  1.00  7.34           H  
ATOM   1035 HD13 LEU   119      -7.388  51.057 -17.917  1.00  7.34           H  
ATOM   1036 HD21 LEU   119      -5.605  53.437 -16.999  1.00  7.44           H  
ATOM   1037 HD22 LEU   119      -5.412  54.065 -18.657  1.00  7.44           H  
ATOM   1038 HD23 LEU   119      -6.973  53.424 -18.128  1.00  7.44           H  
ATOM   1039  N   THR   120      -0.544  52.512 -19.565  1.00  2.35           N  
ATOM   1040  CA  THR   120       0.878  52.626 -19.172  1.00  2.31           C  
ATOM   1041  C   THR   120       1.694  53.476 -20.149  1.00  1.33           C  
ATOM   1042  O   THR   120       2.356  54.406 -19.703  1.00  1.71           O  
ATOM   1043  CB  THR   120       1.530  51.247 -18.960  1.00  3.44           C  
ATOM   1044  OG1 THR   120       0.834  50.546 -17.952  1.00  5.54           O  
ATOM   1045  CG2 THR   120       2.981  51.327 -18.490  1.00  5.97           C  
ATOM   1046  H   THR   120      -0.793  52.690 -20.530  1.00  2.35           H  
ATOM   1047  HA  THR   120       0.927  53.149 -18.216  1.00  2.31           H  
ATOM   1048  HB  THR   120       1.493  50.677 -19.886  1.00  3.44           H  
ATOM   1049 HG21 THR   120       3.609  51.750 -19.274  1.00  5.97           H  
ATOM   1050 HG22 THR   120       3.052  51.946 -17.595  1.00  5.97           H  
ATOM   1051 HG23 THR   120       3.345  50.325 -18.263  1.00  5.97           H  
ATOM   1052  HG1 THR   120       0.092  51.123 -17.690  1.00  5.54           H  
ATOM   1053  N   ASN   121       1.595  53.273 -21.463  1.00  1.02           N  
ATOM   1054  CA  ASN   121       2.205  54.170 -22.455  1.00  1.12           C  
ATOM   1055  C   ASN   121       1.476  55.530 -22.530  1.00  1.19           C  
ATOM   1056  O   ASN   121       2.072  56.557 -22.212  1.00  2.16           O  
ATOM   1057  CB  ASN   121       2.348  53.420 -23.793  1.00  1.46           C  
ATOM   1058  CG  ASN   121       2.342  54.330 -25.009  1.00  3.09           C  
ATOM   1059  OD1 ASN   121       3.331  54.955 -25.340  1.00  3.99           O  
ATOM   1060  ND2 ASN   121       1.245  54.406 -25.725  1.00 18.36           N  
ATOM   1061  H   ASN   121       1.051  52.483 -21.796  1.00  1.02           H  
ATOM   1062  HA  ASN   121       3.219  54.410 -22.128  1.00  1.12           H  
ATOM   1063  HB2 ASN   121       1.554  52.692 -23.899  1.00  1.46           H  
ATOM   1064  HB3 ASN   121       3.287  52.868 -23.791  1.00  1.46           H  
ATOM   1065 HD21 ASN   121       1.272  54.982 -26.546  1.00 18.36           H  
ATOM   1066 HD22 ASN   121       0.409  53.906 -25.437  1.00 18.36           H  
ATOM   1067  N   SER   122       0.152  55.531 -22.714  1.00  1.59           N  
ATOM   1068  CA  SER   122      -0.703  56.738 -22.719  1.00  2.96           C  
ATOM   1069  C   SER   122      -0.940  57.353 -21.314  1.00  1.89           C  
ATOM   1070  O   SER   122      -1.921  58.065 -21.077  1.00  3.62           O  
ATOM   1071  CB  SER   122      -2.016  56.391 -23.433  1.00 10.57           C  
ATOM   1072  OG  SER   122      -2.759  57.517 -23.810  1.00103.64           O  
ATOM   1073  H   SER   122      -0.294  54.646 -22.934  1.00  1.59           H  
ATOM   1074  HA  SER   122      -0.200  57.500 -23.317  1.00  2.96           H  
ATOM   1075  HB2 SER   122      -2.645  55.814 -22.768  1.00 10.57           H  
ATOM   1076  HB3 SER   122      -1.800  55.803 -24.327  1.00 10.57           H  
ATOM   1077  HG  SER   122      -3.598  57.190 -24.184  1.00103.64           H  
ATOM   1078  N   ASN   123      -0.048  57.111 -20.339  1.00  1.68           N  
ATOM   1079  CA  ASN   123      -0.242  57.505 -18.934  1.00  1.60           C  
ATOM   1080  C   ASN   123      -0.356  59.027 -18.728  1.00  1.91           C  
ATOM   1081  O   ASN   123      -1.046  59.473 -17.814  1.00  3.02           O  
ATOM   1082  CB  ASN   123       0.873  56.919 -18.042  1.00  1.97           C  
ATOM   1083  CG  ASN   123       2.238  57.556 -18.261  1.00  3.85           C  
ATOM   1084  OD1 ASN   123       2.610  58.530 -17.620  1.00  8.27           O  
ATOM   1085  ND2 ASN   123       3.049  57.019 -19.134  1.00 12.02           N  
ATOM   1086  H   ASN   123       0.787  56.599 -20.597  1.00  1.68           H  
ATOM   1087  HA  ASN   123      -1.192  57.081 -18.611  1.00  1.60           H  
ATOM   1088  HB2 ASN   123       0.934  55.843 -18.191  1.00  1.97           H  
ATOM   1089  HB3 ASN   123       0.604  57.085 -16.999  1.00  1.97           H  
ATOM   1090 HD21 ASN   123       3.951  57.422 -19.285  1.00 12.02           H  
ATOM   1091 HD22 ASN   123       2.808  56.134 -19.575  1.00 12.02           H  
ATOM   1092  N   LYS   124       0.276  59.831 -19.595  1.00  2.08           N  
ATOM   1093  CA  LYS   124       0.157  61.300 -19.576  1.00  2.89           C  
ATOM   1094  C   LYS   124      -1.192  61.797 -20.099  1.00  2.62           C  
ATOM   1095  O   LYS   124      -1.609  62.905 -19.754  1.00  4.68           O  
ATOM   1096  CB  LYS   124       1.317  61.942 -20.364  1.00  4.52           C  
ATOM   1097  CG  LYS   124       2.725  61.512 -19.910  1.00 15.51           C  
ATOM   1098  CD  LYS   124       2.967  61.692 -18.403  1.00 49.73           C  
ATOM   1099  CE  LYS   124       4.359  61.176 -18.016  1.00101.65           C  
ATOM   1100  NZ  LYS   124       4.327  60.503 -16.694  1.00245.10           N1+
ATOM   1101  H   LYS   124       0.818  59.395 -20.330  1.00  2.08           H  
ATOM   1102  HA  LYS   124       0.197  61.643 -18.542  1.00  2.89           H  
ATOM   1103  HB2 LYS   124       1.208  61.695 -21.422  1.00  4.52           H  
ATOM   1104  HB3 LYS   124       1.241  63.027 -20.270  1.00  4.52           H  
ATOM   1105  HG2 LYS   124       2.873  60.462 -20.168  1.00 15.51           H  
ATOM   1106  HG3 LYS   124       3.462  62.099 -20.461  1.00 15.51           H  
ATOM   1107  HD2 LYS   124       2.213  61.126 -17.855  1.00 49.73           H  
ATOM   1108  HD3 LYS   124       2.875  62.746 -18.134  1.00 49.73           H  
ATOM   1109  HE2 LYS   124       5.066  62.011 -18.019  1.00101.65           H  
ATOM   1110  HE3 LYS   124       4.682  60.455 -18.773  1.00101.65           H  
ATOM   1111  HZ1 LYS   124       3.977  61.122 -15.977  1.00245.10           H  
ATOM   1112  HZ2 LYS   124       3.693  59.702 -16.760  1.00245.10           H  
ATOM   1113  HZ3 LYS   124       5.241  60.161 -16.432  1.00245.10           H  
ATOM   1114  N   PHE   125      -1.917  60.976 -20.860  1.00  2.06           N  
ATOM   1115  CA  PHE   125      -3.126  61.408 -21.552  1.00  2.69           C  
ATOM   1116  C   PHE   125      -4.350  60.906 -20.783  1.00  2.49           C  
ATOM   1117  O   PHE   125      -5.067  61.731 -20.211  1.00  4.76           O  
ATOM   1118  CB  PHE   125      -3.093  60.955 -23.021  1.00  3.38           C  
ATOM   1119  CG  PHE   125      -1.816  61.260 -23.797  1.00  4.93           C  
ATOM   1120  CD1 PHE   125      -1.402  60.384 -24.819  1.00129.17           C  
ATOM   1121  CD2 PHE   125      -1.052  62.419 -23.543  1.00113.49           C  
ATOM   1122  CE1 PHE   125      -0.238  60.645 -25.562  1.00136.00           C  
ATOM   1123  CE2 PHE   125       0.116  62.677 -24.280  1.00113.89           C  
ATOM   1124  CZ  PHE   125       0.524  61.792 -25.291  1.00 11.37           C  
ATOM   1125  H   PHE   125      -1.568  60.046 -21.054  1.00  2.06           H  
ATOM   1126  HA  PHE   125      -3.163  62.491 -21.549  1.00  2.69           H  
ATOM   1127  HB2 PHE   125      -3.254  59.880 -23.045  1.00  3.38           H  
ATOM   1128  HB3 PHE   125      -3.932  61.412 -23.547  1.00  3.38           H  
ATOM   1129  HD1 PHE   125      -1.996  59.520 -25.067  1.00129.17           H  
ATOM   1130  HD2 PHE   125      -1.370  63.150 -22.815  1.00113.49           H  
ATOM   1131  HE1 PHE   125       0.050  59.977 -26.361  1.00136.00           H  
ATOM   1132  HE2 PHE   125       0.668  63.594 -24.112  1.00113.89           H  
ATOM   1133  HZ  PHE   125       1.400  62.017 -25.883  1.00 11.37           H  
ATOM   1134  N   GLN   126      -4.503  59.587 -20.616  1.00  2.60           N  
ATOM   1135  CA  GLN   126      -5.729  58.949 -20.105  1.00  2.37           C  
ATOM   1136  C   GLN   126      -5.853  58.831 -18.576  1.00  2.64           C  
ATOM   1137  O   GLN   126      -6.561  57.974 -18.055  1.00  4.07           O  
ATOM   1138  CB  GLN   126      -6.016  57.647 -20.878  1.00  3.82           C  
ATOM   1139  CG  GLN   126      -6.265  57.914 -22.375  1.00  6.70           C  
ATOM   1140  CD  GLN   126      -7.271  59.036 -22.618  1.00  6.48           C  
ATOM   1141  OE1 GLN   126      -6.911  60.185 -22.841  1.00 10.83           O  
ATOM   1142  NE2 GLN   126      -8.504  58.848 -22.195  1.00 11.25           N  
ATOM   1143  H   GLN   126      -3.789  58.980 -21.013  1.00  2.60           H  
ATOM   1144  HA  GLN   126      -6.542  59.636 -20.337  1.00  2.37           H  
ATOM   1145  HB2 GLN   126      -5.178  56.957 -20.764  1.00  3.82           H  
ATOM   1146  HB3 GLN   126      -6.908  57.172 -20.468  1.00  3.82           H  
ATOM   1147  HG2 GLN   126      -6.632  57.002 -22.844  1.00  6.70           H  
ATOM   1148  HG3 GLN   126      -5.323  58.189 -22.845  1.00  6.70           H  
ATOM   1149 HE21 GLN   126      -8.855  57.930 -21.986  1.00 11.25           H  
ATOM   1150 HE22 GLN   126      -9.103  59.661 -22.127  1.00 11.25           H  
ATOM   1151  N   LYS   127      -5.323  59.833 -17.871  1.00  3.30           N  
ATOM   1152  CA  LYS   127      -5.550  60.148 -16.444  1.00  3.35           C  
ATOM   1153  C   LYS   127      -7.002  60.538 -16.088  1.00  2.60           C  
ATOM   1154  O   LYS   127      -7.275  60.891 -14.941  1.00  4.63           O  
ATOM   1155  CB  LYS   127      -4.577  61.293 -16.081  1.00  5.99           C  
ATOM   1156  CG  LYS   127      -4.920  62.616 -16.804  1.00 10.49           C  
ATOM   1157  CD  LYS   127      -3.728  63.580 -16.911  1.00 16.37           C  
ATOM   1158  CE  LYS   127      -4.024  64.737 -17.882  1.00 30.14           C  
ATOM   1159  NZ  LYS   127      -4.006  64.298 -19.300  1.00 97.70           N1+
ATOM   1160  H   LYS   127      -4.797  60.506 -18.412  1.00  3.30           H  
ATOM   1161  HA  LYS   127      -5.306  59.271 -15.844  1.00  3.35           H  
ATOM   1162  HB2 LYS   127      -4.592  61.460 -15.002  1.00  5.99           H  
ATOM   1163  HB3 LYS   127      -3.567  60.979 -16.352  1.00  5.99           H  
ATOM   1164  HG2 LYS   127      -5.274  62.401 -17.807  1.00 10.49           H  
ATOM   1165  HG3 LYS   127      -5.733  63.113 -16.274  1.00 10.49           H  
ATOM   1166  HD2 LYS   127      -2.842  63.042 -17.253  1.00 16.37           H  
ATOM   1167  HD3 LYS   127      -3.519  63.987 -15.920  1.00 16.37           H  
ATOM   1168  HE2 LYS   127      -3.268  65.515 -17.738  1.00 30.14           H  
ATOM   1169  HE3 LYS   127      -4.999  65.167 -17.634  1.00 30.14           H  
ATOM   1170  HZ1 LYS   127      -3.069  63.999 -19.569  1.00 97.70           H  
ATOM   1171  HZ2 LYS   127      -4.625  63.509 -19.463  1.00 97.70           H  
ATOM   1172  HZ3 LYS   127      -4.287  65.044 -19.936  1.00 97.70           H  
ATOM   1173  N   ASN   128      -7.887  60.637 -17.079  1.00  3.17           N  
ATOM   1174  CA  ASN   128      -9.146  61.385 -17.015  1.00  3.16           C  
ATOM   1175  C   ASN   128     -10.303  60.624 -16.324  1.00  3.53           C  
ATOM   1176  O   ASN   128     -10.247  59.409 -16.141  1.00  6.12           O  
ATOM   1177  CB  ASN   128      -9.508  61.776 -18.463  1.00  4.46           C  
ATOM   1178  CG  ASN   128     -10.390  63.011 -18.553  1.00 39.61           C  
ATOM   1179  OD1 ASN   128     -10.697  63.659 -17.567  1.00111.77           O  
ATOM   1180  ND2 ASN   128     -10.784  63.388 -19.743  1.00127.65           N  
ATOM   1181  H   ASN   128      -7.624  60.244 -17.966  1.00  3.17           H  
ATOM   1182  HA  ASN   128      -8.964  62.296 -16.441  1.00  3.16           H  
ATOM   1183  HB2 ASN   128     -10.017  60.943 -18.946  1.00  4.46           H  
ATOM   1184  HB3 ASN   128      -8.605  61.997 -19.031  1.00  4.46           H  
ATOM   1185 HD21 ASN   128     -10.543  62.821 -20.547  1.00127.65           H  
ATOM   1186 HD22 ASN   128     -11.378  64.197 -19.791  1.00127.65           H  
ATOM   1187  N   HIS   129     -11.393  61.346 -16.042  1.00  5.84           N  
ATOM   1188  CA  HIS   129     -12.709  60.814 -15.656  1.00  6.82           C  
ATOM   1189  C   HIS   129     -13.661  60.935 -16.871  1.00 14.66           C  
ATOM   1190  O   HIS   129     -13.242  60.630 -17.994  1.00 28.06           O  
ATOM   1191  CB  HIS   129     -13.152  61.492 -14.336  1.00 11.52           C  
ATOM   1192  CG  HIS   129     -14.243  60.777 -13.558  1.00 93.27           C  
ATOM   1193  ND1 HIS   129     -15.580  60.677 -13.954  1.00283.50           N  
ATOM   1194  CD2 HIS   129     -14.132  60.273 -12.290  1.00322.79           C  
ATOM   1195  CE1 HIS   129     -16.230  60.078 -12.941  1.00510.36           C  
ATOM   1196  NE2 HIS   129     -15.387  59.826 -11.932  1.00538.40           N  
ATOM   1197  H   HIS   129     -11.362  62.329 -16.300  1.00  5.84           H  
ATOM   1198  HA  HIS   129     -12.619  59.746 -15.449  1.00  6.82           H  
ATOM   1199  HB2 HIS   129     -13.482  62.511 -14.547  1.00 11.52           H  
ATOM   1200  HB3 HIS   129     -12.280  61.568 -13.684  1.00 11.52           H  
ATOM   1201  HD2 HIS   129     -13.235  60.218 -11.689  1.00322.79           H  
ATOM   1202  HE2 HIS   129     -15.670  59.329 -11.073  1.00538.40           H  
ATOM   1203  HE1 HIS   129     -17.282  59.816 -12.930  1.00510.36           H  
ATOM   1204  N   HIS   130     -14.909  61.378 -16.681  1.00 18.15           N  
ATOM   1205  CA  HIS   130     -15.978  61.352 -17.687  1.00 19.05           C  
ATOM   1206  C   HIS   130     -16.534  62.735 -18.063  1.00 21.06           C  
ATOM   1207  O   HIS   130     -16.229  63.745 -17.432  1.00 44.03           O  
ATOM   1208  CB  HIS   130     -17.077  60.371 -17.237  1.00 21.17           C  
ATOM   1209  CG  HIS   130     -17.815  59.751 -18.398  1.00 74.78           C  
ATOM   1210  CD2 HIS   130     -17.254  58.890 -19.289  1.00161.07           C  
ATOM   1211  ND1 HIS   130     -19.087  60.101 -18.860  1.00287.11           N  
ATOM   1212  NE2 HIS   130     -18.184  58.670 -20.276  1.00288.30           N  
ATOM   1213  CE1 HIS   130     -19.278  59.379 -19.978  1.00406.97           C  
ATOM   1214  H   HIS   130     -15.184  61.583 -15.727  1.00 18.15           H  
ATOM   1215  HA  HIS   130     -15.544  60.953 -18.598  1.00 19.05           H  
ATOM   1216  HB2 HIS   130     -17.783  60.885 -16.583  1.00 21.17           H  
ATOM   1217  HB3 HIS   130     -16.626  59.558 -16.665  1.00 21.17           H  
ATOM   1218  HD2 HIS   130     -16.246  58.513 -19.232  1.00161.07           H  
ATOM   1219  HE2 HIS   130     -18.054  58.166 -21.150  1.00288.30           H  
ATOM   1220  HE1 HIS   130     -20.171  59.392 -20.588  1.00406.97           H  
ATOM   1221  N   ALA   131     -17.369  62.772 -19.108  1.00 20.23           N  
ATOM   1222  CA  ALA   131     -17.975  63.993 -19.651  1.00 29.13           C  
ATOM   1223  C   ALA   131     -19.335  63.743 -20.334  1.00 46.29           C  
ATOM   1224  O   ALA   131     -20.246  64.563 -20.205  1.00 99.70           O  
ATOM   1225  CB  ALA   131     -16.983  64.633 -20.631  1.00 45.83           C  
ATOM   1226  H   ALA   131     -17.638  61.886 -19.510  1.00 20.23           H  
ATOM   1227  HA  ALA   131     -18.142  64.702 -18.839  1.00 29.13           H  
ATOM   1228  HB1 ALA   131     -16.036  64.828 -20.126  1.00 45.83           H  
ATOM   1229  HB2 ALA   131     -16.808  63.972 -21.481  1.00 45.83           H  
ATOM   1230  HB3 ALA   131     -17.385  65.579 -20.992  1.00 45.83           H  
ATOM   1231  N   HIS   132     -19.492  62.614 -21.035  1.00206.64           N  
ATOM   1232  CA  HIS   132     -20.661  62.298 -21.874  1.00377.26           C  
ATOM   1233  C   HIS   132     -21.857  61.716 -21.107  1.00299.72           C  
ATOM   1234  O   HIS   132     -22.963  61.684 -21.636  1.00573.64           O  
ATOM   1235  CB  HIS   132     -20.222  61.404 -23.046  1.00926.72           C  
ATOM   1236  CG  HIS   132     -19.005  61.900 -23.800  1.001424.6           C  
ATOM   1237  ND1 HIS   132     -17.710  61.960 -23.271  1.001913.5           N  
ATOM   1238  CD2 HIS   132     -18.935  62.147 -25.141  1.001889.1           C  
ATOM   1239  CE1 HIS   132     -16.907  62.300 -24.289  1.002627.3           C  
ATOM   1240  NE2 HIS   132     -17.610  62.410 -25.425  1.002633.5           N  
ATOM   1241  H   HIS   132     -18.668  62.049 -21.193  1.00206.64           H  
ATOM   1242  HA  HIS   132     -21.041  63.218 -22.309  1.00377.26           H  
ATOM   1243  HB2 HIS   132     -21.059  61.308 -23.739  1.00926.72           H  
ATOM   1244  HB3 HIS   132     -19.990  60.412 -22.661  1.00926.72           H  
ATOM   1245  HD2 HIS   132     -19.756  62.073 -25.844  1.001889.1           H  
ATOM   1246  HE2 HIS   132     -17.193  62.574 -26.334  1.002633.5           H  
ATOM   1247  HE1 HIS   132     -15.833  62.414 -24.219  1.002627.3           H  
ATOM   1248  N   ASN   133     -21.687  61.341 -19.835  1.00242.55           N  
ATOM   1249  CA  ASN   133     -22.790  61.252 -18.880  1.00369.67           C  
ATOM   1250  C   ASN   133     -23.153  62.705 -18.510  1.00261.33           C  
ATOM   1251  O   ASN   133     -22.325  63.378 -17.885  1.00579.33           O  
ATOM   1252  CB  ASN   133     -22.334  60.428 -17.659  1.00747.63           C  
ATOM   1253  CG  ASN   133     -23.455  60.071 -16.689  1.001198.6           C  
ATOM   1254  OD1 ASN   133     -24.527  60.671 -16.656  1.001440.1           O  
ATOM   1255  ND2 ASN   133     -23.211  59.112 -15.824  1.001727.5           N  
ATOM   1256  H   ASN   133     -20.747  61.366 -19.458  1.00242.55           H  
ATOM   1257  HA  ASN   133     -23.631  60.736 -19.341  1.00369.67           H  
ATOM   1258  HB2 ASN   133     -21.552  60.958 -17.115  1.00747.63           H  
ATOM   1259  HB3 ASN   133     -21.907  59.497 -18.024  1.00747.63           H  
ATOM   1260 HD21 ASN   133     -22.335  58.605 -15.836  1.001727.5           H  
ATOM   1261 HD22 ASN   133     -23.955  58.761 -15.230  1.001727.5           H  
ATOM   1262  N   PRO   134     -24.362  63.218 -18.826  1.00 72.78           N  
ATOM   1263  CA  PRO   134     -24.670  64.651 -18.676  1.00 58.22           C  
ATOM   1264  C   PRO   134     -24.680  65.174 -17.227  1.00 74.35           C  
ATOM   1265  O   PRO   134     -24.840  66.365 -16.977  1.00241.98           O  
ATOM   1266  CB  PRO   134     -26.024  64.842 -19.354  1.00 71.01           C  
ATOM   1267  CG  PRO   134     -26.139  63.673 -20.327  1.00121.20           C  
ATOM   1268  CD  PRO   134     -25.430  62.558 -19.569  1.00 88.28           C  
ATOM   1269  HA  PRO   134     -23.918  65.212 -19.230  1.00 58.22           H  
ATOM   1270  HB2 PRO   134     -26.829  64.795 -18.623  1.00 71.01           H  
ATOM   1271  HB3 PRO   134     -26.045  65.785 -19.878  1.00 71.01           H  
ATOM   1272  HG2 PRO   134     -25.594  63.899 -21.245  1.00121.20           H  
ATOM   1273  HG3 PRO   134     -27.178  63.422 -20.544  1.00121.20           H  
ATOM   1274  HD2 PRO   134     -25.061  61.825 -20.283  1.00 88.28           H  
ATOM   1275  HD3 PRO   134     -26.120  62.082 -18.872  1.00 88.28           H  
ATOM   1276  N   LEU   135     -24.498  64.256 -16.281  1.00 29.06           N  
ATOM   1277  CA  LEU   135     -24.296  64.421 -14.849  1.00 25.03           C  
ATOM   1278  C   LEU   135     -23.094  65.304 -14.474  1.00 21.74           C  
ATOM   1279  O   LEU   135     -23.131  66.018 -13.472  1.00 35.59           O  
ATOM   1280  CB  LEU   135     -24.104  62.970 -14.378  1.00 29.57           C  
ATOM   1281  CG  LEU   135     -23.572  62.762 -12.959  1.00 92.61           C  
ATOM   1282  CD1 LEU   135     -24.269  61.555 -12.355  1.00171.09           C  
ATOM   1283  CD2 LEU   135     -22.066  62.478 -12.934  1.00203.07           C  
ATOM   1284  H   LEU   135     -24.332  63.324 -16.629  1.00 29.06           H  
ATOM   1285  HA  LEU   135     -25.188  64.844 -14.388  1.00 25.03           H  
ATOM   1286  HB2 LEU   135     -25.073  62.488 -14.473  1.00 29.57           H  
ATOM   1287  HB3 LEU   135     -23.422  62.457 -15.058  1.00 29.57           H  
ATOM   1288  HG  LEU   135     -23.807  63.628 -12.353  1.00 92.61           H  
ATOM   1289 HD11 LEU   135     -25.347  61.690 -12.385  1.00171.09           H  
ATOM   1290 HD12 LEU   135     -24.003  60.658 -12.919  1.00171.09           H  
ATOM   1291 HD13 LEU   135     -23.941  61.452 -11.325  1.00171.09           H  
ATOM   1292 HD21 LEU   135     -21.830  61.614 -13.557  1.00203.07           H  
ATOM   1293 HD22 LEU   135     -21.511  63.340 -13.293  1.00203.07           H  
ATOM   1294 HD23 LEU   135     -21.738  62.265 -11.918  1.00203.07           H  
ATOM   1295  N   THR   136     -22.023  65.237 -15.262  1.00 19.63           N  
ATOM   1296  CA  THR   136     -20.673  65.717 -14.908  1.00 23.10           C  
ATOM   1297  C   THR   136     -20.618  67.207 -14.565  1.00 18.85           C  
ATOM   1298  O   THR   136     -20.090  67.574 -13.513  1.00 37.52           O  
ATOM   1299  CB  THR   136     -19.707  65.377 -16.052  1.00 42.07           C  
ATOM   1300  OG1 THR   136     -20.270  65.765 -17.290  1.00 62.05           O  
ATOM   1301  CG2 THR   136     -19.454  63.869 -16.083  1.00 51.07           C  
ATOM   1302  H   THR   136     -22.099  64.686 -16.110  1.00 19.63           H  
ATOM   1303  HA  THR   136     -20.332  65.190 -14.018  1.00 23.10           H  
ATOM   1304  HB  THR   136     -18.758  65.895 -15.904  1.00 42.07           H  
ATOM   1305 HG21 THR   136     -18.897  63.575 -15.193  1.00 51.07           H  
ATOM   1306 HG22 THR   136     -20.387  63.310 -16.119  1.00 51.07           H  
ATOM   1307 HG23 THR   136     -18.862  63.615 -16.954  1.00 51.07           H  
ATOM   1308  HG1 THR   136     -20.377  64.975 -17.837  1.00 62.05           H  
ATOM   1309  N   LYS   137     -21.327  68.046 -15.333  1.00 11.50           N  
ATOM   1310  CA  LYS   137     -21.588  69.465 -15.016  1.00 12.72           C  
ATOM   1311  C   LYS   137     -23.024  69.748 -14.574  1.00 14.45           C  
ATOM   1312  O   LYS   137     -23.614  70.779 -14.906  1.00 34.31           O  
ATOM   1313  CB  LYS   137     -20.999  70.397 -16.096  1.00 19.96           C  
ATOM   1314  CG  LYS   137     -19.456  70.358 -16.162  1.00126.75           C  
ATOM   1315  CD  LYS   137     -18.801  70.724 -14.818  1.00312.53           C  
ATOM   1316  CE  LYS   137     -17.277  70.733 -14.862  1.00666.08           C  
ATOM   1317  NZ  LYS   137     -16.749  70.848 -13.489  1.001110.4           N1+
ATOM   1318  H   LYS   137     -21.735  67.648 -16.170  1.00 11.50           H  
ATOM   1319  HA  LYS   137     -21.066  69.689 -14.091  1.00 12.72           H  
ATOM   1320  HB2 LYS   137     -21.407  70.124 -17.071  1.00 19.96           H  
ATOM   1321  HB3 LYS   137     -21.296  71.425 -15.884  1.00 19.96           H  
ATOM   1322  HG2 LYS   137     -19.130  69.361 -16.460  1.00126.75           H  
ATOM   1323  HG3 LYS   137     -19.123  71.066 -16.922  1.00126.75           H  
ATOM   1324  HD2 LYS   137     -19.076  69.981 -14.075  1.00312.53           H  
ATOM   1325  HD3 LYS   137     -19.157  71.702 -14.491  1.00312.53           H  
ATOM   1326  HE2 LYS   137     -16.924  71.567 -15.474  1.00666.08           H  
ATOM   1327  HE3 LYS   137     -16.919  69.800 -15.307  1.00666.08           H  
ATOM   1328  HZ1 LYS   137     -17.038  71.703 -13.030  1.001110.4           H  
ATOM   1329  HZ2 LYS   137     -17.043  70.074 -12.907  1.001110.4           H  
ATOM   1330  HZ3 LYS   137     -15.720  70.832 -13.499  1.001110.4           H  
ATOM   1331  N   PHE   138     -23.550  68.842 -13.750  1.00 17.23           N  
ATOM   1332  CA  PHE   138     -24.908  68.873 -13.202  1.00 22.85           C  
ATOM   1333  C   PHE   138     -25.091  68.527 -11.715  1.00 18.59           C  
ATOM   1334  O   PHE   138     -26.021  69.022 -11.079  1.00 25.13           O  
ATOM   1335  CB  PHE   138     -25.848  68.141 -14.159  1.00 40.00           C  
ATOM   1336  CG  PHE   138     -27.240  67.866 -13.638  1.00118.70           C  
ATOM   1337  CD1 PHE   138     -28.228  68.863 -13.747  1.00229.29           C  
ATOM   1338  CD2 PHE   138     -27.554  66.624 -13.057  1.00319.76           C  
ATOM   1339  CE1 PHE   138     -29.530  68.616 -13.287  1.00438.06           C  
ATOM   1340  CE2 PHE   138     -28.861  66.375 -12.608  1.00568.23           C  
ATOM   1341  CZ  PHE   138     -29.846  67.371 -12.726  1.00578.83           C  
ATOM   1342  H   PHE   138     -23.011  67.996 -13.602  1.00 17.23           H  
ATOM   1343  HA  PHE   138     -25.235  69.914 -13.240  1.00 22.85           H  
ATOM   1344  HB2 PHE   138     -25.901  68.722 -15.071  1.00 40.00           H  
ATOM   1345  HB3 PHE   138     -25.400  67.184 -14.421  1.00 40.00           H  
ATOM   1346  HD1 PHE   138     -27.992  69.820 -14.187  1.00229.29           H  
ATOM   1347  HD2 PHE   138     -26.798  65.857 -12.968  1.00319.76           H  
ATOM   1348  HE1 PHE   138     -30.293  69.380 -13.371  1.00438.06           H  
ATOM   1349  HE2 PHE   138     -29.109  65.414 -12.185  1.00568.23           H  
ATOM   1350  HZ  PHE   138     -30.853  67.191 -12.378  1.00578.83           H  
ATOM   1351  N   LEU   139     -24.113  67.837 -11.112  1.00 16.17           N  
ATOM   1352  CA  LEU   139     -23.949  67.727  -9.646  1.00 18.34           C  
ATOM   1353  C   LEU   139     -23.334  68.987  -8.991  1.00 22.34           C  
ATOM   1354  O   LEU   139     -22.990  68.962  -7.812  1.00 39.71           O  
ATOM   1355  CB  LEU   139     -23.143  66.470  -9.264  1.00 19.28           C  
ATOM   1356  CG  LEU   139     -23.493  65.181 -10.021  1.00 19.12           C  
ATOM   1357  CD1 LEU   139     -22.644  64.029  -9.484  1.00 26.97           C  
ATOM   1358  CD2 LEU   139     -24.980  64.810  -9.945  1.00 30.17           C  
ATOM   1359  H   LEU   139     -23.422  67.388 -11.700  1.00 16.17           H  
ATOM   1360  HA  LEU   139     -24.939  67.612  -9.207  1.00 18.34           H  
ATOM   1361  HB2 LEU   139     -22.085  66.678  -9.430  1.00 19.28           H  
ATOM   1362  HB3 LEU   139     -23.281  66.296  -8.195  1.00 19.28           H  
ATOM   1363  HG  LEU   139     -23.224  65.322 -11.062  1.00 19.12           H  
ATOM   1364 HD11 LEU   139     -21.586  64.276  -9.577  1.00 26.97           H  
ATOM   1365 HD12 LEU   139     -22.883  63.843  -8.441  1.00 26.97           H  
ATOM   1366 HD13 LEU   139     -22.832  63.127 -10.058  1.00 26.97           H  
ATOM   1367 HD21 LEU   139     -25.283  64.691  -8.905  1.00 30.17           H  
ATOM   1368 HD22 LEU   139     -25.581  65.597 -10.396  1.00 30.17           H  
ATOM   1369 HD23 LEU   139     -25.157  63.896 -10.502  1.00 30.17           H  
ATOM   1370  N   LEU   140     -23.166  70.057  -9.781  1.00 18.76           N  
ATOM   1371  CA  LEU   140     -22.501  71.323  -9.449  1.00 18.79           C  
ATOM   1372  C   LEU   140     -21.046  71.110  -9.000  1.00 20.70           C  
ATOM   1373  O   LEU   140     -20.772  70.879  -7.824  1.00 42.04           O  
ATOM   1374  CB  LEU   140     -23.353  72.146  -8.457  1.00 22.02           C  
ATOM   1375  CG  LEU   140     -24.835  72.320  -8.848  1.00 25.66           C  
ATOM   1376  CD1 LEU   140     -25.545  73.190  -7.812  1.00 38.02           C  
ATOM   1377  CD2 LEU   140     -25.010  72.975 -10.223  1.00 25.74           C  
ATOM   1378  H   LEU   140     -23.526  69.966 -10.714  1.00 18.76           H  
ATOM   1379  HA  LEU   140     -22.448  71.909 -10.367  1.00 18.79           H  
ATOM   1380  HB2 LEU   140     -23.318  71.660  -7.480  1.00 22.02           H  
ATOM   1381  HB3 LEU   140     -22.896  73.131  -8.349  1.00 22.02           H  
ATOM   1382  HG  LEU   140     -25.326  71.347  -8.862  1.00 25.66           H  
ATOM   1383 HD11 LEU   140     -25.463  72.728  -6.828  1.00 38.02           H  
ATOM   1384 HD12 LEU   140     -25.096  74.183  -7.779  1.00 38.02           H  
ATOM   1385 HD13 LEU   140     -26.602  73.281  -8.064  1.00 38.02           H  
ATOM   1386 HD21 LEU   140     -24.486  73.930 -10.249  1.00 25.74           H  
ATOM   1387 HD22 LEU   140     -24.627  72.320 -11.003  1.00 25.74           H  
ATOM   1388 HD23 LEU   140     -26.070  73.144 -10.412  1.00 25.74           H  
ATOM   1389  N   THR   141     -20.114  71.164  -9.959  1.00 30.57           N  
ATOM   1390  CA  THR   141     -18.699  70.803  -9.762  1.00 27.63           C  
ATOM   1391  C   THR   141     -17.746  71.765 -10.474  1.00 27.84           C  
ATOM   1392  O   THR   141     -18.091  72.351 -11.505  1.00 56.76           O  
ATOM   1393  CB  THR   141     -18.388  69.359 -10.207  1.00 34.17           C  
ATOM   1394  OG1 THR   141     -18.484  69.256 -11.615  1.00127.70           O  
ATOM   1395  CG2 THR   141     -19.307  68.300  -9.600  1.00166.73           C  
ATOM   1396  H   THR   141     -20.388  71.407 -10.897  1.00 30.57           H  
ATOM   1397  HA  THR   141     -18.482  70.867  -8.699  1.00 27.63           H  
ATOM   1398  HB  THR   141     -17.365  69.126  -9.914  1.00 34.17           H  
ATOM   1399 HG21 THR   141     -19.302  68.400  -8.513  1.00166.73           H  
ATOM   1400 HG22 THR   141     -20.325  68.417  -9.968  1.00166.73           H  
ATOM   1401 HG23 THR   141     -18.938  67.307  -9.855  1.00166.73           H  
ATOM   1402  HG1 THR   141     -18.929  68.423 -11.828  1.00127.70           H  
ATOM   1403  N   GLY   142     -16.506  71.849  -9.990  1.00 30.51           N  
ATOM   1404  CA  GLY   142     -15.426  72.654 -10.579  1.00 51.60           C  
ATOM   1405  C   GLY   142     -14.036  72.065 -10.312  1.00 46.43           C  
ATOM   1406  O   GLY   142     -13.920  70.905  -9.923  1.00116.76           O  
ATOM   1407  H   GLY   142     -16.286  71.299  -9.168  1.00 30.51           H  
ATOM   1408  HA2 GLY   142     -15.564  72.749 -11.654  1.00 51.60           H  
ATOM   1409  HA3 GLY   142     -15.468  73.657 -10.155  1.00 51.60           H  
ATOM   1410  N   ILE   143     -13.003  72.917 -10.324  1.00 37.81           N  
ATOM   1411  CA  ILE   143     -11.615  72.585  -9.916  1.00 42.36           C  
ATOM   1412  C   ILE   143     -11.474  72.219  -8.419  1.00 87.04           C  
ATOM   1413  O   ILE   143     -10.408  71.818  -7.955  1.00136.18           O  
ATOM   1414  CB  ILE   143     -10.601  73.699 -10.305  1.00 45.88           C  
ATOM   1415  CG1 ILE   143     -11.076  74.789 -11.300  1.00194.83           C  
ATOM   1416  CG2 ILE   143      -9.281  73.070 -10.781  1.00235.40           C  
ATOM   1417  CD1 ILE   143     -11.353  74.321 -12.737  1.00475.01           C  
ATOM   1418  H   ILE   143     -13.158  73.828 -10.727  1.00 37.81           H  
ATOM   1419  HA  ILE   143     -11.339  71.682 -10.462  1.00 42.36           H  
ATOM   1420  HB  ILE   143     -10.369  74.246  -9.389  1.00 45.88           H  
ATOM   1421 HG12 ILE   143     -11.970  75.273 -10.906  1.00194.83           H  
ATOM   1422 HG13 ILE   143     -10.304  75.559 -11.349  1.00194.83           H  
ATOM   1423 HG21 ILE   143      -8.867  72.432 -10.000  1.00235.40           H  
ATOM   1424 HG22 ILE   143      -9.448  72.455 -11.667  1.00235.40           H  
ATOM   1425 HG23 ILE   143      -8.555  73.848 -11.015  1.00235.40           H  
ATOM   1426 HD11 ILE   143     -10.443  73.933 -13.193  1.00475.01           H  
ATOM   1427 HD12 ILE   143     -12.120  73.550 -12.751  1.00475.01           H  
ATOM   1428 HD13 ILE   143     -11.701  75.168 -13.328  1.00475.01           H  
ATOM   1429  N   GLY   144     -12.558  72.333  -7.646  1.00254.10           N  
ATOM   1430  CA  GLY   144     -12.704  71.652  -6.360  1.00437.42           C  
ATOM   1431  C   GLY   144     -13.098  70.182  -6.532  1.00518.67           C  
ATOM   1432  O   GLY   144     -12.386  69.302  -6.064  1.00665.93           O  
ATOM   1433  H   GLY   144     -13.386  72.708  -8.076  1.00254.10           H  
ATOM   1434  HA2 GLY   144     -11.775  71.703  -5.793  1.00437.42           H  
ATOM   1435  HA3 GLY   144     -13.483  72.145  -5.778  1.00437.42           H  
ATOM   1436  N   SER   145     -14.202  69.934  -7.238  1.00604.99           N  
ATOM   1437  CA  SER   145     -15.091  68.779  -7.056  1.00713.09           C  
ATOM   1438  C   SER   145     -15.347  67.870  -8.276  1.00892.07           C  
ATOM   1439  O   SER   145     -16.209  66.987  -8.207  1.001274.9           O  
ATOM   1440  CB  SER   145     -16.390  69.274  -6.412  1.00615.28           C  
ATOM   1441  OG  SER   145     -16.837  70.493  -6.988  1.00445.41           O  
ATOM   1442  H   SER   145     -14.640  70.722  -7.683  1.00604.99           H  
ATOM   1443  HA  SER   145     -14.633  68.128  -6.316  1.00713.09           H  
ATOM   1444  HB2 SER   145     -16.195  69.450  -5.352  1.00615.28           H  
ATOM   1445  HB3 SER   145     -17.170  68.517  -6.495  1.00615.28           H  
ATOM   1446  HG  SER   145     -17.250  70.989  -6.231  1.00445.41           H  
ATOM   1447  N   LEU   146     -14.631  68.045  -9.394  1.00810.59           N  
ATOM   1448  CA  LEU   146     -14.541  67.026 -10.457  1.001046.9           C  
ATOM   1449  C   LEU   146     -13.148  67.002 -11.096  1.00855.98           C  
ATOM   1450  O   LEU   146     -12.361  66.095 -10.836  1.00877.81           O  
ATOM   1451  CB  LEU   146     -15.689  67.189 -11.476  1.001397.8           C  
ATOM   1452  CG  LEU   146     -15.587  66.277 -12.718  1.001852.2           C  
ATOM   1453  CD1 LEU   146     -15.633  64.791 -12.348  1.002516.1           C  
ATOM   1454  CD2 LEU   146     -16.749  66.566 -13.669  1.002248.1           C  
ATOM   1455  H   LEU   146     -13.978  68.819  -9.413  1.00810.59           H  
ATOM   1456  HA  LEU   146     -14.658  66.052  -9.986  1.001046.9           H  
ATOM   1457  HB2 LEU   146     -16.631  66.985 -10.969  1.001397.8           H  
ATOM   1458  HB3 LEU   146     -15.707  68.226 -11.811  1.001397.8           H  
ATOM   1459  HG  LEU   146     -14.660  66.477 -13.253  1.001852.2           H  
ATOM   1460 HD11 LEU   146     -14.758  64.526 -11.754  1.002516.1           H  
ATOM   1461 HD12 LEU   146     -16.538  64.569 -11.784  1.002516.1           H  
ATOM   1462 HD13 LEU   146     -15.619  64.185 -13.255  1.002516.1           H  
ATOM   1463 HD21 LEU   146     -17.697  66.349 -13.178  1.002248.1           H  
ATOM   1464 HD22 LEU   146     -16.719  67.613 -13.969  1.002248.1           H  
ATOM   1465 HD23 LEU   146     -16.649  65.947 -14.561  1.002248.1           H  
ATOM   1466  N   GLU   147     -12.788  68.044 -11.843  1.00895.63           N  
ATOM   1467  CA  GLU   147     -11.428  68.322 -12.326  1.00976.89           C  
ATOM   1468  C   GLU   147     -10.500  68.838 -11.200  1.00933.48           C  
ATOM   1469  O   GLU   147      -9.678  69.732 -11.387  1.00978.38           O  
ATOM   1470  CB  GLU   147     -11.467  69.209 -13.592  1.001377.9           C  
ATOM   1471  CG  GLU   147     -12.069  70.622 -13.456  1.001854.6           C  
ATOM   1472  CD  GLU   147     -13.604  70.695 -13.444  1.002533.1           C  
ATOM   1473  OE1 GLU   147     -14.166  71.810 -13.374  1.002954.0           O  
ATOM   1474  OE2 GLU   147     -14.312  69.664 -13.474  1.003012.7           O1-
ATOM   1475  H   GLU   147     -13.518  68.692 -12.131  1.00895.63           H  
ATOM   1476  HA  GLU   147     -10.997  67.370 -12.638  1.00976.89           H  
ATOM   1477  HB2 GLU   147     -10.440  69.321 -13.941  1.001377.9           H  
ATOM   1478  HB3 GLU   147     -12.001  68.674 -14.379  1.001377.9           H  
ATOM   1479  HG2 GLU   147     -11.716  71.211 -14.306  1.001854.6           H  
ATOM   1480  HG3 GLU   147     -11.680  71.094 -12.556  1.001854.6           H  
ATOM   1481  N   GLY   148     -10.669  68.279  -9.998  1.001108.8           N  
ATOM   1482  CA  GLY   148     -10.037  68.684  -8.749  1.001355.6           C  
ATOM   1483  C   GLY   148      -9.750  67.474  -7.864  1.001099.3           C  
ATOM   1484  O   GLY   148      -8.856  66.684  -8.163  1.00992.69           O  
ATOM   1485  H   GLY   148     -11.323  67.505  -9.952  1.001108.8           H  
ATOM   1486  HA2 GLY   148      -9.101  69.205  -8.952  1.001355.6           H  
ATOM   1487  HA3 GLY   148     -10.706  69.360  -8.220  1.001355.6           H  
ATOM   1488  N   ASP   149     -10.490  67.337  -6.767  1.001211.9           N  
ATOM   1489  CA  ASP   149     -10.484  66.222  -5.810  1.001275.9           C  
ATOM   1490  C   ASP   149     -10.172  64.838  -6.397  1.00789.02           C  
ATOM   1491  O   ASP   149      -9.112  64.267  -6.112  1.00885.60           O  
ATOM   1492  CB  ASP   149     -11.826  66.174  -5.050  1.001806.0           C  
ATOM   1493  CG  ASP   149     -13.102  66.120  -5.906  1.002446.2           C  
ATOM   1494  OD1 ASP   149     -14.174  65.815  -5.348  1.002863.7           O  
ATOM   1495  OD2 ASP   149     -13.052  66.301  -7.146  1.002867.8           O1-
ATOM   1496  H   ASP   149     -11.250  68.001  -6.642  1.001211.9           H  
ATOM   1497  HA  ASP   149      -9.712  66.419  -5.068  1.001275.9           H  
ATOM   1498  HB2 ASP   149     -11.892  67.063  -4.426  1.001806.0           H  
ATOM   1499  HB3 ASP   149     -11.813  65.308  -4.394  1.001806.0           H  
ATOM   1500  N   LYS   150     -11.003  64.421  -7.361  1.00489.09           N  
ATOM   1501  CA  LYS   150     -11.101  63.082  -7.959  1.00358.35           C  
ATOM   1502  C   LYS   150      -9.906  62.670  -8.837  1.00195.78           C  
ATOM   1503  O   LYS   150      -9.993  61.677  -9.560  1.00372.06           O  
ATOM   1504  CB  LYS   150     -12.471  62.963  -8.670  1.00352.17           C  
ATOM   1505  CG  LYS   150     -13.656  63.019  -7.681  1.00682.30           C  
ATOM   1506  CD  LYS   150     -15.016  63.207  -8.369  1.001125.0           C  
ATOM   1507  CE  LYS   150     -16.177  63.326  -7.365  1.001623.0           C  
ATOM   1508  NZ  LYS   150     -16.210  64.633  -6.666  1.002129.5           N1+
ATOM   1509  H   LYS   150     -11.780  65.057  -7.550  1.00489.09           H  
ATOM   1510  HA  LYS   150     -11.099  62.370  -7.129  1.00358.35           H  
ATOM   1511  HB2 LYS   150     -12.563  63.774  -9.394  1.00352.17           H  
ATOM   1512  HB3 LYS   150     -12.529  62.016  -9.209  1.00352.17           H  
ATOM   1513  HG2 LYS   150     -13.680  62.101  -7.106  1.00682.30           H  
ATOM   1514  HG3 LYS   150     -13.514  63.822  -6.973  1.00682.30           H  
ATOM   1515  HD2 LYS   150     -15.199  62.346  -9.014  1.001125.0           H  
ATOM   1516  HD3 LYS   150     -14.988  64.100  -8.991  1.001125.0           H  
ATOM   1517  HE2 LYS   150     -16.099  62.522  -6.629  1.001623.0           H  
ATOM   1518  HE3 LYS   150     -17.114  63.195  -7.911  1.001623.0           H  
ATOM   1519  HZ1 LYS   150     -15.394  64.785  -6.065  1.002129.5           H  
ATOM   1520  HZ2 LYS   150     -16.195  65.417  -7.310  1.002129.5           H  
ATOM   1521  HZ3 LYS   150     -17.041  64.746  -6.083  1.002129.5           H  
ATOM   1522  N   TRP   151      -8.806  63.433  -8.799  1.00 43.58           N  
ATOM   1523  CA  TRP   151      -7.430  62.904  -8.708  1.00 14.68           C  
ATOM   1524  C   TRP   151      -6.429  64.009  -8.350  1.00  8.33           C  
ATOM   1525  O   TRP   151      -5.521  63.801  -7.544  1.00 21.19           O  
ATOM   1526  CB  TRP   151      -6.971  62.251 -10.026  1.00 18.58           C  
ATOM   1527  CG  TRP   151      -6.465  60.850  -9.861  1.00 24.12           C  
ATOM   1528  CD1 TRP   151      -7.263  59.782  -9.662  1.00 34.52           C  
ATOM   1529  CD2 TRP   151      -5.112  60.359  -9.576  1.00 20.57           C  
ATOM   1530  NE1 TRP   151      -6.513  58.653  -9.457  1.00 33.02           N  
ATOM   1531  CE2 TRP   151      -5.176  58.947  -9.354  1.00 24.03           C  
ATOM   1532  CE3 TRP   151      -3.833  60.955  -9.510  1.00 21.89           C  
ATOM   1533  CZ2 TRP   151      -4.041  58.168  -9.091  1.00 24.44           C  
ATOM   1534  CZ3 TRP   151      -2.682  60.180  -9.260  1.00 26.99           C  
ATOM   1535  CH2 TRP   151      -2.783  58.792  -9.051  1.00 25.96           C  
ATOM   1536  H   TRP   151      -8.956  64.290  -8.277  1.00 43.58           H  
ATOM   1537  HA  TRP   151      -7.390  62.167  -7.910  1.00 14.68           H  
ATOM   1538  HB2 TRP   151      -7.786  62.246 -10.747  1.00 18.58           H  
ATOM   1539  HB3 TRP   151      -6.174  62.839 -10.483  1.00 18.58           H  
ATOM   1540  HD1 TRP   151      -8.343  59.789  -9.678  1.00 34.52           H  
ATOM   1541  HE1 TRP   151      -6.962  57.732  -9.408  1.00 33.02           H  
ATOM   1542  HE3 TRP   151      -3.741  62.015  -9.689  1.00 21.89           H  
ATOM   1543  HZ2 TRP   151      -4.138  57.101  -8.953  1.00 24.44           H  
ATOM   1544  HZ3 TRP   151      -1.707  60.647  -9.256  1.00 26.99           H  
ATOM   1545  HH2 TRP   151      -1.893  58.201  -8.883  1.00 25.96           H  
ATOM   1546  N   ALA   152      -6.561  65.172  -8.993  1.00 10.02           N  
ATOM   1547  CA  ALA   152      -5.549  66.222  -9.001  1.00 21.07           C  
ATOM   1548  C   ALA   152      -5.308  66.822  -7.609  1.00 21.16           C  
ATOM   1549  O   ALA   152      -4.153  66.916  -7.185  1.00 35.00           O  
ATOM   1550  CB  ALA   152      -5.961  67.288 -10.024  1.00 40.27           C  
ATOM   1551  H   ALA   152      -7.394  65.316  -9.547  1.00 10.02           H  
ATOM   1552  HA  ALA   152      -4.606  65.786  -9.332  1.00 21.07           H  
ATOM   1553  HB1 ALA   152      -6.063  66.837 -11.012  1.00 40.27           H  
ATOM   1554  HB2 ALA   152      -6.911  67.744  -9.741  1.00 40.27           H  
ATOM   1555  HB3 ALA   152      -5.198  68.066 -10.071  1.00 40.27           H  
ATOM   1556  N   LYS   153      -6.371  67.157  -6.864  1.00 17.24           N  
ATOM   1557  CA  LYS   153      -6.278  67.700  -5.498  1.00 20.04           C  
ATOM   1558  C   LYS   153      -6.190  66.630  -4.407  1.00 22.26           C  
ATOM   1559  O   LYS   153      -5.331  66.778  -3.540  1.00 40.23           O  
ATOM   1560  CB  LYS   153      -7.398  68.713  -5.200  1.00 19.94           C  
ATOM   1561  CG  LYS   153      -7.331  69.954  -6.115  1.00147.37           C  
ATOM   1562  CD  LYS   153      -7.618  71.266  -5.371  1.00254.29           C  
ATOM   1563  CE  LYS   153      -9.050  71.364  -4.832  1.00620.85           C  
ATOM   1564  NZ  LYS   153      -9.122  72.311  -3.695  1.00759.87           N1+
ATOM   1565  H   LYS   153      -7.289  67.007  -7.274  1.00 17.24           H  
ATOM   1566  HA  LYS   153      -5.343  68.256  -5.417  1.00 20.04           H  
ATOM   1567  HB2 LYS   153      -8.374  68.242  -5.291  1.00 19.94           H  
ATOM   1568  HB3 LYS   153      -7.284  69.029  -4.161  1.00 19.94           H  
ATOM   1569  HG2 LYS   153      -6.329  70.038  -6.538  1.00147.37           H  
ATOM   1570  HG3 LYS   153      -8.033  69.839  -6.939  1.00147.37           H  
ATOM   1571  HD2 LYS   153      -7.444  72.104  -6.048  1.00254.29           H  
ATOM   1572  HD3 LYS   153      -6.904  71.352  -4.551  1.00254.29           H  
ATOM   1573  HE2 LYS   153      -9.386  70.378  -4.498  1.00620.85           H  
ATOM   1574  HE3 LYS   153      -9.705  71.687  -5.647  1.00620.85           H  
ATOM   1575  HZ1 LYS   153      -8.674  71.905  -2.887  1.00759.87           H  
ATOM   1576  HZ2 LYS   153      -8.673  73.199  -3.894  1.00759.87           H  
ATOM   1577  HZ3 LYS   153     -10.086  72.484  -3.390  1.00759.87           H  
ATOM   1578  N   HIS   154      -6.930  65.519  -4.518  1.00 16.63           N  
ATOM   1579  CA  HIS   154      -7.065  64.556  -3.414  1.00 21.82           C  
ATOM   1580  C   HIS   154      -6.601  63.138  -3.730  1.00 32.15           C  
ATOM   1581  O   HIS   154      -5.603  62.732  -3.139  1.00 99.14           O  
ATOM   1582  CB  HIS   154      -8.449  64.643  -2.748  1.00 25.96           C  
ATOM   1583  CG  HIS   154      -8.700  66.010  -2.156  1.00125.19           C  
ATOM   1584  ND1 HIS   154      -7.754  66.733  -1.431  1.00435.86           N  
ATOM   1585  CD2 HIS   154      -9.886  66.681  -2.107  1.00270.42           C  
ATOM   1586  CE1 HIS   154      -8.373  67.842  -1.004  1.00687.48           C  
ATOM   1587  NE2 HIS   154      -9.648  67.840  -1.401  1.00559.67           N  
ATOM   1588  H   HIS   154      -7.560  65.421  -5.304  1.00 16.63           H  
ATOM   1589  HA  HIS   154      -6.378  64.862  -2.623  1.00 21.82           H  
ATOM   1590  HB2 HIS   154      -8.497  63.911  -1.941  1.00 25.96           H  
ATOM   1591  HB3 HIS   154      -9.228  64.402  -3.472  1.00 25.96           H  
ATOM   1592  HD2 HIS   154     -10.830  66.350  -2.514  1.00270.42           H  
ATOM   1593  HE2 HIS   154     -10.281  68.626  -1.251  1.00559.67           H  
ATOM   1594  HE1 HIS   154      -7.925  68.617  -0.398  1.00687.48           H  
ATOM   1595  N   ARG   155      -7.218  62.399  -4.668  1.00  9.12           N  
ATOM   1596  CA  ARG   155      -7.109  60.915  -4.764  1.00  5.32           C  
ATOM   1597  C   ARG   155      -5.690  60.311  -4.878  1.00  3.69           C  
ATOM   1598  O   ARG   155      -5.514  59.121  -4.602  1.00  4.22           O  
ATOM   1599  CB  ARG   155      -8.025  60.390  -5.887  1.00  5.59           C  
ATOM   1600  CG  ARG   155      -8.734  59.069  -5.504  1.00  7.33           C  
ATOM   1601  CD  ARG   155      -8.415  57.973  -6.536  1.00  8.38           C  
ATOM   1602  NE  ARG   155      -7.051  57.498  -6.263  1.00  5.90           N  
ATOM   1603  CZ  ARG   155      -6.542  56.358  -6.697  1.00  2.52           C  
ATOM   1604  NH1 ARG   155      -7.061  55.636  -7.635  1.00  1.72           N  
ATOM   1605  NH2 ARG   155      -5.454  55.897  -6.168  1.00  3.20           N1+
ATOM   1606  H   ARG   155      -8.032  62.828  -5.106  1.00  9.12           H  
ATOM   1607  HA  ARG   155      -7.527  60.545  -3.827  1.00  5.32           H  
ATOM   1608  HB2 ARG   155      -8.807  61.126  -6.087  1.00  5.59           H  
ATOM   1609  HB3 ARG   155      -7.441  60.272  -6.799  1.00  5.59           H  
ATOM   1610  HG2 ARG   155      -9.810  59.241  -5.522  1.00  7.33           H  
ATOM   1611  HG3 ARG   155      -8.467  58.732  -4.502  1.00  7.33           H  
ATOM   1612  HD2 ARG   155      -8.493  58.389  -7.529  1.00  8.38           H  
ATOM   1613  HD3 ARG   155      -9.109  57.162  -6.363  1.00  8.38           H  
ATOM   1614  HE  ARG   155      -6.507  57.997  -5.574  1.00  5.90           H  
ATOM   1615 HH11 ARG   155      -6.665  54.733  -7.895  1.00  1.72           H  
ATOM   1616 HH12 ARG   155      -7.812  56.017  -8.212  1.00  1.72           H  
ATOM   1617 HH21 ARG   155      -5.307  54.895  -6.305  1.00  3.20           H  
ATOM   1618 HH22 ARG   155      -5.018  56.390  -5.418  1.00  3.20           H  
ATOM   1619  N   ARG   156      -4.655  61.126  -5.116  1.00  6.37           N  
ATOM   1620  CA  ARG   156      -3.229  60.842  -4.825  1.00  8.23           C  
ATOM   1621  C   ARG   156      -2.920  60.326  -3.403  1.00  8.77           C  
ATOM   1622  O   ARG   156      -1.831  59.800  -3.193  1.00 12.77           O  
ATOM   1623  CB  ARG   156      -2.418  62.127  -5.055  1.00  9.80           C  
ATOM   1624  CG  ARG   156      -2.275  62.510  -6.537  1.00 10.05           C  
ATOM   1625  CD  ARG   156      -1.353  63.748  -6.645  1.00 12.78           C  
ATOM   1626  NE  ARG   156      -2.118  64.929  -6.206  1.00 15.69           N  
ATOM   1627  CZ  ARG   156      -2.089  65.496  -5.012  1.00 11.42           C  
ATOM   1628  NH1 ARG   156      -1.339  65.093  -4.024  1.00 32.93           N  
ATOM   1629  NH2 ARG   156      -2.855  66.513  -4.791  1.00 16.87           N1+
ATOM   1630  H   ARG   156      -4.909  62.083  -5.322  1.00  6.37           H  
ATOM   1631  HA  ARG   156      -2.874  60.070  -5.510  1.00  8.23           H  
ATOM   1632  HB2 ARG   156      -2.905  62.931  -4.502  1.00  9.80           H  
ATOM   1633  HB3 ARG   156      -1.415  61.986  -4.647  1.00  9.80           H  
ATOM   1634  HG2 ARG   156      -3.247  62.709  -6.987  1.00 10.05           H  
ATOM   1635  HG3 ARG   156      -1.802  61.683  -7.064  1.00 10.05           H  
ATOM   1636  HD2 ARG   156      -1.101  63.881  -7.690  1.00 12.78           H  
ATOM   1637  HD3 ARG   156      -0.466  63.603  -6.043  1.00 12.78           H  
ATOM   1638  HE  ARG   156      -2.789  65.328  -6.852  1.00 15.69           H  
ATOM   1639 HH11 ARG   156      -1.373  65.590  -3.153  1.00 32.93           H  
ATOM   1640 HH12 ARG   156      -0.712  64.325  -4.166  1.00 32.93           H  
ATOM   1641 HH21 ARG   156      -3.132  66.781  -3.859  1.00 16.87           H  
ATOM   1642 HH22 ARG   156      -3.403  66.861  -5.571  1.00 16.87           H  
ATOM   1643  N   ILE   157      -3.850  60.439  -2.449  1.00  8.65           N  
ATOM   1644  CA  ILE   157      -3.803  60.025  -1.021  1.00  9.04           C  
ATOM   1645  C   ILE   157      -3.412  58.560  -0.694  1.00  6.09           C  
ATOM   1646  O   ILE   157      -3.524  58.143   0.459  1.00  6.07           O  
ATOM   1647  CB  ILE   157      -5.155  60.370  -0.336  1.00 12.51           C  
ATOM   1648  CG1 ILE   157      -6.374  60.056  -1.236  1.00 38.14           C  
ATOM   1649  CG2 ILE   157      -5.143  61.848   0.089  1.00 12.01           C  
ATOM   1650  CD1 ILE   157      -7.647  59.687  -0.478  1.00 33.47           C  
ATOM   1651  H   ILE   157      -4.668  60.975  -2.716  1.00  8.65           H  
ATOM   1652  HA  ILE   157      -3.029  60.627  -0.543  1.00  9.04           H  
ATOM   1653  HB  ILE   157      -5.259  59.792   0.582  1.00 12.51           H  
ATOM   1654 HG12 ILE   157      -6.601  60.913  -1.859  1.00 38.14           H  
ATOM   1655 HG13 ILE   157      -6.136  59.212  -1.881  1.00 38.14           H  
ATOM   1656 HG21 ILE   157      -4.403  62.002   0.874  1.00 12.01           H  
ATOM   1657 HG22 ILE   157      -4.902  62.493  -0.754  1.00 12.01           H  
ATOM   1658 HG23 ILE   157      -6.120  62.135   0.473  1.00 12.01           H  
ATOM   1659 HD11 ILE   157      -7.474  58.793   0.121  1.00 33.47           H  
ATOM   1660 HD12 ILE   157      -7.953  60.515   0.158  1.00 33.47           H  
ATOM   1661 HD13 ILE   157      -8.444  59.487  -1.194  1.00 33.47           H  
ATOM   1662  N   ILE   158      -2.887  57.783  -1.646  1.00  5.07           N  
ATOM   1663  CA  ILE   158      -2.496  56.373  -1.477  1.00  3.02           C  
ATOM   1664  C   ILE   158      -1.549  56.145  -0.293  1.00  2.60           C  
ATOM   1665  O   ILE   158      -1.843  55.297   0.543  1.00  3.14           O  
ATOM   1666  CB  ILE   158      -1.914  55.830  -2.808  1.00  2.42           C  
ATOM   1667  CG1 ILE   158      -3.053  55.476  -3.787  1.00  2.24           C  
ATOM   1668  CG2 ILE   158      -0.963  54.627  -2.654  1.00  2.73           C  
ATOM   1669  CD1 ILE   158      -3.842  54.206  -3.431  1.00  1.93           C  
ATOM   1670  H   ILE   158      -2.710  58.216  -2.542  1.00  5.07           H  
ATOM   1671  HA  ILE   158      -3.396  55.812  -1.231  1.00  3.02           H  
ATOM   1672  HB  ILE   158      -1.326  56.629  -3.266  1.00  2.42           H  
ATOM   1673 HG12 ILE   158      -3.743  56.318  -3.841  1.00  2.24           H  
ATOM   1674 HG13 ILE   158      -2.629  55.341  -4.784  1.00  2.24           H  
ATOM   1675 HG21 ILE   158      -0.038  54.926  -2.162  1.00  2.73           H  
ATOM   1676 HG22 ILE   158      -1.435  53.838  -2.066  1.00  2.73           H  
ATOM   1677 HG23 ILE   158      -0.706  54.227  -3.636  1.00  2.73           H  
ATOM   1678 HD11 ILE   158      -3.232  53.319  -3.600  1.00  1.93           H  
ATOM   1679 HD12 ILE   158      -4.174  54.221  -2.395  1.00  1.93           H  
ATOM   1680 HD13 ILE   158      -4.718  54.144  -4.067  1.00  1.93           H  
ATOM   1681  N   SER   159      -0.462  56.916  -0.169  1.00  2.44           N  
ATOM   1682  CA  SER   159       0.472  56.757   0.960  1.00  2.82           C  
ATOM   1683  C   SER   159      -0.147  57.084   2.328  1.00  2.75           C  
ATOM   1684  O   SER   159      -0.109  56.212   3.192  1.00  3.42           O  
ATOM   1685  CB  SER   159       1.787  57.507   0.731  1.00  5.19           C  
ATOM   1686  OG  SER   159       2.666  56.712  -0.036  1.00  6.82           O  
ATOM   1687  H   SER   159      -0.293  57.628  -0.862  1.00  2.44           H  
ATOM   1688  HA  SER   159       0.730  55.697   1.018  1.00  2.82           H  
ATOM   1689  HB2 SER   159       2.262  57.707   1.692  1.00  5.19           H  
ATOM   1690  HB3 SER   159       1.605  58.454   0.221  1.00  5.19           H  
ATOM   1691  HG  SER   159       2.255  56.486  -0.875  1.00  6.82           H  
ATOM   1692  N   PRO   160      -0.800  58.247   2.541  1.00  3.50           N  
ATOM   1693  CA  PRO   160      -1.555  58.512   3.768  1.00  5.08           C  
ATOM   1694  C   PRO   160      -2.578  57.423   4.119  1.00  3.77           C  
ATOM   1695  O   PRO   160      -2.592  56.948   5.252  1.00  5.33           O  
ATOM   1696  CB  PRO   160      -2.232  59.869   3.545  1.00  8.04           C  
ATOM   1697  CG  PRO   160      -1.255  60.587   2.620  1.00  8.82           C  
ATOM   1698  CD  PRO   160      -0.724  59.460   1.735  1.00  4.31           C  
ATOM   1699  HA  PRO   160      -0.849  58.601   4.596  1.00  5.08           H  
ATOM   1700  HB2 PRO   160      -3.184  59.741   3.026  1.00  8.04           H  
ATOM   1701  HB3 PRO   160      -2.376  60.408   4.482  1.00  8.04           H  
ATOM   1702  HG2 PRO   160      -0.437  61.009   3.208  1.00  8.82           H  
ATOM   1703  HG3 PRO   160      -1.748  61.364   2.034  1.00  8.82           H  
ATOM   1704  HD2 PRO   160       0.301  59.686   1.446  1.00  4.31           H  
ATOM   1705  HD3 PRO   160      -1.347  59.362   0.849  1.00  4.31           H  
ATOM   1706  N   ALA   161      -3.372  56.960   3.145  1.00  2.75           N  
ATOM   1707  CA  ALA   161      -4.372  55.916   3.362  1.00  2.50           C  
ATOM   1708  C   ALA   161      -3.731  54.567   3.733  1.00  1.88           C  
ATOM   1709  O   ALA   161      -4.110  53.976   4.743  1.00  2.58           O  
ATOM   1710  CB  ALA   161      -5.256  55.814   2.113  1.00  3.03           C  
ATOM   1711  H   ALA   161      -3.296  57.358   2.214  1.00  2.75           H  
ATOM   1712  HA  ALA   161      -5.004  56.212   4.202  1.00  2.50           H  
ATOM   1713  HB1 ALA   161      -5.704  56.784   1.894  1.00  3.03           H  
ATOM   1714  HB2 ALA   161      -4.662  55.494   1.256  1.00  3.03           H  
ATOM   1715  HB3 ALA   161      -6.052  55.090   2.291  1.00  3.03           H  
ATOM   1716  N   PHE   162      -2.685  54.149   3.011  1.00  1.60           N  
ATOM   1717  CA  PHE   162      -1.883  52.971   3.342  1.00  1.75           C  
ATOM   1718  C   PHE   162      -1.204  53.005   4.716  1.00  1.95           C  
ATOM   1719  O   PHE   162      -1.247  52.031   5.466  1.00  2.72           O  
ATOM   1720  CB  PHE   162      -0.920  52.624   2.196  1.00  2.40           C  
ATOM   1721  CG  PHE   162       0.135  51.591   2.546  1.00  4.68           C  
ATOM   1722  CD1 PHE   162      -0.097  50.232   2.263  1.00 40.82           C  
ATOM   1723  CD2 PHE   162       1.337  51.979   3.171  1.00 55.42           C  
ATOM   1724  CE1 PHE   162       0.870  49.266   2.597  1.00 43.54           C  
ATOM   1725  CE2 PHE   162       2.293  51.010   3.525  1.00 65.47           C  
ATOM   1726  CZ  PHE   162       2.062  49.655   3.234  1.00 17.26           C  
ATOM   1727  H   PHE   162      -2.404  54.696   2.204  1.00  1.60           H  
ATOM   1728  HA  PHE   162      -2.571  52.129   3.396  1.00  1.75           H  
ATOM   1729  HB2 PHE   162      -1.496  52.286   1.334  1.00  2.40           H  
ATOM   1730  HB3 PHE   162      -0.395  53.534   1.901  1.00  2.40           H  
ATOM   1731  HD1 PHE   162      -1.020  49.932   1.787  1.00 40.82           H  
ATOM   1732  HD2 PHE   162       1.520  53.019   3.401  1.00 55.42           H  
ATOM   1733  HE1 PHE   162       0.698  48.225   2.365  1.00 43.54           H  
ATOM   1734  HE2 PHE   162       3.204  51.312   4.022  1.00 65.47           H  
ATOM   1735  HZ  PHE   162       2.802  48.912   3.498  1.00 17.26           H  
ATOM   1736  N   HIS   163      -0.650  54.157   5.099  1.00  1.96           N  
ATOM   1737  CA  HIS   163      -0.006  54.326   6.402  1.00  2.25           C  
ATOM   1738  C   HIS   163      -1.001  54.445   7.558  1.00  2.12           C  
ATOM   1739  O   HIS   163      -0.699  53.993   8.658  1.00  3.05           O  
ATOM   1740  CB  HIS   163       1.000  55.481   6.361  1.00  3.08           C  
ATOM   1741  CG  HIS   163       2.204  55.151   5.512  1.00  4.10           C  
ATOM   1742  ND1 HIS   163       3.061  54.071   5.732  1.00114.65           N  
ATOM   1743  CD2 HIS   163       2.727  55.923   4.515  1.00 74.25           C  
ATOM   1744  CE1 HIS   163       4.049  54.190   4.835  1.00 67.47           C  
ATOM   1745  NE2 HIS   163       3.870  55.289   4.083  1.00 19.31           N  
ATOM   1746  H   HIS   163      -0.622  54.926   4.436  1.00  1.96           H  
ATOM   1747  HA  HIS   163       0.569  53.422   6.601  1.00  2.25           H  
ATOM   1748  HB2 HIS   163       1.354  55.676   7.374  1.00  3.08           H  
ATOM   1749  HB3 HIS   163       0.508  56.382   5.991  1.00  3.08           H  
ATOM   1750  HD2 HIS   163       2.313  56.852   4.152  1.00 74.25           H  
ATOM   1751  HE2 HIS   163       4.480  55.596   3.338  1.00 19.31           H  
ATOM   1752  HE1 HIS   163       4.877  53.500   4.742  1.00 67.47           H  
ATOM   1753  N   LEU   164      -2.226  54.914   7.323  1.00  2.28           N  
ATOM   1754  CA  LEU   164      -3.309  54.805   8.303  1.00  2.84           C  
ATOM   1755  C   LEU   164      -3.780  53.354   8.475  1.00  2.57           C  
ATOM   1756  O   LEU   164      -3.930  52.880   9.601  1.00  3.21           O  
ATOM   1757  CB  LEU   164      -4.471  55.704   7.861  1.00  3.97           C  
ATOM   1758  CG  LEU   164      -4.207  57.187   8.166  1.00  5.88           C  
ATOM   1759  CD1 LEU   164      -5.070  58.055   7.257  1.00  9.32           C  
ATOM   1760  CD2 LEU   164      -4.585  57.505   9.612  1.00 11.98           C  
ATOM   1761  H   LEU   164      -2.424  55.326   6.416  1.00  2.28           H  
ATOM   1762  HA  LEU   164      -2.948  55.140   9.274  1.00  2.84           H  
ATOM   1763  HB2 LEU   164      -4.632  55.570   6.791  1.00  3.97           H  
ATOM   1764  HB3 LEU   164      -5.381  55.393   8.374  1.00  3.97           H  
ATOM   1765  HG  LEU   164      -3.159  57.436   8.000  1.00  5.88           H  
ATOM   1766 HD11 LEU   164      -4.761  57.912   6.224  1.00  9.32           H  
ATOM   1767 HD12 LEU   164      -6.109  57.764   7.359  1.00  9.32           H  
ATOM   1768 HD13 LEU   164      -4.925  59.103   7.518  1.00  9.32           H  
ATOM   1769 HD21 LEU   164      -5.650  57.335   9.767  1.00 11.98           H  
ATOM   1770 HD22 LEU   164      -4.022  56.873  10.296  1.00 11.98           H  
ATOM   1771 HD23 LEU   164      -4.351  58.546   9.835  1.00 11.98           H  
ATOM   1772  N   GLU   165      -4.044  52.648   7.377  1.00  2.45           N  
ATOM   1773  CA  GLU   165      -4.699  51.339   7.433  1.00  3.07           C  
ATOM   1774  C   GLU   165      -3.727  50.175   7.682  1.00  3.78           C  
ATOM   1775  O   GLU   165      -4.032  49.329   8.515  1.00 11.96           O  
ATOM   1776  CB  GLU   165      -5.601  51.171   6.203  1.00  5.44           C  
ATOM   1777  CG  GLU   165      -4.877  50.971   4.864  1.00 13.31           C  
ATOM   1778  CD  GLU   165      -4.759  49.517   4.405  1.00 35.31           C  
ATOM   1779  OE1 GLU   165      -4.164  49.285   3.323  1.00 51.85           O  
ATOM   1780  OE2 GLU   165      -5.198  48.585   5.118  1.00 88.60           O1-
ATOM   1781  H   GLU   165      -3.921  53.093   6.470  1.00  2.45           H  
ATOM   1782  HA  GLU   165      -5.366  51.341   8.293  1.00  3.07           H  
ATOM   1783  HB2 GLU   165      -6.295  50.358   6.386  1.00  5.44           H  
ATOM   1784  HB3 GLU   165      -6.205  52.076   6.119  1.00  5.44           H  
ATOM   1785  HG2 GLU   165      -3.877  51.392   4.937  1.00 13.31           H  
ATOM   1786  HG3 GLU   165      -5.417  51.531   4.100  1.00 13.31           H  
ATOM   1787  N   LYS   166      -2.513  50.177   7.117  1.00  1.81           N  
ATOM   1788  CA  LYS   166      -1.455  49.216   7.475  1.00  2.35           C  
ATOM   1789  C   LYS   166      -0.580  49.701   8.628  1.00  2.57           C  
ATOM   1790  O   LYS   166      -0.611  49.081   9.685  1.00  9.23           O  
ATOM   1791  CB  LYS   166      -0.626  48.778   6.251  1.00  5.67           C  
ATOM   1792  CG  LYS   166      -1.423  48.029   5.168  1.00 78.82           C  
ATOM   1793  CD  LYS   166      -2.177  46.787   5.682  1.00210.36           C  
ATOM   1794  CE  LYS   166      -2.792  45.945   4.552  1.00411.19           C  
ATOM   1795  NZ  LYS   166      -3.890  46.668   3.875  1.00765.79           N1+
ATOM   1796  H   LYS   166      -2.285  50.923   6.466  1.00  1.81           H  
ATOM   1797  HA  LYS   166      -1.931  48.322   7.877  1.00  2.35           H  
ATOM   1798  HB2 LYS   166      -0.156  49.651   5.796  1.00  5.67           H  
ATOM   1799  HB3 LYS   166       0.173  48.119   6.596  1.00  5.67           H  
ATOM   1800  HG2 LYS   166      -2.124  48.725   4.715  1.00 78.82           H  
ATOM   1801  HG3 LYS   166      -0.723  47.711   4.396  1.00 78.82           H  
ATOM   1802  HD2 LYS   166      -2.975  47.097   6.360  1.00210.36           H  
ATOM   1803  HD3 LYS   166      -1.478  46.160   6.236  1.00210.36           H  
ATOM   1804  HE2 LYS   166      -3.183  45.021   4.987  1.00411.19           H  
ATOM   1805  HE3 LYS   166      -2.010  45.686   3.834  1.00411.19           H  
ATOM   1806  HZ1 LYS   166      -4.577  47.030   4.541  1.00765.79           H  
ATOM   1807  HZ2 LYS   166      -3.597  47.563   3.477  1.00765.79           H  
ATOM   1808  HZ3 LYS   166      -4.397  46.163   3.159  1.00765.79           H  
ATOM   1809  N   LEU   167       0.168  50.800   8.473  1.00  2.17           N  
ATOM   1810  CA  LEU   167       1.193  51.190   9.461  1.00  1.86           C  
ATOM   1811  C   LEU   167       0.613  51.615  10.830  1.00  1.61           C  
ATOM   1812  O   LEU   167       1.172  51.246  11.858  1.00  3.14           O  
ATOM   1813  CB  LEU   167       2.146  52.234   8.842  1.00  2.45           C  
ATOM   1814  CG  LEU   167       3.279  52.719   9.767  1.00  2.92           C  
ATOM   1815  CD1 LEU   167       4.249  51.595  10.135  1.00  5.65           C  
ATOM   1816  CD2 LEU   167       4.074  53.824   9.070  1.00  4.55           C  
ATOM   1817  H   LEU   167       0.110  51.298   7.596  1.00  2.17           H  
ATOM   1818  HA  LEU   167       1.787  50.298   9.665  1.00  1.86           H  
ATOM   1819  HB2 LEU   167       2.586  51.817   7.935  1.00  2.45           H  
ATOM   1820  HB3 LEU   167       1.572  53.108   8.558  1.00  2.45           H  
ATOM   1821  HG  LEU   167       2.856  53.138  10.679  1.00  2.92           H  
ATOM   1822 HD11 LEU   167       3.734  50.838  10.725  1.00  5.65           H  
ATOM   1823 HD12 LEU   167       4.658  51.140   9.233  1.00  5.65           H  
ATOM   1824 HD13 LEU   167       5.064  51.997  10.738  1.00  5.65           H  
ATOM   1825 HD21 LEU   167       4.527  53.440   8.156  1.00  4.55           H  
ATOM   1826 HD22 LEU   167       3.411  54.649   8.812  1.00  4.55           H  
ATOM   1827 HD23 LEU   167       4.856  54.194   9.733  1.00  4.55           H  
ATOM   1828  N   LYS   168      -0.549  52.284  10.864  1.00  1.18           N  
ATOM   1829  CA  LYS   168      -1.358  52.520  12.079  1.00  0.95           C  
ATOM   1830  C   LYS   168      -2.490  51.495  12.285  1.00  0.90           C  
ATOM   1831  O   LYS   168      -3.287  51.636  13.209  1.00  1.16           O  
ATOM   1832  CB  LYS   168      -1.876  53.971  12.134  1.00  1.23           C  
ATOM   1833  CG  LYS   168      -0.768  55.039  12.177  1.00  1.10           C  
ATOM   1834  CD  LYS   168      -1.385  56.411  12.489  1.00  1.10           C  
ATOM   1835  CE  LYS   168      -0.365  57.553  12.425  1.00  0.95           C  
ATOM   1836  NZ  LYS   168      -0.972  58.854  12.808  1.00  1.04           N1+
ATOM   1837  H   LYS   168      -0.891  52.659   9.984  1.00  1.18           H  
ATOM   1838  HA  LYS   168      -0.710  52.383  12.946  1.00  0.95           H  
ATOM   1839  HB2 LYS   168      -2.519  54.162  11.278  1.00  1.23           H  
ATOM   1840  HB3 LYS   168      -2.484  54.082  13.034  1.00  1.23           H  
ATOM   1841  HG2 LYS   168      -0.046  54.786  12.955  1.00  1.10           H  
ATOM   1842  HG3 LYS   168      -0.258  55.077  11.214  1.00  1.10           H  
ATOM   1843  HD2 LYS   168      -1.825  56.379  13.488  1.00  1.10           H  
ATOM   1844  HD3 LYS   168      -2.173  56.611  11.763  1.00  1.10           H  
ATOM   1845  HE2 LYS   168       0.010  57.612  11.399  1.00  0.95           H  
ATOM   1846  HE3 LYS   168       0.475  57.322  13.085  1.00  0.95           H  
ATOM   1847  HZ1 LYS   168      -1.866  59.028  12.350  1.00  1.04           H  
ATOM   1848  HZ2 LYS   168      -1.170  58.953  13.806  1.00  1.04           H  
ATOM   1849  HZ3 LYS   168      -0.387  59.641  12.576  1.00  1.04           H  
ATOM   1850  N   THR   169      -2.539  50.420  11.494  1.00  1.00           N  
ATOM   1851  CA  THR   169      -3.467  49.268  11.609  1.00  1.14           C  
ATOM   1852  C   THR   169      -4.983  49.546  11.519  1.00  1.05           C  
ATOM   1853  O   THR   169      -5.775  48.634  11.767  1.00  2.15           O  
ATOM   1854  CB  THR   169      -3.137  48.382  12.830  1.00  1.56           C  
ATOM   1855  OG1 THR   169      -3.411  49.043  14.044  1.00  1.66           O  
ATOM   1856  CG2 THR   169      -1.672  47.946  12.869  1.00  2.84           C  
ATOM   1857  H   THR   169      -1.791  50.320  10.821  1.00  1.00           H  
ATOM   1858  HA  THR   169      -3.260  48.640  10.744  1.00  1.14           H  
ATOM   1859  HB  THR   169      -3.747  47.480  12.785  1.00  1.56           H  
ATOM   1860 HG21 THR   169      -1.412  47.444  11.937  1.00  2.84           H  
ATOM   1861 HG22 THR   169      -1.016  48.806  13.009  1.00  2.84           H  
ATOM   1862 HG23 THR   169      -1.526  47.254  13.698  1.00  2.84           H  
ATOM   1863  HG1 THR   169      -3.385  50.000  13.877  1.00  1.66           H  
ATOM   1864  N   MET   170      -5.418  50.762  11.152  1.00  1.14           N  
ATOM   1865  CA  MET   170      -6.807  51.221  11.336  1.00  1.27           C  
ATOM   1866  C   MET   170      -7.875  50.340  10.669  1.00  1.45           C  
ATOM   1867  O   MET   170      -8.631  49.667  11.366  1.00  2.00           O  
ATOM   1868  CB  MET   170      -6.971  52.696  10.921  1.00  1.55           C  
ATOM   1869  CG  MET   170      -6.255  53.691  11.845  1.00  1.34           C  
ATOM   1870  SD  MET   170      -7.006  53.890  13.488  1.00  2.34           S  
ATOM   1871  CE  MET   170      -5.903  52.860  14.495  1.00  1.72           C  
ATOM   1872  H   MET   170      -4.725  51.452  10.885  1.00  1.14           H  
ATOM   1873  HA  MET   170      -7.028  51.163  12.401  1.00  1.27           H  
ATOM   1874  HB2 MET   170      -8.032  52.949  10.919  1.00  1.55           H  
ATOM   1875  HB3 MET   170      -6.599  52.826   9.905  1.00  1.55           H  
ATOM   1876  HG2 MET   170      -6.288  54.666  11.358  1.00  1.34           H  
ATOM   1877  HG3 MET   170      -5.206  53.413  11.952  1.00  1.34           H  
ATOM   1878  HE1 MET   170      -5.887  51.838  14.119  1.00  1.72           H  
ATOM   1879  HE2 MET   170      -4.893  53.268  14.462  1.00  1.72           H  
ATOM   1880  HE3 MET   170      -6.253  52.855  15.527  1.00  1.72           H  
ATOM   1881  N   LEU   171      -7.967  50.319   9.333  1.00  1.21           N  
ATOM   1882  CA  LEU   171      -9.052  49.596   8.650  1.00  1.09           C  
ATOM   1883  C   LEU   171      -9.034  48.065   8.866  1.00  1.11           C  
ATOM   1884  O   LEU   171     -10.108  47.524   9.117  1.00  1.49           O  
ATOM   1885  CB  LEU   171      -9.156  49.976   7.163  1.00  1.02           C  
ATOM   1886  CG  LEU   171      -9.243  51.492   6.889  1.00  1.76           C  
ATOM   1887  CD1 LEU   171      -9.290  51.737   5.387  1.00  3.28           C  
ATOM   1888  CD2 LEU   171     -10.489  52.127   7.503  1.00  2.22           C  
ATOM   1889  H   LEU   171      -7.313  50.857   8.791  1.00  1.21           H  
ATOM   1890  HA  LEU   171      -9.980  49.931   9.114  1.00  1.09           H  
ATOM   1891  HB2 LEU   171      -8.306  49.559   6.627  1.00  1.02           H  
ATOM   1892  HB3 LEU   171     -10.051  49.503   6.757  1.00  1.02           H  
ATOM   1893  HG  LEU   171      -8.361  51.991   7.288  1.00  1.76           H  
ATOM   1894 HD11 LEU   171      -8.386  51.339   4.929  1.00  3.28           H  
ATOM   1895 HD12 LEU   171     -10.164  51.252   4.954  1.00  3.28           H  
ATOM   1896 HD13 LEU   171      -9.330  52.805   5.182  1.00  3.28           H  
ATOM   1897 HD21 LEU   171     -11.385  51.598   7.177  1.00  2.22           H  
ATOM   1898 HD22 LEU   171     -10.417  52.094   8.588  1.00  2.22           H  
ATOM   1899 HD23 LEU   171     -10.561  53.172   7.204  1.00  2.22           H  
ATOM   1900  N   PRO   172      -7.883  47.359   8.920  1.00  1.09           N  
ATOM   1901  CA  PRO   172      -7.826  45.964   9.363  1.00  1.45           C  
ATOM   1902  C   PRO   172      -8.439  45.742  10.751  1.00  1.94           C  
ATOM   1903  O   PRO   172      -9.245  44.828  10.911  1.00  2.77           O  
ATOM   1904  CB  PRO   172      -6.342  45.576   9.344  1.00  1.69           C  
ATOM   1905  CG  PRO   172      -5.728  46.524   8.318  1.00  1.38           C  
ATOM   1906  CD  PRO   172      -6.570  47.788   8.477  1.00  0.99           C  
ATOM   1907  HA  PRO   172      -8.366  45.346   8.645  1.00  1.45           H  
ATOM   1908  HB2 PRO   172      -5.886  45.768  10.317  1.00  1.69           H  
ATOM   1909  HB3 PRO   172      -6.204  44.531   9.061  1.00  1.69           H  
ATOM   1910  HG2 PRO   172      -5.847  46.118   7.315  1.00  1.38           H  
ATOM   1911  HG3 PRO   172      -4.675  46.712   8.526  1.00  1.38           H  
ATOM   1912  HD2 PRO   172      -6.614  48.327   7.531  1.00  0.99           H  
ATOM   1913  HD3 PRO   172      -6.134  48.413   9.251  1.00  0.99           H  
ATOM   1914  N   ALA   173      -8.149  46.607  11.731  1.00  2.19           N  
ATOM   1915  CA  ALA   173      -8.763  46.529  13.057  1.00  3.29           C  
ATOM   1916  C   ALA   173     -10.270  46.846  13.020  1.00  3.59           C  
ATOM   1917  O   ALA   173     -11.054  46.179  13.699  1.00  4.92           O  
ATOM   1918  CB  ALA   173      -8.003  47.464  14.006  1.00  4.38           C  
ATOM   1919  H   ALA   173      -7.494  47.364  11.557  1.00  2.19           H  
ATOM   1920  HA  ALA   173      -8.657  45.509  13.429  1.00  3.29           H  
ATOM   1921  HB1 ALA   173      -6.947  47.189  14.030  1.00  4.38           H  
ATOM   1922  HB2 ALA   173      -8.092  48.498  13.672  1.00  4.38           H  
ATOM   1923  HB3 ALA   173      -8.414  47.377  15.012  1.00  4.38           H  
ATOM   1924  N   PHE   174     -10.695  47.789  12.166  1.00  3.20           N  
ATOM   1925  CA  PHE   174     -12.109  48.078  11.922  1.00  3.78           C  
ATOM   1926  C   PHE   174     -12.855  46.850  11.375  1.00  3.93           C  
ATOM   1927  O   PHE   174     -13.821  46.413  11.990  1.00  4.63           O  
ATOM   1928  CB  PHE   174     -12.318  49.303  11.003  1.00  4.83           C  
ATOM   1929  CG  PHE   174     -11.894  50.705  11.444  1.00  5.95           C  
ATOM   1930  CD1 PHE   174     -11.039  50.947  12.541  1.00  7.32           C  
ATOM   1931  CD2 PHE   174     -12.277  51.792  10.631  1.00  9.44           C  
ATOM   1932  CE1 PHE   174     -10.518  52.235  12.770  1.00 11.48           C  
ATOM   1933  CE2 PHE   174     -11.775  53.083  10.874  1.00 14.62           C  
ATOM   1934  CZ  PHE   174     -10.874  53.302  11.928  1.00 15.40           C  
ATOM   1935  H   PHE   174      -9.997  48.316  11.649  1.00  3.20           H  
ATOM   1936  HA  PHE   174     -12.573  48.313  12.881  1.00  3.78           H  
ATOM   1937  HB2 PHE   174     -11.847  49.102  10.043  1.00  4.83           H  
ATOM   1938  HB3 PHE   174     -13.388  49.363  10.803  1.00  4.83           H  
ATOM   1939  HD1 PHE   174     -10.713  50.139  13.177  1.00  7.32           H  
ATOM   1940  HD2 PHE   174     -12.921  51.627   9.778  1.00  9.44           H  
ATOM   1941  HE1 PHE   174      -9.803  52.391  13.567  1.00 11.48           H  
ATOM   1942  HE2 PHE   174     -12.045  53.908  10.224  1.00 14.62           H  
ATOM   1943  HZ  PHE   174     -10.448  54.288  12.072  1.00 15.40           H  
ATOM   1944  N   TYR   175     -12.367  46.237  10.290  1.00  4.43           N  
ATOM   1945  CA  TYR   175     -12.965  45.052   9.658  1.00  5.37           C  
ATOM   1946  C   TYR   175     -12.982  43.791  10.534  1.00  7.05           C  
ATOM   1947  O   TYR   175     -14.020  43.139  10.656  1.00 11.47           O  
ATOM   1948  CB  TYR   175     -12.277  44.744   8.322  1.00  4.52           C  
ATOM   1949  CG  TYR   175     -12.423  45.770   7.212  1.00  3.53           C  
ATOM   1950  CD1 TYR   175     -13.691  46.156   6.731  1.00  3.69           C  
ATOM   1951  CD2 TYR   175     -11.261  46.291   6.611  1.00  3.51           C  
ATOM   1952  CE1 TYR   175     -13.789  47.072   5.663  1.00  3.60           C  
ATOM   1953  CE2 TYR   175     -11.355  47.193   5.537  1.00  3.71           C  
ATOM   1954  CZ  TYR   175     -12.620  47.586   5.061  1.00  3.66           C  
ATOM   1955  OH  TYR   175     -12.693  48.366   3.951  1.00  5.75           O  
ATOM   1956  H   TYR   175     -11.545  46.635   9.848  1.00  4.43           H  
ATOM   1957  HA  TYR   175     -14.008  45.278   9.434  1.00  5.37           H  
ATOM   1958  HB2 TYR   175     -11.217  44.584   8.522  1.00  4.52           H  
ATOM   1959  HB3 TYR   175     -12.685  43.806   7.941  1.00  4.52           H  
ATOM   1960  HD1 TYR   175     -14.588  45.720   7.155  1.00  3.69           H  
ATOM   1961  HD2 TYR   175     -10.292  45.984   6.974  1.00  3.51           H  
ATOM   1962  HE1 TYR   175     -14.756  47.345   5.268  1.00  3.60           H  
ATOM   1963  HE2 TYR   175     -10.468  47.579   5.067  1.00  3.71           H  
ATOM   1964  HH  TYR   175     -11.995  48.112   3.330  1.00  5.75           H  
ATOM   1965  N   ILE   176     -11.877  43.508  11.242  1.00  5.86           N  
ATOM   1966  CA  ILE   176     -11.778  42.386  12.195  1.00  7.44           C  
ATOM   1967  C   ILE   176     -12.831  42.500  13.304  1.00 12.41           C  
ATOM   1968  O   ILE   176     -13.374  41.482  13.735  1.00 32.08           O  
ATOM   1969  CB  ILE   176     -10.339  42.271  12.762  1.00  6.35           C  
ATOM   1970  CG1 ILE   176      -9.406  41.719  11.662  1.00 55.28           C  
ATOM   1971  CG2 ILE   176     -10.248  41.373  14.013  1.00 52.67           C  
ATOM   1972  CD1 ILE   176      -7.907  41.836  11.976  1.00 46.58           C  
ATOM   1973  H   ILE   176     -11.050  44.077  11.085  1.00  5.86           H  
ATOM   1974  HA  ILE   176     -11.999  41.461  11.658  1.00  7.44           H  
ATOM   1975  HB  ILE   176     -10.004  43.270  13.046  1.00  6.35           H  
ATOM   1976 HG12 ILE   176      -9.654  40.676  11.461  1.00 55.28           H  
ATOM   1977 HG13 ILE   176      -9.585  42.275  10.746  1.00 55.28           H  
ATOM   1978 HG21 ILE   176     -10.832  41.793  14.830  1.00 52.67           H  
ATOM   1979 HG22 ILE   176     -10.616  40.372  13.782  1.00 52.67           H  
ATOM   1980 HG23 ILE   176      -9.219  41.302  14.360  1.00 52.67           H  
ATOM   1981 HD11 ILE   176      -7.660  42.867  12.234  1.00 46.58           H  
ATOM   1982 HD12 ILE   176      -7.632  41.178  12.799  1.00 46.58           H  
ATOM   1983 HD13 ILE   176      -7.331  41.545  11.098  1.00 46.58           H  
ATOM   1984  N   SER   177     -13.197  43.720  13.715  1.00  7.07           N  
ATOM   1985  CA  SER   177     -14.364  43.960  14.570  1.00  9.04           C  
ATOM   1986  C   SER   177     -15.686  43.826  13.795  1.00  9.24           C  
ATOM   1987  O   SER   177     -16.494  42.940  14.096  1.00 16.29           O  
ATOM   1988  CB  SER   177     -14.245  45.335  15.234  1.00 13.53           C  
ATOM   1989  OG  SER   177     -15.337  45.530  16.107  1.00130.81           O  
ATOM   1990  H   SER   177     -12.710  44.519  13.324  1.00  7.07           H  
ATOM   1991  HA  SER   177     -14.373  43.218  15.368  1.00  9.04           H  
ATOM   1992  HB2 SER   177     -14.243  46.117  14.474  1.00 13.53           H  
ATOM   1993  HB3 SER   177     -13.313  45.389  15.798  1.00 13.53           H  
ATOM   1994  HG  SER   177     -15.362  46.455  16.369  1.00130.81           H  
ATOM   1995  N   TYR   178     -15.863  44.626  12.741  1.00  7.02           N  
ATOM   1996  CA  TYR   178     -17.093  44.747  11.959  1.00  8.03           C  
ATOM   1997  C   TYR   178     -17.714  43.504  11.338  1.00 11.78           C  
ATOM   1998  O   TYR   178     -18.921  43.298  11.466  1.00 13.83           O  
ATOM   1999  CB  TYR   178     -16.964  45.842  10.894  1.00  5.86           C  
ATOM   2000  CG  TYR   178     -17.210  47.256  11.362  1.00  5.05           C  
ATOM   2001  CD1 TYR   178     -18.470  47.589  11.890  1.00  6.16           C  
ATOM   2002  CD2 TYR   178     -16.262  48.264  11.107  1.00  6.65           C  
ATOM   2003  CE1 TYR   178     -18.792  48.930  12.145  1.00  7.02           C  
ATOM   2004  CE2 TYR   178     -16.588  49.611  11.346  1.00  7.67           C  
ATOM   2005  CZ  TYR   178     -17.863  49.947  11.847  1.00  6.33           C  
ATOM   2006  OH  TYR   178     -18.225  51.246  11.965  1.00  7.70           O  
ATOM   2007  H   TYR   178     -15.113  45.265  12.505  1.00  7.02           H  
ATOM   2008  HA  TYR   178     -17.851  45.087  12.664  1.00  8.03           H  
ATOM   2009  HB2 TYR   178     -15.987  45.767  10.417  1.00  5.86           H  
ATOM   2010  HB3 TYR   178     -17.698  45.657  10.113  1.00  5.86           H  
ATOM   2011  HD1 TYR   178     -19.215  46.823  12.043  1.00  6.16           H  
ATOM   2012  HD2 TYR   178     -15.323  48.006  10.644  1.00  6.65           H  
ATOM   2013  HE1 TYR   178     -19.774  49.190  12.513  1.00  7.02           H  
ATOM   2014  HE2 TYR   178     -15.901  50.395  11.078  1.00  7.67           H  
ATOM   2015  HH  TYR   178     -19.200  51.312  11.815  1.00  7.70           H  
ATOM   2016  N   ASP   179     -16.917  42.691  10.646  1.00 16.98           N  
ATOM   2017  CA  ASP   179     -17.430  41.694   9.700  1.00 28.52           C  
ATOM   2018  C   ASP   179     -18.290  40.555  10.295  1.00 30.83           C  
ATOM   2019  O   ASP   179     -18.967  39.823   9.571  1.00 37.85           O  
ATOM   2020  CB  ASP   179     -16.313  41.232   8.750  1.00 42.77           C  
ATOM   2021  CG  ASP   179     -15.834  42.265   7.716  1.00 43.54           C  
ATOM   2022  OD1 ASP   179     -16.384  43.387   7.650  1.00 78.35           O  
ATOM   2023  OD2 ASP   179     -14.925  41.907   6.937  1.00 53.70           O1-
ATOM   2024  H   ASP   179     -15.935  42.944  10.566  1.00 16.98           H  
ATOM   2025  HA  ASP   179     -18.138  42.223   9.064  1.00 28.52           H  
ATOM   2026  HB2 ASP   179     -16.686  40.374   8.192  1.00 42.77           H  
ATOM   2027  HB3 ASP   179     -15.457  40.916   9.343  1.00 42.77           H  
ATOM   2028  N   ASP   180     -18.387  40.502  11.630  1.00 29.70           N  
ATOM   2029  CA  ASP   180     -19.431  39.780  12.370  1.00 31.04           C  
ATOM   2030  C   ASP   180     -20.875  40.150  12.005  1.00 25.95           C  
ATOM   2031  O   ASP   180     -21.709  39.248  11.951  1.00 51.01           O  
ATOM   2032  CB  ASP   180     -19.251  39.951  13.895  1.00 41.26           C  
ATOM   2033  CG  ASP   180     -18.691  38.707  14.581  1.00158.96           C  
ATOM   2034  OD1 ASP   180     -17.532  38.344  14.282  1.00257.39           O  
ATOM   2035  OD2 ASP   180     -19.405  38.135  15.439  1.00375.05           O1-
ATOM   2036  H   ASP   180     -17.887  41.227  12.122  1.00 29.70           H  
ATOM   2037  HA  ASP   180     -19.324  38.720  12.138  1.00 31.04           H  
ATOM   2038  HB2 ASP   180     -20.202  40.213  14.360  1.00 41.26           H  
ATOM   2039  HB3 ASP   180     -18.580  40.790  14.091  1.00 41.26           H  
ATOM   2040  N   LEU   181     -21.190  41.438  11.792  1.00 15.70           N  
ATOM   2041  CA  LEU   181     -22.575  41.952  11.760  1.00 16.16           C  
ATOM   2042  C   LEU   181     -23.468  41.188  10.772  1.00 15.76           C  
ATOM   2043  O   LEU   181     -24.554  40.740  11.131  1.00 32.18           O  
ATOM   2044  CB  LEU   181     -22.580  43.452  11.398  1.00 18.74           C  
ATOM   2045  CG  LEU   181     -22.029  44.402  12.478  1.00 39.80           C  
ATOM   2046  CD1 LEU   181     -21.931  45.812  11.898  1.00 85.29           C  
ATOM   2047  CD2 LEU   181     -22.922  44.455  13.721  1.00 98.12           C  
ATOM   2048  H   LEU   181     -20.429  42.114  11.777  1.00 15.70           H  
ATOM   2049  HA  LEU   181     -23.020  41.827  12.745  1.00 16.16           H  
ATOM   2050  HB2 LEU   181     -22.003  43.587  10.483  1.00 18.74           H  
ATOM   2051  HB3 LEU   181     -23.606  43.754  11.179  1.00 18.74           H  
ATOM   2052  HG  LEU   181     -21.034  44.081  12.781  1.00 39.80           H  
ATOM   2053 HD11 LEU   181     -21.265  45.816  11.035  1.00 85.29           H  
ATOM   2054 HD12 LEU   181     -22.918  46.159  11.585  1.00 85.29           H  
ATOM   2055 HD13 LEU   181     -21.545  46.498  12.650  1.00 85.29           H  
ATOM   2056 HD21 LEU   181     -23.937  44.744  13.446  1.00 98.12           H  
ATOM   2057 HD22 LEU   181     -22.946  43.489  14.219  1.00 98.12           H  
ATOM   2058 HD23 LEU   181     -22.537  45.195  14.424  1.00 98.12           H  
ATOM   2059  N   LEU   182     -22.943  40.921   9.577  1.00  8.03           N  
ATOM   2060  CA  LEU   182     -23.597  40.131   8.535  1.00  9.39           C  
ATOM   2061  C   LEU   182     -23.816  38.658   8.934  1.00 12.38           C  
ATOM   2062  O   LEU   182     -24.751  38.018   8.462  1.00 32.43           O  
ATOM   2063  CB  LEU   182     -22.696  40.249   7.286  1.00 14.30           C  
ATOM   2064  CG  LEU   182     -23.037  39.323   6.104  1.00 23.20           C  
ATOM   2065  CD1 LEU   182     -24.424  39.632   5.550  1.00 28.88           C  
ATOM   2066  CD2 LEU   182     -22.005  39.513   4.993  1.00 27.96           C  
ATOM   2067  H   LEU   182     -22.017  41.278   9.395  1.00  8.03           H  
ATOM   2068  HA  LEU   182     -24.574  40.567   8.315  1.00  9.39           H  
ATOM   2069  HB2 LEU   182     -22.724  41.283   6.940  1.00 14.30           H  
ATOM   2070  HB3 LEU   182     -21.670  40.026   7.585  1.00 14.30           H  
ATOM   2071  HG  LEU   182     -22.997  38.281   6.418  1.00 23.20           H  
ATOM   2072 HD11 LEU   182     -25.182  39.415   6.300  1.00 28.88           H  
ATOM   2073 HD12 LEU   182     -24.499  40.681   5.269  1.00 28.88           H  
ATOM   2074 HD13 LEU   182     -24.633  39.005   4.684  1.00 28.88           H  
ATOM   2075 HD21 LEU   182     -21.994  40.551   4.661  1.00 27.96           H  
ATOM   2076 HD22 LEU   182     -21.014  39.250   5.365  1.00 27.96           H  
ATOM   2077 HD23 LEU   182     -22.243  38.863   4.152  1.00 27.96           H  
ATOM   2078  N   SER   183     -22.886  38.074   9.688  1.00 70.54           N  
ATOM   2079  CA  SER   183     -22.310  36.779   9.310  1.00 97.72           C  
ATOM   2080  C   SER   183     -22.236  35.718  10.406  1.00123.77           C  
ATOM   2081  O   SER   183     -21.978  34.557  10.090  1.00213.21           O  
ATOM   2082  CB  SER   183     -20.885  37.034   8.816  1.00137.58           C  
ATOM   2083  OG  SER   183     -20.059  37.446   9.886  1.00233.04           O  
ATOM   2084  H   SER   183     -22.278  38.684  10.224  1.00 70.54           H  
ATOM   2085  HA  SER   183     -22.885  36.351   8.490  1.00 97.72           H  
ATOM   2086  HB2 SER   183     -20.887  37.792   8.032  1.00137.58           H  
ATOM   2087  HB3 SER   183     -20.489  36.109   8.409  1.00137.58           H  
ATOM   2088  HG  SER   183     -19.694  38.336   9.686  1.00233.04           H  
ATOM   2089  N   LYS   184     -22.392  36.095  11.681  1.00156.85           N  
ATOM   2090  CA  LYS   184     -21.993  35.241  12.811  1.00228.24           C  
ATOM   2091  C   LYS   184     -23.075  35.078  13.883  1.00205.76           C  
ATOM   2092  O   LYS   184     -24.165  35.638  13.791  1.00347.82           O  
ATOM   2093  CB  LYS   184     -20.657  35.779  13.364  1.00436.34           C  
ATOM   2094  CG  LYS   184     -19.676  34.620  13.591  1.00639.51           C  
ATOM   2095  CD  LYS   184     -18.281  35.061  14.050  1.00879.10           C  
ATOM   2096  CE  LYS   184     -17.498  35.814  12.971  1.001101.2           C  
ATOM   2097  NZ  LYS   184     -17.125  34.959  11.822  1.001321.5           N1+
ATOM   2098  H   LYS   184     -22.563  37.079  11.853  1.00156.85           H  
ATOM   2099  HA  LYS   184     -21.829  34.235  12.423  1.00228.24           H  
ATOM   2100  HB2 LYS   184     -20.211  36.473  12.649  1.00436.34           H  
ATOM   2101  HB3 LYS   184     -20.828  36.316  14.296  1.00436.34           H  
ATOM   2102  HG2 LYS   184     -20.087  33.956  14.351  1.00639.51           H  
ATOM   2103  HG3 LYS   184     -19.580  34.063  12.659  1.00639.51           H  
ATOM   2104  HD2 LYS   184     -17.710  34.184  14.355  1.00879.10           H  
ATOM   2105  HD3 LYS   184     -18.385  35.707  14.924  1.00879.10           H  
ATOM   2106  HE2 LYS   184     -16.598  36.228  13.435  1.001101.2           H  
ATOM   2107  HE3 LYS   184     -18.086  36.672  12.630  1.001101.2           H  
ATOM   2108  HZ1 LYS   184     -16.647  34.115  12.130  1.001321.5           H  
ATOM   2109  HZ2 LYS   184     -17.937  34.704  11.259  1.001321.5           H  
ATOM   2110  HZ3 LYS   184     -16.513  35.481  11.212  1.001321.5           H  
ATOM   2111  N   TRP   185     -22.756  34.261  14.891  1.00250.09           N  
ATOM   2112  CA  TRP   185     -23.639  33.939  16.012  1.00277.88           C  
ATOM   2113  C   TRP   185     -24.159  35.177  16.762  1.00223.06           C  
ATOM   2114  O   TRP   185     -23.392  36.099  17.060  1.00307.56           O  
ATOM   2115  CB  TRP   185     -22.993  32.882  16.920  1.00538.64           C  
ATOM   2116  CG  TRP   185     -23.638  32.749  18.263  1.00775.29           C  
ATOM   2117  CD1 TRP   185     -24.858  32.203  18.468  1.001146.5           C  
ATOM   2118  CD2 TRP   185     -23.330  33.481  19.493  1.00965.76           C  
ATOM   2119  NE1 TRP   185     -25.300  32.502  19.738  1.001485.6           N  
ATOM   2120  CE2 TRP   185     -24.408  33.306  20.409  1.001376.9           C  
ATOM   2121  CE3 TRP   185     -22.262  34.309  19.909  1.001082.0           C  
ATOM   2122  CZ2 TRP   185     -24.441  33.934  21.662  1.001845.3           C  
ATOM   2123  CZ3 TRP   185     -22.274  34.929  21.175  1.001631.8           C  
ATOM   2124  CH2 TRP   185     -23.362  34.746  22.049  1.001974.4           C  
ATOM   2125  H   TRP   185     -21.834  33.862  14.895  1.00250.09           H  
ATOM   2126  HA  TRP   185     -24.523  33.456  15.591  1.00277.88           H  
ATOM   2127  HB2 TRP   185     -23.005  31.916  16.413  1.00538.64           H  
ATOM   2128  HB3 TRP   185     -21.951  33.157  17.087  1.00538.64           H  
ATOM   2129  HD1 TRP   185     -25.468  31.721  17.711  1.001146.5           H  
ATOM   2130  HE1 TRP   185     -26.296  32.423  19.982  1.001485.6           H  
ATOM   2131  HE3 TRP   185     -21.429  34.463  19.243  1.001082.0           H  
ATOM   2132  HZ2 TRP   185     -25.294  33.795  22.310  1.001845.3           H  
ATOM   2133  HZ3 TRP   185     -21.446  35.553  21.479  1.001631.8           H  
ATOM   2134  HH2 TRP   185     -23.371  35.233  23.014  1.001974.4           H  
ATOM   2135  N   GLU   186     -25.484  35.231  16.918  1.00274.51           N  
ATOM   2136  CA  GLU   186     -26.308  36.359  17.377  1.00266.34           C  
ATOM   2137  C   GLU   186     -26.018  37.707  16.692  1.00147.81           C  
ATOM   2138  O   GLU   186     -26.263  38.782  17.236  1.00309.12           O  
ATOM   2139  CB  GLU   186     -26.468  36.338  18.908  1.00373.42           C  
ATOM   2140  CG  GLU   186     -27.679  35.509  19.404  1.00797.74           C  
ATOM   2141  CD  GLU   186     -27.836  34.076  18.844  1.001105.6           C  
ATOM   2142  OE1 GLU   186     -27.819  33.882  17.603  1.001276.5           O  
ATOM   2143  OE2 GLU   186     -27.964  33.146  19.671  1.001438.9           O1-
ATOM   2144  H   GLU   186     -26.012  34.373  16.780  1.00274.51           H  
ATOM   2145  HA  GLU   186     -27.310  36.160  16.996  1.00266.34           H  
ATOM   2146  HB2 GLU   186     -25.556  35.946  19.360  1.00373.42           H  
ATOM   2147  HB3 GLU   186     -26.599  37.353  19.282  1.00373.42           H  
ATOM   2148  HG2 GLU   186     -28.584  36.066  19.149  1.00797.74           H  
ATOM   2149  HG3 GLU   186     -27.630  35.471  20.495  1.00797.74           H  
ATOM   2150  N   LYS   187     -25.553  37.635  15.439  1.00 51.35           N  
ATOM   2151  CA  LYS   187     -25.568  38.716  14.440  1.00 43.43           C  
ATOM   2152  C   LYS   187     -26.602  38.347  13.356  1.00 39.99           C  
ATOM   2153  O   LYS   187     -27.371  37.400  13.545  1.00132.54           O  
ATOM   2154  CB  LYS   187     -24.148  38.935  13.878  1.00136.31           C  
ATOM   2155  CG  LYS   187     -22.978  38.764  14.866  1.00402.64           C  
ATOM   2156  CD  LYS   187     -23.042  39.675  16.103  1.00695.82           C  
ATOM   2157  CE  LYS   187     -21.831  39.538  17.038  1.001244.0           C  
ATOM   2158  NZ  LYS   187     -21.429  38.127  17.254  1.001908.5           N1+
ATOM   2159  H   LYS   187     -25.336  36.709  15.089  1.00 51.35           H  
ATOM   2160  HA  LYS   187     -25.905  39.640  14.913  1.00 43.43           H  
ATOM   2161  HB2 LYS   187     -23.986  38.241  13.052  1.00136.31           H  
ATOM   2162  HB3 LYS   187     -24.100  39.945  13.477  1.00136.31           H  
ATOM   2163  HG2 LYS   187     -22.938  37.722  15.169  1.00402.64           H  
ATOM   2164  HG3 LYS   187     -22.048  38.967  14.349  1.00402.64           H  
ATOM   2165  HD2 LYS   187     -23.931  39.446  16.681  1.00695.82           H  
ATOM   2166  HD3 LYS   187     -23.119  40.714  15.779  1.00695.82           H  
ATOM   2167  HE2 LYS   187     -22.092  40.005  17.992  1.001244.0           H  
ATOM   2168  HE3 LYS   187     -20.988  40.086  16.608  1.001244.0           H  
ATOM   2169  HZ1 LYS   187     -22.237  37.503  17.264  1.001908.5           H  
ATOM   2170  HZ2 LYS   187     -20.807  37.853  16.487  1.001908.5           H  
ATOM   2171  HZ3 LYS   187     -20.907  38.014  18.106  1.001908.5           H  
ATOM   2172  N   VAL   188     -26.670  39.075  12.236  1.00  9.40           N  
ATOM   2173  CA  VAL   188     -27.772  38.974  11.248  1.00  4.66           C  
ATOM   2174  C   VAL   188     -27.978  37.537  10.745  1.00  5.69           C  
ATOM   2175  O   VAL   188     -29.064  37.002  10.942  1.00 10.60           O  
ATOM   2176  CB  VAL   188     -27.544  39.956  10.081  1.00  7.19           C  
ATOM   2177  CG1 VAL   188     -28.575  39.808   8.961  1.00 11.27           C  
ATOM   2178  CG2 VAL   188     -27.628  41.409  10.573  1.00 14.62           C  
ATOM   2179  H   VAL   188     -25.975  39.801  12.086  1.00  9.40           H  
ATOM   2180  HA  VAL   188     -28.703  39.264  11.737  1.00  4.66           H  
ATOM   2181  HB  VAL   188     -26.557  39.783   9.656  1.00  7.19           H  
ATOM   2182 HG11 VAL   188     -28.474  38.842   8.466  1.00 11.27           H  
ATOM   2183 HG12 VAL   188     -29.585  39.890   9.367  1.00 11.27           H  
ATOM   2184 HG13 VAL   188     -28.430  40.594   8.222  1.00 11.27           H  
ATOM   2185 HG21 VAL   188     -28.642  41.636  10.903  1.00 14.62           H  
ATOM   2186 HG22 VAL   188     -26.942  41.587  11.400  1.00 14.62           H  
ATOM   2187 HG23 VAL   188     -27.354  42.081   9.761  1.00 14.62           H  
ATOM   2188  N   ALA   189     -26.929  36.836  10.294  1.00  9.74           N  
ATOM   2189  CA  ALA   189     -27.018  35.433   9.852  1.00 17.46           C  
ATOM   2190  C   ALA   189     -27.693  34.481  10.865  1.00 15.46           C  
ATOM   2191  O   ALA   189     -28.488  33.626  10.482  1.00 21.92           O  
ATOM   2192  CB  ALA   189     -25.595  34.945   9.549  1.00 37.53           C  
ATOM   2193  H   ALA   189     -26.068  37.329  10.107  1.00  9.74           H  
ATOM   2194  HA  ALA   189     -27.607  35.394   8.935  1.00 17.46           H  
ATOM   2195  HB1 ALA   189     -25.177  35.505   8.714  1.00 37.53           H  
ATOM   2196  HB2 ALA   189     -24.966  35.062  10.431  1.00 37.53           H  
ATOM   2197  HB3 ALA   189     -25.614  33.890   9.281  1.00 37.53           H  
ATOM   2198  N   SER   190     -27.422  34.652  12.161  1.00 12.94           N  
ATOM   2199  CA  SER   190     -28.044  33.853  13.227  1.00 13.41           C  
ATOM   2200  C   SER   190     -29.478  34.317  13.533  1.00 10.58           C  
ATOM   2201  O   SER   190     -30.358  33.503  13.808  1.00 16.67           O  
ATOM   2202  CB  SER   190     -27.167  33.981  14.473  1.00 22.80           C  
ATOM   2203  OG  SER   190     -27.267  32.854  15.316  1.00 87.80           O  
ATOM   2204  H   SER   190     -26.802  35.405  12.423  1.00 12.94           H  
ATOM   2205  HA  SER   190     -28.080  32.806  12.924  1.00 13.41           H  
ATOM   2206  HB2 SER   190     -27.435  34.887  15.019  1.00 22.80           H  
ATOM   2207  HB3 SER   190     -26.128  34.061  14.160  1.00 22.80           H  
ATOM   2208  HG  SER   190     -27.628  33.151  16.194  1.00 87.80           H  
ATOM   2209  N   THR   191     -29.733  35.625  13.420  1.00  6.88           N  
ATOM   2210  CA  THR   191     -31.006  36.284  13.773  1.00  6.03           C  
ATOM   2211  C   THR   191     -32.174  35.828  12.900  1.00  4.44           C  
ATOM   2212  O   THR   191     -33.272  35.635  13.416  1.00  6.01           O  
ATOM   2213  CB  THR   191     -30.865  37.813  13.679  1.00  6.39           C  
ATOM   2214  OG1 THR   191     -29.806  38.245  14.504  1.00 10.56           O  
ATOM   2215  CG2 THR   191     -32.104  38.574  14.152  1.00  7.41           C  
ATOM   2216  H   THR   191     -28.988  36.211  13.065  1.00  6.88           H  
ATOM   2217  HA  THR   191     -31.255  36.030  14.803  1.00  6.03           H  
ATOM   2218  HB  THR   191     -30.651  38.099  12.649  1.00  6.39           H  
ATOM   2219 HG21 THR   191     -32.934  38.394  13.469  1.00  7.41           H  
ATOM   2220 HG22 THR   191     -32.379  38.251  15.155  1.00  7.41           H  
ATOM   2221 HG23 THR   191     -31.891  39.643  14.159  1.00  7.41           H  
ATOM   2222  HG1 THR   191     -28.988  37.843  14.175  1.00 10.56           H  
ATOM   2223  N   GLU   192     -31.934  35.540  11.617  1.00  3.03           N  
ATOM   2224  CA  GLU   192     -32.976  35.030  10.708  1.00  2.22           C  
ATOM   2225  C   GLU   192     -33.402  33.581  11.025  1.00  1.87           C  
ATOM   2226  O   GLU   192     -34.313  33.049  10.392  1.00  2.62           O  
ATOM   2227  CB  GLU   192     -32.509  35.123   9.240  1.00  2.38           C  
ATOM   2228  CG  GLU   192     -31.847  36.446   8.812  1.00  4.07           C  
ATOM   2229  CD  GLU   192     -32.586  37.735   9.218  1.00  6.40           C  
ATOM   2230  OE1 GLU   192     -31.921  38.794   9.201  1.00 53.41           O  
ATOM   2231  OE2 GLU   192     -33.797  37.676   9.532  1.00 58.98           O1-
ATOM   2232  H   GLU   192     -31.025  35.764  11.229  1.00  3.03           H  
ATOM   2233  HA  GLU   192     -33.868  35.648  10.824  1.00  2.22           H  
ATOM   2234  HB2 GLU   192     -31.795  34.320   9.053  1.00  2.38           H  
ATOM   2235  HB3 GLU   192     -33.373  34.949   8.597  1.00  2.38           H  
ATOM   2236  HG2 GLU   192     -31.729  36.430   7.726  1.00  4.07           H  
ATOM   2237  HG3 GLU   192     -30.841  36.466   9.229  1.00  4.07           H  
ATOM   2238  N   GLY   193     -32.724  32.887  11.953  1.00  2.11           N  
ATOM   2239  CA  GLY   193     -33.048  31.504  12.318  1.00  2.36           C  
ATOM   2240  C   GLY   193     -32.935  30.520  11.146  1.00  1.54           C  
ATOM   2241  O   GLY   193     -33.707  29.568  11.070  1.00  1.62           O  
ATOM   2242  H   GLY   193     -32.006  33.368  12.485  1.00  2.11           H  
ATOM   2243  HA2 GLY   193     -32.363  31.182  13.102  1.00  2.36           H  
ATOM   2244  HA3 GLY   193     -34.067  31.465  12.704  1.00  2.36           H  
ATOM   2245  N   SER   194     -32.029  30.791  10.200  1.00  1.45           N  
ATOM   2246  CA  SER   194     -31.905  30.151   8.881  1.00  1.54           C  
ATOM   2247  C   SER   194     -33.030  30.428   7.874  1.00  1.83           C  
ATOM   2248  O   SER   194     -32.845  30.081   6.713  1.00  4.23           O  
ATOM   2249  CB  SER   194     -31.620  28.646   9.014  1.00  2.84           C  
ATOM   2250  OG  SER   194     -31.227  28.068   7.782  1.00  3.79           O  
ATOM   2251  H   SER   194     -31.438  31.594  10.365  1.00  1.45           H  
ATOM   2252  HA  SER   194     -31.020  30.581   8.426  1.00  1.54           H  
ATOM   2253  HB2 SER   194     -32.510  28.131   9.376  1.00  2.84           H  
ATOM   2254  HB3 SER   194     -30.815  28.503   9.736  1.00  2.84           H  
ATOM   2255  HG  SER   194     -31.994  28.032   7.174  1.00  3.79           H  
ATOM   2256  N   VAL   195     -34.144  31.072   8.238  1.00  1.58           N  
ATOM   2257  CA  VAL   195     -35.276  31.309   7.321  1.00  1.96           C  
ATOM   2258  C   VAL   195     -34.847  32.109   6.086  1.00  2.23           C  
ATOM   2259  O   VAL   195     -34.107  33.085   6.188  1.00  2.99           O  
ATOM   2260  CB  VAL   195     -36.459  31.988   8.043  1.00  2.53           C  
ATOM   2261  CG1 VAL   195     -37.678  32.166   7.126  1.00  3.27           C  
ATOM   2262  CG2 VAL   195     -36.917  31.166   9.258  1.00  3.22           C  
ATOM   2263  H   VAL   195     -34.208  31.460   9.173  1.00  1.58           H  
ATOM   2264  HA  VAL   195     -35.622  30.337   6.967  1.00  1.96           H  
ATOM   2265  HB  VAL   195     -36.150  32.974   8.389  1.00  2.53           H  
ATOM   2266 HG11 VAL   195     -37.447  32.865   6.323  1.00  3.27           H  
ATOM   2267 HG12 VAL   195     -37.966  31.205   6.695  1.00  3.27           H  
ATOM   2268 HG13 VAL   195     -38.514  32.572   7.695  1.00  3.27           H  
ATOM   2269 HG21 VAL   195     -37.215  30.166   8.941  1.00  3.22           H  
ATOM   2270 HG22 VAL   195     -36.112  31.084   9.988  1.00  3.22           H  
ATOM   2271 HG23 VAL   195     -37.758  31.660   9.743  1.00  3.22           H  
ATOM   2272  N   GLU   196     -35.339  31.703   4.915  1.00  2.60           N  
ATOM   2273  CA  GLU   196     -34.942  32.187   3.585  1.00  3.21           C  
ATOM   2274  C   GLU   196     -35.437  33.601   3.204  1.00  3.57           C  
ATOM   2275  O   GLU   196     -35.908  33.831   2.087  1.00  9.82           O  
ATOM   2276  CB  GLU   196     -35.266  31.121   2.516  1.00  5.23           C  
ATOM   2277  CG  GLU   196     -36.739  30.670   2.493  1.00  7.16           C  
ATOM   2278  CD  GLU   196     -36.937  29.386   3.307  1.00 16.77           C  
ATOM   2279  OE1 GLU   196     -36.927  28.290   2.698  1.00 62.00           O  
ATOM   2280  OE2 GLU   196     -37.010  29.478   4.552  1.00 75.81           O1-
ATOM   2281  H   GLU   196     -35.951  30.886   4.937  1.00  2.60           H  
ATOM   2282  HA  GLU   196     -33.860  32.281   3.614  1.00  3.21           H  
ATOM   2283  HB2 GLU   196     -34.999  31.513   1.534  1.00  5.23           H  
ATOM   2284  HB3 GLU   196     -34.628  30.251   2.681  1.00  5.23           H  
ATOM   2285  HG2 GLU   196     -37.037  30.488   1.460  1.00  7.16           H  
ATOM   2286  HG3 GLU   196     -37.384  31.464   2.876  1.00  7.16           H  
ATOM   2287  N   VAL   197     -35.285  34.568   4.113  1.00  2.53           N  
ATOM   2288  CA  VAL   197     -35.437  36.007   3.838  1.00  2.54           C  
ATOM   2289  C   VAL   197     -34.514  36.492   2.712  1.00  2.00           C  
ATOM   2290  O   VAL   197     -33.421  35.958   2.512  1.00  2.42           O  
ATOM   2291  CB  VAL   197     -35.285  36.823   5.138  1.00  4.05           C  
ATOM   2292  CG1 VAL   197     -33.839  36.890   5.643  1.00  5.31           C  
ATOM   2293  CG2 VAL   197     -35.813  38.254   4.983  1.00  5.47           C  
ATOM   2294  H   VAL   197     -34.840  34.301   4.987  1.00  2.53           H  
ATOM   2295  HA  VAL   197     -36.458  36.151   3.486  1.00  2.54           H  
ATOM   2296  HB  VAL   197     -35.889  36.340   5.907  1.00  4.05           H  
ATOM   2297 HG11 VAL   197     -33.448  35.883   5.787  1.00  5.31           H  
ATOM   2298 HG12 VAL   197     -33.205  37.425   4.936  1.00  5.31           H  
ATOM   2299 HG13 VAL   197     -33.816  37.411   6.601  1.00  5.31           H  
ATOM   2300 HG21 VAL   197     -35.187  38.825   4.295  1.00  5.47           H  
ATOM   2301 HG22 VAL   197     -36.836  38.238   4.607  1.00  5.47           H  
ATOM   2302 HG23 VAL   197     -35.802  38.750   5.954  1.00  5.47           H  
ATOM   2303  N   ASP   198     -34.956  37.477   1.930  1.00  2.20           N  
ATOM   2304  CA  ASP   198     -34.221  37.953   0.765  1.00  2.56           C  
ATOM   2305  C   ASP   198     -32.963  38.777   1.115  1.00  2.10           C  
ATOM   2306  O   ASP   198     -33.028  39.793   1.805  1.00  3.80           O  
ATOM   2307  CB  ASP   198     -35.155  38.605  -0.265  1.00  5.61           C  
ATOM   2308  CG  ASP   198     -36.036  39.738   0.280  1.00 12.59           C  
ATOM   2309  OD1 ASP   198     -36.742  39.514   1.289  1.00102.24           O  
ATOM   2310  OD2 ASP   198     -35.992  40.829  -0.338  1.00121.15           O1-
ATOM   2311  H   ASP   198     -35.831  37.956   2.135  1.00  2.20           H  
ATOM   2312  HA  ASP   198     -33.853  37.062   0.273  1.00  2.56           H  
ATOM   2313  HB2 ASP   198     -35.824  37.827  -0.639  1.00  5.61           H  
ATOM   2314  HB3 ASP   198     -34.570  38.932  -1.118  1.00  5.61           H  
ATOM   2315  N   VAL   199     -31.784  38.331   0.673  1.00  2.04           N  
ATOM   2316  CA  VAL   199     -30.514  38.576   1.385  1.00  1.96           C  
ATOM   2317  C   VAL   199     -29.842  39.947   1.224  1.00  2.47           C  
ATOM   2318  O   VAL   199     -29.059  40.314   2.100  1.00  3.65           O  
ATOM   2319  CB  VAL   199     -29.504  37.429   1.167  1.00  1.89           C  
ATOM   2320  CG1 VAL   199     -30.132  36.032   1.272  1.00  2.26           C  
ATOM   2321  CG2 VAL   199     -28.798  37.535  -0.188  1.00  2.25           C  
ATOM   2322  H   VAL   199     -31.806  37.555   0.017  1.00  2.04           H  
ATOM   2323  HA  VAL   199     -30.770  38.523   2.444  1.00  1.96           H  
ATOM   2324  HB  VAL   199     -28.742  37.508   1.943  1.00  1.89           H  
ATOM   2325 HG11 VAL   199     -30.685  35.946   2.209  1.00  2.26           H  
ATOM   2326 HG12 VAL   199     -30.804  35.837   0.438  1.00  2.26           H  
ATOM   2327 HG13 VAL   199     -29.345  35.280   1.264  1.00  2.26           H  
ATOM   2328 HG21 VAL   199     -29.528  37.470  -0.996  1.00  2.25           H  
ATOM   2329 HG22 VAL   199     -28.250  38.470  -0.266  1.00  2.25           H  
ATOM   2330 HG23 VAL   199     -28.086  36.716  -0.281  1.00  2.25           H  
ATOM   2331  N   PHE   200     -30.125  40.737   0.182  1.00  3.23           N  
ATOM   2332  CA  PHE   200     -29.434  42.019  -0.059  1.00  2.98           C  
ATOM   2333  C   PHE   200     -29.298  43.019   1.116  1.00  3.62           C  
ATOM   2334  O   PHE   200     -28.172  43.382   1.467  1.00  6.63           O  
ATOM   2335  CB  PHE   200     -29.846  42.644  -1.401  1.00  3.23           C  
ATOM   2336  CG  PHE   200     -29.388  44.071  -1.647  1.00  3.05           C  
ATOM   2337  CD1 PHE   200     -28.177  44.308  -2.328  1.00 16.54           C  
ATOM   2338  CD2 PHE   200     -30.187  45.161  -1.248  1.00 13.27           C  
ATOM   2339  CE1 PHE   200     -27.769  45.624  -2.612  1.00 18.08           C  
ATOM   2340  CE2 PHE   200     -29.776  46.477  -1.527  1.00 13.09           C  
ATOM   2341  CZ  PHE   200     -28.571  46.708  -2.212  1.00  4.38           C  
ATOM   2342  H   PHE   200     -30.771  40.396  -0.525  1.00  3.23           H  
ATOM   2343  HA  PHE   200     -28.399  41.732  -0.232  1.00  2.98           H  
ATOM   2344  HB2 PHE   200     -29.495  42.005  -2.213  1.00  3.23           H  
ATOM   2345  HB3 PHE   200     -30.933  42.657  -1.447  1.00  3.23           H  
ATOM   2346  HD1 PHE   200     -27.560  43.481  -2.647  1.00 16.54           H  
ATOM   2347  HD2 PHE   200     -31.120  44.995  -0.733  1.00 13.27           H  
ATOM   2348  HE1 PHE   200     -26.842  45.804  -3.144  1.00 18.08           H  
ATOM   2349  HE2 PHE   200     -30.388  47.316  -1.225  1.00 13.09           H  
ATOM   2350  HZ  PHE   200     -28.265  47.720  -2.440  1.00  4.38           H  
ATOM   2351  N   PRO   201     -30.376  43.346   1.862  1.00  4.50           N  
ATOM   2352  CA  PRO   201     -30.299  44.236   3.022  1.00  7.38           C  
ATOM   2353  C   PRO   201     -29.578  43.638   4.247  1.00  6.22           C  
ATOM   2354  O   PRO   201     -29.403  44.335   5.243  1.00 10.63           O  
ATOM   2355  CB  PRO   201     -31.744  44.643   3.328  1.00 13.43           C  
ATOM   2356  CG  PRO   201     -32.546  43.436   2.851  1.00 12.44           C  
ATOM   2357  CD  PRO   201     -31.764  42.982   1.622  1.00  7.22           C  
ATOM   2358  HA  PRO   201     -29.751  45.131   2.731  1.00  7.38           H  
ATOM   2359  HB2 PRO   201     -31.908  44.848   4.386  1.00 13.43           H  
ATOM   2360  HB3 PRO   201     -32.007  45.516   2.729  1.00 13.43           H  
ATOM   2361  HG2 PRO   201     -33.574  43.702   2.601  1.00 12.44           H  
ATOM   2362  HG3 PRO   201     -32.523  42.653   3.611  1.00 12.44           H  
ATOM   2363  HD2 PRO   201     -32.134  43.498   0.736  1.00  7.22           H  
ATOM   2364  HD3 PRO   201     -31.882  41.910   1.513  1.00  7.22           H  
ATOM   2365  N   THR   202     -29.067  42.402   4.191  1.00  4.50           N  
ATOM   2366  CA  THR   202     -28.124  41.921   5.220  1.00  5.04           C  
ATOM   2367  C   THR   202     -26.750  42.588   5.071  1.00  4.06           C  
ATOM   2368  O   THR   202     -26.140  42.966   6.073  1.00  5.26           O  
ATOM   2369  CB  THR   202     -27.987  40.390   5.247  1.00  7.63           C  
ATOM   2370  OG1 THR   202     -27.340  39.900   4.100  1.00  8.94           O  
ATOM   2371  CG2 THR   202     -29.324  39.662   5.387  1.00 12.48           C  
ATOM   2372  H   THR   202     -29.207  41.841   3.358  1.00  4.50           H  
ATOM   2373  HA  THR   202     -28.510  42.213   6.197  1.00  5.04           H  
ATOM   2374  HB  THR   202     -27.374  40.130   6.109  1.00  7.63           H  
ATOM   2375 HG21 THR   202     -29.837  39.994   6.290  1.00 12.48           H  
ATOM   2376 HG22 THR   202     -29.967  39.855   4.530  1.00 12.48           H  
ATOM   2377 HG23 THR   202     -29.145  38.589   5.464  1.00 12.48           H  
ATOM   2378  HG1 THR   202     -27.948  39.988   3.343  1.00  8.94           H  
ATOM   2379  N   PHE   203     -26.316  42.877   3.837  1.00  3.83           N  
ATOM   2380  CA  PHE   203     -25.044  43.552   3.535  1.00  4.28           C  
ATOM   2381  C   PHE   203     -25.184  45.055   3.833  1.00  4.67           C  
ATOM   2382  O   PHE   203     -24.218  45.661   4.302  1.00  6.96           O  
ATOM   2383  CB  PHE   203     -24.715  43.338   2.048  1.00  4.81           C  
ATOM   2384  CG  PHE   203     -24.933  41.919   1.550  1.00  4.74           C  
ATOM   2385  CD1 PHE   203     -24.358  40.830   2.229  1.00 13.70           C  
ATOM   2386  CD2 PHE   203     -25.762  41.682   0.441  1.00  5.40           C  
ATOM   2387  CE1 PHE   203     -24.617  39.514   1.808  1.00 14.93           C  
ATOM   2388  CE2 PHE   203     -26.046  40.366   0.040  1.00  6.64           C  
ATOM   2389  CZ  PHE   203     -25.472  39.279   0.719  1.00  7.85           C  
ATOM   2390  H   PHE   203     -26.887  42.594   3.048  1.00  3.83           H  
ATOM   2391  HA  PHE   203     -24.248  43.140   4.155  1.00  4.28           H  
ATOM   2392  HB2 PHE   203     -25.338  44.011   1.456  1.00  4.81           H  
ATOM   2393  HB3 PHE   203     -23.677  43.620   1.873  1.00  4.81           H  
ATOM   2394  HD1 PHE   203     -23.719  41.004   3.079  1.00 13.70           H  
ATOM   2395  HD2 PHE   203     -26.201  42.513  -0.095  1.00  5.40           H  
ATOM   2396  HE1 PHE   203     -24.170  38.684   2.331  1.00 14.93           H  
ATOM   2397  HE2 PHE   203     -26.704  40.198  -0.799  1.00  6.64           H  
ATOM   2398  HZ  PHE   203     -25.683  38.266   0.403  1.00  7.85           H  
ATOM   2399  N   ASP   204     -26.401  45.608   3.729  1.00  4.51           N  
ATOM   2400  CA  ASP   204     -26.734  46.964   4.187  1.00  5.54           C  
ATOM   2401  C   ASP   204     -26.395  47.264   5.653  1.00  4.33           C  
ATOM   2402  O   ASP   204     -26.188  48.421   6.009  1.00  6.18           O  
ATOM   2403  CB  ASP   204     -28.210  47.317   3.915  1.00 10.78           C  
ATOM   2404  CG  ASP   204     -28.577  47.557   2.451  1.00 23.17           C  
ATOM   2405  OD1 ASP   204     -29.761  47.861   2.183  1.00 44.33           O  
ATOM   2406  OD2 ASP   204     -27.677  47.590   1.585  1.00 42.49           O1-
ATOM   2407  H   ASP   204     -27.124  45.076   3.264  1.00  4.51           H  
ATOM   2408  HA  ASP   204     -26.128  47.658   3.602  1.00  5.54           H  
ATOM   2409  HB2 ASP   204     -28.441  48.240   4.451  1.00 10.78           H  
ATOM   2410  HB3 ASP   204     -28.853  46.548   4.330  1.00 10.78           H  
ATOM   2411  N   THR   205     -26.289  46.234   6.503  1.00  3.50           N  
ATOM   2412  CA  THR   205     -25.881  46.378   7.914  1.00  4.33           C  
ATOM   2413  C   THR   205     -24.367  46.474   8.120  1.00  5.65           C  
ATOM   2414  O   THR   205     -23.944  46.892   9.193  1.00  8.27           O  
ATOM   2415  CB  THR   205     -26.411  45.236   8.798  1.00  5.91           C  
ATOM   2416  OG1 THR   205     -25.738  44.022   8.537  1.00 11.98           O  
ATOM   2417  CG2 THR   205     -27.914  45.003   8.646  1.00  9.97           C  
ATOM   2418  H   THR   205     -26.492  45.308   6.150  1.00  3.50           H  
ATOM   2419  HA  THR   205     -26.304  47.306   8.301  1.00  4.33           H  
ATOM   2420  HB  THR   205     -26.218  45.503   9.838  1.00  5.91           H  
ATOM   2421 HG21 THR   205     -28.445  45.943   8.794  1.00  9.97           H  
ATOM   2422 HG22 THR   205     -28.144  44.612   7.655  1.00  9.97           H  
ATOM   2423 HG23 THR   205     -28.248  44.290   9.398  1.00  9.97           H  
ATOM   2424  HG1 THR   205     -26.003  43.689   7.662  1.00 11.98           H  
ATOM   2425  N   LEU   206     -23.554  46.073   7.131  1.00  5.79           N  
ATOM   2426  CA  LEU   206     -22.107  45.901   7.284  1.00  5.27           C  
ATOM   2427  C   LEU   206     -21.304  46.996   6.570  1.00  3.33           C  
ATOM   2428  O   LEU   206     -21.000  48.019   7.179  1.00  3.84           O  
ATOM   2429  CB  LEU   206     -21.706  44.449   6.943  1.00  7.01           C  
ATOM   2430  CG  LEU   206     -20.191  44.161   7.023  1.00 20.64           C  
ATOM   2431  CD1 LEU   206     -19.602  44.559   8.373  1.00 32.60           C  
ATOM   2432  CD2 LEU   206     -19.933  42.671   6.802  1.00 32.78           C  
ATOM   2433  H   LEU   206     -23.975  45.820   6.244  1.00  5.79           H  
ATOM   2434  HA  LEU   206     -21.875  46.035   8.343  1.00  5.27           H  
ATOM   2435  HB2 LEU   206     -22.227  43.785   7.634  1.00  7.01           H  
ATOM   2436  HB3 LEU   206     -22.049  44.215   5.934  1.00  7.01           H  
ATOM   2437  HG  LEU   206     -19.672  44.710   6.240  1.00 20.64           H  
ATOM   2438 HD11 LEU   206     -19.689  45.632   8.534  1.00 32.60           H  
ATOM   2439 HD12 LEU   206     -20.096  44.023   9.181  1.00 32.60           H  
ATOM   2440 HD13 LEU   206     -18.541  44.323   8.380  1.00 32.60           H  
ATOM   2441 HD21 LEU   206     -20.343  42.091   7.626  1.00 32.78           H  
ATOM   2442 HD22 LEU   206     -20.376  42.353   5.860  1.00 32.78           H  
ATOM   2443 HD23 LEU   206     -18.855  42.504   6.750  1.00 32.78           H  
ATOM   2444  N   THR   207     -20.944  46.812   5.294  1.00  2.52           N  
ATOM   2445  CA  THR   207     -19.925  47.647   4.626  1.00  2.41           C  
ATOM   2446  C   THR   207     -20.303  49.128   4.610  1.00  2.55           C  
ATOM   2447  O   THR   207     -19.442  49.980   4.814  1.00  3.29           O  
ATOM   2448  CB  THR   207     -19.661  47.148   3.199  1.00  2.63           C  
ATOM   2449  OG1 THR   207     -19.296  45.789   3.254  1.00  3.38           O  
ATOM   2450  CG2 THR   207     -18.539  47.916   2.499  1.00  3.52           C  
ATOM   2451  H   THR   207     -21.232  45.964   4.824  1.00  2.52           H  
ATOM   2452  HA  THR   207     -18.990  47.558   5.178  1.00  2.41           H  
ATOM   2453  HB  THR   207     -20.574  47.240   2.610  1.00  2.63           H  
ATOM   2454 HG21 THR   207     -18.853  48.939   2.299  1.00  3.52           H  
ATOM   2455 HG22 THR   207     -17.642  47.928   3.119  1.00  3.52           H  
ATOM   2456 HG23 THR   207     -18.308  47.446   1.547  1.00  3.52           H  
ATOM   2457  HG1 THR   207     -18.422  45.741   3.689  1.00  3.38           H  
ATOM   2458  N   SER   208     -21.592  49.446   4.484  1.00  2.57           N  
ATOM   2459  CA  SER   208     -22.077  50.826   4.531  1.00  2.95           C  
ATOM   2460  C   SER   208     -21.995  51.497   5.911  1.00  3.02           C  
ATOM   2461  O   SER   208     -21.871  52.721   5.950  1.00  3.91           O  
ATOM   2462  CB  SER   208     -23.497  50.888   3.973  1.00  3.38           C  
ATOM   2463  OG  SER   208     -23.471  50.619   2.587  1.00  3.18           O  
ATOM   2464  H   SER   208     -22.266  48.707   4.338  1.00  2.57           H  
ATOM   2465  HA  SER   208     -21.450  51.426   3.871  1.00  2.95           H  
ATOM   2466  HB2 SER   208     -23.894  51.894   4.116  1.00  3.38           H  
ATOM   2467  HB3 SER   208     -24.134  50.165   4.484  1.00  3.38           H  
ATOM   2468  HG  SER   208     -23.049  51.393   2.161  1.00  3.18           H  
ATOM   2469  N   ASP   209     -21.948  50.756   7.031  1.00  2.62           N  
ATOM   2470  CA  ASP   209     -21.580  51.365   8.323  1.00  2.39           C  
ATOM   2471  C   ASP   209     -20.057  51.488   8.479  1.00  2.07           C  
ATOM   2472  O   ASP   209     -19.586  52.530   8.921  1.00  2.49           O  
ATOM   2473  CB  ASP   209     -22.188  50.687   9.556  1.00  3.09           C  
ATOM   2474  CG  ASP   209     -21.789  51.488  10.809  1.00  6.10           C  
ATOM   2475  OD1 ASP   209     -22.425  52.530  11.088  1.00 14.46           O  
ATOM   2476  OD2 ASP   209     -20.773  51.130  11.444  1.00 11.76           O1-
ATOM   2477  H   ASP   209     -21.986  49.744   6.976  1.00  2.62           H  
ATOM   2478  HA  ASP   209     -21.988  52.373   8.340  1.00  2.39           H  
ATOM   2479  HB2 ASP   209     -21.815  49.664   9.633  1.00  3.09           H  
ATOM   2480  HB3 ASP   209     -23.271  50.657   9.471  1.00  3.09           H  
ATOM   2481  N   VAL   210     -19.259  50.552   7.942  1.00  1.91           N  
ATOM   2482  CA  VAL   210     -17.797  50.754   7.839  1.00  2.00           C  
ATOM   2483  C   VAL   210     -17.433  52.021   7.065  1.00  1.85           C  
ATOM   2484  O   VAL   210     -16.656  52.848   7.540  1.00  2.04           O  
ATOM   2485  CB  VAL   210     -17.016  49.543   7.282  1.00  2.53           C  
ATOM   2486  CG1 VAL   210     -15.533  49.666   7.659  1.00  4.02           C  
ATOM   2487  CG2 VAL   210     -17.545  48.194   7.775  1.00  2.70           C  
ATOM   2488  H   VAL   210     -19.680  49.701   7.586  1.00  1.91           H  
ATOM   2489  HA  VAL   210     -17.449  50.913   8.860  1.00  2.00           H  
ATOM   2490  HB  VAL   210     -17.088  49.542   6.195  1.00  2.53           H  
ATOM   2491 HG11 VAL   210     -15.103  50.564   7.216  1.00  4.02           H  
ATOM   2492 HG12 VAL   210     -15.423  49.710   8.740  1.00  4.02           H  
ATOM   2493 HG13 VAL   210     -14.984  48.804   7.288  1.00  4.02           H  
ATOM   2494 HG21 VAL   210     -17.672  48.213   8.854  1.00  2.70           H  
ATOM   2495 HG22 VAL   210     -18.508  47.986   7.323  1.00  2.70           H  
ATOM   2496 HG23 VAL   210     -16.863  47.389   7.498  1.00  2.70           H  
ATOM   2497  N   ILE   211     -18.101  52.248   5.933  1.00  1.86           N  
ATOM   2498  CA  ILE   211     -18.007  53.484   5.148  1.00  1.91           C  
ATOM   2499  C   ILE   211     -18.661  54.691   5.865  1.00  1.98           C  
ATOM   2500  O   ILE   211     -18.193  55.818   5.696  1.00  2.33           O  
ATOM   2501  CB  ILE   211     -18.495  53.201   3.701  1.00  2.04           C  
ATOM   2502  CG1 ILE   211     -17.351  52.691   2.787  1.00  4.20           C  
ATOM   2503  CG2 ILE   211     -19.091  54.431   3.012  1.00  3.21           C  
ATOM   2504  CD1 ILE   211     -16.623  51.428   3.264  1.00  6.08           C  
ATOM   2505  H   ILE   211     -18.714  51.510   5.599  1.00  1.86           H  
ATOM   2506  HA  ILE   211     -16.955  53.745   5.071  1.00  1.91           H  
ATOM   2507  HB  ILE   211     -19.280  52.445   3.730  1.00  2.04           H  
ATOM   2508 HG12 ILE   211     -17.763  52.477   1.800  1.00  4.20           H  
ATOM   2509 HG13 ILE   211     -16.610  53.484   2.669  1.00  4.20           H  
ATOM   2510 HG21 ILE   211     -20.010  54.725   3.516  1.00  3.21           H  
ATOM   2511 HG22 ILE   211     -18.370  55.248   3.027  1.00  3.21           H  
ATOM   2512 HG23 ILE   211     -19.329  54.215   1.973  1.00  3.21           H  
ATOM   2513 HD11 ILE   211     -16.070  51.627   4.181  1.00  6.08           H  
ATOM   2514 HD12 ILE   211     -17.338  50.625   3.433  1.00  6.08           H  
ATOM   2515 HD13 ILE   211     -15.917  51.109   2.498  1.00  6.08           H  
ATOM   2516  N   SER   212     -19.625  54.478   6.773  1.00  2.22           N  
ATOM   2517  CA  SER   212     -20.125  55.516   7.697  1.00  2.55           C  
ATOM   2518  C   SER   212     -19.085  55.928   8.739  1.00  2.77           C  
ATOM   2519  O   SER   212     -18.792  57.114   8.833  1.00  4.34           O  
ATOM   2520  CB  SER   212     -21.447  55.137   8.373  1.00  2.97           C  
ATOM   2521  OG  SER   212     -22.459  54.993   7.395  1.00  4.92           O  
ATOM   2522  H   SER   212     -19.964  53.534   6.900  1.00  2.22           H  
ATOM   2523  HA  SER   212     -20.342  56.414   7.128  1.00  2.55           H  
ATOM   2524  HB2 SER   212     -21.737  55.943   9.048  1.00  2.97           H  
ATOM   2525  HB3 SER   212     -21.342  54.231   8.964  1.00  2.97           H  
ATOM   2526  HG  SER   212     -22.256  54.204   6.861  1.00  4.92           H  
ATOM   2527  N   ARG   213     -18.386  54.992   9.396  1.00  2.54           N  
ATOM   2528  CA  ARG   213     -17.229  55.285  10.264  1.00  3.30           C  
ATOM   2529  C   ARG   213     -16.112  56.002   9.509  1.00  3.72           C  
ATOM   2530  O   ARG   213     -15.656  57.040   9.975  1.00  6.29           O  
ATOM   2531  CB  ARG   213     -16.766  53.998  10.974  1.00  4.30           C  
ATOM   2532  CG  ARG   213     -15.341  54.077  11.559  1.00  3.37           C  
ATOM   2533  CD  ARG   213     -15.252  53.049  12.706  1.00  2.99           C  
ATOM   2534  NE  ARG   213     -13.895  53.172  13.267  1.00  5.68           N  
ATOM   2535  CZ  ARG   213     -13.591  53.767  14.410  1.00  6.51           C  
ATOM   2536  NH1 ARG   213     -12.358  53.918  14.782  1.00 18.98           N  
ATOM   2537  NH2 ARG   213     -14.463  54.267  15.226  1.00  9.35           N1+
ATOM   2538  H   ARG   213     -18.671  54.021   9.278  1.00  2.54           H  
ATOM   2539  HA  ARG   213     -17.555  55.977  11.044  1.00  3.30           H  
ATOM   2540  HB2 ARG   213     -17.484  53.807  11.774  1.00  4.30           H  
ATOM   2541  HB3 ARG   213     -16.804  53.157  10.279  1.00  4.30           H  
ATOM   2542  HG2 ARG   213     -15.136  55.076  11.939  1.00  3.37           H  
ATOM   2543  HG3 ARG   213     -14.613  53.845  10.780  1.00  3.37           H  
ATOM   2544  HD2 ARG   213     -15.377  52.057  12.301  1.00  2.99           H  
ATOM   2545  HD3 ARG   213     -16.005  53.276  13.450  1.00  2.99           H  
ATOM   2546  HE  ARG   213     -13.115  52.921  12.678  1.00  5.68           H  
ATOM   2547 HH11 ARG   213     -12.232  54.603  15.522  1.00 18.98           H  
ATOM   2548 HH12 ARG   213     -11.636  53.723  14.116  1.00 18.98           H  
ATOM   2549 HH21 ARG   213     -14.088  54.941  15.894  1.00  9.35           H  
ATOM   2550 HH22 ARG   213     -15.351  54.517  14.816  1.00  9.35           H  
ATOM   2551  N   VAL   214     -15.825  55.596   8.272  1.00  3.54           N  
ATOM   2552  CA  VAL   214     -14.876  56.272   7.356  1.00  3.88           C  
ATOM   2553  C   VAL   214     -15.404  57.634   6.828  1.00  4.70           C  
ATOM   2554  O   VAL   214     -14.702  58.315   6.087  1.00  9.68           O  
ATOM   2555  CB  VAL   214     -14.428  55.265   6.267  1.00  5.41           C  
ATOM   2556  CG1 VAL   214     -13.505  55.804   5.170  1.00  5.68           C  
ATOM   2557  CG2 VAL   214     -13.658  54.099   6.917  1.00  7.45           C  
ATOM   2558  H   VAL   214     -16.262  54.736   7.956  1.00  3.54           H  
ATOM   2559  HA  VAL   214     -13.986  56.523   7.933  1.00  3.88           H  
ATOM   2560  HB  VAL   214     -15.314  54.865   5.782  1.00  5.41           H  
ATOM   2561 HG11 VAL   214     -14.073  56.461   4.513  1.00  5.68           H  
ATOM   2562 HG12 VAL   214     -12.678  56.354   5.618  1.00  5.68           H  
ATOM   2563 HG13 VAL   214     -13.115  54.988   4.562  1.00  5.68           H  
ATOM   2564 HG21 VAL   214     -12.737  54.473   7.366  1.00  7.45           H  
ATOM   2565 HG22 VAL   214     -14.249  53.619   7.693  1.00  7.45           H  
ATOM   2566 HG23 VAL   214     -13.415  53.346   6.168  1.00  7.45           H  
ATOM   2567  N   ALA   215     -16.530  58.144   7.347  1.00  4.74           N  
ATOM   2568  CA  ALA   215     -16.938  59.553   7.251  1.00  4.84           C  
ATOM   2569  C   ALA   215     -17.553  60.149   8.548  1.00  9.04           C  
ATOM   2570  O   ALA   215     -18.006  61.293   8.532  1.00 42.62           O  
ATOM   2571  CB  ALA   215     -17.829  59.722   6.016  1.00  9.84           C  
ATOM   2572  H   ALA   215     -17.125  57.528   7.884  1.00  4.74           H  
ATOM   2573  HA  ALA   215     -16.043  60.146   7.068  1.00  4.84           H  
ATOM   2574  HB1 ALA   215     -17.281  59.412   5.127  1.00  9.84           H  
ATOM   2575  HB2 ALA   215     -18.721  59.110   6.125  1.00  9.84           H  
ATOM   2576  HB3 ALA   215     -18.119  60.768   5.904  1.00  9.84           H  
ATOM   2577  N   PHE   216     -17.506  59.445   9.691  1.00  5.40           N  
ATOM   2578  CA  PHE   216     -18.133  59.868  10.961  1.00  5.52           C  
ATOM   2579  C   PHE   216     -17.313  59.546  12.228  1.00  5.06           C  
ATOM   2580  O   PHE   216     -17.581  60.089  13.300  1.00  5.68           O  
ATOM   2581  CB  PHE   216     -19.557  59.273  11.045  1.00  5.83           C  
ATOM   2582  CG  PHE   216     -20.404  59.636  12.261  1.00  4.54           C  
ATOM   2583  CD1 PHE   216     -20.453  60.960  12.745  1.00  4.17           C  
ATOM   2584  CD2 PHE   216     -21.179  58.649  12.899  1.00  4.95           C  
ATOM   2585  CE1 PHE   216     -21.218  61.272  13.884  1.00  4.05           C  
ATOM   2586  CE2 PHE   216     -21.955  58.963  14.028  1.00  5.03           C  
ATOM   2587  CZ  PHE   216     -21.964  60.273  14.532  1.00  4.47           C  
ATOM   2588  H   PHE   216     -17.175  58.492   9.626  1.00  5.40           H  
ATOM   2589  HA  PHE   216     -18.227  60.954  10.942  1.00  5.52           H  
ATOM   2590  HB2 PHE   216     -20.116  59.498  10.141  1.00  5.83           H  
ATOM   2591  HB3 PHE   216     -19.439  58.190  11.059  1.00  5.83           H  
ATOM   2592  HD1 PHE   216     -19.860  61.729  12.273  1.00  4.17           H  
ATOM   2593  HD2 PHE   216     -21.185  57.636  12.522  1.00  4.95           H  
ATOM   2594  HE1 PHE   216     -21.196  62.270  14.289  1.00  4.05           H  
ATOM   2595  HE2 PHE   216     -22.530  58.184  14.515  1.00  5.03           H  
ATOM   2596  HZ  PHE   216     -22.532  60.501  15.424  1.00  4.47           H  
ATOM   2597  N   GLY   217     -16.281  58.703  12.131  1.00  6.73           N  
ATOM   2598  CA  GLY   217     -15.530  58.169  13.269  1.00  6.82           C  
ATOM   2599  C   GLY   217     -16.351  57.163  14.075  1.00  4.70           C  
ATOM   2600  O   GLY   217     -16.134  55.959  13.989  1.00  5.50           O  
ATOM   2601  H   GLY   217     -16.079  58.290  11.229  1.00  6.73           H  
ATOM   2602  HA2 GLY   217     -14.628  57.670  12.914  1.00  6.82           H  
ATOM   2603  HA3 GLY   217     -15.239  58.982  13.930  1.00  6.82           H  
ATOM   2604  N   SER   218     -17.406  57.623  14.747  1.00  4.70           N  
ATOM   2605  CA  SER   218     -18.417  56.724  15.315  1.00  3.66           C  
ATOM   2606  C   SER   218     -19.078  55.871  14.220  1.00  3.87           C  
ATOM   2607  O   SER   218     -19.220  56.305  13.077  1.00  7.06           O  
ATOM   2608  CB  SER   218     -19.456  57.541  16.086  1.00  6.03           C  
ATOM   2609  OG  SER   218     -20.423  56.719  16.713  1.00109.19           O  
ATOM   2610  H   SER   218     -17.620  58.609  14.658  1.00  4.70           H  
ATOM   2611  HA  SER   218     -17.928  56.053  16.021  1.00  3.66           H  
ATOM   2612  HB2 SER   218     -19.944  58.238  15.410  1.00  6.03           H  
ATOM   2613  HB3 SER   218     -18.944  58.117  16.857  1.00  6.03           H  
ATOM   2614  HG  SER   218     -21.046  56.357  16.051  1.00109.19           H  
ATOM   2615  N   ASN   219     -19.532  54.675  14.586  1.00  3.39           N  
ATOM   2616  CA  ASN   219     -20.569  53.946  13.855  1.00  5.10           C  
ATOM   2617  C   ASN   219     -21.953  54.599  14.072  1.00  7.08           C  
ATOM   2618  O   ASN   219     -22.106  55.490  14.915  1.00 10.13           O  
ATOM   2619  CB  ASN   219     -20.562  52.487  14.349  1.00  7.08           C  
ATOM   2620  CG  ASN   219     -20.843  52.365  15.834  1.00 18.35           C  
ATOM   2621  OD1 ASN   219     -20.008  52.676  16.668  1.00 40.00           O  
ATOM   2622  ND2 ASN   219     -22.008  51.899  16.211  1.00204.51           N  
ATOM   2623  H   ASN   219     -19.369  54.377  15.540  1.00  3.39           H  
ATOM   2624  HA  ASN   219     -20.353  53.952  12.783  1.00  5.10           H  
ATOM   2625  HB2 ASN   219     -19.589  52.042  14.149  1.00  7.08           H  
ATOM   2626  HB3 ASN   219     -21.306  51.910  13.798  1.00  7.08           H  
ATOM   2627 HD21 ASN   219     -22.718  51.677  15.514  1.00204.51           H  
ATOM   2628 HD22 ASN   219     -22.189  51.844  17.194  1.00204.51           H  
ATOM   2629  N   TYR   220     -22.969  54.043  13.416  1.00  6.61           N  
ATOM   2630  CA  TYR   220     -24.383  54.115  13.794  1.00  5.36           C  
ATOM   2631  C   TYR   220     -24.953  52.778  14.309  1.00  5.95           C  
ATOM   2632  O   TYR   220     -24.219  51.797  14.440  1.00 13.50           O  
ATOM   2633  CB  TYR   220     -25.205  54.798  12.689  1.00  4.46           C  
ATOM   2634  CG  TYR   220     -25.039  56.305  12.581  1.00  4.45           C  
ATOM   2635  CD1 TYR   220     -24.138  56.837  11.640  1.00133.74           C  
ATOM   2636  CD2 TYR   220     -25.779  57.173  13.409  1.00104.89           C  
ATOM   2637  CE1 TYR   220     -23.958  58.228  11.536  1.00147.17           C  
ATOM   2638  CE2 TYR   220     -25.577  58.568  13.331  1.00 94.14           C  
ATOM   2639  CZ  TYR   220     -24.654  59.098  12.402  1.00  7.81           C  
ATOM   2640  OH  TYR   220     -24.306  60.417  12.435  1.00 13.45           O  
ATOM   2641  H   TYR   220     -22.739  53.366  12.683  1.00  6.61           H  
ATOM   2642  HA  TYR   220     -24.462  54.777  14.657  1.00  5.36           H  
ATOM   2643  HB2 TYR   220     -24.930  54.332  11.744  1.00  4.46           H  
ATOM   2644  HB3 TYR   220     -26.265  54.603  12.847  1.00  4.46           H  
ATOM   2645  HD1 TYR   220     -23.554  56.165  11.022  1.00133.74           H  
ATOM   2646  HD2 TYR   220     -26.468  56.757  14.139  1.00104.89           H  
ATOM   2647  HE1 TYR   220     -23.231  58.620  10.842  1.00147.17           H  
ATOM   2648  HE2 TYR   220     -26.089  59.225  14.017  1.00 94.14           H  
ATOM   2649  HH  TYR   220     -23.347  60.430  12.566  1.00 13.45           H  
ATOM   2650  N   GLU   221     -26.242  52.715  14.634  1.00  6.88           N  
ATOM   2651  CA  GLU   221     -26.963  51.448  14.806  1.00  7.70           C  
ATOM   2652  C   GLU   221     -27.081  50.725  13.447  1.00  5.99           C  
ATOM   2653  O   GLU   221     -27.095  51.369  12.401  1.00  9.75           O  
ATOM   2654  CB  GLU   221     -28.369  51.700  15.390  1.00 16.15           C  
ATOM   2655  CG  GLU   221     -28.450  52.690  16.570  1.00 29.08           C  
ATOM   2656  CD  GLU   221     -28.472  54.187  16.185  1.00 56.40           C  
ATOM   2657  OE1 GLU   221     -28.299  54.528  14.988  1.00 84.83           O  
ATOM   2658  OE2 GLU   221     -28.671  55.005  17.105  1.00 96.48           O1-
ATOM   2659  H   GLU   221     -26.813  53.557  14.559  1.00  6.88           H  
ATOM   2660  HA  GLU   221     -26.407  50.806  15.492  1.00  7.70           H  
ATOM   2661  HB2 GLU   221     -29.045  52.033  14.606  1.00 16.15           H  
ATOM   2662  HB3 GLU   221     -28.747  50.737  15.737  1.00 16.15           H  
ATOM   2663  HG2 GLU   221     -27.618  52.496  17.251  1.00 29.08           H  
ATOM   2664  HG3 GLU   221     -29.371  52.471  17.114  1.00 29.08           H  
ATOM   2665  N   GLU   222     -27.308  49.411  13.420  1.00  5.05           N  
ATOM   2666  CA  GLU   222     -27.449  48.634  12.173  1.00  3.75           C  
ATOM   2667  C   GLU   222     -28.663  49.093  11.343  1.00  2.88           C  
ATOM   2668  O   GLU   222     -28.609  49.147  10.113  1.00  4.51           O  
ATOM   2669  CB  GLU   222     -27.596  47.129  12.477  1.00  6.25           C  
ATOM   2670  CG  GLU   222     -26.479  46.508  13.336  1.00 53.04           C  
ATOM   2671  CD  GLU   222     -26.630  46.723  14.856  1.00144.95           C  
ATOM   2672  OE1 GLU   222     -25.789  46.172  15.595  1.00185.70           O  
ATOM   2673  OE2 GLU   222     -27.572  47.438  15.279  1.00277.62           O1-
ATOM   2674  H   GLU   222     -27.351  48.893  14.300  1.00  5.05           H  
ATOM   2675  HA  GLU   222     -26.554  48.779  11.566  1.00  3.75           H  
ATOM   2676  HB2 GLU   222     -28.564  46.937  12.942  1.00  6.25           H  
ATOM   2677  HB3 GLU   222     -27.599  46.609  11.518  1.00  6.25           H  
ATOM   2678  HG2 GLU   222     -25.516  46.898  12.999  1.00 53.04           H  
ATOM   2679  HG3 GLU   222     -26.480  45.432  13.145  1.00 53.04           H  
ATOM   2680  N   GLY   223     -29.740  49.495  12.028  1.00  4.18           N  
ATOM   2681  CA  GLY   223     -30.910  50.180  11.460  1.00  5.18           C  
ATOM   2682  C   GLY   223     -30.861  51.711  11.581  1.00  4.82           C  
ATOM   2683  O   GLY   223     -31.893  52.366  11.446  1.00 12.04           O  
ATOM   2684  H   GLY   223     -29.680  49.410  13.034  1.00  4.18           H  
ATOM   2685  HA2 GLY   223     -31.005  49.924  10.405  1.00  5.18           H  
ATOM   2686  HA3 GLY   223     -31.805  49.831  11.975  1.00  5.18           H  
ATOM   2687  N   GLY   224     -29.706  52.283  11.930  1.00  2.52           N  
ATOM   2688  CA  GLY   224     -29.543  53.655  12.409  1.00  2.02           C  
ATOM   2689  C   GLY   224     -29.871  54.699  11.357  1.00  1.24           C  
ATOM   2690  O   GLY   224     -29.060  54.970  10.475  1.00  1.83           O  
ATOM   2691  H   GLY   224     -28.876  51.698  11.972  1.00  2.52           H  
ATOM   2692  HA2 GLY   224     -30.159  53.816  13.294  1.00  2.02           H  
ATOM   2693  HA3 GLY   224     -28.500  53.792  12.692  1.00  2.02           H  
ATOM   2694  N   LYS   225     -31.078  55.273  11.406  1.00  1.28           N  
ATOM   2695  CA  LYS   225     -31.710  55.925  10.243  1.00  0.90           C  
ATOM   2696  C   LYS   225     -31.063  57.243   9.769  1.00  0.77           C  
ATOM   2697  O   LYS   225     -31.461  57.762   8.736  1.00  1.01           O  
ATOM   2698  CB  LYS   225     -33.238  55.997  10.473  1.00  1.40           C  
ATOM   2699  CG  LYS   225     -34.118  56.263   9.231  1.00 80.24           C  
ATOM   2700  CD  LYS   225     -33.872  55.272   8.079  1.00188.84           C  
ATOM   2701  CE  LYS   225     -34.796  55.533   6.884  1.00421.37           C  
ATOM   2702  NZ  LYS   225     -34.385  54.734   5.706  1.00701.99           N1+
ATOM   2703  H   LYS   225     -31.680  54.972  12.161  1.00  1.28           H  
ATOM   2704  HA  LYS   225     -31.543  55.242   9.416  1.00  0.90           H  
ATOM   2705  HB2 LYS   225     -33.563  55.045  10.896  1.00  1.40           H  
ATOM   2706  HB3 LYS   225     -33.444  56.771  11.214  1.00  1.40           H  
ATOM   2707  HG2 LYS   225     -35.163  56.188   9.536  1.00 80.24           H  
ATOM   2708  HG3 LYS   225     -33.955  57.280   8.877  1.00 80.24           H  
ATOM   2709  HD2 LYS   225     -34.014  54.250   8.437  1.00188.84           H  
ATOM   2710  HD3 LYS   225     -32.846  55.388   7.738  1.00188.84           H  
ATOM   2711  HE2 LYS   225     -34.734  56.593   6.626  1.00421.37           H  
ATOM   2712  HE3 LYS   225     -35.831  55.310   7.154  1.00421.37           H  
ATOM   2713  HZ1 LYS   225     -33.383  54.756   5.539  1.00701.99           H  
ATOM   2714  HZ2 LYS   225     -34.656  53.761   5.712  1.00701.99           H  
ATOM   2715  HZ3 LYS   225     -34.760  55.088   4.819  1.00701.99           H  
ATOM   2716  N   ILE   226     -29.990  57.722  10.408  1.00  0.81           N  
ATOM   2717  CA  ILE   226     -29.080  58.722   9.812  1.00  0.79           C  
ATOM   2718  C   ILE   226     -28.214  58.058   8.724  1.00  0.60           C  
ATOM   2719  O   ILE   226     -28.364  58.348   7.536  1.00  0.82           O  
ATOM   2720  CB  ILE   226     -28.218  59.404  10.902  1.00  1.18           C  
ATOM   2721  CG1 ILE   226     -29.056  60.051  12.029  1.00104.16           C  
ATOM   2722  CG2 ILE   226     -27.265  60.440  10.276  1.00107.21           C  
ATOM   2723  CD1 ILE   226     -30.055  61.127  11.580  1.00201.53           C  
ATOM   2724  H   ILE   226     -29.679  57.211  11.221  1.00  0.81           H  
ATOM   2725  HA  ILE   226     -29.675  59.489   9.316  1.00  0.79           H  
ATOM   2726  HB  ILE   226     -27.601  58.637  11.372  1.00  1.18           H  
ATOM   2727 HG12 ILE   226     -29.608  59.271  12.555  1.00104.16           H  
ATOM   2728 HG13 ILE   226     -28.375  60.498  12.755  1.00104.16           H  
ATOM   2729 HG21 ILE   226     -26.526  59.942   9.646  1.00107.21           H  
ATOM   2730 HG22 ILE   226     -27.822  61.155   9.671  1.00107.21           H  
ATOM   2731 HG23 ILE   226     -26.731  60.971  11.062  1.00107.21           H  
ATOM   2732 HD11 ILE   226     -29.535  61.948  11.087  1.00201.53           H  
ATOM   2733 HD12 ILE   226     -30.794  60.701  10.902  1.00201.53           H  
ATOM   2734 HD13 ILE   226     -30.574  61.520  12.455  1.00201.53           H  
ATOM   2735  N   PHE   227     -27.420  57.065   9.124  1.00  0.65           N  
ATOM   2736  CA  PHE   227     -26.734  56.108   8.256  1.00  0.70           C  
ATOM   2737  C   PHE   227     -27.617  55.369   7.250  1.00  0.69           C  
ATOM   2738  O   PHE   227     -27.362  55.445   6.052  1.00  0.93           O  
ATOM   2739  CB  PHE   227     -25.859  55.195   9.128  1.00  1.09           C  
ATOM   2740  CG  PHE   227     -25.719  53.745   8.709  1.00  1.18           C  
ATOM   2741  CD1 PHE   227     -26.086  52.735   9.618  1.00  1.52           C  
ATOM   2742  CD2 PHE   227     -25.248  53.391   7.432  1.00  1.89           C  
ATOM   2743  CE1 PHE   227     -25.956  51.383   9.270  1.00  2.28           C  
ATOM   2744  CE2 PHE   227     -25.161  52.037   7.072  1.00  2.35           C  
ATOM   2745  CZ  PHE   227     -25.488  51.034   7.997  1.00  2.49           C  
ATOM   2746  H   PHE   227     -27.396  56.855  10.111  1.00  0.65           H  
ATOM   2747  HA  PHE   227     -26.037  56.680   7.642  1.00  0.70           H  
ATOM   2748  HB2 PHE   227     -24.860  55.626   9.175  1.00  1.09           H  
ATOM   2749  HB3 PHE   227     -26.267  55.206  10.138  1.00  1.09           H  
ATOM   2750  HD1 PHE   227     -26.447  52.990  10.603  1.00  1.52           H  
ATOM   2751  HD2 PHE   227     -24.960  54.156   6.726  1.00  1.89           H  
ATOM   2752  HE1 PHE   227     -26.208  50.616   9.987  1.00  2.28           H  
ATOM   2753  HE2 PHE   227     -24.834  51.762   6.089  1.00  2.35           H  
ATOM   2754  HZ  PHE   227     -25.381  49.992   7.733  1.00  2.49           H  
ATOM   2755  N   GLN   228     -28.736  54.797   7.692  1.00  0.85           N  
ATOM   2756  CA  GLN   228     -29.706  54.145   6.808  1.00  1.28           C  
ATOM   2757  C   GLN   228     -30.659  55.120   6.088  1.00  0.95           C  
ATOM   2758  O   GLN   228     -31.602  54.675   5.441  1.00  1.40           O  
ATOM   2759  CB  GLN   228     -30.432  52.991   7.529  1.00  3.53           C  
ATOM   2760  CG  GLN   228     -29.515  51.870   8.060  1.00 44.26           C  
ATOM   2761  CD  GLN   228     -28.787  51.042   6.995  1.00 99.79           C  
ATOM   2762  OE1 GLN   228     -28.636  51.419   5.843  1.00147.27           O  
ATOM   2763  NE2 GLN   228     -28.316  49.871   7.354  1.00276.60           N  
ATOM   2764  H   GLN   228     -28.876  54.749   8.696  1.00  0.85           H  
ATOM   2765  HA  GLN   228     -29.137  53.699   5.995  1.00  1.28           H  
ATOM   2766  HB2 GLN   228     -30.995  53.397   8.368  1.00  3.53           H  
ATOM   2767  HB3 GLN   228     -31.147  52.535   6.842  1.00  3.53           H  
ATOM   2768  HG2 GLN   228     -30.135  51.187   8.638  1.00 44.26           H  
ATOM   2769  HG3 GLN   228     -28.777  52.287   8.744  1.00 44.26           H  
ATOM   2770 HE21 GLN   228     -28.384  49.572   8.324  1.00276.60           H  
ATOM   2771 HE22 GLN   228     -27.690  49.410   6.704  1.00276.60           H  
ATOM   2772  N   LEU   229     -30.424  56.439   6.140  1.00  0.87           N  
ATOM   2773  CA  LEU   229     -30.839  57.358   5.067  1.00  1.04           C  
ATOM   2774  C   LEU   229     -29.678  57.602   4.099  1.00  1.20           C  
ATOM   2775  O   LEU   229     -29.879  57.524   2.896  1.00  2.08           O  
ATOM   2776  CB  LEU   229     -31.353  58.698   5.629  1.00  1.31           C  
ATOM   2777  CG  LEU   229     -32.831  58.671   6.056  1.00 76.71           C  
ATOM   2778  CD1 LEU   229     -33.173  59.931   6.855  1.00193.65           C  
ATOM   2779  CD2 LEU   229     -33.784  58.629   4.860  1.00164.07           C  
ATOM   2780  H   LEU   229     -29.712  56.767   6.778  1.00  0.87           H  
ATOM   2781  HA  LEU   229     -31.633  56.903   4.473  1.00  1.04           H  
ATOM   2782  HB2 LEU   229     -30.731  58.990   6.475  1.00  1.31           H  
ATOM   2783  HB3 LEU   229     -31.246  59.464   4.860  1.00  1.31           H  
ATOM   2784  HG  LEU   229     -33.014  57.798   6.678  1.00 76.71           H  
ATOM   2785 HD11 LEU   229     -32.516  60.004   7.722  1.00193.65           H  
ATOM   2786 HD12 LEU   229     -33.063  60.814   6.228  1.00193.65           H  
ATOM   2787 HD13 LEU   229     -34.202  59.869   7.209  1.00193.65           H  
ATOM   2788 HD21 LEU   229     -33.618  59.488   4.210  1.00164.07           H  
ATOM   2789 HD22 LEU   229     -33.632  57.721   4.277  1.00164.07           H  
ATOM   2790 HD23 LEU   229     -34.818  58.639   5.203  1.00164.07           H  
ATOM   2791  N   LEU   230     -28.455  57.830   4.588  1.00  1.06           N  
ATOM   2792  CA  LEU   230     -27.282  58.057   3.734  1.00  1.39           C  
ATOM   2793  C   LEU   230     -26.975  56.868   2.800  1.00  1.54           C  
ATOM   2794  O   LEU   230     -26.783  57.079   1.607  1.00  2.05           O  
ATOM   2795  CB  LEU   230     -26.093  58.452   4.632  1.00  1.56           C  
ATOM   2796  CG  LEU   230     -24.750  58.650   3.902  1.00  2.03           C  
ATOM   2797  CD1 LEU   230     -24.799  59.746   2.836  1.00  4.76           C  
ATOM   2798  CD2 LEU   230     -23.682  59.044   4.920  1.00  4.32           C  
ATOM   2799  H   LEU   230     -28.332  57.862   5.594  1.00  1.06           H  
ATOM   2800  HA  LEU   230     -27.507  58.899   3.080  1.00  1.39           H  
ATOM   2801  HB2 LEU   230     -26.346  59.371   5.161  1.00  1.56           H  
ATOM   2802  HB3 LEU   230     -25.951  57.670   5.378  1.00  1.56           H  
ATOM   2803  HG  LEU   230     -24.458  57.713   3.430  1.00  2.03           H  
ATOM   2804 HD11 LEU   230     -25.526  59.492   2.066  1.00  4.76           H  
ATOM   2805 HD12 LEU   230     -25.050  60.703   3.288  1.00  4.76           H  
ATOM   2806 HD13 LEU   230     -23.821  59.826   2.361  1.00  4.76           H  
ATOM   2807 HD21 LEU   230     -23.946  59.985   5.406  1.00  4.32           H  
ATOM   2808 HD22 LEU   230     -23.578  58.261   5.672  1.00  4.32           H  
ATOM   2809 HD23 LEU   230     -22.721  59.163   4.422  1.00  4.32           H  
ATOM   2810  N   LYS   231     -27.032  55.623   3.292  1.00  1.65           N  
ATOM   2811  CA  LYS   231     -26.902  54.392   2.490  1.00  2.56           C  
ATOM   2812  C   LYS   231     -28.037  54.245   1.483  1.00  2.62           C  
ATOM   2813  O   LYS   231     -27.782  54.034   0.302  1.00  3.76           O  
ATOM   2814  CB  LYS   231     -26.822  53.182   3.442  1.00  3.80           C  
ATOM   2815  CG  LYS   231     -26.660  51.809   2.758  1.00 18.33           C  
ATOM   2816  CD  LYS   231     -27.945  51.083   2.307  1.00 28.90           C  
ATOM   2817  CE  LYS   231     -28.050  50.914   0.779  1.00 48.36           C  
ATOM   2818  NZ  LYS   231     -28.844  49.723   0.389  1.00193.71           N1+
ATOM   2819  H   LYS   231     -27.179  55.527   4.292  1.00  1.65           H  
ATOM   2820  HA  LYS   231     -25.977  54.442   1.913  1.00  2.56           H  
ATOM   2821  HB2 LYS   231     -25.956  53.331   4.090  1.00  3.80           H  
ATOM   2822  HB3 LYS   231     -27.702  53.159   4.086  1.00  3.80           H  
ATOM   2823  HG2 LYS   231     -25.960  51.898   1.925  1.00 18.33           H  
ATOM   2824  HG3 LYS   231     -26.195  51.156   3.496  1.00 18.33           H  
ATOM   2825  HD2 LYS   231     -28.833  51.587   2.690  1.00 28.90           H  
ATOM   2826  HD3 LYS   231     -27.918  50.097   2.766  1.00 28.90           H  
ATOM   2827  HE2 LYS   231     -27.046  50.811   0.361  1.00 48.36           H  
ATOM   2828  HE3 LYS   231     -28.500  51.812   0.351  1.00 48.36           H  
ATOM   2829  HZ1 LYS   231     -28.309  48.861   0.528  1.00193.71           H  
ATOM   2830  HZ2 LYS   231     -29.646  49.558   0.988  1.00193.71           H  
ATOM   2831  HZ3 LYS   231     -29.159  49.757  -0.583  1.00193.71           H  
ATOM   2832  N   GLU   232     -29.273  54.387   1.954  1.00  2.21           N  
ATOM   2833  CA  GLU   232     -30.513  54.241   1.179  1.00  2.95           C  
ATOM   2834  C   GLU   232     -30.621  55.262   0.038  1.00  3.09           C  
ATOM   2835  O   GLU   232     -30.872  54.887  -1.102  1.00  4.38           O  
ATOM   2836  CB  GLU   232     -31.675  54.356   2.178  1.00  4.16           C  
ATOM   2837  CG  GLU   232     -33.089  54.307   1.589  1.00 10.63           C  
ATOM   2838  CD  GLU   232     -34.104  54.401   2.735  1.00 78.81           C  
ATOM   2839  OE1 GLU   232     -34.422  53.365   3.362  1.00196.16           O  
ATOM   2840  OE2 GLU   232     -34.474  55.529   3.135  1.00146.54           O1-
ATOM   2841  H   GLU   232     -29.367  54.589   2.936  1.00  2.21           H  
ATOM   2842  HA  GLU   232     -30.548  53.250   0.724  1.00  2.95           H  
ATOM   2843  HB2 GLU   232     -31.576  53.545   2.901  1.00  4.16           H  
ATOM   2844  HB3 GLU   232     -31.572  55.299   2.717  1.00  4.16           H  
ATOM   2845  HG2 GLU   232     -33.222  53.372   1.040  1.00 10.63           H  
ATOM   2846  HG3 GLU   232     -33.230  55.142   0.900  1.00 10.63           H  
ATOM   2847  N   LEU   233     -30.311  56.530   0.303  1.00  2.59           N  
ATOM   2848  CA  LEU   233     -30.311  57.599  -0.695  1.00  3.00           C  
ATOM   2849  C   LEU   233     -29.097  57.528  -1.635  1.00  3.34           C  
ATOM   2850  O   LEU   233     -29.218  57.928  -2.790  1.00  4.95           O  
ATOM   2851  CB  LEU   233     -30.398  58.952   0.031  1.00  3.10           C  
ATOM   2852  CG  LEU   233     -31.728  59.162   0.787  1.00  3.13           C  
ATOM   2853  CD1 LEU   233     -31.596  60.363   1.718  1.00  4.31           C  
ATOM   2854  CD2 LEU   233     -32.911  59.411  -0.151  1.00  4.35           C  
ATOM   2855  H   LEU   233     -30.105  56.783   1.263  1.00  2.59           H  
ATOM   2856  HA  LEU   233     -31.190  57.486  -1.328  1.00  3.00           H  
ATOM   2857  HB2 LEU   233     -29.567  59.019   0.735  1.00  3.10           H  
ATOM   2858  HB3 LEU   233     -30.274  59.758  -0.691  1.00  3.10           H  
ATOM   2859  HG  LEU   233     -31.955  58.290   1.400  1.00  3.13           H  
ATOM   2860 HD11 LEU   233     -30.821  60.158   2.452  1.00  4.31           H  
ATOM   2861 HD12 LEU   233     -31.328  61.250   1.142  1.00  4.31           H  
ATOM   2862 HD13 LEU   233     -32.540  60.541   2.230  1.00  4.31           H  
ATOM   2863 HD21 LEU   233     -32.740  60.313  -0.736  1.00  4.35           H  
ATOM   2864 HD22 LEU   233     -33.050  58.561  -0.817  1.00  4.35           H  
ATOM   2865 HD23 LEU   233     -33.819  59.536   0.438  1.00  4.35           H  
ATOM   2866  N   MET   234     -27.955  56.983  -1.191  1.00  2.89           N  
ATOM   2867  CA  MET   234     -26.809  56.718  -2.073  1.00  2.99           C  
ATOM   2868  C   MET   234     -27.121  55.580  -3.063  1.00  3.69           C  
ATOM   2869  O   MET   234     -26.873  55.710  -4.258  1.00  6.68           O  
ATOM   2870  CB  MET   234     -25.549  56.425  -1.248  1.00  4.35           C  
ATOM   2871  CG  MET   234     -24.272  56.498  -2.094  1.00  5.28           C  
ATOM   2872  SD  MET   234     -23.796  58.160  -2.662  1.00 12.12           S  
ATOM   2873  CE  MET   234     -23.594  59.041  -1.084  1.00 12.19           C  
ATOM   2874  H   MET   234     -27.890  56.719  -0.216  1.00  2.89           H  
ATOM   2875  HA  MET   234     -26.613  57.625  -2.636  1.00  2.99           H  
ATOM   2876  HB2 MET   234     -25.628  55.434  -0.800  1.00  4.35           H  
ATOM   2877  HB3 MET   234     -25.459  57.156  -0.450  1.00  4.35           H  
ATOM   2878  HG2 MET   234     -24.377  55.848  -2.964  1.00  5.28           H  
ATOM   2879  HG3 MET   234     -23.450  56.110  -1.496  1.00  5.28           H  
ATOM   2880  HE1 MET   234     -24.566  59.291  -0.665  1.00 12.19           H  
ATOM   2881  HE2 MET   234     -23.065  58.425  -0.364  1.00 12.19           H  
ATOM   2882  HE3 MET   234     -23.025  59.954  -1.253  1.00 12.19           H  
ATOM   2883  N   ASP   235     -27.764  54.514  -2.581  1.00  3.49           N  
ATOM   2884  CA  ASP   235     -28.356  53.427  -3.373  1.00  5.96           C  
ATOM   2885  C   ASP   235     -29.376  53.904  -4.427  1.00  6.48           C  
ATOM   2886  O   ASP   235     -29.104  53.855  -5.631  1.00  9.64           O  
ATOM   2887  CB  ASP   235     -28.786  52.316  -2.387  1.00 11.87           C  
ATOM   2888  CG  ASP   235     -29.776  51.230  -2.825  1.00 24.74           C  
ATOM   2889  OD1 ASP   235     -29.794  50.208  -2.097  1.00 99.03           O  
ATOM   2890  OD2 ASP   235     -30.526  51.421  -3.800  1.00 93.05           O1-
ATOM   2891  H   ASP   235     -27.940  54.488  -1.583  1.00  3.49           H  
ATOM   2892  HA  ASP   235     -27.556  52.979  -3.958  1.00  5.96           H  
ATOM   2893  HB2 ASP   235     -29.252  52.799  -1.528  1.00 11.87           H  
ATOM   2894  HB3 ASP   235     -27.878  51.832  -2.021  1.00 11.87           H  
ATOM   2895  N   LEU   236     -30.374  54.666  -3.968  1.00  5.87           N  
ATOM   2896  CA  LEU   236     -31.374  55.356  -4.795  1.00  6.95           C  
ATOM   2897  C   LEU   236     -30.829  56.541  -5.627  1.00  8.40           C  
ATOM   2898  O   LEU   236     -31.608  57.261  -6.254  1.00 12.29           O  
ATOM   2899  CB  LEU   236     -32.558  55.778  -3.899  1.00  5.41           C  
ATOM   2900  CG  LEU   236     -33.323  54.612  -3.239  1.00  5.67           C  
ATOM   2901  CD1 LEU   236     -34.325  55.171  -2.228  1.00  6.28           C  
ATOM   2902  CD2 LEU   236     -34.097  53.778  -4.263  1.00  7.69           C  
ATOM   2903  H   LEU   236     -30.497  54.705  -2.960  1.00  5.87           H  
ATOM   2904  HA  LEU   236     -31.738  54.635  -5.527  1.00  6.95           H  
ATOM   2905  HB2 LEU   236     -32.171  56.434  -3.119  1.00  5.41           H  
ATOM   2906  HB3 LEU   236     -33.268  56.356  -4.491  1.00  5.41           H  
ATOM   2907  HG  LEU   236     -32.635  53.954  -2.711  1.00  5.67           H  
ATOM   2908 HD11 LEU   236     -33.792  55.747  -1.472  1.00  6.28           H  
ATOM   2909 HD12 LEU   236     -35.051  55.812  -2.728  1.00  6.28           H  
ATOM   2910 HD13 LEU   236     -34.842  54.350  -1.732  1.00  6.28           H  
ATOM   2911 HD21 LEU   236     -34.764  54.414  -4.843  1.00  7.69           H  
ATOM   2912 HD22 LEU   236     -33.395  53.273  -4.927  1.00  7.69           H  
ATOM   2913 HD23 LEU   236     -34.676  53.013  -3.746  1.00  7.69           H  
ATOM   2914  N   THR   237     -29.505  56.721  -5.719  1.00  7.36           N  
ATOM   2915  CA  THR   237     -28.872  57.706  -6.611  1.00  8.34           C  
ATOM   2916  C   THR   237     -27.687  57.153  -7.414  1.00  5.79           C  
ATOM   2917  O   THR   237     -27.273  57.820  -8.365  1.00  7.28           O  
ATOM   2918  CB  THR   237     -28.587  59.030  -5.869  1.00 12.71           C  
ATOM   2919  OG1 THR   237     -28.511  60.131  -6.745  1.00 23.55           O  
ATOM   2920  CG2 THR   237     -27.285  59.059  -5.084  1.00  8.96           C  
ATOM   2921  H   THR   237     -28.918  56.106  -5.167  1.00  7.36           H  
ATOM   2922  HA  THR   237     -29.608  57.967  -7.368  1.00  8.34           H  
ATOM   2923  HB  THR   237     -29.411  59.212  -5.180  1.00 12.71           H  
ATOM   2924 HG21 THR   237     -27.226  58.156  -4.498  1.00  8.96           H  
ATOM   2925 HG22 THR   237     -26.425  59.095  -5.744  1.00  8.96           H  
ATOM   2926 HG23 THR   237     -27.274  59.917  -4.411  1.00  8.96           H  
ATOM   2927  HG1 THR   237     -28.350  60.894  -6.181  1.00 23.55           H  
ATOM   2928  N   ILE   238     -27.202  55.918  -7.194  1.00  4.36           N  
ATOM   2929  CA  ILE   238     -26.226  55.277  -8.110  1.00  4.61           C  
ATOM   2930  C   ILE   238     -26.870  54.738  -9.393  1.00  6.98           C  
ATOM   2931  O   ILE   238     -26.296  54.906 -10.468  1.00 13.71           O  
ATOM   2932  CB  ILE   238     -25.357  54.184  -7.452  1.00  4.10           C  
ATOM   2933  CG1 ILE   238     -26.153  53.150  -6.633  1.00  5.32           C  
ATOM   2934  CG2 ILE   238     -24.282  54.869  -6.593  1.00  6.82           C  
ATOM   2935  CD1 ILE   238     -25.373  51.859  -6.354  1.00 12.80           C  
ATOM   2936  H   ILE   238     -27.538  55.384  -6.395  1.00  4.36           H  
ATOM   2937  HA  ILE   238     -25.532  56.046  -8.444  1.00  4.61           H  
ATOM   2938  HB  ILE   238     -24.838  53.654  -8.254  1.00  4.10           H  
ATOM   2939 HG12 ILE   238     -26.448  53.595  -5.688  1.00  5.32           H  
ATOM   2940 HG13 ILE   238     -27.053  52.873  -7.182  1.00  5.32           H  
ATOM   2941 HG21 ILE   238     -23.703  55.557  -7.210  1.00  6.82           H  
ATOM   2942 HG22 ILE   238     -24.745  55.423  -5.776  1.00  6.82           H  
ATOM   2943 HG23 ILE   238     -23.601  54.127  -6.178  1.00  6.82           H  
ATOM   2944 HD11 ILE   238     -25.063  51.401  -7.294  1.00 12.80           H  
ATOM   2945 HD12 ILE   238     -24.497  52.065  -5.741  1.00 12.80           H  
ATOM   2946 HD13 ILE   238     -26.017  51.160  -5.819  1.00 12.80           H  
ATOM   2947  N   GLU   239     -28.118  54.268  -9.352  1.00  7.13           N  
ATOM   2948  CA  GLU   239     -28.830  53.855 -10.576  1.00 11.71           C  
ATOM   2949  C   GLU   239     -29.114  55.054 -11.489  1.00 10.03           C  
ATOM   2950  O   GLU   239     -28.787  55.039 -12.678  1.00 13.30           O  
ATOM   2951  CB  GLU   239     -30.119  53.099 -10.210  1.00 21.00           C  
ATOM   2952  CG  GLU   239     -29.871  51.811  -9.405  1.00 74.48           C  
ATOM   2953  CD  GLU   239     -28.739  50.976 -10.012  1.00242.71           C  
ATOM   2954  OE1 GLU   239     -27.560  51.212  -9.672  1.00428.94           O  
ATOM   2955  OE2 GLU   239     -28.987  50.189 -10.950  1.00477.98           O1-
ATOM   2956  H   GLU   239     -28.531  54.063  -8.449  1.00  7.13           H  
ATOM   2957  HA  GLU   239     -28.189  53.186 -11.150  1.00 11.71           H  
ATOM   2958  HB2 GLU   239     -30.779  53.754  -9.639  1.00 21.00           H  
ATOM   2959  HB3 GLU   239     -30.628  52.830 -11.136  1.00 21.00           H  
ATOM   2960  HG2 GLU   239     -30.794  51.228  -9.374  1.00 74.48           H  
ATOM   2961  HG3 GLU   239     -29.612  52.081  -8.379  1.00 74.48           H  
ATOM   2962  N   VAL   240     -29.523  56.169 -10.876  1.00  9.55           N  
ATOM   2963  CA  VAL   240     -29.609  57.501 -11.492  1.00 11.34           C  
ATOM   2964  C   VAL   240     -28.262  58.053 -11.986  1.00 10.37           C  
ATOM   2965  O   VAL   240     -28.213  58.913 -12.868  1.00 15.59           O  
ATOM   2966  CB  VAL   240     -30.312  58.500 -10.544  1.00 17.68           C  
ATOM   2967  CG1 VAL   240     -30.879  59.702 -11.305  1.00 67.59           C  
ATOM   2968  CG2 VAL   240     -31.469  57.887  -9.739  1.00 60.74           C  
ATOM   2969  H   VAL   240     -29.747  56.090  -9.895  1.00  9.55           H  
ATOM   2970  HA  VAL   240     -30.241  57.395 -12.375  1.00 11.34           H  
ATOM   2971  HB  VAL   240     -29.576  58.860  -9.826  1.00 17.68           H  
ATOM   2972 HG11 VAL   240     -30.088  60.266 -11.792  1.00 67.59           H  
ATOM   2973 HG12 VAL   240     -31.598  59.372 -12.055  1.00 67.59           H  
ATOM   2974 HG13 VAL   240     -31.387  60.370 -10.611  1.00 67.59           H  
ATOM   2975 HG21 VAL   240     -32.210  57.456 -10.413  1.00 60.74           H  
ATOM   2976 HG22 VAL   240     -31.111  57.118  -9.055  1.00 60.74           H  
ATOM   2977 HG23 VAL   240     -31.949  58.655  -9.131  1.00 60.74           H  
ATOM   2978  N   MET   241     -27.146  57.550 -11.452  1.00  8.39           N  
ATOM   2979  CA  MET   241     -25.793  57.881 -11.905  1.00  8.91           C  
ATOM   2980  C   MET   241     -25.454  57.136 -13.200  1.00  7.76           C  
ATOM   2981  O   MET   241     -25.159  57.780 -14.208  1.00 15.51           O  
ATOM   2982  CB  MET   241     -24.776  57.552 -10.796  1.00 13.30           C  
ATOM   2983  CG  MET   241     -23.507  58.377 -10.920  1.00 13.94           C  
ATOM   2984  SD  MET   241     -22.434  58.270  -9.476  1.00 11.67           S  
ATOM   2985  CE  MET   241     -21.251  59.551  -9.963  1.00241.48           C  
ATOM   2986  H   MET   241     -27.238  56.818 -10.758  1.00  8.39           H  
ATOM   2987  HA  MET   241     -25.748  58.952 -12.104  1.00  8.91           H  
ATOM   2988  HB2 MET   241     -24.492  56.502 -10.811  1.00 13.30           H  
ATOM   2989  HB3 MET   241     -25.217  57.776  -9.832  1.00 13.30           H  
ATOM   2990  HG2 MET   241     -23.797  59.412 -11.017  1.00 13.94           H  
ATOM   2991  HG3 MET   241     -22.958  58.077 -11.813  1.00 13.94           H  
ATOM   2992  HE1 MET   241     -20.957  59.407 -11.002  1.00241.48           H  
ATOM   2993  HE2 MET   241     -21.700  60.536  -9.845  1.00241.48           H  
ATOM   2994  HE3 MET   241     -20.360  59.477  -9.345  1.00241.48           H  
ATOM   2995  N   ARG   242     -25.538  55.798 -13.178  1.00  5.77           N  
ATOM   2996  CA  ARG   242     -24.997  54.905 -14.217  1.00  5.94           C  
ATOM   2997  C   ARG   242     -25.952  54.600 -15.377  1.00  6.36           C  
ATOM   2998  O   ARG   242     -25.482  54.355 -16.484  1.00  8.55           O  
ATOM   2999  CB  ARG   242     -24.462  53.630 -13.537  1.00  6.44           C  
ATOM   3000  CG  ARG   242     -25.536  52.672 -12.990  1.00 59.13           C  
ATOM   3001  CD  ARG   242     -24.796  51.623 -12.137  1.00 69.42           C  
ATOM   3002  NE  ARG   242     -25.826  50.672 -11.699  1.00 97.98           N  
ATOM   3003  CZ  ARG   242     -25.778  49.356 -11.751  1.00230.25           C  
ATOM   3004  NH1 ARG   242     -26.789  48.641 -11.377  1.00256.28           N  
ATOM   3005  NH2 ARG   242     -24.729  48.716 -12.169  1.00443.21           N1+
ATOM   3006  H   ARG   242     -25.840  55.374 -12.303  1.00  5.77           H  
ATOM   3007  HA  ARG   242     -24.143  55.399 -14.685  1.00  5.94           H  
ATOM   3008  HB2 ARG   242     -23.856  53.088 -14.259  1.00  6.44           H  
ATOM   3009  HB3 ARG   242     -23.802  53.933 -12.721  1.00  6.44           H  
ATOM   3010  HG2 ARG   242     -26.055  52.188 -13.819  1.00 59.13           H  
ATOM   3011  HG3 ARG   242     -26.254  53.210 -12.376  1.00 59.13           H  
ATOM   3012  HD2 ARG   242     -24.370  52.108 -11.267  1.00 69.42           H  
ATOM   3013  HD3 ARG   242     -24.054  51.137 -12.753  1.00 69.42           H  
ATOM   3014  HE  ARG   242     -26.598  51.022 -11.123  1.00 97.98           H  
ATOM   3015 HH11 ARG   242     -26.755  47.647 -11.318  1.00256.28           H  
ATOM   3016 HH12 ARG   242     -27.638  49.150 -11.092  1.00256.28           H  
ATOM   3017 HH21 ARG   242     -24.713  47.705 -12.101  1.00443.21           H  
ATOM   3018 HH22 ARG   242     -23.886  49.241 -12.290  1.00443.21           H  
ATOM   3019  N   SER   243     -27.270  54.697 -15.179  1.00  7.73           N  
ATOM   3020  CA  SER   243     -28.261  54.418 -16.237  1.00 10.56           C  
ATOM   3021  C   SER   243     -28.085  55.320 -17.472  1.00 13.08           C  
ATOM   3022  O   SER   243     -27.925  54.833 -18.590  1.00 21.25           O  
ATOM   3023  CB  SER   243     -29.675  54.528 -15.653  1.00 15.04           C  
ATOM   3024  OG  SER   243     -30.653  54.362 -16.658  1.00 83.51           O  
ATOM   3025  H   SER   243     -27.606  54.888 -14.239  1.00  7.73           H  
ATOM   3026  HA  SER   243     -28.127  53.390 -16.576  1.00 10.56           H  
ATOM   3027  HB2 SER   243     -29.806  55.507 -15.189  1.00 15.04           H  
ATOM   3028  HB3 SER   243     -29.805  53.758 -14.891  1.00 15.04           H  
ATOM   3029  HG  SER   243     -31.470  54.048 -16.256  1.00 83.51           H  
ATOM   3030  N   VAL   244     -27.891  56.628 -17.253  1.00 14.27           N  
ATOM   3031  CA  VAL   244     -27.615  57.631 -18.306  1.00 21.93           C  
ATOM   3032  C   VAL   244     -26.207  57.578 -18.932  1.00 15.46           C  
ATOM   3033  O   VAL   244     -25.856  58.401 -19.776  1.00 19.07           O  
ATOM   3034  CB  VAL   244     -28.081  59.059 -17.930  1.00 44.17           C  
ATOM   3035  CG1 VAL   244     -28.534  59.878 -19.149  1.00196.61           C  
ATOM   3036  CG2 VAL   244     -29.259  59.064 -16.939  1.00145.26           C  
ATOM   3037  H   VAL   244     -27.962  56.949 -16.302  1.00 14.27           H  
ATOM   3038  HA  VAL   244     -28.272  57.338 -19.125  1.00 21.93           H  
ATOM   3039  HB  VAL   244     -27.247  59.578 -17.459  1.00 44.17           H  
ATOM   3040 HG11 VAL   244     -27.724  59.987 -19.867  1.00196.61           H  
ATOM   3041 HG12 VAL   244     -29.376  59.386 -19.637  1.00196.61           H  
ATOM   3042 HG13 VAL   244     -28.841  60.875 -18.836  1.00196.61           H  
ATOM   3043 HG21 VAL   244     -30.077  58.457 -17.332  1.00145.26           H  
ATOM   3044 HG22 VAL   244     -28.949  58.671 -15.972  1.00145.26           H  
ATOM   3045 HG23 VAL   244     -29.625  60.079 -16.790  1.00145.26           H  
ATOM   3046  N   TYR   245     -25.421  56.546 -18.608  1.00 12.46           N  
ATOM   3047  CA  TYR   245     -24.096  56.278 -19.173  1.00 11.84           C  
ATOM   3048  C   TYR   245     -24.022  55.244 -20.302  1.00 12.49           C  
ATOM   3049  O   TYR   245     -23.074  55.275 -21.078  1.00 18.16           O  
ATOM   3050  CB  TYR   245     -23.026  56.278 -18.071  1.00 10.78           C  
ATOM   3051  CG  TYR   245     -21.630  55.726 -18.329  1.00  7.06           C  
ATOM   3052  CD1 TYR   245     -20.515  56.552 -18.074  1.00 13.20           C  
ATOM   3053  CD2 TYR   245     -21.431  54.351 -18.577  1.00  9.67           C  
ATOM   3054  CE1 TYR   245     -19.223  56.004 -17.995  1.00 11.53           C  
ATOM   3055  CE2 TYR   245     -20.137  53.796 -18.488  1.00  9.96           C  
ATOM   3056  CZ  TYR   245     -19.039  54.618 -18.158  1.00  5.93           C  
ATOM   3057  OH  TYR   245     -17.824  54.079 -17.890  1.00  9.43           O  
ATOM   3058  H   TYR   245     -25.776  55.870 -17.942  1.00 12.46           H  
ATOM   3059  HA  TYR   245     -23.829  57.178 -19.725  1.00 11.84           H  
ATOM   3060  HB2 TYR   245     -22.932  57.300 -17.718  1.00 10.78           H  
ATOM   3061  HB3 TYR   245     -23.423  55.709 -17.233  1.00 10.78           H  
ATOM   3062  HD1 TYR   245     -20.647  57.598 -17.844  1.00 13.20           H  
ATOM   3063  HD2 TYR   245     -22.279  53.702 -18.752  1.00  9.67           H  
ATOM   3064  HE1 TYR   245     -18.384  56.624 -17.719  1.00 11.53           H  
ATOM   3065  HE2 TYR   245     -19.987  52.734 -18.615  1.00  9.96           H  
ATOM   3066  HH  TYR   245     -17.905  53.344 -17.258  1.00  9.43           H  
ATOM   3067  N   ILE   246     -25.099  54.481 -20.543  1.00  9.78           N  
ATOM   3068  CA  ILE   246     -25.294  53.753 -21.817  1.00 10.00           C  
ATOM   3069  C   ILE   246     -25.780  54.694 -22.952  1.00  9.10           C  
ATOM   3070  O   ILE   246     -25.203  54.655 -24.043  1.00 10.40           O  
ATOM   3071  CB  ILE   246     -26.168  52.482 -21.656  1.00  9.58           C  
ATOM   3072  CG1 ILE   246     -25.860  51.716 -20.344  1.00 15.19           C  
ATOM   3073  CG2 ILE   246     -25.937  51.580 -22.883  1.00 14.27           C  
ATOM   3074  CD1 ILE   246     -26.637  50.404 -20.171  1.00 15.07           C  
ATOM   3075  H   ILE   246     -25.865  54.500 -19.880  1.00  9.78           H  
ATOM   3076  HA  ILE   246     -24.312  53.392 -22.123  1.00 10.00           H  
ATOM   3077  HB  ILE   246     -27.218  52.765 -21.632  1.00  9.58           H  
ATOM   3078 HG12 ILE   246     -24.793  51.496 -20.298  1.00 15.19           H  
ATOM   3079 HG13 ILE   246     -26.115  52.350 -19.494  1.00 15.19           H  
ATOM   3080 HG21 ILE   246     -26.087  52.136 -23.807  1.00 14.27           H  
ATOM   3081 HG22 ILE   246     -24.924  51.177 -22.878  1.00 14.27           H  
ATOM   3082 HG23 ILE   246     -26.647  50.754 -22.886  1.00 14.27           H  
ATOM   3083 HD11 ILE   246     -27.706  50.587 -20.288  1.00 15.07           H  
ATOM   3084 HD12 ILE   246     -26.309  49.666 -20.903  1.00 15.07           H  
ATOM   3085 HD13 ILE   246     -26.453  50.007 -19.172  1.00 15.07           H  
ATOM   3086  N   PRO   247     -26.650  55.693 -22.682  1.00  8.65           N  
ATOM   3087  CA  PRO   247     -26.819  56.864 -23.548  1.00  9.09           C  
ATOM   3088  C   PRO   247     -25.538  57.707 -23.676  1.00 10.14           C  
ATOM   3089  O   PRO   247     -25.112  58.009 -24.788  1.00 13.97           O  
ATOM   3090  CB  PRO   247     -27.969  57.668 -22.931  1.00 10.39           C  
ATOM   3091  CG  PRO   247     -28.769  56.631 -22.153  1.00 10.62           C  
ATOM   3092  CD  PRO   247     -27.684  55.681 -21.659  1.00 10.16           C  
ATOM   3093  HA  PRO   247     -27.116  56.526 -24.541  1.00  9.09           H  
ATOM   3094  HB2 PRO   247     -27.582  58.409 -22.230  1.00 10.39           H  
ATOM   3095  HB3 PRO   247     -28.580  58.142 -23.699  1.00 10.39           H  
ATOM   3096  HG2 PRO   247     -29.443  56.108 -22.829  1.00 10.62           H  
ATOM   3097  HG3 PRO   247     -29.323  57.079 -21.328  1.00 10.62           H  
ATOM   3098  HD2 PRO   247     -28.109  54.690 -21.513  1.00 10.16           H  
ATOM   3099  HD3 PRO   247     -27.272  56.053 -20.728  1.00 10.16           H  
ATOM   3100  N   GLY   248     -24.836  57.977 -22.566  1.00 11.40           N  
ATOM   3101  CA  GLY   248     -23.557  58.707 -22.560  1.00 14.73           C  
ATOM   3102  C   GLY   248     -22.411  58.007 -23.306  1.00 15.82           C  
ATOM   3103  O   GLY   248     -21.564  58.666 -23.907  1.00 40.77           O  
ATOM   3104  H   GLY   248     -25.265  57.774 -21.671  1.00 11.40           H  
ATOM   3105  HA2 GLY   248     -23.706  59.682 -23.019  1.00 14.73           H  
ATOM   3106  HA3 GLY   248     -23.247  58.859 -21.527  1.00 14.73           H  
ATOM   3107  N   TRP   249     -22.444  56.677 -23.395  1.00 16.02           N  
ATOM   3108  CA  TRP   249     -21.621  55.872 -24.300  1.00 15.66           C  
ATOM   3109  C   TRP   249     -21.817  56.226 -25.783  1.00 16.04           C  
ATOM   3110  O   TRP   249     -20.870  56.137 -26.564  1.00 48.63           O  
ATOM   3111  CB  TRP   249     -21.831  54.377 -23.951  1.00 21.05           C  
ATOM   3112  CG  TRP   249     -21.733  53.313 -25.013  1.00169.41           C  
ATOM   3113  CD1 TRP   249     -22.518  53.226 -26.111  1.00470.84           C  
ATOM   3114  CD2 TRP   249     -20.885  52.121 -25.058  1.00279.20           C  
ATOM   3115  NE1 TRP   249     -22.174  52.123 -26.861  1.00820.35           N  
ATOM   3116  CE2 TRP   249     -21.182  51.391 -26.251  1.00651.90           C  
ATOM   3117  CE3 TRP   249     -19.924  51.555 -24.192  1.00284.37           C  
ATOM   3118  CZ2 TRP   249     -20.541  50.189 -26.585  1.00972.08           C  
ATOM   3119  CZ3 TRP   249     -19.287  50.341 -24.509  1.00549.94           C  
ATOM   3120  CH2 TRP   249     -19.596  49.655 -25.695  1.00857.14           C  
ATOM   3121  H   TRP   249     -23.104  56.179 -22.810  1.00 16.02           H  
ATOM   3122  HA  TRP   249     -20.588  56.113 -24.081  1.00 15.66           H  
ATOM   3123  HB2 TRP   249     -21.135  54.125 -23.151  1.00 21.05           H  
ATOM   3124  HB3 TRP   249     -22.819  54.261 -23.518  1.00 21.05           H  
ATOM   3125  HD1 TRP   249     -23.307  53.926 -26.354  1.00470.84           H  
ATOM   3126  HE1 TRP   249     -22.673  51.865 -27.710  1.00820.35           H  
ATOM   3127  HE3 TRP   249     -19.710  52.047 -23.256  1.00284.37           H  
ATOM   3128  HZ2 TRP   249     -20.802  49.661 -27.488  1.00972.08           H  
ATOM   3129  HZ3 TRP   249     -18.563  49.919 -23.827  1.00549.94           H  
ATOM   3130  HH2 TRP   249     -19.099  48.720 -25.920  1.00857.14           H  
ATOM   3131  N   SER   250     -23.020  56.681 -26.143  1.00 12.88           N  
ATOM   3132  CA  SER   250     -23.466  56.949 -27.511  1.00 11.56           C  
ATOM   3133  C   SER   250     -23.446  58.433 -27.915  1.00 11.81           C  
ATOM   3134  O   SER   250     -23.088  58.714 -29.058  1.00 23.81           O  
ATOM   3135  CB  SER   250     -24.871  56.353 -27.662  1.00 16.11           C  
ATOM   3136  OG  SER   250     -25.379  56.541 -28.960  1.00 39.88           O  
ATOM   3137  H   SER   250     -23.711  56.799 -25.410  1.00 12.88           H  
ATOM   3138  HA  SER   250     -22.807  56.422 -28.201  1.00 11.56           H  
ATOM   3139  HB2 SER   250     -25.553  56.824 -26.954  1.00 16.11           H  
ATOM   3140  HB3 SER   250     -24.834  55.285 -27.447  1.00 16.11           H  
ATOM   3141  HG  SER   250     -24.693  56.311 -29.600  1.00 39.88           H  
ATOM   3142  N   PHE   251     -23.757  59.379 -27.009  1.00 11.04           N  
ATOM   3143  CA  PHE   251     -24.000  60.793 -27.360  1.00  9.87           C  
ATOM   3144  C   PHE   251     -22.904  61.859 -27.150  1.00 11.51           C  
ATOM   3145  O   PHE   251     -21.868  61.836 -27.816  1.00 29.29           O  
ATOM   3146  CB  PHE   251     -25.455  61.262 -27.165  1.00 14.05           C  
ATOM   3147  CG  PHE   251     -26.145  61.014 -25.831  1.00105.52           C  
ATOM   3148  CD1 PHE   251     -25.467  61.200 -24.607  1.00361.87           C  
ATOM   3149  CD2 PHE   251     -27.532  60.760 -25.816  1.00320.82           C  
ATOM   3150  CE1 PHE   251     -26.171  61.155 -23.391  1.00756.14           C  
ATOM   3151  CE2 PHE   251     -28.236  60.727 -24.600  1.00696.92           C  
ATOM   3152  CZ  PHE   251     -27.558  60.936 -23.387  1.00877.54           C  
ATOM   3153  H   PHE   251     -24.071  59.059 -26.098  1.00 11.04           H  
ATOM   3154  HA  PHE   251     -23.976  60.781 -28.450  1.00  9.87           H  
ATOM   3155  HB2 PHE   251     -25.541  62.321 -27.405  1.00 14.05           H  
ATOM   3156  HB3 PHE   251     -26.038  60.741 -27.920  1.00 14.05           H  
ATOM   3157  HD1 PHE   251     -24.405  61.383 -24.579  1.00361.87           H  
ATOM   3158  HD2 PHE   251     -28.075  60.628 -26.742  1.00320.82           H  
ATOM   3159  HE1 PHE   251     -25.640  61.302 -22.462  1.00756.14           H  
ATOM   3160  HE2 PHE   251     -29.304  60.554 -24.605  1.00696.92           H  
ATOM   3161  HZ  PHE   251     -28.103  60.921 -22.454  1.00877.54           H  
ATOM   3162  N   LEU   252     -23.189  62.884 -26.336  1.00  8.40           N  
ATOM   3163  CA  LEU   252     -22.488  64.175 -26.289  1.00  9.03           C  
ATOM   3164  C   LEU   252     -22.064  64.555 -24.853  1.00 12.67           C  
ATOM   3165  O   LEU   252     -22.794  64.244 -23.911  1.00 33.06           O  
ATOM   3166  CB  LEU   252     -23.413  65.280 -26.848  1.00 13.17           C  
ATOM   3167  CG  LEU   252     -23.924  65.098 -28.292  1.00 31.67           C  
ATOM   3168  CD1 LEU   252     -24.945  66.189 -28.614  1.00101.17           C  
ATOM   3169  CD2 LEU   252     -22.796  65.185 -29.318  1.00135.10           C  
ATOM   3170  H   LEU   252     -24.034  62.816 -25.786  1.00  8.40           H  
ATOM   3171  HA  LEU   252     -21.602  64.112 -26.917  1.00  9.03           H  
ATOM   3172  HB2 LEU   252     -24.281  65.345 -26.190  1.00 13.17           H  
ATOM   3173  HB3 LEU   252     -22.889  66.234 -26.787  1.00 13.17           H  
ATOM   3174  HG  LEU   252     -24.418  64.133 -28.394  1.00 31.67           H  
ATOM   3175 HD11 LEU   252     -25.784  66.127 -27.920  1.00101.17           H  
ATOM   3176 HD12 LEU   252     -24.485  67.174 -28.540  1.00101.17           H  
ATOM   3177 HD13 LEU   252     -25.326  66.049 -29.627  1.00101.17           H  
ATOM   3178 HD21 LEU   252     -22.271  66.136 -29.226  1.00135.10           H  
ATOM   3179 HD22 LEU   252     -22.102  64.365 -29.158  1.00135.10           H  
ATOM   3180 HD23 LEU   252     -23.205  65.096 -30.325  1.00135.10           H  
ATOM   3181  N   PRO   253     -20.976  65.332 -24.670  1.00 14.86           N  
ATOM   3182  CA  PRO   253     -20.597  65.902 -23.375  1.00 21.78           C  
ATOM   3183  C   PRO   253     -21.687  66.775 -22.737  1.00 47.74           C  
ATOM   3184  O   PRO   253     -22.333  67.567 -23.426  1.00139.02           O  
ATOM   3185  CB  PRO   253     -19.326  66.720 -23.632  1.00 41.13           C  
ATOM   3186  CG  PRO   253     -18.719  66.047 -24.859  1.00 41.82           C  
ATOM   3187  CD  PRO   253     -19.955  65.644 -25.660  1.00 29.37           C  
ATOM   3188  HA  PRO   253     -20.342  65.091 -22.701  1.00 21.78           H  
ATOM   3189  HB2 PRO   253     -19.583  67.752 -23.879  1.00 41.13           H  
ATOM   3190  HB3 PRO   253     -18.648  66.690 -22.780  1.00 41.13           H  
ATOM   3191  HG2 PRO   253     -18.168  65.157 -24.553  1.00 41.82           H  
ATOM   3192  HG3 PRO   253     -18.076  66.726 -25.420  1.00 41.82           H  
ATOM   3193  HD2 PRO   253     -19.718  64.781 -26.280  1.00 29.37           H  
ATOM   3194  HD3 PRO   253     -20.289  66.479 -26.277  1.00 29.37           H  
ATOM   3195  N   THR   254     -21.796  66.723 -21.402  1.00167.71           N  
ATOM   3196  CA  THR   254     -22.406  67.745 -20.515  1.00315.60           C  
ATOM   3197  C   THR   254     -23.842  68.210 -20.829  1.00323.36           C  
ATOM   3198  O   THR   254     -24.239  69.314 -20.453  1.00474.43           O  
ATOM   3199  CB  THR   254     -21.479  68.968 -20.336  1.00744.48           C  
ATOM   3200  OG1 THR   254     -21.378  69.716 -21.534  1.001083.2           O  
ATOM   3201  CG2 THR   254     -20.061  68.596 -19.904  1.001064.1           C  
ATOM   3202  H   THR   254     -21.243  66.005 -20.939  1.00167.71           H  
ATOM   3203  HA  THR   254     -22.474  67.279 -19.532  1.00315.60           H  
ATOM   3204  HB  THR   254     -21.897  69.613 -19.562  1.00744.48           H  
ATOM   3205 HG21 THR   254     -20.101  67.973 -19.009  1.001064.1           H  
ATOM   3206 HG22 THR   254     -19.548  68.048 -20.695  1.001064.1           H  
ATOM   3207 HG23 THR   254     -19.497  69.499 -19.671  1.001064.1           H  
ATOM   3208  HG1 THR   254     -20.656  70.339 -21.400  1.001083.2           H  
ATOM   3209  N   LYS   255     -24.637  67.468 -21.610  1.00394.44           N  
ATOM   3210  CA  LYS   255     -25.955  67.925 -22.117  1.00596.39           C  
ATOM   3211  C   LYS   255     -27.089  67.739 -21.091  1.00589.62           C  
ATOM   3212  O   LYS   255     -28.029  66.975 -21.279  1.00757.27           O  
ATOM   3213  CB  LYS   255     -26.193  67.313 -23.513  1.00977.58           C  
ATOM   3214  CG  LYS   255     -26.737  68.329 -24.537  1.001234.5           C  
ATOM   3215  CD  LYS   255     -25.934  69.639 -24.723  1.001652.9           C  
ATOM   3216  CE  LYS   255     -24.405  69.455 -24.793  1.002211.2           C  
ATOM   3217  NZ  LYS   255     -23.698  69.935 -23.574  1.002723.4           N1+
ATOM   3218  H   LYS   255     -24.268  66.588 -21.955  1.00394.44           H  
ATOM   3219  HA  LYS   255     -25.916  69.004 -22.228  1.00596.39           H  
ATOM   3220  HB2 LYS   255     -25.255  66.917 -23.906  1.00977.58           H  
ATOM   3221  HB3 LYS   255     -26.877  66.465 -23.449  1.00977.58           H  
ATOM   3222  HG2 LYS   255     -26.782  67.823 -25.503  1.001234.5           H  
ATOM   3223  HG3 LYS   255     -27.759  68.591 -24.260  1.001234.5           H  
ATOM   3224  HD2 LYS   255     -26.195  70.344 -23.932  1.001652.9           H  
ATOM   3225  HD3 LYS   255     -26.264  70.090 -25.660  1.001652.9           H  
ATOM   3226  HE2 LYS   255     -24.024  69.991 -25.666  1.002211.2           H  
ATOM   3227  HE3 LYS   255     -24.187  68.393 -24.947  1.002211.2           H  
ATOM   3228  HZ1 LYS   255     -23.578  70.936 -23.563  1.002723.4           H  
ATOM   3229  HZ2 LYS   255     -24.170  69.649 -22.728  1.002723.4           H  
ATOM   3230  HZ3 LYS   255     -22.784  69.485 -23.507  1.002723.4           H  
ATOM   3231  N   ARG   256     -26.917  68.384 -19.932  1.00654.38           N  
ATOM   3232  CA  ARG   256     -27.622  68.171 -18.649  1.00865.94           C  
ATOM   3233  C   ARG   256     -29.137  68.437 -18.620  1.00682.50           C  
ATOM   3234  O   ARG   256     -29.729  68.443 -17.543  1.00868.74           O  
ATOM   3235  CB  ARG   256     -26.919  69.029 -17.586  1.001498.7           C  
ATOM   3236  CG  ARG   256     -27.051  70.547 -17.819  1.002005.9           C  
ATOM   3237  CD  ARG   256     -26.195  71.232 -16.739  1.002775.1           C  
ATOM   3238  NE  ARG   256     -26.424  72.676 -16.891  1.003478.3           N  
ATOM   3239  CZ  ARG   256     -25.693  73.609 -16.302  1.004189.0           C  
ATOM   3240  NH1 ARG   256     -25.987  74.869 -16.464  1.005223.1           N  
ATOM   3241  NH2 ARG   256     -24.668  73.333 -15.544  1.004315.8           N1+
ATOM   3242  H   ARG   256     -26.089  68.968 -19.898  1.00654.38           H  
ATOM   3243  HA  ARG   256     -27.499  67.128 -18.363  1.00865.94           H  
ATOM   3244  HB2 ARG   256     -27.361  68.785 -16.622  1.001498.7           H  
ATOM   3245  HB3 ARG   256     -25.862  68.758 -17.562  1.001498.7           H  
ATOM   3246  HG2 ARG   256     -28.095  70.849 -17.718  1.002005.9           H  
ATOM   3247  HG3 ARG   256     -26.679  70.820 -18.807  1.002005.9           H  
ATOM   3248  HD2 ARG   256     -25.155  70.999 -16.931  1.002775.1           H  
ATOM   3249  HD3 ARG   256     -26.533  70.918 -15.760  1.002775.1           H  
ATOM   3250  HE  ARG   256     -27.226  72.978 -17.416  1.003478.3           H  
ATOM   3251 HH11 ARG   256     -25.433  75.573 -16.013  1.005223.1           H  
ATOM   3252 HH12 ARG   256     -26.767  75.142 -17.035  1.005223.1           H  
ATOM   3253 HH21 ARG   256     -24.137  74.059 -15.106  1.004315.8           H  
ATOM   3254 HH22 ARG   256     -24.398  72.362 -15.402  1.004315.8           H  
ATOM   3255  N   ASN   257     -29.748  68.742 -19.759  1.00608.25           N  
ATOM   3256  CA  ASN   257     -30.941  69.584 -19.880  1.00611.48           C  
ATOM   3257  C   ASN   257     -32.176  69.121 -19.080  1.00418.97           C  
ATOM   3258  O   ASN   257     -32.943  69.971 -18.638  1.00602.32           O  
ATOM   3259  CB  ASN   257     -31.248  69.754 -21.380  1.001042.4           C  
ATOM   3260  CG  ASN   257     -30.156  70.494 -22.146  1.001496.8           C  
ATOM   3261  OD1 ASN   257     -28.969  70.221 -22.033  1.001756.7           O  
ATOM   3262  ND2 ASN   257     -30.523  71.415 -23.004  1.002047.0           N  
ATOM   3263  H   ASN   257     -29.199  68.629 -20.602  1.00608.25           H  
ATOM   3264  HA  ASN   257     -30.692  70.570 -19.482  1.00611.48           H  
ATOM   3265  HB2 ASN   257     -32.179  70.313 -21.476  1.001042.4           H  
ATOM   3266  HB3 ASN   257     -31.396  68.778 -21.845  1.001042.4           H  
ATOM   3267 HD21 ASN   257     -31.494  71.636 -23.140  1.002047.0           H  
ATOM   3268 HD22 ASN   257     -29.794  71.874 -23.518  1.002047.0           H  
ATOM   3269  N   GLN   258     -32.324  67.816 -18.821  1.00362.20           N  
ATOM   3270  CA  GLN   258     -33.305  67.222 -17.892  1.00376.82           C  
ATOM   3271  C   GLN   258     -32.694  66.040 -17.102  1.00254.59           C  
ATOM   3272  O   GLN   258     -33.271  64.959 -17.025  1.00308.72           O  
ATOM   3273  CB  GLN   258     -34.600  66.822 -18.637  1.00782.25           C  
ATOM   3274  CG  GLN   258     -35.473  67.973 -19.164  1.001239.7           C  
ATOM   3275  CD  GLN   258     -36.135  68.781 -18.050  1.001530.4           C  
ATOM   3276  OE1 GLN   258     -37.151  68.398 -17.501  1.001755.4           O  
ATOM   3277  NE2 GLN   258     -35.481  69.778 -17.498  1.001956.3           N  
ATOM   3278  H   GLN   258     -31.649  67.193 -19.236  1.00362.20           H  
ATOM   3279  HA  GLN   258     -33.565  67.966 -17.140  1.00376.82           H  
ATOM   3280  HB2 GLN   258     -34.331  66.178 -19.476  1.00782.25           H  
ATOM   3281  HB3 GLN   258     -35.229  66.236 -17.964  1.00782.25           H  
ATOM   3282  HG2 GLN   258     -36.266  67.547 -19.778  1.001239.7           H  
ATOM   3283  HG3 GLN   258     -34.888  68.632 -19.804  1.001239.7           H  
ATOM   3284 HE21 GLN   258     -35.933  70.247 -16.737  1.001956.3           H  
ATOM   3285 HE22 GLN   258     -34.582  70.064 -17.873  1.001956.3           H  
ATOM   3286  N   ARG   259     -31.457  66.183 -16.603  1.00343.59           N  
ATOM   3287  CA  ARG   259     -30.651  65.047 -16.099  1.00387.54           C  
ATOM   3288  C   ARG   259     -31.057  64.478 -14.721  1.00194.76           C  
ATOM   3289  O   ARG   259     -30.598  63.387 -14.391  1.00250.88           O  
ATOM   3290  CB  ARG   259     -29.161  65.438 -16.205  1.00860.50           C  
ATOM   3291  CG  ARG   259     -28.122  64.404 -15.734  1.001363.8           C  
ATOM   3292  CD  ARG   259     -28.304  63.113 -16.565  1.002090.5           C  
ATOM   3293  NE  ARG   259     -27.339  62.136 -16.048  1.002839.8           N  
ATOM   3294  CZ  ARG   259     -27.577  61.305 -15.047  1.003540.0           C  
ATOM   3295  NH1 ARG   259     -26.717  60.365 -14.800  1.004595.0           N  
ATOM   3296  NH2 ARG   259     -28.632  61.343 -14.282  1.003607.5           N1+
ATOM   3297  H   ARG   259     -31.001  67.085 -16.718  1.00343.59           H  
ATOM   3298  HA  ARG   259     -30.831  64.219 -16.787  1.00387.54           H  
ATOM   3299  HB2 ARG   259     -28.948  65.676 -17.248  1.00860.50           H  
ATOM   3300  HB3 ARG   259     -29.004  66.350 -15.627  1.00860.50           H  
ATOM   3301  HG2 ARG   259     -28.235  64.208 -14.669  1.001363.8           H  
ATOM   3302  HG3 ARG   259     -27.130  64.814 -15.902  1.001363.8           H  
ATOM   3303  HD2 ARG   259     -28.084  63.318 -17.603  1.002090.5           H  
ATOM   3304  HD3 ARG   259     -29.304  62.721 -16.443  1.002090.5           H  
ATOM   3305  HE  ARG   259     -26.481  61.970 -16.555  1.002839.8           H  
ATOM   3306 HH11 ARG   259     -26.956  59.656 -14.119  1.004595.0           H  
ATOM   3307 HH12 ARG   259     -25.893  60.269 -15.383  1.004595.0           H  
ATOM   3308 HH21 ARG   259     -28.780  60.588 -13.626  1.003607.5           H  
ATOM   3309 HH22 ARG   259     -29.356  62.048 -14.414  1.003607.5           H  
ATOM   3310  N   MET   260     -31.871  65.202 -13.944  1.00172.18           N  
ATOM   3311  CA  MET   260     -32.560  64.810 -12.692  1.00139.39           C  
ATOM   3312  C   MET   260     -31.800  63.838 -11.760  1.00 99.61           C  
ATOM   3313  O   MET   260     -31.923  62.622 -11.884  1.00221.57           O  
ATOM   3314  CB  MET   260     -33.962  64.257 -13.019  1.00371.34           C  
ATOM   3315  CG  MET   260     -34.830  65.215 -13.846  1.00660.81           C  
ATOM   3316  SD  MET   260     -35.073  66.865 -13.135  1.00979.54           S  
ATOM   3317  CE  MET   260     -36.119  67.584 -14.430  1.001365.2           C  
ATOM   3318  H   MET   260     -32.158  66.083 -14.337  1.00172.18           H  
ATOM   3319  HA  MET   260     -32.712  65.721 -12.112  1.00139.39           H  
ATOM   3320  HB2 MET   260     -34.481  64.043 -12.084  1.00371.34           H  
ATOM   3321  HB3 MET   260     -33.862  63.323 -13.574  1.00371.34           H  
ATOM   3322  HG2 MET   260     -35.809  64.753 -13.978  1.00660.81           H  
ATOM   3323  HG3 MET   260     -34.391  65.327 -14.834  1.00660.81           H  
ATOM   3324  HE1 MET   260     -35.588  67.573 -15.381  1.001365.2           H  
ATOM   3325  HE2 MET   260     -37.037  67.005 -14.528  1.001365.2           H  
ATOM   3326  HE3 MET   260     -36.370  68.612 -14.170  1.001365.2           H  
ATOM   3327  N   ARG   261     -31.065  64.355 -10.762  1.00 27.64           N  
ATOM   3328  CA  ARG   261     -30.327  63.543  -9.766  1.00 21.97           C  
ATOM   3329  C   ARG   261     -30.136  64.283  -8.434  1.00 22.32           C  
ATOM   3330  O   ARG   261     -29.053  64.336  -7.855  1.00 54.07           O  
ATOM   3331  CB  ARG   261     -29.016  63.016 -10.383  1.00 35.09           C  
ATOM   3332  CG  ARG   261     -28.422  61.871  -9.546  1.00101.85           C  
ATOM   3333  CD  ARG   261     -27.234  61.310 -10.335  1.00151.20           C  
ATOM   3334  NE  ARG   261     -26.595  60.343  -9.437  1.00195.05           N  
ATOM   3335  CZ  ARG   261     -25.498  60.543  -8.732  1.00405.35           C  
ATOM   3336  NH1 ARG   261     -25.096  59.644  -7.893  1.00599.99           N  
ATOM   3337  NH2 ARG   261     -24.776  61.615  -8.824  1.00710.16           N1+
ATOM   3338  H   ARG   261     -31.060  65.371 -10.649  1.00 27.64           H  
ATOM   3339  HA  ARG   261     -30.950  62.676  -9.536  1.00 21.97           H  
ATOM   3340  HB2 ARG   261     -29.223  62.640 -11.386  1.00 35.09           H  
ATOM   3341  HB3 ARG   261     -28.294  63.831 -10.462  1.00 35.09           H  
ATOM   3342  HG2 ARG   261     -29.168  61.094  -9.388  1.00101.85           H  
ATOM   3343  HG3 ARG   261     -28.075  62.235  -8.583  1.00101.85           H  
ATOM   3344  HD2 ARG   261     -26.562  62.119 -10.575  1.00151.20           H  
ATOM   3345  HD3 ARG   261     -27.601  60.801 -11.215  1.00151.20           H  
ATOM   3346  HE  ARG   261     -27.109  59.507  -9.176  1.00195.05           H  
ATOM   3347 HH11 ARG   261     -24.231  59.778  -7.397  1.00599.99           H  
ATOM   3348 HH12 ARG   261     -25.632  58.792  -7.814  1.00599.99           H  
ATOM   3349 HH21 ARG   261     -24.115  61.798  -8.066  1.00710.16           H  
ATOM   3350 HH22 ARG   261     -25.092  62.378  -9.383  1.00710.16           H  
ATOM   3351  N   GLU   262     -31.199  64.916  -7.953  1.00 15.12           N  
ATOM   3352  CA  GLU   262     -31.121  65.889  -6.850  1.00 15.78           C  
ATOM   3353  C   GLU   262     -30.826  65.233  -5.492  1.00 10.18           C  
ATOM   3354  O   GLU   262     -30.208  65.856  -4.632  1.00 15.25           O  
ATOM   3355  CB  GLU   262     -32.404  66.739  -6.832  1.00 30.91           C  
ATOM   3356  CG  GLU   262     -32.754  67.362  -8.202  1.00155.54           C  
ATOM   3357  CD  GLU   262     -31.511  67.774  -9.004  1.00390.02           C  
ATOM   3358  OE1 GLU   262     -31.131  67.046  -9.955  1.00552.97           O  
ATOM   3359  OE2 GLU   262     -30.818  68.732  -8.601  1.00741.02           O1-
ATOM   3360  H   GLU   262     -32.033  64.914  -8.521  1.00 15.12           H  
ATOM   3361  HA  GLU   262     -30.286  66.564  -7.035  1.00 15.78           H  
ATOM   3362  HB2 GLU   262     -33.243  66.128  -6.498  1.00 30.91           H  
ATOM   3363  HB3 GLU   262     -32.263  67.545  -6.111  1.00 30.91           H  
ATOM   3364  HG2 GLU   262     -33.405  68.225  -8.048  1.00155.54           H  
ATOM   3365  HG3 GLU   262     -33.316  66.624  -8.779  1.00155.54           H  
ATOM   3366  N   ILE   263     -31.087  63.926  -5.373  1.00  7.38           N  
ATOM   3367  CA  ILE   263     -30.709  63.084  -4.228  1.00  6.21           C  
ATOM   3368  C   ILE   263     -29.186  63.049  -4.002  1.00  8.33           C  
ATOM   3369  O   ILE   263     -28.736  63.025  -2.865  1.00 13.16           O  
ATOM   3370  CB  ILE   263     -31.278  61.657  -4.430  1.00  4.95           C  
ATOM   3371  CG1 ILE   263     -32.805  61.628  -4.683  1.00  5.08           C  
ATOM   3372  CG2 ILE   263     -30.936  60.753  -3.238  1.00  6.20           C  
ATOM   3373  CD1 ILE   263     -33.670  62.275  -3.591  1.00  6.89           C  
ATOM   3374  H   ILE   263     -31.584  63.486  -6.131  1.00  7.38           H  
ATOM   3375  HA  ILE   263     -31.148  63.508  -3.325  1.00  6.21           H  
ATOM   3376  HB  ILE   263     -30.803  61.226  -5.313  1.00  4.95           H  
ATOM   3377 HG12 ILE   263     -33.023  62.124  -5.629  1.00  5.08           H  
ATOM   3378 HG13 ILE   263     -33.119  60.589  -4.795  1.00  5.08           H  
ATOM   3379 HG21 ILE   263     -29.863  60.566  -3.197  1.00  6.20           H  
ATOM   3380 HG22 ILE   263     -31.238  61.230  -2.306  1.00  6.20           H  
ATOM   3381 HG23 ILE   263     -31.435  59.787  -3.335  1.00  6.20           H  
ATOM   3382 HD11 ILE   263     -33.511  61.779  -2.634  1.00  6.89           H  
ATOM   3383 HD12 ILE   263     -33.433  63.335  -3.495  1.00  6.89           H  
ATOM   3384 HD13 ILE   263     -34.721  62.177  -3.862  1.00  6.89           H  
ATOM   3385  N   ASP   264     -28.366  63.147  -5.056  1.00  9.65           N  
ATOM   3386  CA  ASP   264     -26.911  63.317  -4.892  1.00 14.14           C  
ATOM   3387  C   ASP   264     -26.459  64.694  -4.371  1.00 14.09           C  
ATOM   3388  O   ASP   264     -25.468  64.811  -3.648  1.00 27.40           O  
ATOM   3389  CB  ASP   264     -26.187  62.829  -6.150  1.00 21.16           C  
ATOM   3390  CG  ASP   264     -24.737  63.290  -6.306  1.00 40.57           C  
ATOM   3391  OD1 ASP   264     -23.854  62.408  -6.420  1.00159.17           O  
ATOM   3392  OD2 ASP   264     -24.492  64.496  -6.513  1.00109.34           O1-
ATOM   3393  H   ASP   264     -28.767  63.307  -5.972  1.00  9.65           H  
ATOM   3394  HA  ASP   264     -26.595  62.622  -4.114  1.00 14.14           H  
ATOM   3395  HB2 ASP   264     -26.727  63.202  -7.020  1.00 21.16           H  
ATOM   3396  HB3 ASP   264     -26.235  61.740  -6.175  1.00 21.16           H  
ATOM   3397  N   LYS   265     -27.253  65.727  -4.671  1.00  8.21           N  
ATOM   3398  CA  LYS   265     -26.996  67.118  -4.287  1.00  7.48           C  
ATOM   3399  C   LYS   265     -27.474  67.477  -2.880  1.00  7.18           C  
ATOM   3400  O   LYS   265     -26.793  68.254  -2.221  1.00  9.98           O  
ATOM   3401  CB  LYS   265     -27.539  68.056  -5.378  1.00  8.97           C  
ATOM   3402  CG  LYS   265     -26.545  68.143  -6.552  1.00 13.92           C  
ATOM   3403  CD  LYS   265     -27.180  68.733  -7.817  1.00 28.00           C  
ATOM   3404  CE  LYS   265     -27.847  67.639  -8.660  1.00 49.72           C  
ATOM   3405  NZ  LYS   265     -28.525  68.221  -9.838  1.00115.40           N1+
ATOM   3406  H   LYS   265     -28.118  65.524  -5.155  1.00  8.21           H  
ATOM   3407  HA  LYS   265     -25.914  67.259  -4.244  1.00  7.48           H  
ATOM   3408  HB2 LYS   265     -28.509  67.697  -5.722  1.00  8.97           H  
ATOM   3409  HB3 LYS   265     -27.672  69.058  -4.966  1.00  8.97           H  
ATOM   3410  HG2 LYS   265     -25.713  68.779  -6.246  1.00 13.92           H  
ATOM   3411  HG3 LYS   265     -26.141  67.155  -6.785  1.00 13.92           H  
ATOM   3412  HD2 LYS   265     -26.400  69.211  -8.409  1.00 28.00           H  
ATOM   3413  HD3 LYS   265     -27.912  69.495  -7.540  1.00 28.00           H  
ATOM   3414  HE2 LYS   265     -28.585  67.121  -8.042  1.00 49.72           H  
ATOM   3415  HE3 LYS   265     -27.093  66.913  -8.974  1.00 49.72           H  
ATOM   3416  HZ1 LYS   265     -29.276  68.830  -9.500  1.00115.40           H  
ATOM   3417  HZ2 LYS   265     -27.885  68.721 -10.445  1.00115.40           H  
ATOM   3418  HZ3 LYS   265     -29.054  67.523 -10.350  1.00115.40           H  
ATOM   3419  N   GLU   266     -28.501  66.820  -2.334  1.00  5.84           N  
ATOM   3420  CA  GLU   266     -28.726  66.840  -0.873  1.00  4.78           C  
ATOM   3421  C   GLU   266     -27.683  65.983  -0.127  1.00  3.48           C  
ATOM   3422  O   GLU   266     -27.192  66.400   0.925  1.00  4.92           O  
ATOM   3423  CB  GLU   266     -30.184  66.497  -0.516  1.00  7.89           C  
ATOM   3424  CG  GLU   266     -30.638  65.049  -0.746  1.00 12.70           C  
ATOM   3425  CD  GLU   266     -30.633  64.219   0.545  1.00 36.13           C  
ATOM   3426  OE1 GLU   266     -29.550  63.892   1.079  1.00113.51           O  
ATOM   3427  OE2 GLU   266     -31.725  63.916   1.074  1.00168.08           O1-
ATOM   3428  H   GLU   266     -29.069  66.223  -2.925  1.00  5.84           H  
ATOM   3429  HA  GLU   266     -28.569  67.862  -0.524  1.00  4.78           H  
ATOM   3430  HB2 GLU   266     -30.358  66.761   0.529  1.00  7.89           H  
ATOM   3431  HB3 GLU   266     -30.825  67.147  -1.113  1.00  7.89           H  
ATOM   3432  HG2 GLU   266     -30.005  64.588  -1.496  1.00 12.70           H  
ATOM   3433  HG3 GLU   266     -31.653  65.069  -1.150  1.00 12.70           H  
ATOM   3434  N   ILE   267     -27.166  64.922  -0.763  1.00  2.98           N  
ATOM   3435  CA  ILE   267     -26.041  64.127  -0.248  1.00  3.22           C  
ATOM   3436  C   ILE   267     -24.727  64.914  -0.100  1.00  3.59           C  
ATOM   3437  O   ILE   267     -23.912  64.565   0.759  1.00  4.75           O  
ATOM   3438  CB  ILE   267     -25.917  62.805  -1.048  1.00  3.67           C  
ATOM   3439  CG1 ILE   267     -26.661  61.676  -0.299  1.00  7.92           C  
ATOM   3440  CG2 ILE   267     -24.485  62.394  -1.427  1.00  9.54           C  
ATOM   3441  CD1 ILE   267     -27.091  60.501  -1.185  1.00 12.48           C  
ATOM   3442  H   ILE   267     -27.632  64.594  -1.601  1.00  2.98           H  
ATOM   3443  HA  ILE   267     -26.310  63.864   0.767  1.00  3.22           H  
ATOM   3444  HB  ILE   267     -26.429  62.955  -1.991  1.00  3.67           H  
ATOM   3445 HG12 ILE   267     -26.025  61.306   0.505  1.00  7.92           H  
ATOM   3446 HG13 ILE   267     -27.569  62.081   0.151  1.00  7.92           H  
ATOM   3447 HG21 ILE   267     -23.995  63.208  -1.961  1.00  9.54           H  
ATOM   3448 HG22 ILE   267     -23.914  62.147  -0.532  1.00  9.54           H  
ATOM   3449 HG23 ILE   267     -24.511  61.538  -2.098  1.00  9.54           H  
ATOM   3450 HD11 ILE   267     -27.881  60.815  -1.863  1.00 12.48           H  
ATOM   3451 HD12 ILE   267     -26.259  60.121  -1.772  1.00 12.48           H  
ATOM   3452 HD13 ILE   267     -27.471  59.703  -0.549  1.00 12.48           H  
ATOM   3453  N   ARG   268     -24.568  66.044  -0.808  1.00  3.95           N  
ATOM   3454  CA  ARG   268     -23.489  67.024  -0.577  1.00  5.48           C  
ATOM   3455  C   ARG   268     -23.479  67.502   0.881  1.00  4.09           C  
ATOM   3456  O   ARG   268     -22.427  67.443   1.511  1.00  4.90           O  
ATOM   3457  CB  ARG   268     -23.651  68.198  -1.565  1.00  8.71           C  
ATOM   3458  CG  ARG   268     -22.480  69.199  -1.665  1.00 15.77           C  
ATOM   3459  CD  ARG   268     -21.294  68.516  -2.387  1.00 27.43           C  
ATOM   3460  NE  ARG   268     -20.628  69.557  -3.203  1.00137.10           N  
ATOM   3461  CZ  ARG   268     -20.902  69.818  -4.473  1.00308.77           C  
ATOM   3462  NH1 ARG   268     -20.393  70.860  -5.043  1.00754.01           N  
ATOM   3463  NH2 ARG   268     -21.656  69.057  -5.210  1.00370.03           N1+
ATOM   3464  H   ARG   268     -25.271  66.251  -1.507  1.00  3.95           H  
ATOM   3465  HA  ARG   268     -22.531  66.532  -0.752  1.00  5.48           H  
ATOM   3466  HB2 ARG   268     -23.860  67.805  -2.562  1.00  8.71           H  
ATOM   3467  HB3 ARG   268     -24.526  68.771  -1.258  1.00  8.71           H  
ATOM   3468  HG2 ARG   268     -22.176  69.548  -0.678  1.00 15.77           H  
ATOM   3469  HG3 ARG   268     -22.831  70.054  -2.247  1.00 15.77           H  
ATOM   3470  HD2 ARG   268     -21.664  67.727  -3.026  1.00 27.43           H  
ATOM   3471  HD3 ARG   268     -20.602  68.139  -1.646  1.00 27.43           H  
ATOM   3472  HE  ARG   268     -19.935  70.181  -2.783  1.00137.10           H  
ATOM   3473 HH11 ARG   268     -20.494  70.976  -6.041  1.00754.01           H  
ATOM   3474 HH12 ARG   268     -19.593  71.295  -4.572  1.00754.01           H  
ATOM   3475 HH21 ARG   268     -21.862  69.315  -6.166  1.00370.03           H  
ATOM   3476 HH22 ARG   268     -21.568  68.072  -4.980  1.00370.03           H  
ATOM   3477  N   GLU   269     -24.641  67.827   1.464  1.00  3.36           N  
ATOM   3478  CA  GLU   269     -24.761  68.024   2.918  1.00  3.57           C  
ATOM   3479  C   GLU   269     -24.811  66.700   3.683  1.00  2.92           C  
ATOM   3480  O   GLU   269     -24.133  66.585   4.692  1.00  3.62           O  
ATOM   3481  CB  GLU   269     -25.924  68.952   3.316  1.00  7.59           C  
ATOM   3482  CG  GLU   269     -26.296  68.965   4.824  1.00 65.59           C  
ATOM   3483  CD  GLU   269     -25.152  69.158   5.852  1.00157.00           C  
ATOM   3484  OE1 GLU   269     -25.396  68.865   7.050  1.00324.77           O  
ATOM   3485  OE2 GLU   269     -24.030  69.572   5.471  1.00337.80           O1-
ATOM   3486  H   GLU   269     -25.491  67.745   0.921  1.00  3.36           H  
ATOM   3487  HA  GLU   269     -23.867  68.539   3.253  1.00  3.57           H  
ATOM   3488  HB2 GLU   269     -25.670  69.968   3.009  1.00  7.59           H  
ATOM   3489  HB3 GLU   269     -26.814  68.654   2.759  1.00  7.59           H  
ATOM   3490  HG2 GLU   269     -26.802  68.022   5.048  1.00 65.59           H  
ATOM   3491  HG3 GLU   269     -27.033  69.756   4.975  1.00 65.59           H  
ATOM   3492  N   ARG   270     -25.528  65.660   3.235  1.00  2.95           N  
ATOM   3493  CA  ARG   270     -25.672  64.432   4.050  1.00  3.14           C  
ATOM   3494  C   ARG   270     -24.329  63.751   4.383  1.00  2.02           C  
ATOM   3495  O   ARG   270     -24.221  63.139   5.444  1.00  2.22           O  
ATOM   3496  CB  ARG   270     -26.673  63.469   3.395  1.00  5.93           C  
ATOM   3497  CG  ARG   270     -27.271  62.497   4.429  1.00 12.28           C  
ATOM   3498  CD  ARG   270     -28.293  61.585   3.720  1.00 72.70           C  
ATOM   3499  NE  ARG   270     -29.476  62.397   3.400  1.00 67.36           N  
ATOM   3500  CZ  ARG   270     -30.534  62.597   4.162  1.00102.96           C  
ATOM   3501  NH1 ARG   270     -31.563  63.238   3.701  1.00109.73           N  
ATOM   3502  NH2 ARG   270     -30.600  62.168   5.394  1.00183.37           N1+
ATOM   3503  H   ARG   270     -26.097  65.787   2.400  1.00  2.95           H  
ATOM   3504  HA  ARG   270     -26.081  64.745   5.011  1.00  3.14           H  
ATOM   3505  HB2 ARG   270     -27.475  64.052   2.939  1.00  5.93           H  
ATOM   3506  HB3 ARG   270     -26.164  62.894   2.622  1.00  5.93           H  
ATOM   3507  HG2 ARG   270     -27.748  63.050   5.239  1.00 12.28           H  
ATOM   3508  HG3 ARG   270     -26.480  61.874   4.846  1.00 12.28           H  
ATOM   3509  HD2 ARG   270     -28.569  60.781   4.390  1.00 72.70           H  
ATOM   3510  HD3 ARG   270     -27.862  61.210   2.800  1.00 72.70           H  
ATOM   3511  HE  ARG   270     -29.498  62.875   2.491  1.00 67.36           H  
ATOM   3512 HH11 ARG   270     -32.392  63.399   4.229  1.00109.73           H  
ATOM   3513 HH12 ARG   270     -31.551  63.513   2.705  1.00109.73           H  
ATOM   3514 HH21 ARG   270     -29.809  61.688   5.775  1.00183.37           H  
ATOM   3515 HH22 ARG   270     -31.415  62.357   5.942  1.00183.37           H  
ATOM   3516  N   LEU   271     -23.297  63.935   3.550  1.00  1.63           N  
ATOM   3517  CA  LEU   271     -21.896  63.602   3.852  1.00  1.31           C  
ATOM   3518  C   LEU   271     -21.185  64.668   4.708  1.00  1.20           C  
ATOM   3519  O   LEU   271     -20.557  64.319   5.706  1.00  1.40           O  
ATOM   3520  CB  LEU   271     -21.136  63.393   2.531  1.00  1.35           C  
ATOM   3521  CG  LEU   271     -21.513  62.083   1.819  1.00  1.55           C  
ATOM   3522  CD1 LEU   271     -20.998  62.114   0.386  1.00  2.88           C  
ATOM   3523  CD2 LEU   271     -20.888  60.870   2.510  1.00  1.88           C  
ATOM   3524  H   LEU   271     -23.497  64.412   2.677  1.00  1.63           H  
ATOM   3525  HA  LEU   271     -21.869  62.679   4.432  1.00  1.31           H  
ATOM   3526  HB2 LEU   271     -21.344  64.238   1.871  1.00  1.35           H  
ATOM   3527  HB3 LEU   271     -20.063  63.385   2.728  1.00  1.35           H  
ATOM   3528  HG  LEU   271     -22.596  61.965   1.793  1.00  1.55           H  
ATOM   3529 HD11 LEU   271     -21.478  62.931  -0.153  1.00  2.88           H  
ATOM   3530 HD12 LEU   271     -19.919  62.271   0.387  1.00  2.88           H  
ATOM   3531 HD13 LEU   271     -21.232  61.171  -0.105  1.00  2.88           H  
ATOM   3532 HD21 LEU   271     -19.801  60.945   2.507  1.00  1.88           H  
ATOM   3533 HD22 LEU   271     -21.236  60.792   3.538  1.00  1.88           H  
ATOM   3534 HD23 LEU   271     -21.178  59.963   1.983  1.00  1.88           H  
ATOM   3535  N   SER   272     -21.318  65.959   4.380  1.00  1.17           N  
ATOM   3536  CA  SER   272     -20.808  67.062   5.219  1.00  1.30           C  
ATOM   3537  C   SER   272     -21.273  66.960   6.673  1.00  1.28           C  
ATOM   3538  O   SER   272     -20.454  67.072   7.577  1.00  2.05           O  
ATOM   3539  CB  SER   272     -21.178  68.420   4.603  1.00  2.24           C  
ATOM   3540  OG  SER   272     -21.439  69.430   5.558  1.00  4.47           O  
ATOM   3541  H   SER   272     -21.890  66.198   3.580  1.00  1.17           H  
ATOM   3542  HA  SER   272     -19.721  66.998   5.240  1.00  1.30           H  
ATOM   3543  HB2 SER   272     -22.060  68.301   3.986  1.00  2.24           H  
ATOM   3544  HB3 SER   272     -20.366  68.751   3.959  1.00  2.24           H  
ATOM   3545  HG  SER   272     -22.427  69.545   5.586  1.00  4.47           H  
ATOM   3546  N   ASN   273     -22.521  66.569   6.913  1.00  1.40           N  
ATOM   3547  CA  ASN   273     -23.148  66.446   8.221  1.00  1.82           C  
ATOM   3548  C   ASN   273     -22.332  65.583   9.198  1.00  2.00           C  
ATOM   3549  O   ASN   273     -22.198  65.923  10.377  1.00  6.09           O  
ATOM   3550  CB  ASN   273     -24.534  65.823   7.982  1.00  4.36           C  
ATOM   3551  CG  ASN   273     -25.441  66.050   9.164  1.00100.00           C  
ATOM   3552  OD1 ASN   273     -25.630  65.182  10.012  1.00213.22           O  
ATOM   3553  ND2 ASN   273     -26.018  67.223   9.242  1.00255.00           N  
ATOM   3554  H   ASN   273     -23.136  66.528   6.110  1.00  1.40           H  
ATOM   3555  HA  ASN   273     -23.265  67.447   8.641  1.00  1.82           H  
ATOM   3556  HB2 ASN   273     -24.448  64.755   7.781  1.00  4.36           H  
ATOM   3557  HB3 ASN   273     -25.002  66.289   7.116  1.00  4.36           H  
ATOM   3558 HD21 ASN   273     -25.836  67.905   8.487  1.00255.00           H  
ATOM   3559 HD22 ASN   273     -26.658  67.422   9.983  1.00255.00           H  
ATOM   3560  N   ILE   274     -21.778  64.462   8.724  1.00  1.23           N  
ATOM   3561  CA  ILE   274     -21.033  63.521   9.567  1.00  1.48           C  
ATOM   3562  C   ILE   274     -19.577  63.937   9.807  1.00  1.24           C  
ATOM   3563  O   ILE   274     -19.132  63.872  10.957  1.00  1.58           O  
ATOM   3564  CB  ILE   274     -21.170  62.063   9.082  1.00  2.07           C  
ATOM   3565  CG1 ILE   274     -21.101  61.872   7.551  1.00  2.12           C  
ATOM   3566  CG2 ILE   274     -22.492  61.499   9.637  1.00  2.89           C  
ATOM   3567  CD1 ILE   274     -21.142  60.406   7.102  1.00  4.16           C  
ATOM   3568  H   ILE   274     -21.846  64.279   7.729  1.00  1.23           H  
ATOM   3569  HA  ILE   274     -21.469  63.555  10.561  1.00  1.48           H  
ATOM   3570  HB  ILE   274     -20.358  61.508   9.535  1.00  2.07           H  
ATOM   3571 HG12 ILE   274     -21.924  62.397   7.066  1.00  2.12           H  
ATOM   3572 HG13 ILE   274     -20.159  62.295   7.201  1.00  2.12           H  
ATOM   3573 HG21 ILE   274     -22.531  61.635  10.715  1.00  2.89           H  
ATOM   3574 HG22 ILE   274     -23.338  62.001   9.166  1.00  2.89           H  
ATOM   3575 HG23 ILE   274     -22.555  60.430   9.436  1.00  2.89           H  
ATOM   3576 HD11 ILE   274     -20.406  59.823   7.656  1.00  4.16           H  
ATOM   3577 HD12 ILE   274     -22.133  59.985   7.266  1.00  4.16           H  
ATOM   3578 HD13 ILE   274     -20.916  60.350   6.037  1.00  4.16           H  
ATOM   3579  N   ILE   275     -18.904  64.543   8.820  1.00  1.22           N  
ATOM   3580  CA  ILE   275     -17.582  65.160   9.037  1.00  1.72           C  
ATOM   3581  C   ILE   275     -17.725  66.422   9.906  1.00  1.65           C  
ATOM   3582  O   ILE   275     -16.951  66.590  10.840  1.00  2.32           O  
ATOM   3583  CB  ILE   275     -16.787  65.372   7.714  1.00  5.55           C  
ATOM   3584  CG1 ILE   275     -16.941  66.745   7.014  1.00 67.13           C  
ATOM   3585  CG2 ILE   275     -17.043  64.251   6.690  1.00 82.35           C  
ATOM   3586  CD1 ILE   275     -15.986  67.832   7.528  1.00203.28           C  
ATOM   3587  H   ILE   275     -19.326  64.599   7.901  1.00  1.22           H  
ATOM   3588  HA  ILE   275     -16.999  64.447   9.622  1.00  1.72           H  
ATOM   3589  HB  ILE   275     -15.733  65.284   7.985  1.00  5.55           H  
ATOM   3590 HG12 ILE   275     -16.722  66.627   5.953  1.00 67.13           H  
ATOM   3591 HG13 ILE   275     -17.968  67.092   7.089  1.00 67.13           H  
ATOM   3592 HG21 ILE   275     -16.930  63.278   7.168  1.00 82.35           H  
ATOM   3593 HG22 ILE   275     -18.045  64.332   6.271  1.00 82.35           H  
ATOM   3594 HG23 ILE   275     -16.320  64.314   5.876  1.00 82.35           H  
ATOM   3595 HD11 ILE   275     -16.168  68.049   8.577  1.00203.28           H  
ATOM   3596 HD12 ILE   275     -14.952  67.512   7.398  1.00203.28           H  
ATOM   3597 HD13 ILE   275     -16.147  68.746   6.956  1.00203.28           H  
ATOM   3598  N   ASN   276     -18.779  67.225   9.743  1.00  1.51           N  
ATOM   3599  CA  ASN   276     -19.100  68.407  10.553  1.00  2.09           C  
ATOM   3600  C   ASN   276     -19.286  68.032  12.035  1.00  2.56           C  
ATOM   3601  O   ASN   276     -18.753  68.709  12.918  1.00  5.80           O  
ATOM   3602  CB  ASN   276     -20.355  69.054   9.923  1.00  3.68           C  
ATOM   3603  CG  ASN   276     -20.861  70.347  10.545  1.00  9.62           C  
ATOM   3604  OD1 ASN   276     -20.608  70.691  11.694  1.00 37.09           O  
ATOM   3605  ND2 ASN   276     -21.700  71.052   9.826  1.00 76.97           N  
ATOM   3606  H   ASN   276     -19.389  67.028   8.956  1.00  1.51           H  
ATOM   3607  HA  ASN   276     -18.270  69.113  10.493  1.00  2.09           H  
ATOM   3608  HB2 ASN   276     -21.178  68.343   9.934  1.00  3.68           H  
ATOM   3609  HB3 ASN   276     -20.128  69.274   8.879  1.00  3.68           H  
ATOM   3610 HD21 ASN   276     -21.953  70.743   8.897  1.00 76.97           H  
ATOM   3611 HD22 ASN   276     -22.082  71.890  10.222  1.00 76.97           H  
ATOM   3612  N   LYS   277     -19.932  66.893  12.324  1.00  1.60           N  
ATOM   3613  CA  LYS   277     -19.936  66.285  13.665  1.00  1.85           C  
ATOM   3614  C   LYS   277     -18.535  65.864  14.130  1.00  2.06           C  
ATOM   3615  O   LYS   277     -18.069  66.370  15.147  1.00  4.63           O  
ATOM   3616  CB  LYS   277     -20.954  65.131  13.735  1.00  2.25           C  
ATOM   3617  CG  LYS   277     -22.384  65.654  13.967  1.00 29.88           C  
ATOM   3618  CD  LYS   277     -23.475  64.580  13.809  1.00 76.91           C  
ATOM   3619  CE  LYS   277     -23.718  64.295  12.324  1.00267.02           C  
ATOM   3620  NZ  LYS   277     -24.907  63.451  12.069  1.00426.73           N1+
ATOM   3621  H   LYS   277     -20.364  66.391  11.555  1.00  1.60           H  
ATOM   3622  HA  LYS   277     -20.244  67.041  14.386  1.00  1.85           H  
ATOM   3623  HB2 LYS   277     -20.907  64.543  12.819  1.00  2.25           H  
ATOM   3624  HB3 LYS   277     -20.695  64.485  14.575  1.00  2.25           H  
ATOM   3625  HG2 LYS   277     -22.438  66.054  14.980  1.00 29.88           H  
ATOM   3626  HG3 LYS   277     -22.593  66.471  13.274  1.00 29.88           H  
ATOM   3627  HD2 LYS   277     -24.396  64.967  14.250  1.00 76.91           H  
ATOM   3628  HD3 LYS   277     -23.190  63.668  14.336  1.00 76.91           H  
ATOM   3629  HE2 LYS   277     -22.826  63.843  11.887  1.00267.02           H  
ATOM   3630  HE3 LYS   277     -23.867  65.258  11.823  1.00267.02           H  
ATOM   3631  HZ1 LYS   277     -24.719  62.461  12.201  1.00426.73           H  
ATOM   3632  HZ2 LYS   277     -25.677  63.741  12.651  1.00426.73           H  
ATOM   3633  HZ3 LYS   277     -25.204  63.627  11.108  1.00426.73           H  
ATOM   3634  N   ARG   278     -17.830  65.010  13.378  1.00  1.59           N  
ATOM   3635  CA  ARG   278     -16.529  64.421  13.776  1.00  2.08           C  
ATOM   3636  C   ARG   278     -15.338  65.398  13.796  1.00  1.95           C  
ATOM   3637  O   ARG   278     -14.363  65.142  14.500  1.00  3.12           O  
ATOM   3638  CB  ARG   278     -16.298  63.171  12.908  1.00  4.05           C  
ATOM   3639  CG  ARG   278     -14.998  62.377  13.136  1.00  6.01           C  
ATOM   3640  CD  ARG   278     -14.853  61.957  14.618  1.00  5.21           C  
ATOM   3641  NE  ARG   278     -13.694  61.048  14.691  1.00  7.15           N  
ATOM   3642  CZ  ARG   278     -12.445  61.338  14.372  1.00 10.43           C  
ATOM   3643  NH1 ARG   278     -11.618  60.361  14.239  1.00 12.80           N  
ATOM   3644  NH2 ARG   278     -11.993  62.536  14.152  1.00 46.03           N1+
ATOM   3645  H   ARG   278     -18.260  64.675  12.520  1.00  1.59           H  
ATOM   3646  HA  ARG   278     -16.629  64.084  14.809  1.00  2.08           H  
ATOM   3647  HB2 ARG   278     -17.145  62.506  13.057  1.00  4.05           H  
ATOM   3648  HB3 ARG   278     -16.312  63.474  11.859  1.00  4.05           H  
ATOM   3649  HG2 ARG   278     -14.157  62.984  12.817  1.00  6.01           H  
ATOM   3650  HG3 ARG   278     -15.031  61.476  12.529  1.00  6.01           H  
ATOM   3651  HD2 ARG   278     -15.741  61.413  14.916  1.00  5.21           H  
ATOM   3652  HD3 ARG   278     -14.671  62.821  15.240  1.00  5.21           H  
ATOM   3653  HE  ARG   278     -13.840  60.070  14.933  1.00  7.15           H  
ATOM   3654 HH11 ARG   278     -10.792  60.508  13.652  1.00 12.80           H  
ATOM   3655 HH12 ARG   278     -11.994  59.436  14.420  1.00 12.80           H  
ATOM   3656 HH21 ARG   278     -10.980  62.648  14.050  1.00 46.03           H  
ATOM   3657 HH22 ARG   278     -12.571  63.303  14.442  1.00 46.03           H  
ATOM   3658  N   VAL   279     -15.464  66.578  13.187  1.00  1.58           N  
ATOM   3659  CA  VAL   279     -14.537  67.717  13.360  1.00  1.87           C  
ATOM   3660  C   VAL   279     -14.548  68.175  14.827  1.00  1.99           C  
ATOM   3661  O   VAL   279     -13.506  68.565  15.345  1.00  3.81           O  
ATOM   3662  CB  VAL   279     -14.964  68.873  12.423  1.00  2.45           C  
ATOM   3663  CG1 VAL   279     -14.478  70.268  12.842  1.00  3.13           C  
ATOM   3664  CG2 VAL   279     -14.424  68.625  11.010  1.00  3.17           C  
ATOM   3665  H   VAL   279     -16.243  66.690  12.545  1.00  1.58           H  
ATOM   3666  HA  VAL   279     -13.525  67.403  13.119  1.00  1.87           H  
ATOM   3667  HB  VAL   279     -16.053  68.907  12.379  1.00  2.45           H  
ATOM   3668 HG11 VAL   279     -14.948  70.570  13.777  1.00  3.13           H  
ATOM   3669 HG12 VAL   279     -13.395  70.269  12.967  1.00  3.13           H  
ATOM   3670 HG13 VAL   279     -14.750  70.999  12.079  1.00  3.13           H  
ATOM   3671 HG21 VAL   279     -13.344  68.765  10.988  1.00  3.17           H  
ATOM   3672 HG22 VAL   279     -14.654  67.612  10.684  1.00  3.17           H  
ATOM   3673 HG23 VAL   279     -14.882  69.327  10.314  1.00  3.17           H  
ATOM   3674  N   LYS   280     -15.677  68.042  15.538  1.00  1.93           N  
ATOM   3675  CA  LYS   280     -15.813  68.374  16.969  1.00  2.71           C  
ATOM   3676  C   LYS   280     -15.360  67.232  17.899  1.00  3.05           C  
ATOM   3677  O   LYS   280     -15.577  67.303  19.103  1.00  5.08           O  
ATOM   3678  CB  LYS   280     -17.252  68.840  17.272  1.00  3.83           C  
ATOM   3679  CG  LYS   280     -17.743  69.909  16.278  1.00 18.29           C  
ATOM   3680  CD  LYS   280     -19.105  70.501  16.670  1.00 56.63           C  
ATOM   3681  CE  LYS   280     -19.658  71.403  15.554  1.00137.85           C  
ATOM   3682  NZ  LYS   280     -20.080  70.612  14.373  1.00294.46           N1+
ATOM   3683  H   LYS   280     -16.484  67.634  15.079  1.00  1.93           H  
ATOM   3684  HA  LYS   280     -15.142  69.206  17.190  1.00  2.71           H  
ATOM   3685  HB2 LYS   280     -17.926  67.983  17.240  1.00  3.83           H  
ATOM   3686  HB3 LYS   280     -17.279  69.254  18.282  1.00  3.83           H  
ATOM   3687  HG2 LYS   280     -17.011  70.716  16.226  1.00 18.29           H  
ATOM   3688  HG3 LYS   280     -17.829  69.455  15.292  1.00 18.29           H  
ATOM   3689  HD2 LYS   280     -18.980  71.094  17.579  1.00 56.63           H  
ATOM   3690  HD3 LYS   280     -19.813  69.697  16.879  1.00 56.63           H  
ATOM   3691  HE2 LYS   280     -18.881  72.118  15.268  1.00137.85           H  
ATOM   3692  HE3 LYS   280     -20.509  71.968  15.945  1.00137.85           H  
ATOM   3693  HZ1 LYS   280     -19.329  70.012  14.031  1.00294.46           H  
ATOM   3694  HZ2 LYS   280     -20.863  70.012  14.579  1.00294.46           H  
ATOM   3695  HZ3 LYS   280     -20.331  71.177  13.563  1.00294.46           H  
ATOM   3696  N   ALA   281     -14.730  66.192  17.350  1.00  3.17           N  
ATOM   3697  CA  ALA   281     -14.230  65.013  18.059  1.00  3.75           C  
ATOM   3698  C   ALA   281     -12.941  64.499  17.382  1.00  4.66           C  
ATOM   3699  O   ALA   281     -12.853  63.351  16.952  1.00 14.32           O  
ATOM   3700  CB  ALA   281     -15.357  63.972  18.142  1.00  4.69           C  
ATOM   3701  H   ALA   281     -14.590  66.209  16.350  1.00  3.17           H  
ATOM   3702  HA  ALA   281     -13.962  65.301  19.077  1.00  3.75           H  
ATOM   3703  HB1 ALA   281     -16.204  64.388  18.688  1.00  4.69           H  
ATOM   3704  HB2 ALA   281     -15.681  63.688  17.141  1.00  4.69           H  
ATOM   3705  HB3 ALA   281     -15.001  63.085  18.667  1.00  4.69           H  
ATOM   3706  N   MET   282     -11.994  65.416  17.153  1.00  4.67           N  
ATOM   3707  CA  MET   282     -10.851  65.245  16.250  1.00  4.65           C  
ATOM   3708  C   MET   282      -9.513  65.195  17.002  1.00  5.76           C  
ATOM   3709  O   MET   282      -9.283  66.003  17.903  1.00 10.93           O  
ATOM   3710  CB  MET   282     -10.880  66.408  15.245  1.00  5.02           C  
ATOM   3711  CG  MET   282      -9.960  66.162  14.053  1.00  7.27           C  
ATOM   3712  SD  MET   282      -9.423  67.612  13.112  1.00 68.86           S  
ATOM   3713  CE  MET   282     -11.015  68.234  12.531  1.00226.70           C  
ATOM   3714  H   MET   282     -12.132  66.338  17.540  1.00  4.67           H  
ATOM   3715  HA  MET   282     -10.958  64.312  15.702  1.00  4.65           H  
ATOM   3716  HB2 MET   282     -10.591  67.329  15.752  1.00  5.02           H  
ATOM   3717  HB3 MET   282     -11.893  66.529  14.862  1.00  5.02           H  
ATOM   3718  HG2 MET   282     -10.489  65.485  13.384  1.00  7.27           H  
ATOM   3719  HG3 MET   282      -9.053  65.667  14.389  1.00  7.27           H  
ATOM   3720  HE1 MET   282     -11.539  67.441  12.000  1.00226.70           H  
ATOM   3721  HE2 MET   282     -11.606  68.568  13.383  1.00226.70           H  
ATOM   3722  HE3 MET   282     -10.858  69.074  11.856  1.00226.70           H  
ATOM   3723  N   LYS   283      -8.558  64.373  16.542  1.00  6.73           N  
ATOM   3724  CA  LYS   283      -7.160  64.317  17.028  1.00  7.10           C  
ATOM   3725  C   LYS   283      -6.309  65.504  16.517  1.00  5.44           C  
ATOM   3726  O   LYS   283      -5.142  65.350  16.161  1.00  9.78           O  
ATOM   3727  CB  LYS   283      -6.566  62.944  16.646  1.00 11.21           C  
ATOM   3728  CG  LYS   283      -5.458  62.489  17.610  1.00 95.00           C  
ATOM   3729  CD  LYS   283      -4.778  61.213  17.096  1.00160.47           C  
ATOM   3730  CE  LYS   283      -3.833  60.632  18.154  1.00373.25           C  
ATOM   3731  NZ  LYS   283      -2.959  59.575  17.590  1.00675.97           N1+
ATOM   3732  H   LYS   283      -8.797  63.776  15.745  1.00  6.73           H  
ATOM   3733  HA  LYS   283      -7.187  64.393  18.115  1.00  7.10           H  
ATOM   3734  HB2 LYS   283      -7.356  62.190  16.663  1.00 11.21           H  
ATOM   3735  HB3 LYS   283      -6.174  62.990  15.628  1.00 11.21           H  
ATOM   3736  HG2 LYS   283      -4.705  63.270  17.715  1.00 95.00           H  
ATOM   3737  HG3 LYS   283      -5.901  62.296  18.588  1.00 95.00           H  
ATOM   3738  HD2 LYS   283      -4.214  61.466  16.196  1.00160.47           H  
ATOM   3739  HD3 LYS   283      -5.538  60.471  16.851  1.00160.47           H  
ATOM   3740  HE2 LYS   283      -4.424  60.245  18.989  1.00373.25           H  
ATOM   3741  HE3 LYS   283      -3.196  61.444  18.524  1.00373.25           H  
ATOM   3742  HZ1 LYS   283      -3.465  58.872  17.077  1.00675.97           H  
ATOM   3743  HZ2 LYS   283      -2.298  60.030  16.943  1.00675.97           H  
ATOM   3744  HZ3 LYS   283      -2.371  59.169  18.300  1.00675.97           H  
ATOM   3745  N   ALA   284      -6.899  66.702  16.467  1.00  4.23           N  
ATOM   3746  CA  ALA   284      -6.601  67.791  15.525  1.00  5.03           C  
ATOM   3747  C   ALA   284      -5.155  68.333  15.470  1.00  4.95           C  
ATOM   3748  O   ALA   284      -4.806  69.031  14.515  1.00 10.12           O  
ATOM   3749  CB  ALA   284      -7.572  68.936  15.847  1.00  8.26           C  
ATOM   3750  H   ALA   284      -7.804  66.746  16.919  1.00  4.23           H  
ATOM   3751  HA  ALA   284      -6.830  67.427  14.522  1.00  5.03           H  
ATOM   3752  HB1 ALA   284      -8.599  68.572  15.846  1.00  8.26           H  
ATOM   3753  HB2 ALA   284      -7.345  69.355  16.828  1.00  8.26           H  
ATOM   3754  HB3 ALA   284      -7.482  69.718  15.093  1.00  8.26           H  
ATOM   3755  N   GLY   285      -4.305  68.051  16.461  1.00  4.43           N  
ATOM   3756  CA  GLY   285      -2.880  68.397  16.417  1.00  6.79           C  
ATOM   3757  C   GLY   285      -2.068  67.512  15.461  1.00 13.19           C  
ATOM   3758  O   GLY   285      -1.247  68.020  14.700  1.00 68.21           O  
ATOM   3759  H   GLY   285      -4.629  67.437  17.193  1.00  4.43           H  
ATOM   3760  HA2 GLY   285      -2.760  69.438  16.117  1.00  6.79           H  
ATOM   3761  HA3 GLY   285      -2.461  68.279  17.416  1.00  6.79           H  
ATOM   3762  N   GLU   286      -2.346  66.207  15.440  1.00  6.58           N  
ATOM   3763  CA  GLU   286      -1.606  65.196  14.672  1.00  6.40           C  
ATOM   3764  C   GLU   286      -1.987  65.206  13.175  1.00  7.79           C  
ATOM   3765  O   GLU   286      -3.145  65.474  12.844  1.00 12.39           O  
ATOM   3766  CB  GLU   286      -1.863  63.831  15.343  1.00  9.42           C  
ATOM   3767  CG  GLU   286      -1.191  62.601  14.702  1.00 65.40           C  
ATOM   3768  CD  GLU   286      -1.294  61.356  15.599  1.00 58.02           C  
ATOM   3769  OE1 GLU   286      -1.468  60.217  15.099  1.00103.10           O  
ATOM   3770  OE2 GLU   286      -1.266  61.484  16.839  1.00 97.01           O1-
ATOM   3771  H   GLU   286      -3.164  65.882  15.944  1.00  6.58           H  
ATOM   3772  HA  GLU   286      -0.544  65.419  14.764  1.00  6.40           H  
ATOM   3773  HB2 GLU   286      -1.518  63.924  16.373  1.00  9.42           H  
ATOM   3774  HB3 GLU   286      -2.938  63.649  15.368  1.00  9.42           H  
ATOM   3775  HG2 GLU   286      -0.133  62.812  14.553  1.00 65.40           H  
ATOM   3776  HG3 GLU   286      -1.646  62.404  13.729  1.00 65.40           H  
ATOM   3777  N   PRO   287      -1.062  64.913  12.235  1.00  8.49           N  
ATOM   3778  CA  PRO   287      -1.399  64.630  10.835  1.00  9.02           C  
ATOM   3779  C   PRO   287      -2.157  63.296  10.712  1.00 10.36           C  
ATOM   3780  O   PRO   287      -1.606  62.273  10.308  1.00 29.22           O  
ATOM   3781  CB  PRO   287      -0.063  64.662  10.080  1.00 13.75           C  
ATOM   3782  CG  PRO   287       0.941  64.220  11.143  1.00 15.42           C  
ATOM   3783  CD  PRO   287       0.385  64.864  12.412  1.00 13.60           C  
ATOM   3784  HA  PRO   287      -2.044  65.414  10.439  1.00  9.02           H  
ATOM   3785  HB2 PRO   287      -0.053  64.007   9.207  1.00 13.75           H  
ATOM   3786  HB3 PRO   287       0.161  65.685   9.777  1.00 13.75           H  
ATOM   3787  HG2 PRO   287       1.950  64.570  10.920  1.00 15.42           H  
ATOM   3788  HG3 PRO   287       0.923  63.134  11.242  1.00 15.42           H  
ATOM   3789  HD2 PRO   287       0.766  65.882  12.502  1.00 13.60           H  
ATOM   3790  HD3 PRO   287       0.683  64.284  13.281  1.00 13.60           H  
ATOM   3791  N   SER   288      -3.443  63.330  11.068  1.00  8.34           N  
ATOM   3792  CA  SER   288      -4.389  62.211  11.189  1.00  8.91           C  
ATOM   3793  C   SER   288      -4.035  61.129  12.206  1.00 11.50           C  
ATOM   3794  O   SER   288      -3.020  60.447  12.087  1.00 13.95           O  
ATOM   3795  CB  SER   288      -4.764  61.608   9.830  1.00 11.98           C  
ATOM   3796  OG  SER   288      -3.675  61.049   9.130  1.00 76.95           O  
ATOM   3797  H   SER   288      -3.756  64.213  11.461  1.00  8.34           H  
ATOM   3798  HA  SER   288      -5.297  62.658  11.579  1.00  8.91           H  
ATOM   3799  HB2 SER   288      -5.211  62.385   9.218  1.00 11.98           H  
ATOM   3800  HB3 SER   288      -5.503  60.825   9.967  1.00 11.98           H  
ATOM   3801  HG  SER   288      -2.851  61.387   9.534  1.00 76.95           H  
ATOM   3802  N   GLY   289      -4.962  60.871  13.132  1.00 20.73           N  
ATOM   3803  CA  GLY   289      -4.960  59.680  13.973  1.00 25.43           C  
ATOM   3804  C   GLY   289      -5.072  58.395  13.148  1.00 22.42           C  
ATOM   3805  O   GLY   289      -4.129  57.614  13.133  1.00 48.09           O  
ATOM   3806  H   GLY   289      -5.792  61.470  13.173  1.00 20.73           H  
ATOM   3807  HA2 GLY   289      -4.032  59.646  14.541  1.00 25.43           H  
ATOM   3808  HA3 GLY   289      -5.801  59.729  14.662  1.00 25.43           H  
ATOM   3809  N   ASP   290      -6.166  58.123  12.437  1.00 40.49           N  
ATOM   3810  CA  ASP   290      -7.479  58.782  12.477  1.00 20.44           C  
ATOM   3811  C   ASP   290      -8.588  57.733  12.593  1.00 20.96           C  
ATOM   3812  O   ASP   290      -8.673  56.808  11.788  1.00 38.21           O  
ATOM   3813  CB  ASP   290      -7.689  59.747  11.294  1.00 19.11           C  
ATOM   3814  CG  ASP   290      -9.099  60.353  11.180  1.00 20.92           C  
ATOM   3815  OD1 ASP   290      -9.872  60.300  12.162  1.00 32.72           O  
ATOM   3816  OD2 ASP   290      -9.415  60.899  10.099  1.00 34.24           O1-
ATOM   3817  H   ASP   290      -6.139  57.250  11.931  1.00 40.49           H  
ATOM   3818  HA  ASP   290      -7.541  59.401  13.373  1.00 20.44           H  
ATOM   3819  HB2 ASP   290      -7.462  59.216  10.368  1.00 19.11           H  
ATOM   3820  HB3 ASP   290      -6.989  60.568  11.399  1.00 19.11           H  
ATOM   3821  N   ASP   291      -9.413  57.876  13.625  1.00 19.73           N  
ATOM   3822  CA  ASP   291     -10.572  57.030  13.890  1.00 14.55           C  
ATOM   3823  C   ASP   291     -11.698  57.067  12.827  1.00  8.94           C  
ATOM   3824  O   ASP   291     -12.450  56.100  12.708  1.00 11.34           O  
ATOM   3825  CB  ASP   291     -10.985  57.268  15.358  1.00 17.20           C  
ATOM   3826  CG  ASP   291     -12.484  57.240  15.611  1.00 28.72           C  
ATOM   3827  OD1 ASP   291     -13.142  58.221  15.186  1.00 47.32           O  
ATOM   3828  OD2 ASP   291     -12.936  56.253  16.235  1.00 44.38           O1-
ATOM   3829  H   ASP   291      -9.300  58.697  14.199  1.00 19.73           H  
ATOM   3830  HA  ASP   291     -10.212  56.002  13.848  1.00 14.55           H  
ATOM   3831  HB2 ASP   291     -10.615  58.238  15.696  1.00 17.20           H  
ATOM   3832  HB3 ASP   291     -10.495  56.514  15.978  1.00 17.20           H  
ATOM   3833  N   LEU   292     -11.738  58.119  11.998  1.00  6.70           N  
ATOM   3834  CA  LEU   292     -12.504  58.190  10.751  1.00  4.64           C  
ATOM   3835  C   LEU   292     -11.669  57.579   9.609  1.00  6.34           C  
ATOM   3836  O   LEU   292     -11.802  56.390   9.326  1.00 21.69           O  
ATOM   3837  CB  LEU   292     -12.982  59.652  10.564  1.00  5.87           C  
ATOM   3838  CG  LEU   292     -13.870  59.992   9.344  1.00  3.86           C  
ATOM   3839  CD1 LEU   292     -14.613  61.302   9.626  1.00  4.22           C  
ATOM   3840  CD2 LEU   292     -13.104  60.204   8.038  1.00  8.37           C  
ATOM   3841  H   LEU   292     -11.047  58.852  12.144  1.00  6.70           H  
ATOM   3842  HA  LEU   292     -13.387  57.561  10.855  1.00  4.64           H  
ATOM   3843  HB2 LEU   292     -13.554  59.893  11.460  1.00  5.87           H  
ATOM   3844  HB3 LEU   292     -12.119  60.318  10.561  1.00  5.87           H  
ATOM   3845  HG  LEU   292     -14.609  59.211   9.196  1.00  3.86           H  
ATOM   3846 HD11 LEU   292     -15.357  61.136  10.399  1.00  4.22           H  
ATOM   3847 HD12 LEU   292     -13.907  62.057   9.957  1.00  4.22           H  
ATOM   3848 HD13 LEU   292     -15.129  61.659   8.736  1.00  4.22           H  
ATOM   3849 HD21 LEU   292     -12.236  60.835   8.209  1.00  8.37           H  
ATOM   3850 HD22 LEU   292     -12.787  59.246   7.633  1.00  8.37           H  
ATOM   3851 HD23 LEU   292     -13.743  60.662   7.284  1.00  8.37           H  
ATOM   3852  N   LEU   293     -10.811  58.394   8.985  1.00  4.50           N  
ATOM   3853  CA  LEU   293      -9.679  58.088   8.099  1.00  4.13           C  
ATOM   3854  C   LEU   293      -9.177  59.439   7.558  1.00  3.82           C  
ATOM   3855  O   LEU   293      -9.965  60.234   7.050  1.00  9.48           O  
ATOM   3856  CB  LEU   293     -10.042  57.157   6.911  1.00  3.91           C  
ATOM   3857  CG  LEU   293      -8.811  56.584   6.177  1.00  5.25           C  
ATOM   3858  CD1 LEU   293      -8.060  55.568   7.045  1.00  6.64           C  
ATOM   3859  CD2 LEU   293      -9.219  55.853   4.896  1.00  6.39           C  
ATOM   3860  H   LEU   293     -10.823  59.355   9.312  1.00  4.50           H  
ATOM   3861  HA  LEU   293      -8.905  57.631   8.715  1.00  4.13           H  
ATOM   3862  HB2 LEU   293     -10.630  56.310   7.252  1.00  3.91           H  
ATOM   3863  HB3 LEU   293     -10.657  57.718   6.208  1.00  3.91           H  
ATOM   3864  HG  LEU   293      -8.132  57.392   5.906  1.00  5.25           H  
ATOM   3865 HD11 LEU   293      -7.687  56.036   7.953  1.00  6.64           H  
ATOM   3866 HD12 LEU   293      -8.728  54.754   7.326  1.00  6.64           H  
ATOM   3867 HD13 LEU   293      -7.214  55.159   6.492  1.00  6.64           H  
ATOM   3868 HD21 LEU   293      -9.973  55.099   5.122  1.00  6.39           H  
ATOM   3869 HD22 LEU   293      -9.627  56.559   4.178  1.00  6.39           H  
ATOM   3870 HD23 LEU   293      -8.351  55.373   4.443  1.00  6.39           H  
ATOM   3871  N   GLY   294      -7.873  59.700   7.599  1.00  4.70           N  
ATOM   3872  CA  GLY   294      -7.311  61.052   7.511  1.00  6.00           C  
ATOM   3873  C   GLY   294      -7.401  61.828   6.187  1.00  5.35           C  
ATOM   3874  O   GLY   294      -6.634  62.775   6.038  1.00  8.57           O  
ATOM   3875  H   GLY   294      -7.279  58.995   8.006  1.00  4.70           H  
ATOM   3876  HA2 GLY   294      -7.775  61.650   8.287  1.00  6.00           H  
ATOM   3877  HA3 GLY   294      -6.252  60.976   7.743  1.00  6.00           H  
ATOM   3878  N   VAL   295      -8.165  61.381   5.182  1.00  6.35           N  
ATOM   3879  CA  VAL   295      -7.798  61.561   3.758  1.00  6.00           C  
ATOM   3880  C   VAL   295      -8.787  62.162   2.728  1.00  8.98           C  
ATOM   3881  O   VAL   295      -8.299  62.622   1.702  1.00 26.64           O  
ATOM   3882  CB  VAL   295      -7.135  60.273   3.212  1.00  9.97           C  
ATOM   3883  CG1 VAL   295      -6.086  59.657   4.150  1.00157.38           C  
ATOM   3884  CG2 VAL   295      -8.155  59.171   2.899  1.00156.37           C  
ATOM   3885  H   VAL   295      -8.848  60.673   5.419  1.00  6.35           H  
ATOM   3886  HA  VAL   295      -6.991  62.293   3.746  1.00  6.00           H  
ATOM   3887  HB  VAL   295      -6.625  60.530   2.288  1.00  9.97           H  
ATOM   3888 HG11 VAL   295      -5.370  60.421   4.453  1.00157.38           H  
ATOM   3889 HG12 VAL   295      -6.560  59.231   5.033  1.00157.38           H  
ATOM   3890 HG13 VAL   295      -5.551  58.865   3.626  1.00157.38           H  
ATOM   3891 HG21 VAL   295      -8.714  58.906   3.794  1.00156.37           H  
ATOM   3892 HG22 VAL   295      -8.842  59.506   2.126  1.00156.37           H  
ATOM   3893 HG23 VAL   295      -7.640  58.284   2.530  1.00156.37           H  
ATOM   3894  N   LEU   296     -10.114  62.293   2.847  1.00 10.25           N  
ATOM   3895  CA  LEU   296     -11.040  62.168   3.979  1.00 11.27           C  
ATOM   3896  C   LEU   296     -10.683  63.147   5.119  1.00  3.88           C  
ATOM   3897  O   LEU   296     -10.305  64.263   4.783  1.00 11.46           O  
ATOM   3898  CB  LEU   296     -11.364  60.691   4.279  1.00  8.10           C  
ATOM   3899  CG  LEU   296     -11.809  59.880   3.038  1.00  8.15           C  
ATOM   3900  CD1 LEU   296     -12.101  58.447   3.457  1.00 17.16           C  
ATOM   3901  CD2 LEU   296     -13.066  60.404   2.349  1.00 33.60           C  
ATOM   3902  H   LEU   296     -10.521  62.716   2.025  1.00 10.25           H  
ATOM   3903  HA  LEU   296     -11.985  62.582   3.625  1.00 11.27           H  
ATOM   3904  HB2 LEU   296     -10.481  60.206   4.675  1.00  8.10           H  
ATOM   3905  HB3 LEU   296     -12.152  60.646   5.032  1.00  8.10           H  
ATOM   3906  HG  LEU   296     -11.009  59.859   2.303  1.00  8.15           H  
ATOM   3907 HD11 LEU   296     -11.221  58.018   3.923  1.00 17.16           H  
ATOM   3908 HD12 LEU   296     -12.922  58.443   4.174  1.00 17.16           H  
ATOM   3909 HD13 LEU   296     -12.372  57.850   2.587  1.00 17.16           H  
ATOM   3910 HD21 LEU   296     -13.899  60.400   3.052  1.00 33.60           H  
ATOM   3911 HD22 LEU   296     -12.902  61.411   1.969  1.00 33.60           H  
ATOM   3912 HD23 LEU   296     -13.309  59.764   1.501  1.00 33.60           H  
ATOM   3913  N   LEU   297     -10.906  62.863   6.410  1.00  3.58           N  
ATOM   3914  CA  LEU   297     -10.830  63.915   7.442  1.00  2.95           C  
ATOM   3915  C   LEU   297      -9.402  64.382   7.786  1.00  2.90           C  
ATOM   3916  O   LEU   297      -8.923  65.355   7.216  1.00  3.99           O  
ATOM   3917  CB  LEU   297     -11.716  63.611   8.672  1.00  3.69           C  
ATOM   3918  CG  LEU   297     -11.782  64.763   9.706  1.00  7.62           C  
ATOM   3919  CD1 LEU   297     -12.329  66.062   9.110  1.00 18.81           C  
ATOM   3920  CD2 LEU   297     -12.668  64.391  10.892  1.00 16.05           C  
ATOM   3921  H   LEU   297     -11.114  61.910   6.685  1.00  3.58           H  
ATOM   3922  HA  LEU   297     -11.287  64.790   6.978  1.00  2.95           H  
ATOM   3923  HB2 LEU   297     -12.726  63.396   8.324  1.00  3.69           H  
ATOM   3924  HB3 LEU   297     -11.330  62.722   9.173  1.00  3.69           H  
ATOM   3925  HG  LEU   297     -10.790  64.969  10.099  1.00  7.62           H  
ATOM   3926 HD11 LEU   297     -11.655  66.440   8.342  1.00 18.81           H  
ATOM   3927 HD12 LEU   297     -13.315  65.892   8.679  1.00 18.81           H  
ATOM   3928 HD13 LEU   297     -12.399  66.819   9.887  1.00 18.81           H  
ATOM   3929 HD21 LEU   297     -13.702  64.278  10.568  1.00 16.05           H  
ATOM   3930 HD22 LEU   297     -12.309  63.456  11.326  1.00 16.05           H  
ATOM   3931 HD23 LEU   297     -12.613  65.169  11.653  1.00 16.05           H  
ATOM   3932  N   GLU   298      -8.782  63.841   8.834  1.00  2.84           N  
ATOM   3933  CA  GLU   298      -7.905  64.647   9.701  1.00  2.95           C  
ATOM   3934  C   GLU   298      -6.644  65.263   9.064  1.00  2.78           C  
ATOM   3935  O   GLU   298      -6.309  66.408   9.373  1.00  3.93           O  
ATOM   3936  CB  GLU   298      -7.542  63.817  10.936  1.00  3.93           C  
ATOM   3937  CG  GLU   298      -8.734  63.691  11.888  1.00  5.88           C  
ATOM   3938  CD  GLU   298      -8.414  62.982  13.213  1.00  9.58           C  
ATOM   3939  OE1 GLU   298      -9.272  63.064  14.128  1.00 14.15           O  
ATOM   3940  OE2 GLU   298      -7.312  62.400  13.349  1.00 14.74           O1-
ATOM   3941  H   GLU   298      -9.190  63.000   9.244  1.00  2.84           H  
ATOM   3942  HA  GLU   298      -8.479  65.508  10.047  1.00  2.95           H  
ATOM   3943  HB2 GLU   298      -7.218  62.827  10.618  1.00  3.93           H  
ATOM   3944  HB3 GLU   298      -6.733  64.321  11.467  1.00  3.93           H  
ATOM   3945  HG2 GLU   298      -9.556  63.177  11.391  1.00  5.88           H  
ATOM   3946  HG3 GLU   298      -9.067  64.702  12.093  1.00  5.88           H  
ATOM   3947  N   SER   299      -5.950  64.562   8.161  1.00  2.98           N  
ATOM   3948  CA  SER   299      -4.744  65.098   7.509  1.00  3.66           C  
ATOM   3949  C   SER   299      -5.057  65.912   6.251  1.00  2.88           C  
ATOM   3950  O   SER   299      -4.275  66.799   5.917  1.00  2.94           O  
ATOM   3951  CB  SER   299      -3.736  63.998   7.170  1.00  6.75           C  
ATOM   3952  OG  SER   299      -2.514  64.594   6.777  1.00 11.63           O  
ATOM   3953  H   SER   299      -6.324  63.681   7.835  1.00  2.98           H  
ATOM   3954  HA  SER   299      -4.248  65.764   8.212  1.00  3.66           H  
ATOM   3955  HB2 SER   299      -4.119  63.367   6.367  1.00  6.75           H  
ATOM   3956  HB3 SER   299      -3.551  63.389   8.051  1.00  6.75           H  
ATOM   3957  HG  SER   299      -2.696  65.278   6.116  1.00 11.63           H  
ATOM   3958  N   ASN   300      -6.181  65.668   5.570  1.00  3.36           N  
ATOM   3959  CA  ASN   300      -6.641  66.543   4.484  1.00  3.79           C  
ATOM   3960  C   ASN   300      -7.196  67.852   5.078  1.00  2.23           C  
ATOM   3961  O   ASN   300      -6.811  68.936   4.652  1.00  1.92           O  
ATOM   3962  CB  ASN   300      -7.676  65.796   3.625  1.00  9.29           C  
ATOM   3963  CG  ASN   300      -7.694  66.301   2.193  1.00  9.70           C  
ATOM   3964  OD1 ASN   300      -7.581  67.487   1.935  1.00 15.49           O  
ATOM   3965  ND2 ASN   300      -7.870  65.435   1.223  1.00 27.78           N  
ATOM   3966  H   ASN   300      -6.781  64.907   5.872  1.00  3.36           H  
ATOM   3967  HA  ASN   300      -5.788  66.804   3.853  1.00  3.79           H  
ATOM   3968  HB2 ASN   300      -8.669  65.926   4.045  1.00  9.29           H  
ATOM   3969  HB3 ASN   300      -7.439  64.733   3.608  1.00  9.29           H  
ATOM   3970 HD21 ASN   300      -7.886  65.820   0.284  1.00 27.78           H  
ATOM   3971 HD22 ASN   300      -7.999  64.445   1.397  1.00 27.78           H  
ATOM   3972  N   PHE   301      -7.895  67.779   6.216  1.00  2.49           N  
ATOM   3973  CA  PHE   301      -8.161  68.938   7.066  1.00  2.34           C  
ATOM   3974  C   PHE   301      -6.922  69.698   7.563  1.00  2.04           C  
ATOM   3975  O   PHE   301      -6.891  70.926   7.523  1.00  2.69           O  
ATOM   3976  CB  PHE   301      -9.190  68.601   8.155  1.00  2.95           C  
ATOM   3977  CG  PHE   301      -9.271  69.610   9.284  1.00  4.94           C  
ATOM   3978  CD1 PHE   301      -8.410  69.501  10.392  1.00 13.01           C  
ATOM   3979  CD2 PHE   301     -10.200  70.666   9.221  1.00 10.54           C  
ATOM   3980  CE1 PHE   301      -8.483  70.441  11.434  1.00 24.96           C  
ATOM   3981  CE2 PHE   301     -10.274  71.604  10.267  1.00 20.70           C  
ATOM   3982  CZ  PHE   301      -9.416  71.491  11.374  1.00 27.09           C  
ATOM   3983  H   PHE   301      -8.195  66.865   6.541  1.00  2.49           H  
ATOM   3984  HA  PHE   301      -8.660  69.665   6.425  1.00  2.34           H  
ATOM   3985  HB2 PHE   301     -10.171  68.484   7.694  1.00  2.95           H  
ATOM   3986  HB3 PHE   301      -8.923  67.641   8.598  1.00  2.95           H  
ATOM   3987  HD1 PHE   301      -7.701  68.687  10.452  1.00 13.01           H  
ATOM   3988  HD2 PHE   301     -10.859  70.757   8.370  1.00 10.54           H  
ATOM   3989  HE1 PHE   301      -7.836  70.336  12.293  1.00 24.96           H  
ATOM   3990  HE2 PHE   301     -10.994  72.410  10.220  1.00 20.70           H  
ATOM   3991  HZ  PHE   301      -9.484  72.203  12.185  1.00 27.09           H  
ATOM   3992  N   LYS   302      -5.841  68.985   7.903  1.00  1.96           N  
ATOM   3993  CA  LYS   302      -4.542  69.612   8.196  1.00  2.02           C  
ATOM   3994  C   LYS   302      -3.868  70.232   6.964  1.00  1.64           C  
ATOM   3995  O   LYS   302      -3.232  71.272   7.100  1.00  2.17           O  
ATOM   3996  CB  LYS   302      -3.634  68.622   8.934  1.00  3.25           C  
ATOM   3997  CG  LYS   302      -2.369  69.322   9.465  1.00  9.13           C  
ATOM   3998  CD  LYS   302      -1.647  68.528  10.564  1.00 60.75           C  
ATOM   3999  CE  LYS   302      -2.513  68.245  11.801  1.00212.55           C  
ATOM   4000  NZ  LYS   302      -3.003  69.478  12.456  1.00408.87           N1+
ATOM   4001  H   LYS   302      -5.941  67.982   8.010  1.00  1.96           H  
ATOM   4002  HA  LYS   302      -4.733  70.445   8.872  1.00  2.02           H  
ATOM   4003  HB2 LYS   302      -4.206  68.201   9.760  1.00  3.25           H  
ATOM   4004  HB3 LYS   302      -3.339  67.814   8.264  1.00  3.25           H  
ATOM   4005  HG2 LYS   302      -1.676  69.476   8.637  1.00  9.13           H  
ATOM   4006  HG3 LYS   302      -2.631  70.302   9.862  1.00  9.13           H  
ATOM   4007  HD2 LYS   302      -0.759  69.084  10.870  1.00 60.75           H  
ATOM   4008  HD3 LYS   302      -1.316  67.580  10.143  1.00 60.75           H  
ATOM   4009  HE2 LYS   302      -1.919  67.671  12.517  1.00212.55           H  
ATOM   4010  HE3 LYS   302      -3.360  67.614  11.516  1.00212.55           H  
ATOM   4011  HZ1 LYS   302      -2.243  69.997  12.867  1.00408.87           H  
ATOM   4012  HZ2 LYS   302      -3.516  70.082  11.812  1.00408.87           H  
ATOM   4013  HZ3 LYS   302      -3.651  69.239  13.203  1.00408.87           H  
ATOM   4014  N   GLU   303      -4.090  69.711   5.759  1.00  1.65           N  
ATOM   4015  CA  GLU   303      -3.694  70.411   4.529  1.00  1.92           C  
ATOM   4016  C   GLU   303      -4.566  71.654   4.266  1.00  1.42           C  
ATOM   4017  O   GLU   303      -4.035  72.685   3.863  1.00  2.00           O  
ATOM   4018  CB  GLU   303      -3.641  69.436   3.338  1.00  4.25           C  
ATOM   4019  CG  GLU   303      -3.200  70.055   1.996  1.00 12.70           C  
ATOM   4020  CD  GLU   303      -1.766  70.618   1.949  1.00 32.89           C  
ATOM   4021  OE1 GLU   303      -1.057  70.642   2.980  1.00 52.56           O  
ATOM   4022  OE2 GLU   303      -1.322  71.038   0.854  1.00 91.23           O1-
ATOM   4023  H   GLU   303      -4.576  68.826   5.683  1.00  1.65           H  
ATOM   4024  HA  GLU   303      -2.683  70.778   4.683  1.00  1.92           H  
ATOM   4025  HB2 GLU   303      -2.962  68.618   3.583  1.00  4.25           H  
ATOM   4026  HB3 GLU   303      -4.632  69.007   3.194  1.00  4.25           H  
ATOM   4027  HG2 GLU   303      -3.900  70.848   1.735  1.00 12.70           H  
ATOM   4028  HG3 GLU   303      -3.289  69.281   1.231  1.00 12.70           H  
ATOM   4029  N   ILE   304      -5.847  71.661   4.661  1.00  1.33           N  
ATOM   4030  CA  ILE   304      -6.661  72.892   4.712  1.00  1.48           C  
ATOM   4031  C   ILE   304      -6.091  73.894   5.736  1.00  1.49           C  
ATOM   4032  O   ILE   304      -5.971  75.072   5.404  1.00  2.29           O  
ATOM   4033  CB  ILE   304      -8.168  72.599   4.941  1.00  2.03           C  
ATOM   4034  CG1 ILE   304      -8.740  71.735   3.794  1.00  2.27           C  
ATOM   4035  CG2 ILE   304      -8.974  73.911   5.050  1.00  3.02           C  
ATOM   4036  CD1 ILE   304     -10.171  71.232   4.019  1.00  3.34           C  
ATOM   4037  H   ILE   304      -6.261  70.778   4.947  1.00  1.33           H  
ATOM   4038  HA  ILE   304      -6.579  73.376   3.739  1.00  1.48           H  
ATOM   4039  HB  ILE   304      -8.292  72.058   5.875  1.00  2.03           H  
ATOM   4040 HG12 ILE   304      -8.714  72.310   2.874  1.00  2.27           H  
ATOM   4041 HG13 ILE   304      -8.114  70.859   3.645  1.00  2.27           H  
ATOM   4042 HG21 ILE   304      -8.611  74.521   5.877  1.00  3.02           H  
ATOM   4043 HG22 ILE   304      -8.892  74.480   4.123  1.00  3.02           H  
ATOM   4044 HG23 ILE   304     -10.023  73.701   5.250  1.00  3.02           H  
ATOM   4045 HD11 ILE   304     -10.231  70.676   4.954  1.00  3.34           H  
ATOM   4046 HD12 ILE   304     -10.875  72.063   4.039  1.00  3.34           H  
ATOM   4047 HD13 ILE   304     -10.447  70.576   3.196  1.00  3.34           H  
ATOM   4048  N   GLN   305      -5.629  73.445   6.914  1.00  1.34           N  
ATOM   4049  CA  GLN   305      -4.912  74.296   7.886  1.00  2.02           C  
ATOM   4050  C   GLN   305      -3.591  74.872   7.336  1.00  2.73           C  
ATOM   4051  O   GLN   305      -3.179  75.952   7.756  1.00  5.30           O  
ATOM   4052  CB  GLN   305      -4.610  73.534   9.195  1.00  3.01           C  
ATOM   4053  CG  GLN   305      -5.836  73.119  10.023  1.00 75.25           C  
ATOM   4054  CD  GLN   305      -5.455  72.307  11.266  1.00243.10           C  
ATOM   4055  NE2 GLN   305      -6.109  72.528  12.385  1.00453.58           N  
ATOM   4056  OE1 GLN   305      -4.578  71.450  11.274  1.00498.42           O  
ATOM   4057  H   GLN   305      -5.780  72.468   7.138  1.00  1.34           H  
ATOM   4058  HA  GLN   305      -5.546  75.150   8.127  1.00  2.02           H  
ATOM   4059  HB2 GLN   305      -4.019  72.652   8.968  1.00  3.01           H  
ATOM   4060  HB3 GLN   305      -3.995  74.176   9.827  1.00  3.01           H  
ATOM   4061  HG2 GLN   305      -6.515  72.519   9.421  1.00 75.25           H  
ATOM   4062  HG3 GLN   305      -6.369  74.020  10.328  1.00 75.25           H  
ATOM   4063 HE21 GLN   305      -5.861  71.972  13.182  1.00453.58           H  
ATOM   4064 HE22 GLN   305      -6.849  73.207  12.408  1.00453.58           H  
ATOM   4065  N   ARG   306      -2.919  74.157   6.422  1.00  2.56           N  
ATOM   4066  CA  ARG   306      -1.674  74.576   5.750  1.00  4.00           C  
ATOM   4067  C   ARG   306      -1.902  75.440   4.497  1.00  4.92           C  
ATOM   4068  O   ARG   306      -1.005  76.188   4.107  1.00 10.52           O  
ATOM   4069  CB  ARG   306      -0.857  73.301   5.464  1.00  5.51           C  
ATOM   4070  CG  ARG   306       0.416  73.525   4.633  1.00 11.58           C  
ATOM   4071  CD  ARG   306       1.246  72.229   4.728  1.00 90.11           C  
ATOM   4072  NE  ARG   306       2.366  72.388   3.784  1.00143.93           N  
ATOM   4073  CZ  ARG   306       2.353  71.992   2.518  1.00418.35           C  
ATOM   4074  NH1 ARG   306       3.385  72.226   1.756  1.00634.08           N  
ATOM   4075  NH2 ARG   306       1.355  71.373   1.965  1.00778.25           N1+
ATOM   4076  H   ARG   306      -3.289  73.240   6.196  1.00  2.56           H  
ATOM   4077  HA  ARG   306      -1.104  75.204   6.435  1.00  4.00           H  
ATOM   4078  HB2 ARG   306      -0.590  72.852   6.423  1.00  5.51           H  
ATOM   4079  HB3 ARG   306      -1.485  72.594   4.923  1.00  5.51           H  
ATOM   4080  HG2 ARG   306       0.989  74.360   5.038  1.00 11.58           H  
ATOM   4081  HG3 ARG   306       0.142  73.725   3.596  1.00 11.58           H  
ATOM   4082  HD2 ARG   306       0.638  71.377   4.463  1.00 90.11           H  
ATOM   4083  HD3 ARG   306       1.636  72.137   5.734  1.00 90.11           H  
ATOM   4084  HE  ARG   306       3.172  72.895   4.102  1.00143.93           H  
ATOM   4085 HH11 ARG   306       3.362  71.903   0.808  1.00634.08           H  
ATOM   4086 HH12 ARG   306       4.200  72.670   2.132  1.00634.08           H  
ATOM   4087 HH21 ARG   306       1.302  71.131   0.997  1.00778.25           H  
ATOM   4088 HH22 ARG   306       0.496  71.180   2.499  1.00778.25           H  
ATOM   4089  N   GLN   307      -3.074  75.330   3.867  1.00  3.19           N  
ATOM   4090  CA  GLN   307      -3.429  76.007   2.616  1.00  3.87           C  
ATOM   4091  C   GLN   307      -4.491  77.099   2.828  1.00  5.05           C  
ATOM   4092  O   GLN   307      -4.162  78.286   2.831  1.00 15.60           O  
ATOM   4093  CB  GLN   307      -3.843  74.991   1.532  1.00  4.80           C  
ATOM   4094  CG  GLN   307      -2.757  73.966   1.162  1.00 10.32           C  
ATOM   4095  CD  GLN   307      -1.620  74.465   0.271  1.00 15.93           C  
ATOM   4096  OE1 GLN   307      -1.509  75.615  -0.137  1.00 70.82           O  
ATOM   4097  NE2 GLN   307      -0.751  73.565  -0.122  1.00 66.54           N  
ATOM   4098  H   GLN   307      -3.712  74.628   4.220  1.00  3.19           H  
ATOM   4099  HA  GLN   307      -2.544  76.510   2.242  1.00  3.87           H  
ATOM   4100  HB2 GLN   307      -4.711  74.437   1.892  1.00  4.80           H  
ATOM   4101  HB3 GLN   307      -4.147  75.524   0.630  1.00  4.80           H  
ATOM   4102  HG2 GLN   307      -3.242  73.149   0.630  1.00 10.32           H  
ATOM   4103  HG3 GLN   307      -2.322  73.539   2.064  1.00 10.32           H  
ATOM   4104 HE21 GLN   307      -0.896  72.593   0.186  1.00 66.54           H  
ATOM   4105 HE22 GLN   307      -0.038  73.836  -0.765  1.00 66.54           H  
ATOM   4106  N   GLY   308      -5.770  76.721   2.943  1.00  3.48           N  
ATOM   4107  CA  GLY   308      -6.910  77.629   3.113  1.00  4.89           C  
ATOM   4108  C   GLY   308      -6.944  78.774   2.090  1.00  4.34           C  
ATOM   4109  O   GLY   308      -7.315  78.589   0.933  1.00  8.84           O  
ATOM   4110  H   GLY   308      -5.954  75.733   3.043  1.00  3.48           H  
ATOM   4111  HA2 GLY   308      -7.833  77.058   3.008  1.00  4.89           H  
ATOM   4112  HA3 GLY   308      -6.884  78.044   4.121  1.00  4.89           H  
ATOM   4113  N   ASN   309      -6.509  79.965   2.512  1.00  4.60           N  
ATOM   4114  CA  ASN   309      -6.417  81.168   1.677  1.00  6.04           C  
ATOM   4115  C   ASN   309      -5.409  81.037   0.501  1.00  5.88           C  
ATOM   4116  O   ASN   309      -5.455  81.836  -0.441  1.00 12.13           O  
ATOM   4117  CB  ASN   309      -6.063  82.333   2.625  1.00  9.72           C  
ATOM   4118  CG  ASN   309      -6.256  83.713   2.016  1.00 87.23           C  
ATOM   4119  OD1 ASN   309      -7.009  83.919   1.077  1.00284.13           O  
ATOM   4120  ND2 ASN   309      -5.628  84.720   2.574  1.00188.63           N  
ATOM   4121  H   ASN   309      -6.142  80.009   3.452  1.00  4.60           H  
ATOM   4122  HA  ASN   309      -7.402  81.348   1.242  1.00  6.04           H  
ATOM   4123  HB2 ASN   309      -5.028  82.229   2.949  1.00  9.72           H  
ATOM   4124  HB3 ASN   309      -6.701  82.289   3.508  1.00  9.72           H  
ATOM   4125 HD21 ASN   309      -5.047  84.580   3.381  1.00188.63           H  
ATOM   4126 HD22 ASN   309      -5.818  85.639   2.212  1.00188.63           H  
ATOM   4127  N   LYS   310      -4.514  80.038   0.525  1.00  3.89           N  
ATOM   4128  CA  LYS   310      -3.549  79.700  -0.537  1.00  4.56           C  
ATOM   4129  C   LYS   310      -4.228  79.307  -1.858  1.00  5.20           C  
ATOM   4130  O   LYS   310      -4.606  78.156  -2.074  1.00 13.88           O  
ATOM   4131  CB  LYS   310      -2.654  78.554  -0.034  1.00  6.18           C  
ATOM   4132  CG  LYS   310      -1.629  78.953   1.041  1.00  8.05           C  
ATOM   4133  CD  LYS   310      -0.390  79.639   0.463  1.00 21.10           C  
ATOM   4134  CE  LYS   310       0.620  79.865   1.591  1.00108.44           C  
ATOM   4135  NZ  LYS   310       1.902  80.392   1.064  1.00233.39           N1+
ATOM   4136  H   LYS   310      -4.536  79.424   1.336  1.00  3.89           H  
ATOM   4137  HA  LYS   310      -2.918  80.564  -0.738  1.00  4.56           H  
ATOM   4138  HB2 LYS   310      -3.297  77.770   0.361  1.00  6.18           H  
ATOM   4139  HB3 LYS   310      -2.123  78.110  -0.870  1.00  6.18           H  
ATOM   4140  HG2 LYS   310      -2.094  79.602   1.785  1.00  8.05           H  
ATOM   4141  HG3 LYS   310      -1.290  78.048   1.542  1.00  8.05           H  
ATOM   4142  HD2 LYS   310      -0.666  80.588   0.002  1.00 21.10           H  
ATOM   4143  HD3 LYS   310       0.055  78.984  -0.286  1.00 21.10           H  
ATOM   4144  HE2 LYS   310       0.786  78.908   2.098  1.00108.44           H  
ATOM   4145  HE3 LYS   310       0.188  80.556   2.321  1.00108.44           H  
ATOM   4146  HZ1 LYS   310       2.283  79.753   0.377  1.00233.39           H  
ATOM   4147  HZ2 LYS   310       1.759  81.290   0.620  1.00233.39           H  
ATOM   4148  HZ3 LYS   310       2.572  80.503   1.813  1.00233.39           H  
ATOM   4149  N   LYS   311      -4.324  80.260  -2.793  1.00  5.88           N  
ATOM   4150  CA  LYS   311      -4.962  80.071  -4.116  1.00  5.36           C  
ATOM   4151  C   LYS   311      -4.233  79.076  -5.030  1.00  8.76           C  
ATOM   4152  O   LYS   311      -4.857  78.507  -5.914  1.00 18.58           O  
ATOM   4153  CB  LYS   311      -5.151  81.424  -4.829  1.00  5.53           C  
ATOM   4154  CG  LYS   311      -5.896  82.495  -4.010  1.00 89.88           C  
ATOM   4155  CD  LYS   311      -7.245  82.016  -3.440  1.00235.54           C  
ATOM   4156  CE  LYS   311      -8.011  83.115  -2.691  1.00512.77           C  
ATOM   4157  NZ  LYS   311      -7.193  83.715  -1.611  1.00908.14           N1+
ATOM   4158  H   LYS   311      -4.023  81.186  -2.529  1.00  5.88           H  
ATOM   4159  HA  LYS   311      -5.946  79.626  -3.962  1.00  5.36           H  
ATOM   4160  HB2 LYS   311      -4.173  81.821  -5.106  1.00  5.53           H  
ATOM   4161  HB3 LYS   311      -5.709  81.250  -5.752  1.00  5.53           H  
ATOM   4162  HG2 LYS   311      -5.248  82.815  -3.194  1.00 89.88           H  
ATOM   4163  HG3 LYS   311      -6.072  83.357  -4.655  1.00 89.88           H  
ATOM   4164  HD2 LYS   311      -7.077  81.189  -2.747  1.00235.54           H  
ATOM   4165  HD3 LYS   311      -7.869  81.651  -4.258  1.00235.54           H  
ATOM   4166  HE2 LYS   311      -8.913  82.665  -2.264  1.00512.77           H  
ATOM   4167  HE3 LYS   311      -8.324  83.887  -3.401  1.00512.77           H  
ATOM   4168  HZ1 LYS   311      -6.711  82.996  -1.072  1.00908.14           H  
ATOM   4169  HZ2 LYS   311      -6.484  84.332  -1.973  1.00908.14           H  
ATOM   4170  HZ3 LYS   311      -7.746  84.213  -0.920  1.00908.14           H  
ATOM   4171  N   ASN   312      -2.974  78.757  -4.726  1.00 11.09           N  
ATOM   4172  CA  ASN   312      -2.195  77.670  -5.335  1.00 15.02           C  
ATOM   4173  C   ASN   312      -2.705  76.243  -5.010  1.00 21.82           C  
ATOM   4174  O   ASN   312      -2.043  75.276  -5.377  1.00 91.44           O  
ATOM   4175  CB  ASN   312      -0.730  77.838  -4.888  1.00 22.09           C  
ATOM   4176  CG  ASN   312      -0.619  77.812  -3.375  1.00 58.66           C  
ATOM   4177  OD1 ASN   312      -0.661  78.849  -2.729  1.00143.27           O  
ATOM   4178  ND2 ASN   312      -0.607  76.637  -2.786  1.00146.11           N  
ATOM   4179  H   ASN   312      -2.537  79.258  -3.967  1.00 11.09           H  
ATOM   4180  HA  ASN   312      -2.244  77.774  -6.421  1.00 15.02           H  
ATOM   4181  HB2 ASN   312      -0.345  78.792  -5.248  1.00 22.09           H  
ATOM   4182  HB3 ASN   312      -0.114  77.045  -5.313  1.00 22.09           H  
ATOM   4183 HD21 ASN   312      -0.749  76.583  -1.782  1.00146.11           H  
ATOM   4184 HD22 ASN   312      -0.673  75.806  -3.352  1.00146.11           H  
ATOM   4185  N   ALA   313      -3.785  76.094  -4.234  1.00 13.67           N  
ATOM   4186  CA  ALA   313      -4.402  74.802  -3.912  1.00 15.10           C  
ATOM   4187  C   ALA   313      -5.904  74.926  -3.580  1.00 22.88           C  
ATOM   4188  O   ALA   313      -6.705  74.078  -3.981  1.00136.54           O  
ATOM   4189  CB  ALA   313      -3.632  74.174  -2.741  1.00 40.79           C  
ATOM   4190  H   ALA   313      -4.238  76.929  -3.896  1.00 13.67           H  
ATOM   4191  HA  ALA   313      -4.313  74.142  -4.777  1.00 15.10           H  
ATOM   4192  HB1 ALA   313      -2.575  74.083  -2.991  1.00 40.79           H  
ATOM   4193  HB2 ALA   313      -3.735  74.791  -1.848  1.00 40.79           H  
ATOM   4194  HB3 ALA   313      -4.021  73.175  -2.543  1.00 40.79           H  
ATOM   4195  N   GLY   314      -6.298  75.981  -2.852  1.00 17.09           N  
ATOM   4196  CA  GLY   314      -7.697  76.282  -2.522  1.00 17.62           C  
ATOM   4197  C   GLY   314      -8.426  75.120  -1.841  1.00 25.19           C  
ATOM   4198  O   GLY   314      -9.535  74.784  -2.246  1.00151.73           O  
ATOM   4199  H   GLY   314      -5.594  76.637  -2.529  1.00 17.09           H  
ATOM   4200  HA2 GLY   314      -7.723  77.136  -1.845  1.00 17.62           H  
ATOM   4201  HA3 GLY   314      -8.236  76.542  -3.433  1.00 17.62           H  
ATOM   4202  N   MET   315      -7.731  74.381  -0.971  1.00  9.60           N  
ATOM   4203  CA  MET   315      -8.239  73.165  -0.325  1.00  6.97           C  
ATOM   4204  C   MET   315      -9.416  73.515   0.585  1.00  5.20           C  
ATOM   4205  O   MET   315      -9.318  74.444   1.387  1.00  8.53           O  
ATOM   4206  CB  MET   315      -7.119  72.453   0.454  1.00 11.21           C  
ATOM   4207  CG  MET   315      -5.901  72.157  -0.428  1.00 14.44           C  
ATOM   4208  SD  MET   315      -6.195  70.974  -1.771  1.00 14.86           S  
ATOM   4209  CE  MET   315      -5.411  69.506  -1.046  1.00 24.16           C  
ATOM   4210  H   MET   315      -6.818  74.710  -0.707  1.00  9.60           H  
ATOM   4211  HA  MET   315      -8.605  72.480  -1.085  1.00  6.97           H  
ATOM   4212  HB2 MET   315      -7.499  71.515   0.860  1.00 11.21           H  
ATOM   4213  HB3 MET   315      -6.800  73.086   1.283  1.00 11.21           H  
ATOM   4214  HG2 MET   315      -5.107  71.767   0.205  1.00 14.44           H  
ATOM   4215  HG3 MET   315      -5.535  73.088  -0.856  1.00 14.44           H  
ATOM   4216  HE1 MET   315      -4.341  69.681  -0.933  1.00 24.16           H  
ATOM   4217  HE2 MET   315      -5.843  69.294  -0.067  1.00 24.16           H  
ATOM   4218  HE3 MET   315      -5.567  68.647  -1.699  1.00 24.16           H  
ATOM   4219  N   SER   316     -10.523  72.785   0.460  1.00  8.76           N  
ATOM   4220  CA  SER   316     -11.802  73.177   1.052  1.00  6.81           C  
ATOM   4221  C   SER   316     -12.607  71.971   1.520  1.00  4.06           C  
ATOM   4222  O   SER   316     -12.473  70.865   0.998  1.00  5.65           O  
ATOM   4223  CB  SER   316     -12.597  73.998   0.029  1.00 10.61           C  
ATOM   4224  OG  SER   316     -13.846  74.420   0.554  1.00114.87           O  
ATOM   4225  H   SER   316     -10.534  72.010  -0.204  1.00  8.76           H  
ATOM   4226  HA  SER   316     -11.618  73.810   1.920  1.00  6.81           H  
ATOM   4227  HB2 SER   316     -12.779  73.394  -0.858  1.00 10.61           H  
ATOM   4228  HB3 SER   316     -12.011  74.873  -0.259  1.00 10.61           H  
ATOM   4229  HG  SER   316     -14.249  74.995  -0.107  1.00114.87           H  
ATOM   4230  N   ILE   317     -13.532  72.212   2.452  1.00  4.73           N  
ATOM   4231  CA  ILE   317     -14.537  71.222   2.849  1.00  4.76           C  
ATOM   4232  C   ILE   317     -15.364  70.773   1.634  1.00  6.08           C  
ATOM   4233  O   ILE   317     -15.628  69.585   1.533  1.00  7.70           O  
ATOM   4234  CB  ILE   317     -15.419  71.766   3.998  1.00  6.17           C  
ATOM   4235  CG1 ILE   317     -14.594  72.228   5.225  1.00 48.83           C  
ATOM   4236  CG2 ILE   317     -16.466  70.726   4.435  1.00 48.95           C  
ATOM   4237  CD1 ILE   317     -13.702  71.157   5.874  1.00 81.46           C  
ATOM   4238  H   ILE   317     -13.632  73.163   2.774  1.00  4.73           H  
ATOM   4239  HA  ILE   317     -14.015  70.336   3.209  1.00  4.76           H  
ATOM   4240  HB  ILE   317     -15.960  72.637   3.624  1.00  6.17           H  
ATOM   4241 HG12 ILE   317     -13.961  73.067   4.935  1.00 48.83           H  
ATOM   4242 HG13 ILE   317     -15.282  72.602   5.984  1.00 48.83           H  
ATOM   4243 HG21 ILE   317     -17.182  70.553   3.631  1.00 48.95           H  
ATOM   4244 HG22 ILE   317     -15.984  69.780   4.682  1.00 48.95           H  
ATOM   4245 HG23 ILE   317     -17.018  71.088   5.303  1.00 48.95           H  
ATOM   4246 HD11 ILE   317     -14.305  70.325   6.234  1.00 81.46           H  
ATOM   4247 HD12 ILE   317     -12.964  70.790   5.161  1.00 81.46           H  
ATOM   4248 HD13 ILE   317     -13.175  71.596   6.721  1.00 81.46           H  
ATOM   4249  N   GLU   318     -15.629  71.654   0.658  1.00  8.53           N  
ATOM   4250  CA  GLU   318     -16.232  71.316  -0.649  1.00 11.92           C  
ATOM   4251  C   GLU   318     -15.499  70.169  -1.358  1.00 10.90           C  
ATOM   4252  O   GLU   318     -16.103  69.144  -1.662  1.00 17.74           O  
ATOM   4253  CB  GLU   318     -16.281  72.592  -1.521  1.00 21.07           C  
ATOM   4254  CG  GLU   318     -16.361  72.429  -3.054  1.00 35.01           C  
ATOM   4255  CD  GLU   318     -17.642  71.788  -3.606  1.00 68.59           C  
ATOM   4256  OE1 GLU   318     -17.744  71.667  -4.850  1.00134.87           O  
ATOM   4257  OE2 GLU   318     -18.573  71.449  -2.841  1.00105.20           O1-
ATOM   4258  H   GLU   318     -15.299  72.600   0.786  1.00  8.53           H  
ATOM   4259  HA  GLU   318     -17.258  70.976  -0.499  1.00 11.92           H  
ATOM   4260  HB2 GLU   318     -17.112  73.213  -1.184  1.00 21.07           H  
ATOM   4261  HB3 GLU   318     -15.368  73.157  -1.332  1.00 21.07           H  
ATOM   4262  HG2 GLU   318     -15.495  71.868  -3.409  1.00 35.01           H  
ATOM   4263  HG3 GLU   318     -16.275  73.428  -3.486  1.00 35.01           H  
ATOM   4264  N   ASP   319     -14.184  70.289  -1.554  1.00  9.44           N  
ATOM   4265  CA  ASP   319     -13.408  69.224  -2.187  1.00  9.46           C  
ATOM   4266  C   ASP   319     -13.189  67.966  -1.338  1.00  6.77           C  
ATOM   4267  O   ASP   319     -13.233  66.853  -1.857  1.00 11.64           O  
ATOM   4268  CB  ASP   319     -12.165  69.755  -2.911  1.00 15.60           C  
ATOM   4269  CG  ASP   319     -11.364  70.842  -2.204  1.00 72.22           C  
ATOM   4270  OD1 ASP   319     -11.594  72.032  -2.507  1.00205.30           O  
ATOM   4271  OD2 ASP   319     -10.379  70.525  -1.505  1.00214.15           O1-
ATOM   4272  H   ASP   319     -13.708  71.123  -1.243  1.00  9.44           H  
ATOM   4273  HA  ASP   319     -14.031  68.849  -3.002  1.00  9.46           H  
ATOM   4274  HB2 ASP   319     -12.528  70.211  -3.825  1.00 15.60           H  
ATOM   4275  HB3 ASP   319     -11.510  68.932  -3.190  1.00 15.60           H  
ATOM   4276  N   VAL   320     -13.088  68.107  -0.013  1.00  3.54           N  
ATOM   4277  CA  VAL   320     -12.999  66.950   0.896  1.00  3.17           C  
ATOM   4278  C   VAL   320     -14.320  66.167   0.940  1.00  3.30           C  
ATOM   4279  O   VAL   320     -14.273  64.938   0.924  1.00  4.75           O  
ATOM   4280  CB  VAL   320     -12.550  67.394   2.303  1.00  3.48           C  
ATOM   4281  CG1 VAL   320     -12.599  66.256   3.332  1.00  6.94           C  
ATOM   4282  CG2 VAL   320     -11.103  67.900   2.253  1.00  4.71           C  
ATOM   4283  H   VAL   320     -13.066  69.046   0.373  1.00  3.54           H  
ATOM   4284  HA  VAL   320     -12.245  66.265   0.506  1.00  3.17           H  
ATOM   4285  HB  VAL   320     -13.197  68.199   2.652  1.00  3.48           H  
ATOM   4286 HG11 VAL   320     -13.629  65.944   3.505  1.00  6.94           H  
ATOM   4287 HG12 VAL   320     -12.019  65.405   2.972  1.00  6.94           H  
ATOM   4288 HG13 VAL   320     -12.180  66.591   4.281  1.00  6.94           H  
ATOM   4289 HG21 VAL   320     -10.448  67.114   1.878  1.00  4.71           H  
ATOM   4290 HG22 VAL   320     -11.020  68.762   1.593  1.00  4.71           H  
ATOM   4291 HG23 VAL   320     -10.772  68.193   3.249  1.00  4.71           H  
ATOM   4292  N   ILE   321     -15.497  66.807   0.969  1.00  3.58           N  
ATOM   4293  CA  ILE   321     -16.791  66.088   0.996  1.00  4.56           C  
ATOM   4294  C   ILE   321     -17.172  65.547  -0.387  1.00  7.16           C  
ATOM   4295  O   ILE   321     -17.862  64.533  -0.459  1.00 14.34           O  
ATOM   4296  CB  ILE   321     -17.944  66.925   1.598  1.00  3.41           C  
ATOM   4297  CG1 ILE   321     -18.371  68.083   0.666  1.00 54.61           C  
ATOM   4298  CG2 ILE   321     -17.562  67.334   3.033  1.00 67.75           C  
ATOM   4299  CD1 ILE   321     -19.315  69.124   1.270  1.00205.80           C  
ATOM   4300  H   ILE   321     -15.505  67.823   0.961  1.00  3.58           H  
ATOM   4301  HA  ILE   321     -16.669  65.223   1.646  1.00  4.56           H  
ATOM   4302  HB  ILE   321     -18.811  66.267   1.689  1.00  3.41           H  
ATOM   4303 HG12 ILE   321     -17.493  68.606   0.312  1.00 54.61           H  
ATOM   4304 HG13 ILE   321     -18.865  67.657  -0.207  1.00 54.61           H  
ATOM   4305 HG21 ILE   321     -17.341  66.440   3.616  1.00 67.75           H  
ATOM   4306 HG22 ILE   321     -16.688  67.978   3.040  1.00 67.75           H  
ATOM   4307 HG23 ILE   321     -18.385  67.857   3.512  1.00 67.75           H  
ATOM   4308 HD11 ILE   321     -20.192  68.632   1.681  1.00205.80           H  
ATOM   4309 HD12 ILE   321     -18.807  69.685   2.054  1.00205.80           H  
ATOM   4310 HD13 ILE   321     -19.629  69.820   0.492  1.00205.80           H  
ATOM   4311  N   GLU   322     -16.692  66.139  -1.481  1.00  5.61           N  
ATOM   4312  CA  GLU   322     -16.836  65.568  -2.825  1.00  6.80           C  
ATOM   4313  C   GLU   322     -15.856  64.415  -3.114  1.00  3.96           C  
ATOM   4314  O   GLU   322     -16.259  63.439  -3.755  1.00  5.04           O  
ATOM   4315  CB  GLU   322     -16.822  66.701  -3.864  1.00 16.54           C  
ATOM   4316  CG  GLU   322     -18.234  67.285  -4.026  1.00103.07           C  
ATOM   4317  CD  GLU   322     -19.166  66.386  -4.860  1.00141.19           C  
ATOM   4318  OE1 GLU   322     -18.703  65.398  -5.484  1.00265.80           O  
ATOM   4319  OE2 GLU   322     -20.394  66.651  -4.867  1.00284.52           O1-
ATOM   4320  H   GLU   322     -16.181  67.012  -1.388  1.00  5.61           H  
ATOM   4321  HA  GLU   322     -17.817  65.098  -2.887  1.00  6.80           H  
ATOM   4322  HB2 GLU   322     -16.122  67.477  -3.562  1.00 16.54           H  
ATOM   4323  HB3 GLU   322     -16.496  66.340  -4.829  1.00 16.54           H  
ATOM   4324  HG2 GLU   322     -18.162  68.257  -4.514  1.00103.07           H  
ATOM   4325  HG3 GLU   322     -18.668  67.448  -3.038  1.00103.07           H  
ATOM   4326  N   GLU   323     -14.691  64.378  -2.456  1.00  4.55           N  
ATOM   4327  CA  GLU   323     -13.876  63.159  -2.354  1.00  5.85           C  
ATOM   4328  C   GLU   323     -14.546  62.122  -1.430  1.00  5.70           C  
ATOM   4329  O   GLU   323     -14.600  60.943  -1.775  1.00  7.69           O  
ATOM   4330  CB  GLU   323     -12.452  63.499  -1.877  1.00 10.31           C  
ATOM   4331  CG  GLU   323     -11.451  62.332  -1.986  1.00 90.27           C  
ATOM   4332  CD  GLU   323     -11.050  61.930  -3.421  1.00226.65           C  
ATOM   4333  OE1 GLU   323     -11.552  62.526  -4.400  1.00467.32           O  
ATOM   4334  OE2 GLU   323     -10.199  61.018  -3.535  1.00354.27           O1-
ATOM   4335  H   GLU   323     -14.329  65.241  -2.056  1.00  4.55           H  
ATOM   4336  HA  GLU   323     -13.801  62.718  -3.349  1.00  5.85           H  
ATOM   4337  HB2 GLU   323     -12.065  64.342  -2.443  1.00 10.31           H  
ATOM   4338  HB3 GLU   323     -12.501  63.809  -0.832  1.00 10.31           H  
ATOM   4339  HG2 GLU   323     -11.858  61.462  -1.466  1.00 90.27           H  
ATOM   4340  HG3 GLU   323     -10.547  62.625  -1.448  1.00 90.27           H  
ATOM   4341  N   CYS   324     -15.204  62.538  -0.335  1.00  5.01           N  
ATOM   4342  CA  CYS   324     -16.060  61.633   0.451  1.00  5.35           C  
ATOM   4343  C   CYS   324     -17.187  61.037  -0.408  1.00  4.76           C  
ATOM   4344  O   CYS   324     -17.481  59.852  -0.285  1.00  5.52           O  
ATOM   4345  CB  CYS   324     -16.663  62.317   1.692  1.00  6.39           C  
ATOM   4346  SG  CYS   324     -15.409  62.823   2.904  1.00  9.68           S  
ATOM   4347  H   CYS   324     -15.111  63.509  -0.057  1.00  5.01           H  
ATOM   4348  HA  CYS   324     -15.451  60.795   0.792  1.00  5.35           H  
ATOM   4349  HB2 CYS   324     -17.329  61.604   2.182  1.00  6.39           H  
ATOM   4350  HB3 CYS   324     -17.264  63.173   1.399  1.00  6.39           H  
ATOM   4351  HG  CYS   324     -14.765  63.691   2.108  1.00  9.68           H  
ATOM   4352  N   LYS   325     -17.772  61.812  -1.333  1.00  4.15           N  
ATOM   4353  CA  LYS   325     -18.820  61.335  -2.245  1.00  4.10           C  
ATOM   4354  C   LYS   325     -18.277  60.353  -3.289  1.00  2.77           C  
ATOM   4355  O   LYS   325     -18.903  59.316  -3.499  1.00  2.59           O  
ATOM   4356  CB  LYS   325     -19.541  62.536  -2.880  1.00  5.72           C  
ATOM   4357  CG  LYS   325     -20.964  62.143  -3.309  1.00 10.86           C  
ATOM   4358  CD  LYS   325     -21.713  63.293  -3.988  1.00 21.28           C  
ATOM   4359  CE  LYS   325     -21.189  63.527  -5.405  1.00 37.40           C  
ATOM   4360  NZ  LYS   325     -21.818  64.713  -6.010  1.00 94.88           N1+
ATOM   4361  H   LYS   325     -17.515  62.795  -1.354  1.00  4.15           H  
ATOM   4362  HA  LYS   325     -19.540  60.772  -1.652  1.00  4.10           H  
ATOM   4363  HB2 LYS   325     -19.621  63.343  -2.150  1.00  5.72           H  
ATOM   4364  HB3 LYS   325     -18.967  62.899  -3.734  1.00  5.72           H  
ATOM   4365  HG2 LYS   325     -20.924  61.286  -3.977  1.00 10.86           H  
ATOM   4366  HG3 LYS   325     -21.528  61.846  -2.425  1.00 10.86           H  
ATOM   4367  HD2 LYS   325     -21.606  64.202  -3.392  1.00 21.28           H  
ATOM   4368  HD3 LYS   325     -22.773  63.038  -4.044  1.00 21.28           H  
ATOM   4369  HE2 LYS   325     -21.415  62.651  -6.014  1.00 37.40           H  
ATOM   4370  HE3 LYS   325     -20.106  63.670  -5.370  1.00 37.40           H  
ATOM   4371  HZ1 LYS   325     -22.837  64.634  -6.022  1.00 94.88           H  
ATOM   4372  HZ2 LYS   325     -21.537  65.537  -5.479  1.00 94.88           H  
ATOM   4373  HZ3 LYS   325     -21.490  64.855  -6.946  1.00 94.88           H  
ATOM   4374  N   LEU   326     -17.053  60.564  -3.793  1.00  2.30           N  
ATOM   4375  CA  LEU   326     -16.324  59.548  -4.570  1.00  1.67           C  
ATOM   4376  C   LEU   326     -16.179  58.243  -3.767  1.00  1.36           C  
ATOM   4377  O   LEU   326     -16.680  57.211  -4.203  1.00  1.74           O  
ATOM   4378  CB  LEU   326     -14.962  60.109  -5.027  1.00  2.34           C  
ATOM   4379  CG  LEU   326     -14.166  59.155  -5.939  1.00 46.30           C  
ATOM   4380  CD1 LEU   326     -14.682  59.174  -7.377  1.00148.79           C  
ATOM   4381  CD2 LEU   326     -12.681  59.520  -5.915  1.00 96.79           C  
ATOM   4382  H   LEU   326     -16.583  61.434  -3.562  1.00  2.30           H  
ATOM   4383  HA  LEU   326     -16.912  59.312  -5.455  1.00  1.67           H  
ATOM   4384  HB2 LEU   326     -15.110  61.059  -5.537  1.00  2.34           H  
ATOM   4385  HB3 LEU   326     -14.357  60.310  -4.145  1.00  2.34           H  
ATOM   4386  HG  LEU   326     -14.262  58.139  -5.570  1.00 46.30           H  
ATOM   4387 HD11 LEU   326     -15.711  58.819  -7.413  1.00148.79           H  
ATOM   4388 HD12 LEU   326     -14.626  60.170  -7.804  1.00148.79           H  
ATOM   4389 HD13 LEU   326     -14.085  58.496  -7.989  1.00148.79           H  
ATOM   4390 HD21 LEU   326     -12.532  60.574  -6.137  1.00 96.79           H  
ATOM   4391 HD22 LEU   326     -12.274  59.337  -4.920  1.00 96.79           H  
ATOM   4392 HD23 LEU   326     -12.132  58.927  -6.642  1.00 96.79           H  
ATOM   4393  N   PHE   327     -15.711  58.341  -2.517  1.00  1.39           N  
ATOM   4394  CA  PHE   327     -15.674  57.263  -1.516  1.00  1.44           C  
ATOM   4395  C   PHE   327     -17.007  56.626  -1.057  1.00  1.34           C  
ATOM   4396  O   PHE   327     -17.014  55.759  -0.184  1.00  2.29           O  
ATOM   4397  CB  PHE   327     -14.722  57.637  -0.360  1.00  2.29           C  
ATOM   4398  CG  PHE   327     -13.236  57.444  -0.624  1.00  1.77           C  
ATOM   4399  CD1 PHE   327     -12.543  56.399   0.018  1.00 18.53           C  
ATOM   4400  CD2 PHE   327     -12.526  58.322  -1.467  1.00 28.37           C  
ATOM   4401  CE1 PHE   327     -11.161  56.229  -0.184  1.00 14.72           C  
ATOM   4402  CE2 PHE   327     -11.144  58.161  -1.662  1.00 36.73           C  
ATOM   4403  CZ  PHE   327     -10.462  57.114  -1.021  1.00  6.24           C  
ATOM   4404  H   PHE   327     -15.382  59.254  -2.215  1.00  1.39           H  
ATOM   4405  HA  PHE   327     -15.186  56.426  -2.020  1.00  1.44           H  
ATOM   4406  HB2 PHE   327     -14.897  58.676  -0.083  1.00  2.29           H  
ATOM   4407  HB3 PHE   327     -14.979  57.045   0.518  1.00  2.29           H  
ATOM   4408  HD1 PHE   327     -13.076  55.723   0.669  1.00 18.53           H  
ATOM   4409  HD2 PHE   327     -13.033  59.129  -1.970  1.00 28.37           H  
ATOM   4410  HE1 PHE   327     -10.638  55.412   0.292  1.00 14.72           H  
ATOM   4411  HE2 PHE   327     -10.610  58.846  -2.309  1.00 36.73           H  
ATOM   4412  HZ  PHE   327      -9.403  56.984  -1.178  1.00  6.24           H  
ATOM   4413  N   TYR   328     -18.133  57.042  -1.652  1.00  1.40           N  
ATOM   4414  CA  TYR   328     -19.484  56.505  -1.446  1.00  1.98           C  
ATOM   4415  C   TYR   328     -20.192  55.868  -2.646  1.00  1.95           C  
ATOM   4416  O   TYR   328     -21.094  55.052  -2.443  1.00  3.28           O  
ATOM   4417  CB  TYR   328     -20.393  57.483  -0.695  1.00  2.75           C  
ATOM   4418  CG  TYR   328     -20.353  57.433   0.819  1.00  2.53           C  
ATOM   4419  CD1 TYR   328     -21.508  57.048   1.531  1.00  4.13           C  
ATOM   4420  CD2 TYR   328     -19.188  57.791   1.521  1.00  2.98           C  
ATOM   4421  CE1 TYR   328     -21.503  57.053   2.936  1.00  5.20           C  
ATOM   4422  CE2 TYR   328     -19.180  57.809   2.925  1.00  4.34           C  
ATOM   4423  CZ  TYR   328     -20.345  57.452   3.629  1.00  5.27           C  
ATOM   4424  OH  TYR   328     -20.331  57.410   4.978  1.00  8.62           O  
ATOM   4425  H   TYR   328     -18.043  57.796  -2.320  1.00  1.40           H  
ATOM   4426  HA  TYR   328     -19.369  55.659  -0.767  1.00  1.98           H  
ATOM   4427  HB2 TYR   328     -20.173  58.501  -1.020  1.00  2.75           H  
ATOM   4428  HB3 TYR   328     -21.411  57.271  -1.004  1.00  2.75           H  
ATOM   4429  HD1 TYR   328     -22.398  56.741   1.004  1.00  4.13           H  
ATOM   4430  HD2 TYR   328     -18.289  58.041   0.985  1.00  2.98           H  
ATOM   4431  HE1 TYR   328     -22.365  56.730   3.497  1.00  5.20           H  
ATOM   4432  HE2 TYR   328     -18.281  58.068   3.460  1.00  4.34           H  
ATOM   4433  HH  TYR   328     -19.473  57.085   5.294  1.00  8.62           H  
ATOM   4434  N   PHE   329     -19.746  56.162  -3.869  1.00  1.37           N  
ATOM   4435  CA  PHE   329     -20.116  55.415  -5.080  1.00  1.73           C  
ATOM   4436  C   PHE   329     -19.056  54.487  -5.672  1.00  1.97           C  
ATOM   4437  O   PHE   329     -19.404  53.443  -6.222  1.00  2.97           O  
ATOM   4438  CB  PHE   329     -20.977  56.211  -6.063  1.00  2.07           C  
ATOM   4439  CG  PHE   329     -20.576  57.655  -6.287  1.00  1.81           C  
ATOM   4440  CD1 PHE   329     -19.319  57.977  -6.833  1.00  2.37           C  
ATOM   4441  CD2 PHE   329     -21.495  58.681  -6.002  1.00  2.58           C  
ATOM   4442  CE1 PHE   329     -18.994  59.315  -7.115  1.00  3.52           C  
ATOM   4443  CE2 PHE   329     -21.176  60.015  -6.297  1.00  3.71           C  
ATOM   4444  CZ  PHE   329     -19.921  60.337  -6.844  1.00  4.12           C  
ATOM   4445  H   PHE   329     -19.032  56.876  -3.955  1.00  1.37           H  
ATOM   4446  HA  PHE   329     -20.827  54.662  -4.738  1.00  1.73           H  
ATOM   4447  HB2 PHE   329     -21.002  55.694  -7.023  1.00  2.07           H  
ATOM   4448  HB3 PHE   329     -21.992  56.207  -5.667  1.00  2.07           H  
ATOM   4449  HD1 PHE   329     -18.609  57.194  -7.065  1.00  2.37           H  
ATOM   4450  HD2 PHE   329     -22.456  58.443  -5.570  1.00  2.58           H  
ATOM   4451  HE1 PHE   329     -18.044  59.547  -7.579  1.00  3.52           H  
ATOM   4452  HE2 PHE   329     -21.906  60.783  -6.095  1.00  3.71           H  
ATOM   4453  HZ  PHE   329     -19.675  61.361  -7.083  1.00  4.12           H  
ATOM   4454  N   ALA   330     -17.803  54.749  -5.306  1.00  1.58           N  
ATOM   4455  CA  ALA   330     -16.798  53.723  -5.077  1.00  1.86           C  
ATOM   4456  C   ALA   330     -17.060  52.944  -3.773  1.00  3.76           C  
ATOM   4457  O   ALA   330     -17.871  53.378  -2.940  1.00 16.58           O  
ATOM   4458  CB  ALA   330     -15.442  54.408  -5.012  1.00  2.59           C  
ATOM   4459  H   ALA   330     -17.601  55.642  -4.876  1.00  1.58           H  
ATOM   4460  HA  ALA   330     -16.792  53.017  -5.907  1.00  1.86           H  
ATOM   4461  HB1 ALA   330     -15.304  55.114  -5.827  1.00  2.59           H  
ATOM   4462  HB2 ALA   330     -15.302  54.910  -4.056  1.00  2.59           H  
ATOM   4463  HB3 ALA   330     -14.707  53.617  -5.110  1.00  2.59           H  
ATOM   4464  N   GLY   331     -16.384  51.814  -3.583  1.00  1.73           N  
ATOM   4465  CA  GLY   331     -16.311  50.971  -2.386  1.00  2.17           C  
ATOM   4466  C   GLY   331     -17.574  50.304  -1.849  1.00  2.48           C  
ATOM   4467  O   GLY   331     -17.517  49.177  -1.344  1.00  5.15           O  
ATOM   4468  H   GLY   331     -15.669  51.582  -4.299  1.00  1.73           H  
ATOM   4469  HA2 GLY   331     -15.659  50.150  -2.643  1.00  2.17           H  
ATOM   4470  HA3 GLY   331     -15.847  51.544  -1.588  1.00  2.17           H  
ATOM   4471  N   GLN   332     -18.725  50.974  -1.899  1.00  2.31           N  
ATOM   4472  CA  GLN   332     -19.971  50.475  -1.321  1.00  3.03           C  
ATOM   4473  C   GLN   332     -20.576  49.335  -2.137  1.00  3.58           C  
ATOM   4474  O   GLN   332     -20.559  48.198  -1.676  1.00  5.66           O  
ATOM   4475  CB  GLN   332     -20.972  51.611  -1.090  1.00  2.48           C  
ATOM   4476  CG  GLN   332     -20.520  52.541   0.044  1.00  5.50           C  
ATOM   4477  CD  GLN   332     -21.713  53.253   0.661  1.00 10.76           C  
ATOM   4478  OE1 GLN   332     -22.290  52.805   1.640  1.00  9.84           O  
ATOM   4479  NE2 GLN   332     -22.352  54.126  -0.079  1.00 41.66           N  
ATOM   4480  H   GLN   332     -18.688  51.907  -2.298  1.00  2.31           H  
ATOM   4481  HA  GLN   332     -19.738  50.043  -0.346  1.00  3.03           H  
ATOM   4482  HB2 GLN   332     -21.119  52.184  -2.007  1.00  2.48           H  
ATOM   4483  HB3 GLN   332     -21.925  51.160  -0.807  1.00  2.48           H  
ATOM   4484  HG2 GLN   332     -19.806  53.270  -0.339  1.00  5.50           H  
ATOM   4485  HG3 GLN   332     -20.037  51.959   0.830  1.00  5.50           H  
ATOM   4486 HE21 GLN   332     -23.234  54.456   0.260  1.00 41.66           H  
ATOM   4487 HE22 GLN   332     -21.950  54.429  -0.965  1.00 41.66           H  
ATOM   4488  N   GLU   333     -21.081  49.604  -3.346  1.00  3.29           N  
ATOM   4489  CA  GLU   333     -21.649  48.542  -4.193  1.00  3.70           C  
ATOM   4490  C   GLU   333     -20.569  47.719  -4.909  1.00  3.16           C  
ATOM   4491  O   GLU   333     -20.785  46.539  -5.152  1.00  5.34           O  
ATOM   4492  CB  GLU   333     -22.719  49.104  -5.150  1.00  5.33           C  
ATOM   4493  CG  GLU   333     -23.335  48.115  -6.169  1.00  9.88           C  
ATOM   4494  CD  GLU   333     -23.971  46.825  -5.600  1.00 18.85           C  
ATOM   4495  OE1 GLU   333     -23.961  46.625  -4.362  1.00109.29           O  
ATOM   4496  OE2 GLU   333     -24.446  46.017  -6.431  1.00107.78           O1-
ATOM   4497  H   GLU   333     -21.043  50.547  -3.700  1.00  3.29           H  
ATOM   4498  HA  GLU   333     -22.161  47.840  -3.534  1.00  3.70           H  
ATOM   4499  HB2 GLU   333     -23.526  49.525  -4.549  1.00  5.33           H  
ATOM   4500  HB3 GLU   333     -22.272  49.923  -5.715  1.00  5.33           H  
ATOM   4501  HG2 GLU   333     -22.557  47.836  -6.883  1.00  9.88           H  
ATOM   4502  HG3 GLU   333     -24.095  48.658  -6.734  1.00  9.88           H  
ATOM   4503  N   THR   334     -19.348  48.234  -5.095  1.00  2.29           N  
ATOM   4504  CA  THR   334     -18.222  47.405  -5.565  1.00  2.05           C  
ATOM   4505  C   THR   334     -17.896  46.282  -4.572  1.00  2.25           C  
ATOM   4506  O   THR   334     -17.696  45.144  -4.998  1.00  3.74           O  
ATOM   4507  CB  THR   334     -16.989  48.259  -5.898  1.00  2.13           C  
ATOM   4508  OG1 THR   334     -16.597  48.987  -4.768  1.00  2.33           O  
ATOM   4509  CG2 THR   334     -17.336  49.251  -7.007  1.00  3.98           C  
ATOM   4510  H   THR   334     -19.134  49.184  -4.826  1.00  2.29           H  
ATOM   4511  HA  THR   334     -18.522  46.910  -6.488  1.00  2.05           H  
ATOM   4512  HB  THR   334     -16.188  47.606  -6.234  1.00  2.13           H  
ATOM   4513 HG21 THR   334     -18.029  48.818  -7.723  1.00  3.98           H  
ATOM   4514 HG22 THR   334     -17.760  50.162  -6.587  1.00  3.98           H  
ATOM   4515 HG23 THR   334     -16.405  49.496  -7.518  1.00  3.98           H  
ATOM   4516  HG1 THR   334     -15.713  49.390  -5.004  1.00  2.33           H  
ATOM   4517  N   THR   335     -18.131  46.497  -3.269  1.00  2.53           N  
ATOM   4518  CA  THR   335     -18.204  45.426  -2.256  1.00  2.51           C  
ATOM   4519  C   THR   335     -19.569  44.714  -2.210  1.00  3.12           C  
ATOM   4520  O   THR   335     -19.614  43.486  -2.165  1.00  3.80           O  
ATOM   4521  CB  THR   335     -17.863  45.968  -0.861  1.00  4.91           C  
ATOM   4522  OG1 THR   335     -16.616  46.622  -0.857  1.00 10.79           O  
ATOM   4523  CG2 THR   335     -17.760  44.850   0.177  1.00  8.88           C  
ATOM   4524  H   THR   335     -18.243  47.459  -2.974  1.00  2.53           H  
ATOM   4525  HA  THR   335     -17.456  44.674  -2.502  1.00  2.51           H  
ATOM   4526  HB  THR   335     -18.633  46.674  -0.550  1.00  4.91           H  
ATOM   4527 HG21 THR   335     -18.726  44.365   0.306  1.00  8.88           H  
ATOM   4528 HG22 THR   335     -17.018  44.116  -0.135  1.00  8.88           H  
ATOM   4529 HG23 THR   335     -17.473  45.274   1.136  1.00  8.88           H  
ATOM   4530  HG1 THR   335     -16.770  47.542  -1.145  1.00 10.79           H  
ATOM   4531  N   GLY   336     -20.687  45.448  -2.201  1.00  3.91           N  
ATOM   4532  CA  GLY   336     -22.049  44.917  -2.015  1.00  5.34           C  
ATOM   4533  C   GLY   336     -22.484  43.907  -3.080  1.00  5.55           C  
ATOM   4534  O   GLY   336     -23.046  42.856  -2.750  1.00  6.24           O  
ATOM   4535  H   GLY   336     -20.592  46.457  -2.234  1.00  3.91           H  
ATOM   4536  HA2 GLY   336     -22.127  44.445  -1.035  1.00  5.34           H  
ATOM   4537  HA3 GLY   336     -22.752  45.751  -2.054  1.00  5.34           H  
ATOM   4538  N   ILE   337     -22.044  44.115  -4.320  1.00  5.37           N  
ATOM   4539  CA  ILE   337     -22.243  43.208  -5.451  1.00  5.37           C  
ATOM   4540  C   ILE   337     -21.499  41.884  -5.217  1.00  5.06           C  
ATOM   4541  O   ILE   337     -22.075  40.818  -5.427  1.00  5.82           O  
ATOM   4542  CB  ILE   337     -21.812  43.948  -6.742  1.00  7.05           C  
ATOM   4543  CG1 ILE   337     -22.677  43.558  -7.950  1.00 10.95           C  
ATOM   4544  CG2 ILE   337     -20.313  43.858  -7.078  1.00  9.33           C  
ATOM   4545  CD1 ILE   337     -22.595  44.619  -9.056  1.00 20.01           C  
ATOM   4546  H   ILE   337     -21.663  45.036  -4.526  1.00  5.37           H  
ATOM   4547  HA  ILE   337     -23.311  42.995  -5.509  1.00  5.37           H  
ATOM   4548  HB  ILE   337     -22.030  44.999  -6.576  1.00  7.05           H  
ATOM   4549 HG12 ILE   337     -22.378  42.585  -8.338  1.00 10.95           H  
ATOM   4550 HG13 ILE   337     -23.715  43.503  -7.629  1.00 10.95           H  
ATOM   4551 HG21 ILE   337     -19.728  44.151  -6.208  1.00  9.33           H  
ATOM   4552 HG22 ILE   337     -20.049  42.847  -7.384  1.00  9.33           H  
ATOM   4553 HG23 ILE   337     -20.072  44.555  -7.880  1.00  9.33           H  
ATOM   4554 HD11 ILE   337     -22.631  45.622  -8.631  1.00 20.01           H  
ATOM   4555 HD12 ILE   337     -21.677  44.490  -9.624  1.00 20.01           H  
ATOM   4556 HD13 ILE   337     -23.442  44.519  -9.724  1.00 20.01           H  
ATOM   4557  N   LEU   338     -20.283  41.920  -4.651  1.00  4.89           N  
ATOM   4558  CA  LEU   338     -19.511  40.724  -4.298  1.00  4.45           C  
ATOM   4559  C   LEU   338     -20.150  39.962  -3.144  1.00  3.87           C  
ATOM   4560  O   LEU   338     -20.206  38.737  -3.195  1.00  4.28           O  
ATOM   4561  CB  LEU   338     -18.067  41.078  -3.903  1.00  6.05           C  
ATOM   4562  CG  LEU   338     -17.253  41.802  -4.978  1.00 20.28           C  
ATOM   4563  CD1 LEU   338     -15.924  42.243  -4.375  1.00 23.75           C  
ATOM   4564  CD2 LEU   338     -16.968  40.894  -6.167  1.00 57.31           C  
ATOM   4565  H   LEU   338     -19.911  42.827  -4.399  1.00  4.89           H  
ATOM   4566  HA  LEU   338     -19.492  40.050  -5.156  1.00  4.45           H  
ATOM   4567  HB2 LEU   338     -18.091  41.700  -3.010  1.00  6.05           H  
ATOM   4568  HB3 LEU   338     -17.545  40.157  -3.637  1.00  6.05           H  
ATOM   4569  HG  LEU   338     -17.797  42.674  -5.329  1.00 20.28           H  
ATOM   4570 HD11 LEU   338     -16.111  42.898  -3.524  1.00 23.75           H  
ATOM   4571 HD12 LEU   338     -15.347  41.377  -4.051  1.00 23.75           H  
ATOM   4572 HD13 LEU   338     -15.365  42.802  -5.120  1.00 23.75           H  
ATOM   4573 HD21 LEU   338     -16.427  40.008  -5.845  1.00 57.31           H  
ATOM   4574 HD22 LEU   338     -17.904  40.603  -6.633  1.00 57.31           H  
ATOM   4575 HD23 LEU   338     -16.363  41.431  -6.889  1.00 57.31           H  
ATOM   4576  N   LEU   339     -20.651  40.649  -2.116  1.00  3.87           N  
ATOM   4577  CA  LEU   339     -21.352  39.991  -1.010  1.00  3.69           C  
ATOM   4578  C   LEU   339     -22.652  39.323  -1.498  1.00  3.53           C  
ATOM   4579  O   LEU   339     -22.893  38.152  -1.195  1.00  3.60           O  
ATOM   4580  CB  LEU   339     -21.611  41.009   0.115  1.00  3.80           C  
ATOM   4581  CG  LEU   339     -20.353  41.619   0.766  1.00  3.23           C  
ATOM   4582  CD1 LEU   339     -20.763  42.721   1.742  1.00  3.41           C  
ATOM   4583  CD2 LEU   339     -19.544  40.580   1.546  1.00  4.33           C  
ATOM   4584  H   LEU   339     -20.554  41.660  -2.117  1.00  3.87           H  
ATOM   4585  HA  LEU   339     -20.722  39.193  -0.619  1.00  3.69           H  
ATOM   4586  HB2 LEU   339     -22.234  41.814  -0.279  1.00  3.80           H  
ATOM   4587  HB3 LEU   339     -22.170  40.498   0.893  1.00  3.80           H  
ATOM   4588  HG  LEU   339     -19.713  42.055   0.003  1.00  3.23           H  
ATOM   4589 HD11 LEU   339     -21.278  43.514   1.200  1.00  3.41           H  
ATOM   4590 HD12 LEU   339     -21.423  42.321   2.511  1.00  3.41           H  
ATOM   4591 HD13 LEU   339     -19.879  43.151   2.214  1.00  3.41           H  
ATOM   4592 HD21 LEU   339     -20.166  40.114   2.310  1.00  4.33           H  
ATOM   4593 HD22 LEU   339     -19.162  39.817   0.870  1.00  4.33           H  
ATOM   4594 HD23 LEU   339     -18.694  41.070   2.021  1.00  4.33           H  
ATOM   4595  N   THR   340     -23.394  39.999  -2.382  1.00  3.76           N  
ATOM   4596  CA  THR   340     -24.646  39.500  -2.978  1.00  4.82           C  
ATOM   4597  C   THR   340     -24.423  38.310  -3.909  1.00  3.46           C  
ATOM   4598  O   THR   340     -25.136  37.309  -3.800  1.00  3.69           O  
ATOM   4599  CB  THR   340     -25.394  40.624  -3.718  1.00  8.05           C  
ATOM   4600  OG1 THR   340     -25.580  41.726  -2.864  1.00 11.62           O  
ATOM   4601  CG2 THR   340     -26.791  40.190  -4.160  1.00 20.83           C  
ATOM   4602  H   THR   340     -23.124  40.958  -2.579  1.00  3.76           H  
ATOM   4603  HA  THR   340     -25.286  39.145  -2.174  1.00  4.82           H  
ATOM   4604  HB  THR   340     -24.821  40.945  -4.589  1.00  8.05           H  
ATOM   4605 HG21 THR   340     -26.722  39.454  -4.959  1.00 20.83           H  
ATOM   4606 HG22 THR   340     -27.337  39.774  -3.313  1.00 20.83           H  
ATOM   4607 HG23 THR   340     -27.342  41.051  -4.534  1.00 20.83           H  
ATOM   4608  HG1 THR   340     -24.747  42.229  -2.828  1.00 11.62           H  
ATOM   4609  N   TRP   341     -23.398  38.356  -4.765  1.00  3.23           N  
ATOM   4610  CA  TRP   341     -23.013  37.221  -5.600  1.00  2.82           C  
ATOM   4611  C   TRP   341     -22.341  36.072  -4.860  1.00  2.71           C  
ATOM   4612  O   TRP   341     -22.667  34.925  -5.129  1.00  3.14           O  
ATOM   4613  CB  TRP   341     -22.118  37.638  -6.762  1.00  3.30           C  
ATOM   4614  CG  TRP   341     -22.790  38.166  -7.986  1.00  2.78           C  
ATOM   4615  CD1 TRP   341     -22.976  39.467  -8.283  1.00  3.56           C  
ATOM   4616  CD2 TRP   341     -23.466  37.417  -9.044  1.00  3.26           C  
ATOM   4617  NE1 TRP   341     -23.560  39.573  -9.523  1.00  5.21           N  
ATOM   4618  CE2 TRP   341     -23.906  38.344 -10.033  1.00  5.41           C  
ATOM   4619  CE3 TRP   341     -23.678  36.045  -9.313  1.00  3.88           C  
ATOM   4620  CZ2 TRP   341     -24.513  37.941 -11.230  1.00  9.66           C  
ATOM   4621  CZ3 TRP   341     -24.278  35.626 -10.517  1.00  6.75           C  
ATOM   4622  CH2 TRP   341     -24.688  36.571 -11.475  1.00 10.59           C  
ATOM   4623  H   TRP   341     -22.863  39.215  -4.846  1.00  3.23           H  
ATOM   4624  HA  TRP   341     -23.921  36.804  -6.036  1.00  2.82           H  
ATOM   4625  HB2 TRP   341     -21.369  38.350  -6.409  1.00  3.30           H  
ATOM   4626  HB3 TRP   341     -21.577  36.750  -7.088  1.00  3.30           H  
ATOM   4627  HD1 TRP   341     -22.588  40.293  -7.703  1.00  3.56           H  
ATOM   4628  HE1 TRP   341     -23.555  40.445 -10.048  1.00  5.21           H  
ATOM   4629  HE3 TRP   341     -23.330  35.315  -8.598  1.00  3.88           H  
ATOM   4630  HZ2 TRP   341     -24.823  38.676 -11.954  1.00  9.66           H  
ATOM   4631  HZ3 TRP   341     -24.396  34.571 -10.719  1.00  6.75           H  
ATOM   4632  HH2 TRP   341     -25.123  36.250 -12.409  1.00 10.59           H  
ATOM   4633  N   THR   342     -21.402  36.322  -3.948  1.00  3.01           N  
ATOM   4634  CA  THR   342     -20.628  35.216  -3.360  1.00  3.62           C  
ATOM   4635  C   THR   342     -21.529  34.290  -2.559  1.00  2.74           C  
ATOM   4636  O   THR   342     -21.443  33.079  -2.731  1.00  4.01           O  
ATOM   4637  CB  THR   342     -19.462  35.678  -2.484  1.00  6.23           C  
ATOM   4638  OG1 THR   342     -18.675  36.603  -3.178  1.00  7.50           O  
ATOM   4639  CG2 THR   342     -18.549  34.505  -2.131  1.00  9.51           C  
ATOM   4640  H   THR   342     -21.136  37.280  -3.755  1.00  3.01           H  
ATOM   4641  HA  THR   342     -20.210  34.631  -4.179  1.00  3.62           H  
ATOM   4642  HB  THR   342     -19.832  36.146  -1.572  1.00  6.23           H  
ATOM   4643 HG21 THR   342     -18.987  33.937  -1.313  1.00  9.51           H  
ATOM   4644 HG22 THR   342     -18.424  33.847  -2.991  1.00  9.51           H  
ATOM   4645 HG23 THR   342     -17.570  34.879  -1.836  1.00  9.51           H  
ATOM   4646  HG1 THR   342     -19.171  37.441  -3.198  1.00  7.50           H  
ATOM   4647  N   MET   343     -22.494  34.840  -1.815  1.00  1.75           N  
ATOM   4648  CA  MET   343     -23.525  34.040  -1.156  1.00  1.57           C  
ATOM   4649  C   MET   343     -24.370  33.242  -2.169  1.00  1.57           C  
ATOM   4650  O   MET   343     -24.537  32.038  -1.982  1.00  2.36           O  
ATOM   4651  CB  MET   343     -24.348  34.959  -0.243  1.00  2.19           C  
ATOM   4652  CG  MET   343     -25.418  34.205   0.556  1.00  2.59           C  
ATOM   4653  SD  MET   343     -26.365  35.232   1.717  1.00  2.64           S  
ATOM   4654  CE  MET   343     -25.071  35.798   2.854  1.00  3.71           C  
ATOM   4655  H   MET   343     -22.547  35.851  -1.744  1.00  1.75           H  
ATOM   4656  HA  MET   343     -23.030  33.306  -0.519  1.00  1.57           H  
ATOM   4657  HB2 MET   343     -24.821  35.742  -0.834  1.00  2.19           H  
ATOM   4658  HB3 MET   343     -23.662  35.437   0.455  1.00  2.19           H  
ATOM   4659  HG2 MET   343     -24.939  33.403   1.118  1.00  2.59           H  
ATOM   4660  HG3 MET   343     -26.124  33.753  -0.141  1.00  2.59           H  
ATOM   4661  HE1 MET   343     -24.528  34.942   3.251  1.00  3.71           H  
ATOM   4662  HE2 MET   343     -24.376  36.449   2.327  1.00  3.71           H  
ATOM   4663  HE3 MET   343     -25.529  36.352   3.673  1.00  3.71           H  
ATOM   4664  N   VAL   344     -24.743  33.822  -3.320  1.00  1.86           N  
ATOM   4665  CA  VAL   344     -25.457  33.075  -4.371  1.00  2.27           C  
ATOM   4666  C   VAL   344     -24.638  31.977  -5.040  1.00  1.92           C  
ATOM   4667  O   VAL   344     -25.170  30.907  -5.304  1.00  2.46           O  
ATOM   4668  CB  VAL   344     -26.200  33.968  -5.393  1.00  4.02           C  
ATOM   4669  CG1 VAL   344     -25.466  34.184  -6.726  1.00  8.08           C  
ATOM   4670  CG2 VAL   344     -27.556  33.345  -5.738  1.00  4.97           C  
ATOM   4671  H   VAL   344     -24.539  34.800  -3.467  1.00  1.86           H  
ATOM   4672  HA  VAL   344     -26.239  32.538  -3.830  1.00  2.27           H  
ATOM   4673  HB  VAL   344     -26.380  34.945  -4.952  1.00  4.02           H  
ATOM   4674 HG11 VAL   344     -24.510  34.657  -6.561  1.00  8.08           H  
ATOM   4675 HG12 VAL   344     -25.309  33.237  -7.239  1.00  8.08           H  
ATOM   4676 HG13 VAL   344     -26.042  34.841  -7.369  1.00  8.08           H  
ATOM   4677 HG21 VAL   344     -27.417  32.373  -6.210  1.00  4.97           H  
ATOM   4678 HG22 VAL   344     -28.141  33.222  -4.828  1.00  4.97           H  
ATOM   4679 HG23 VAL   344     -28.113  34.002  -6.403  1.00  4.97           H  
ATOM   4680  N   LEU   345     -23.348  32.211  -5.298  1.00  1.80           N  
ATOM   4681  CA  LEU   345     -22.444  31.232  -5.905  1.00  1.84           C  
ATOM   4682  C   LEU   345     -22.137  30.090  -4.938  1.00  1.88           C  
ATOM   4683  O   LEU   345     -22.184  28.933  -5.342  1.00  2.36           O  
ATOM   4684  CB  LEU   345     -21.134  31.908  -6.340  1.00  3.17           C  
ATOM   4685  CG  LEU   345     -21.252  32.929  -7.485  1.00  3.77           C  
ATOM   4686  CD1 LEU   345     -19.855  33.497  -7.731  1.00  6.81           C  
ATOM   4687  CD2 LEU   345     -21.784  32.322  -8.786  1.00  6.42           C  
ATOM   4688  H   LEU   345     -22.978  33.125  -5.055  1.00  1.80           H  
ATOM   4689  HA  LEU   345     -22.926  30.788  -6.775  1.00  1.84           H  
ATOM   4690  HB2 LEU   345     -20.697  32.405  -5.473  1.00  3.17           H  
ATOM   4691  HB3 LEU   345     -20.440  31.125  -6.654  1.00  3.17           H  
ATOM   4692  HG  LEU   345     -21.912  33.743  -7.200  1.00  3.77           H  
ATOM   4693 HD11 LEU   345     -19.520  34.042  -6.850  1.00  6.81           H  
ATOM   4694 HD12 LEU   345     -19.162  32.691  -7.944  1.00  6.81           H  
ATOM   4695 HD13 LEU   345     -19.862  34.174  -8.576  1.00  6.81           H  
ATOM   4696 HD21 LEU   345     -21.148  31.500  -9.105  1.00  6.42           H  
ATOM   4697 HD22 LEU   345     -22.800  31.960  -8.645  1.00  6.42           H  
ATOM   4698 HD23 LEU   345     -21.798  33.081  -9.567  1.00  6.42           H  
ATOM   4699  N   LEU   346     -21.935  30.394  -3.653  1.00  1.99           N  
ATOM   4700  CA  LEU   346     -21.786  29.391  -2.602  1.00  2.17           C  
ATOM   4701  C   LEU   346     -23.031  28.496  -2.521  1.00  2.45           C  
ATOM   4702  O   LEU   346     -22.884  27.278  -2.439  1.00  2.87           O  
ATOM   4703  CB  LEU   346     -21.513  30.097  -1.260  1.00  1.73           C  
ATOM   4704  CG  LEU   346     -20.105  30.716  -1.134  1.00  1.70           C  
ATOM   4705  CD1 LEU   346     -20.063  31.624   0.098  1.00  1.61           C  
ATOM   4706  CD2 LEU   346     -19.008  29.660  -0.993  1.00  2.01           C  
ATOM   4707  H   LEU   346     -21.925  31.374  -3.386  1.00  1.99           H  
ATOM   4708  HA  LEU   346     -20.949  28.739  -2.854  1.00  2.17           H  
ATOM   4709  HB2 LEU   346     -22.259  30.882  -1.129  1.00  1.73           H  
ATOM   4710  HB3 LEU   346     -21.657  29.386  -0.450  1.00  1.73           H  
ATOM   4711  HG  LEU   346     -19.873  31.309  -2.015  1.00  1.70           H  
ATOM   4712 HD11 LEU   346     -20.767  32.445  -0.034  1.00  1.61           H  
ATOM   4713 HD12 LEU   346     -20.335  31.062   0.991  1.00  1.61           H  
ATOM   4714 HD13 LEU   346     -19.063  32.039   0.219  1.00  1.61           H  
ATOM   4715 HD21 LEU   346     -19.167  29.071  -0.095  1.00  2.01           H  
ATOM   4716 HD22 LEU   346     -18.996  29.006  -1.864  1.00  2.01           H  
ATOM   4717 HD23 LEU   346     -18.039  30.154  -0.926  1.00  2.01           H  
ATOM   4718  N   SER   347     -24.237  29.057  -2.634  1.00  2.65           N  
ATOM   4719  CA  SER   347     -25.476  28.274  -2.714  1.00  3.11           C  
ATOM   4720  C   SER   347     -25.646  27.489  -4.021  1.00  2.36           C  
ATOM   4721  O   SER   347     -26.080  26.340  -3.999  1.00  3.00           O  
ATOM   4722  CB  SER   347     -26.676  29.200  -2.584  1.00  5.52           C  
ATOM   4723  OG  SER   347     -26.748  29.759  -1.297  1.00 70.96           O  
ATOM   4724  H   SER   347     -24.316  30.070  -2.584  1.00  2.65           H  
ATOM   4725  HA  SER   347     -25.506  27.561  -1.889  1.00  3.11           H  
ATOM   4726  HB2 SER   347     -27.562  28.593  -2.747  1.00  5.52           H  
ATOM   4727  HB3 SER   347     -26.639  29.992  -3.332  1.00  5.52           H  
ATOM   4728  HG  SER   347     -27.696  29.825  -1.076  1.00 70.96           H  
ATOM   4729  N   ARG   348     -25.350  28.124  -5.163  1.00  1.81           N  
ATOM   4730  CA  ARG   348     -25.554  27.610  -6.533  1.00  1.90           C  
ATOM   4731  C   ARG   348     -24.516  26.551  -6.940  1.00  1.63           C  
ATOM   4732  O   ARG   348     -24.827  25.702  -7.767  1.00  2.57           O  
ATOM   4733  CB  ARG   348     -25.598  28.829  -7.483  1.00  2.35           C  
ATOM   4734  CG  ARG   348     -25.913  28.541  -8.964  1.00  5.22           C  
ATOM   4735  CD  ARG   348     -25.985  29.894  -9.727  1.00 52.89           C  
ATOM   4736  NE  ARG   348     -27.270  30.562  -9.381  1.00186.45           N  
ATOM   4737  CZ  ARG   348     -27.473  31.873  -9.314  1.00346.56           C  
ATOM   4738  NH1 ARG   348     -28.634  32.356  -8.984  1.00755.14           N  
ATOM   4739  NH2 ARG   348     -26.554  32.760  -9.564  1.00373.60           N1+
ATOM   4740  H   ARG   348     -25.023  29.081  -5.076  1.00  1.81           H  
ATOM   4741  HA  ARG   348     -26.518  27.102  -6.573  1.00  1.90           H  
ATOM   4742  HB2 ARG   348     -26.362  29.509  -7.103  1.00  2.35           H  
ATOM   4743  HB3 ARG   348     -24.634  29.337  -7.433  1.00  2.35           H  
ATOM   4744  HG2 ARG   348     -26.852  27.995  -9.057  1.00  5.22           H  
ATOM   4745  HG3 ARG   348     -25.108  27.941  -9.391  1.00  5.22           H  
ATOM   4746  HD2 ARG   348     -25.981  29.677 -10.789  1.00 52.89           H  
ATOM   4747  HD3 ARG   348     -25.136  30.503  -9.440  1.00 52.89           H  
ATOM   4748  HE  ARG   348     -28.083  29.985  -9.238  1.00186.45           H  
ATOM   4749 HH11 ARG   348     -28.733  33.362  -8.905  1.00755.14           H  
ATOM   4750 HH12 ARG   348     -29.430  31.740  -8.865  1.00755.14           H  
ATOM   4751 HH21 ARG   348     -26.792  33.739  -9.462  1.00373.60           H  
ATOM   4752 HH22 ARG   348     -25.687  32.458  -9.966  1.00373.60           H  
ATOM   4753  N   HIS   349     -23.358  26.522  -6.271  1.00  1.16           N  
ATOM   4754  CA  HIS   349     -22.206  25.654  -6.561  1.00  1.06           C  
ATOM   4755  C   HIS   349     -21.589  25.059  -5.267  1.00  1.14           C  
ATOM   4756  O   HIS   349     -20.412  25.286  -4.968  1.00  1.37           O  
ATOM   4757  CB  HIS   349     -21.192  26.463  -7.389  1.00  1.36           C  
ATOM   4758  CG  HIS   349     -21.762  27.101  -8.635  1.00  2.22           C  
ATOM   4759  ND1 HIS   349     -22.092  26.405  -9.797  1.00  4.36           N  
ATOM   4760  CD2 HIS   349     -21.824  28.441  -8.895  1.00  6.12           C  
ATOM   4761  CE1 HIS   349     -22.351  27.337 -10.726  1.00  6.78           C  
ATOM   4762  NE2 HIS   349     -22.202  28.569 -10.216  1.00  8.37           N  
ATOM   4763  H   HIS   349     -23.195  27.280  -5.620  1.00  1.16           H  
ATOM   4764  HA  HIS   349     -22.539  24.820  -7.182  1.00  1.06           H  
ATOM   4765  HB2 HIS   349     -20.381  25.800  -7.692  1.00  1.36           H  
ATOM   4766  HB3 HIS   349     -20.762  27.242  -6.759  1.00  1.36           H  
ATOM   4767  HD2 HIS   349     -21.527  29.227  -8.217  1.00  6.12           H  
ATOM   4768  HE2 HIS   349     -22.189  29.418 -10.793  1.00  8.37           H  
ATOM   4769  HE1 HIS   349     -22.585  27.125 -11.760  1.00  6.78           H  
ATOM   4770  N   PRO   350     -22.362  24.318  -4.444  1.00  1.45           N  
ATOM   4771  CA  PRO   350     -22.066  24.124  -3.017  1.00  1.75           C  
ATOM   4772  C   PRO   350     -20.925  23.148  -2.670  1.00  1.71           C  
ATOM   4773  O   PRO   350     -20.552  23.036  -1.503  1.00  2.26           O  
ATOM   4774  CB  PRO   350     -23.399  23.707  -2.387  1.00  2.15           C  
ATOM   4775  CG  PRO   350     -24.101  22.974  -3.527  1.00  1.89           C  
ATOM   4776  CD  PRO   350     -23.690  23.797  -4.745  1.00  1.52           C  
ATOM   4777  HA  PRO   350     -21.780  25.087  -2.603  1.00  1.75           H  
ATOM   4778  HB2 PRO   350     -23.271  23.068  -1.512  1.00  2.15           H  
ATOM   4779  HB3 PRO   350     -23.973  24.597  -2.123  1.00  2.15           H  
ATOM   4780  HG2 PRO   350     -25.184  22.961  -3.396  1.00  1.89           H  
ATOM   4781  HG3 PRO   350     -23.708  21.960  -3.615  1.00  1.89           H  
ATOM   4782  HD2 PRO   350     -24.394  24.618  -4.866  1.00  1.52           H  
ATOM   4783  HD3 PRO   350     -23.681  23.176  -5.642  1.00  1.52           H  
ATOM   4784  N   GLU   351     -20.310  22.485  -3.649  1.00  1.98           N  
ATOM   4785  CA  GLU   351     -19.141  21.621  -3.422  1.00  2.26           C  
ATOM   4786  C   GLU   351     -17.891  22.436  -3.019  1.00  2.18           C  
ATOM   4787  O   GLU   351     -17.286  22.167  -1.976  1.00  2.61           O  
ATOM   4788  CB  GLU   351     -18.969  20.723  -4.662  1.00  5.14           C  
ATOM   4789  CG  GLU   351     -17.744  19.796  -4.628  1.00 45.33           C  
ATOM   4790  CD  GLU   351     -16.440  20.466  -5.076  1.00150.89           C  
ATOM   4791  OE1 GLU   351     -16.471  21.581  -5.639  1.00355.18           O  
ATOM   4792  OE2 GLU   351     -15.357  19.915  -4.794  1.00289.90           O1-
ATOM   4793  H   GLU   351     -20.609  22.646  -4.597  1.00  1.98           H  
ATOM   4794  HA  GLU   351     -19.353  20.964  -2.576  1.00  2.26           H  
ATOM   4795  HB2 GLU   351     -19.856  20.089  -4.723  1.00  5.14           H  
ATOM   4796  HB3 GLU   351     -18.958  21.332  -5.566  1.00  5.14           H  
ATOM   4797  HG2 GLU   351     -17.940  18.958  -5.300  1.00 45.33           H  
ATOM   4798  HG3 GLU   351     -17.632  19.391  -3.619  1.00 45.33           H  
ATOM   4799  N   TRP   352     -17.642  23.565  -3.696  1.00  4.04           N  
ATOM   4800  CA  TRP   352     -16.680  24.581  -3.251  1.00  2.05           C  
ATOM   4801  C   TRP   352     -17.079  25.262  -1.934  1.00  1.53           C  
ATOM   4802  O   TRP   352     -16.198  25.639  -1.161  1.00  1.55           O  
ATOM   4803  CB  TRP   352     -16.414  25.618  -4.360  1.00  1.75           C  
ATOM   4804  CG  TRP   352     -15.385  25.276  -5.407  1.00  1.58           C  
ATOM   4805  CD1 TRP   352     -15.605  24.494  -6.487  1.00  2.40           C  
ATOM   4806  CD2 TRP   352     -13.931  25.471  -5.375  1.00  1.63           C  
ATOM   4807  NE1 TRP   352     -14.430  24.295  -7.184  1.00  3.07           N  
ATOM   4808  CE2 TRP   352     -13.359  24.867  -6.539  1.00  2.28           C  
ATOM   4809  CE3 TRP   352     -13.030  26.102  -4.487  1.00  2.14           C  
ATOM   4810  CZ2 TRP   352     -11.981  24.886  -6.805  1.00  3.15           C  
ATOM   4811  CZ3 TRP   352     -11.646  26.150  -4.758  1.00  3.05           C  
ATOM   4812  CH2 TRP   352     -11.117  25.541  -5.911  1.00  3.39           C  
ATOM   4813  H   TRP   352     -18.152  23.727  -4.552  1.00  4.04           H  
ATOM   4814  HA  TRP   352     -15.735  24.076  -3.050  1.00  2.05           H  
ATOM   4815  HB2 TRP   352     -17.359  25.862  -4.849  1.00  1.75           H  
ATOM   4816  HB3 TRP   352     -16.070  26.537  -3.887  1.00  1.75           H  
ATOM   4817  HD1 TRP   352     -16.566  24.057  -6.746  1.00  2.40           H  
ATOM   4818  HE1 TRP   352     -14.391  23.761  -8.046  1.00  3.07           H  
ATOM   4819  HE3 TRP   352     -13.419  26.578  -3.599  1.00  2.14           H  
ATOM   4820  HZ2 TRP   352     -11.593  24.424  -7.703  1.00  3.15           H  
ATOM   4821  HZ3 TRP   352     -10.990  26.694  -4.090  1.00  3.05           H  
ATOM   4822  HH2 TRP   352     -10.057  25.610  -6.127  1.00  3.39           H  
ATOM   4823  N   GLN   353     -18.387  25.376  -1.643  1.00  1.54           N  
ATOM   4824  CA  GLN   353     -18.877  25.934  -0.377  1.00  1.16           C  
ATOM   4825  C   GLN   353     -18.435  25.078   0.815  1.00  1.01           C  
ATOM   4826  O   GLN   353     -17.812  25.623   1.718  1.00  1.50           O  
ATOM   4827  CB  GLN   353     -20.406  26.172  -0.393  1.00  1.32           C  
ATOM   4828  CG  GLN   353     -20.954  26.789   0.912  1.00  1.90           C  
ATOM   4829  CD  GLN   353     -22.446  26.572   1.188  1.00  3.31           C  
ATOM   4830  OE1 GLN   353     -22.850  26.510   2.343  1.00  6.98           O  
ATOM   4831  NE2 GLN   353     -23.326  26.550   0.216  1.00  2.96           N  
ATOM   4832  H   GLN   353     -19.055  25.007  -2.304  1.00  1.54           H  
ATOM   4833  HA  GLN   353     -18.398  26.905  -0.247  1.00  1.16           H  
ATOM   4834  HB2 GLN   353     -20.656  26.821  -1.231  1.00  1.32           H  
ATOM   4835  HB3 GLN   353     -20.906  25.219  -0.527  1.00  1.32           H  
ATOM   4836  HG2 GLN   353     -20.752  27.856   0.922  1.00  1.90           H  
ATOM   4837  HG3 GLN   353     -20.423  26.356   1.753  1.00  1.90           H  
ATOM   4838 HE21 GLN   353     -23.054  26.650  -0.758  1.00  2.96           H  
ATOM   4839 HE22 GLN   353     -24.312  26.471   0.461  1.00  2.96           H  
ATOM   4840  N   GLU   354     -18.715  23.770   0.849  1.00  1.24           N  
ATOM   4841  CA  GLU   354     -18.325  22.947   2.010  1.00  2.03           C  
ATOM   4842  C   GLU   354     -16.797  22.891   2.170  1.00  1.85           C  
ATOM   4843  O   GLU   354     -16.284  23.130   3.264  1.00  2.30           O  
ATOM   4844  CB  GLU   354     -18.924  21.532   1.920  1.00  5.96           C  
ATOM   4845  CG  GLU   354     -18.737  20.735   3.229  1.00 14.06           C  
ATOM   4846  CD  GLU   354     -19.498  21.374   4.402  1.00 68.14           C  
ATOM   4847  OE1 GLU   354     -18.897  21.734   5.439  1.00246.11           O  
ATOM   4848  OE2 GLU   354     -20.704  21.662   4.252  1.00170.32           O1-
ATOM   4849  H   GLU   354     -19.219  23.344   0.074  1.00  1.24           H  
ATOM   4850  HA  GLU   354     -18.719  23.424   2.907  1.00  2.03           H  
ATOM   4851  HB2 GLU   354     -19.988  21.605   1.693  1.00  5.96           H  
ATOM   4852  HB3 GLU   354     -18.443  20.991   1.103  1.00  5.96           H  
ATOM   4853  HG2 GLU   354     -17.674  20.654   3.465  1.00 14.06           H  
ATOM   4854  HG3 GLU   354     -19.117  19.723   3.073  1.00 14.06           H  
ATOM   4855  N   ARG   355     -16.062  22.738   1.058  1.00  2.03           N  
ATOM   4856  CA  ARG   355     -14.590  22.759   1.038  1.00  2.40           C  
ATOM   4857  C   ARG   355     -13.985  24.045   1.608  1.00  1.81           C  
ATOM   4858  O   ARG   355     -13.051  23.973   2.402  1.00  2.98           O  
ATOM   4859  CB  ARG   355     -14.097  22.499  -0.395  1.00  3.62           C  
ATOM   4860  CG  ARG   355     -14.145  21.000  -0.756  1.00  6.97           C  
ATOM   4861  CD  ARG   355     -14.088  20.835  -2.290  1.00 12.45           C  
ATOM   4862  NE  ARG   355     -12.877  21.514  -2.794  1.00 16.02           N  
ATOM   4863  CZ  ARG   355     -12.862  22.239  -3.901  1.00 25.54           C  
ATOM   4864  NH1 ARG   355     -13.817  22.216  -4.777  1.00 35.62           N  
ATOM   4865  NH2 ARG   355     -11.857  23.035  -4.134  1.00 37.91           N1+
ATOM   4866  H   ARG   355     -16.558  22.596   0.183  1.00  2.03           H  
ATOM   4867  HA  ARG   355     -14.221  21.964   1.689  1.00  2.40           H  
ATOM   4868  HB2 ARG   355     -14.706  23.079  -1.092  1.00  3.62           H  
ATOM   4869  HB3 ARG   355     -13.065  22.841  -0.478  1.00  3.62           H  
ATOM   4870  HG2 ARG   355     -15.081  20.562  -0.408  1.00  6.97           H  
ATOM   4871  HG3 ARG   355     -13.312  20.477  -0.285  1.00  6.97           H  
ATOM   4872  HD2 ARG   355     -14.978  21.295  -2.699  1.00 12.45           H  
ATOM   4873  HD3 ARG   355     -14.035  19.780  -2.527  1.00 12.45           H  
ATOM   4874  HE  ARG   355     -12.048  21.490  -2.230  1.00 16.02           H  
ATOM   4875 HH11 ARG   355     -14.528  21.471  -4.731  1.00 35.62           H  
ATOM   4876 HH12 ARG   355     -13.902  22.855  -5.543  1.00 35.62           H  
ATOM   4877 HH21 ARG   355     -11.912  23.669  -4.918  1.00 37.91           H  
ATOM   4878 HH22 ARG   355     -11.095  23.088  -3.490  1.00 37.91           H  
ATOM   4879  N   ALA   356     -14.524  25.211   1.250  1.00  1.09           N  
ATOM   4880  CA  ALA   356     -14.035  26.496   1.753  1.00  1.06           C  
ATOM   4881  C   ALA   356     -14.578  26.851   3.145  1.00  1.12           C  
ATOM   4882  O   ALA   356     -13.861  27.474   3.923  1.00  1.79           O  
ATOM   4883  CB  ALA   356     -14.357  27.579   0.727  1.00  1.12           C  
ATOM   4884  H   ALA   356     -15.279  25.213   0.573  1.00  1.09           H  
ATOM   4885  HA  ALA   356     -12.948  26.446   1.844  1.00  1.06           H  
ATOM   4886  HB1 ALA   356     -13.910  27.309  -0.229  1.00  1.12           H  
ATOM   4887  HB2 ALA   356     -15.437  27.679   0.612  1.00  1.12           H  
ATOM   4888  HB3 ALA   356     -13.939  28.530   1.057  1.00  1.12           H  
ATOM   4889  N   ARG   357     -15.788  26.406   3.510  1.00  1.09           N  
ATOM   4890  CA  ARG   357     -16.296  26.495   4.887  1.00  1.75           C  
ATOM   4891  C   ARG   357     -15.449  25.702   5.872  1.00  1.54           C  
ATOM   4892  O   ARG   357     -15.159  26.198   6.960  1.00  2.51           O  
ATOM   4893  CB  ARG   357     -17.769  26.067   4.966  1.00  3.41           C  
ATOM   4894  CG  ARG   357     -18.707  27.179   4.471  1.00  8.60           C  
ATOM   4895  CD  ARG   357     -20.107  27.051   5.099  1.00 18.43           C  
ATOM   4896  NE  ARG   357     -20.899  26.095   4.324  1.00 21.91           N  
ATOM   4897  CZ  ARG   357     -20.993  24.798   4.530  1.00 27.65           C  
ATOM   4898  NH1 ARG   357     -21.802  24.085   3.810  1.00 36.79           N  
ATOM   4899  NH2 ARG   357     -20.272  24.178   5.409  1.00 42.87           N1+
ATOM   4900  H   ARG   357     -16.347  25.910   2.821  1.00  1.09           H  
ATOM   4901  HA  ARG   357     -16.211  27.523   5.235  1.00  1.75           H  
ATOM   4902  HB2 ARG   357     -17.926  25.150   4.399  1.00  3.41           H  
ATOM   4903  HB3 ARG   357     -17.986  25.869   6.010  1.00  3.41           H  
ATOM   4904  HG2 ARG   357     -18.768  27.195   3.386  1.00  8.60           H  
ATOM   4905  HG3 ARG   357     -18.306  28.127   4.809  1.00  8.60           H
[truncated: 223,713 more chars]
